# Supplementary material for: The hair cell analysis toolbox is a precise and fully automated pipeline for whole cochlea hair cell quantification
Source: PLoS Biol. 2023 Mar 22;21(3):e3002041. doi: 10.1371/journal.pbio.3002041 (PMC10069775; doi:10.1371/journal.pbio.3002041)
Supplement: S1 Data — A compressed folder with spreadsheets containing, in separate files, the underlying numerical data and statistical analysis for Figs 1G, 3E, 3F, 3G, 4F, 4H, 5A, 5B, 5C, 6A, 6B, S1B, S1C, S1D, S1E, S1F. (ZIP) [file pbio.3002041.s004.zip]

Archive with 75 entries (71 files):
- Figure 1G/figure1G.csv
- Figure 3FGE/figure3E_mean_accuracy_metrics.csv
- Figure 3FGE/figure3FG_false_negative_mean_counts.csv
- Figure 3FGE/figure3FG_false_positive_mean_counts.csv
- Figure 3FGE/figure3FG_true_positive_mean_counts.csv
- Figure 4HF/figure4F.csv
- Figure 4HF/figure4H.csv
- Figure 4HF/Figure4H/
- Figure 4HF/Figure4H/cochlea_0_frequency_error.csv
- Figure 4HF/Figure4H/cochlea_1_frequency_error.csv
- Figure 4HF/Figure4H/cochlea_2_frequency_error.csv
- Figure 4HF/Figure4H/cochlea_3_frequency_error.csv
- Figure 4HF/Figure4H/cochlea_4_frequency_error.csv
- Figure 4HF/Figure4H/cochlea_5_frequency_error.csv
- Figure 4HF/Figure4H/cochlea_6_frequency_error.csv
- Figure 4HF/Figure4H/cochlea_7_frequency_error.csv
- Figure 4HF/Figure4H/cochlea_8_frequency_error.csv
- Figure 4HF/Figure4H/cochlea_9_frequency_error.csv
- Figure 5/figure5.csv
- Figure 6AB/figure6A.csv
- Figure 6AB/figure6B_manual.csv
- Figure 6AB/figure6B_predicted.csv
- Figure S1BCDEF/Figure S1DEF/
- Figure S1BCDEF/Figure S1DEF/figureS1DEF_0_false_negative.csv
- Figure S1BCDEF/Figure S1DEF/figureS1DEF_0_false_positive.csv
- Figure S1BCDEF/Figure S1DEF/figureS1DEF_0_true_positive.csv
- Figure S1BCDEF/Figure S1DEF/figureS1DEF_1_false_negative.csv
- Figure S1BCDEF/Figure S1DEF/figureS1DEF_1_false_positive.csv
- Figure S1BCDEF/Figure S1DEF/figureS1DEF_1_true_positive.csv
- Figure S1BCDEF/Figure S1DEF/figureS1DEF_2_false_negative.csv
- Figure S1BCDEF/Figure S1DEF/figureS1DEF_2_false_positive.csv
- Figure S1BCDEF/Figure S1DEF/figureS1DEF_2_true_positive.csv
- Figure S1BCDEF/Figure S1DEF/figureS1DEF_3_false_negative.csv
- Figure S1BCDEF/Figure S1DEF/figureS1DEF_3_false_positive.csv
- Figure S1BCDEF/Figure S1DEF/figureS1DEF_3_true_positive.csv
- Figure S1BCDEF/Figure S1DEF/figureS1DEF_4_false_negative.csv
- Figure S1BCDEF/Figure S1DEF/figureS1DEF_4_false_positive.csv
- Figure S1BCDEF/Figure S1DEF/figureS1DEF_4_true_positive.csv
- Figure S1BCDEF/Figure S1DEF/figureS1DEF_5_false_negative.csv
- Figure S1BCDEF/Figure S1DEF/figureS1DEF_5_false_positive.csv
- Figure S1BCDEF/Figure S1DEF/figureS1DEF_5_true_positive.csv
- Figure S1BCDEF/Figure S1DEF/figureS1DEF_6_false_negative.csv
- Figure S1BCDEF/Figure S1DEF/figureS1DEF_6_false_positive.csv
- Figure S1BCDEF/Figure S1DEF/figureS1DEF_6_true_positive.csv
- Figure S1BCDEF/Figure S1DEF/figureS1DEF_7_false_negative.csv
- Figure S1BCDEF/Figure S1DEF/figureS1DEF_7_false_positive.csv
- Figure S1BCDEF/Figure S1DEF/figureS1DEF_7_true_positive.csv
- Figure S1BCDEF/Figure S1DEF/figureS1DEF_8_false_negative.csv
- Figure S1BCDEF/Figure S1DEF/figureS1DEF_8_false_positive.csv
- Figure S1BCDEF/Figure S1DEF/figureS1DEF_8_true_positive.csv
- Figure S1BCDEF/Figure S1DEF/figureS1DEF_9_false_negative.csv
- Figure S1BCDEF/Figure S1DEF/figureS1DEF_9_false_positive.csv
- Figure S1BCDEF/Figure S1DEF/figureS1DEF_9_true_positive.csv
- Figure S1BCDEF/FigureS1B Data/
- Figure S1BCDEF/FigureS1B Data/test_cochlea_0.csv
- Figure S1BCDEF/FigureS1B Data/test_cochlea_1.csv
- Figure S1BCDEF/FigureS1B Data/test_cochlea_2.csv
- Figure S1BCDEF/FigureS1B Data/test_cochlea_3.csv
- Figure S1BCDEF/FigureS1B Data/test_cochlea_4.csv
- Figure S1BCDEF/FigureS1B Data/test_cochlea_5.csv
- Figure S1BCDEF/FigureS1B Data/test_cochlea_6.csv
- Figure S1BCDEF/FigureS1B Data/test_cochlea_7.csv
- Figure S1BCDEF/FigureS1B Data/test_cochlea_8.csv
- Figure S1BCDEF/FigureS1B Data/test_cochlea_9.csv
- Figure S1BCDEF/FigureS1C Data/
- Figure S1BCDEF/FigureS1C Data/cochlea_0_frequency_error.csv
- Figure S1BCDEF/FigureS1C Data/cochlea_1_frequency_error.csv
- Figure S1BCDEF/FigureS1C Data/cochlea_2_frequency_error.csv
- Figure S1BCDEF/FigureS1C Data/cochlea_3_frequency_error.csv
- Figure S1BCDEF/FigureS1C Data/cochlea_4_frequency_error.csv
- Figure S1BCDEF/FigureS1C Data/cochlea_5_frequency_error.csv
- Figure S1BCDEF/FigureS1C Data/cochlea_6_frequency_error.csv
- Figure S1BCDEF/FigureS1C Data/cochlea_7_frequency_error.csv
- Figure S1BCDEF/FigureS1C Data/cochlea_8_frequency_error.csv
- Figure S1BCDEF/FigureS1C Data/cochlea_9_frequency_error.csv
