# Supplementary material for: The hair cell analysis toolbox is a precise and fully automated pipeline for whole cochlea hair cell quantification
Source: PLoS Biol. 2023 Mar 22;21(3):e3002041. doi: 10.1371/journal.pbio.3002041 (PMC10069775; doi:10.1371/journal.pbio.3002041)
Supplement: S1 Data — A compressed folder with spreadsheets containing, in separate files, the underlying numerical data and statistical analysis for Figs 1G, 3E, 3F, 3G, 4F, 4H, 5A, 5B, 5C, 6A, 6B, S1B, S1C, S1D, S1E, S1F. (ZIP) [file pbio.3002041.s004.zip › Figure 3FGE/figure3E_mean_accuracy_metrics.csv]

	cell_thr	nms_thr_0.0	nms_thr_0.010101010091602802	nms_thr_0.020202020183205605	nms_thr_0.03030303120613098	nms_thr_0.04040404036641121	nms_thr_0.05050504952669144	nms_thr_0.06060606241226196	nms_thr_0.07070706784725189	nms_thr_0.08080808073282242	nms_thr_0.09090909361839294	nms_thr_0.10101009905338287	nms_thr_0.1111111119389534	nms_thr_0.12121212482452393	nms_thr_0.13131313025951385	nms_thr_0.14141413569450378	nms_thr_0.1515151560306549	nms_thr_0.16161616146564484	nms_thr_0.17171716690063477	nms_thr_0.1818181872367859	nms_thr_0.19191919267177582	nms_thr_0.20202019810676575	nms_thr_0.21212121844291687	nms_thr_0.2222222238779068	nms_thr_0.23232322931289673	nms_thr_0.24242424964904785	nms_thr_0.252525269985199	nms_thr_0.2626262605190277	nms_thr_0.27272728085517883	nms_thr_0.28282830119132996	nms_thr_0.2929292917251587	nms_thr_0.3030303120613098	nms_thr_0.31313133239746094	nms_thr_0.3232323229312897	nms_thr_0.3333333432674408	nms_thr_0.34343433380126953	nms_thr_0.35353535413742065	nms_thr_0.3636363744735718	nms_thr_0.3737373650074005	nms_thr_0.38383838534355164	nms_thr_0.39393937587738037	nms_thr_0.4040403962135315	nms_thr_0.4141414165496826	nms_thr_0.42424240708351135	nms_thr_0.4343434274196625	nms_thr_0.4444444477558136	nms_thr_0.45454543828964233	nms_thr_0.46464645862579346	nms_thr_0.4747474789619446
0	0.0	-1.2095617	-1.093811	-1.0911779	-1.0684009	-1.0969884	-1.162581	-1.2203951	-1.3160183	-1.4201472	-1.5186329	-1.5933206	-1.6495097	-1.7524054	-1.8443896	-1.9619697	-2.0564253	-2.1643271	-2.2719605	-2.3833823	-2.509287	-2.6581929	-2.7619565	-2.8844361	-2.97568	-3.0666497	-3.202472	-3.3528328	-3.430264	-3.504828	-3.6080136	-3.7431397	-3.8753886	-3.9712276	-4.065587	-4.1830688	-4.342433	-4.543756	-4.7911863	-5.0396676	-5.4720545	-5.8366146	-6.235128	-6.5920563	-7.074992	-7.758872	-8.645838	-9.5642185	-10.301518
1	0.010101010091602802	-1.2095617	-1.093811	-1.0911779	-1.0684009	-1.0969884	-1.162581	-1.2203951	-1.3160183	-1.4201472	-1.5186329	-1.5933206	-1.6495097	-1.7524054	-1.8443896	-1.9619697	-2.0564253	-2.1643271	-2.2719605	-2.3833823	-2.509287	-2.6581929	-2.7619565	-2.8844361	-2.97568	-3.0666497	-3.202472	-3.3528328	-3.430264	-3.504828	-3.6080136	-3.7431397	-3.8753886	-3.9712276	-4.065587	-4.1830688	-4.342433	-4.543756	-4.7911863	-5.0396676	-5.4720545	-5.8366146	-6.235128	-6.5920563	-7.074992	-7.758872	-8.645838	-9.5642185	-10.301518
2	0.020202020183205605	-1.2095617	-1.093811	-1.0911779	-1.0684009	-1.0969884	-1.162581	-1.2203951	-1.3160183	-1.4201472	-1.5186329	-1.5933206	-1.6495097	-1.7524054	-1.8443896	-1.9619697	-2.0564253	-2.1643271	-2.2719605	-2.3833823	-2.509287	-2.6581929	-2.7619565	-2.8844361	-2.97568	-3.0666497	-3.202472	-3.3528328	-3.430264	-3.504828	-3.6080136	-3.7431397	-3.8753886	-3.9712276	-4.065587	-4.1830688	-4.342433	-4.543756	-4.7911863	-5.0396676	-5.4720545	-5.8366146	-6.235128	-6.5920563	-7.074992	-7.758872	-8.645838	-9.5642185	-10.301518
3	0.03030303120613098	-1.2095617	-1.093811	-1.0911779	-1.0684009	-1.0969884	-1.162581	-1.2203951	-1.3160183	-1.4201472	-1.5186329	-1.5933206	-1.6495097	-1.7524054	-1.8443896	-1.9619697	-2.0564253	-2.1643271	-2.2719605	-2.3833823	-2.509287	-2.6581929	-2.7619565	-2.8844361	-2.97568	-3.0666497	-3.202472	-3.3528328	-3.430264	-3.504828	-3.6080136	-3.7431397	-3.8753886	-3.9712276	-4.065587	-4.1830688	-4.342433	-4.543756	-4.7911863	-5.0396676	-5.4720545	-5.8366146	-6.235128	-6.5920563	-7.074992	-7.758872	-8.645838	-9.5642185	-10.301518
4	0.04040404036641121	-1.2095617	-1.093811	-1.0911779	-1.0684009	-1.0969884	-1.162581	-1.2203951	-1.3160183	-1.4201472	-1.5186329	-1.5933206	-1.6495097	-1.7524054	-1.8443896	-1.9619697	-2.0564253	-2.1643271	-2.2719605	-2.3833823	-2.509287	-2.6581929	-2.7619565	-2.8844361	-2.97568	-3.0666497	-3.202472	-3.3528328	-3.430264	-3.504828	-3.6080136	-3.7431397	-3.8753886	-3.9712276	-4.065587	-4.1830688	-4.342433	-4.543756	-4.7911863	-5.0396676	-5.4720545	-5.8366146	-6.235128	-6.5920563	-7.074992	-7.758872	-8.645838	-9.5642185	-10.301518
5	0.05050504952669144	-1.2020285	-1.0851587	-1.0827746	-1.0595496	-1.0875645	-1.1525444	-1.2099273	-1.3050276	-1.4092567	-1.5072782	-1.5817288	-1.6381512	-1.7403284	-1.8315945	-1.9498765	-2.0436406	-2.1509442	-2.257584	-2.369004	-2.4950767	-2.6432385	-2.7457817	-2.8672047	-2.9591777	-3.0497732	-3.185224	-3.334982	-3.411307	-3.485707	-3.5884194	-3.722744	-3.854981	-3.9506917	-4.044203	-4.1608458	-4.3192863	-4.5191016	-4.7644224	-5.0114	-5.4433126	-5.8057437	-6.203109	-6.556529	-7.036841	-7.717547	-8.601876	-9.517974	-10.252329
6	0.06060606241226196	-1.0710186	-0.94597054	-0.938131	-0.9086056	-0.9257307	-0.9816157	-1.0321051	-1.122655	-1.2187237	-1.3069806	-1.3727777	-1.4219781	-1.5194072	-1.6025099	-1.7092472	-1.7943897	-1.8912666	-1.9857355	-2.084006	-2.1982858	-2.3352208	-2.42784	-2.5389013	-2.6244702	-2.7040772	-2.8300986	-2.9694078	-3.038632	-3.1046576	-3.2008839	-3.323707	-3.4487407	-3.5320575	-3.6145134	-3.7159512	-3.857563	-4.035544	-4.261142	-4.4839644	-4.8907366	-5.2213917	-5.5826797	-5.8880105	-6.318949	-6.9376664	-7.7588463	-8.619623	-9.302874
7	0.07070706784725189	-0.95899	-0.82777596	-0.81329346	-0.7786045	-0.78871953	-0.8379612	-0.8826556	-0.9675764	-1.0579329	-1.1378744	-1.1967046	-1.2412635	-1.3292804	-1.4047308	-1.5040553	-1.5799687	-1.6665013	-1.750263	-1.8382298	-1.941746	-2.0675936	-2.152258	-2.255702	-2.332645	-2.4050832	-2.527372	-2.6585946	-2.7218843	-2.7785845	-2.8694358	-2.9843688	-3.0979877	-3.172839	-3.2427433	-3.3305645	-3.4573097	-3.621427	-3.8259366	-4.0265965	-4.4079347	-4.715772	-5.044207	-5.3147373	-5.6953483	-6.2604938	-7.021459	-7.8279314	-8.457861
8	0.08080808073282242	-0.85681564	-0.7202169	-0.70149076	-0.6617421	-0.66688627	-0.71039474	-0.74830884	-0.82583445	-0.9108926	-0.98629725	-1.0411254	-1.0791218	-1.1627506	-1.2328966	-1.3225236	-1.3917466	-1.4706328	-1.5465139	-1.6287148	-1.7183378	-1.8321003	-1.9055777	-2.0026107	-2.073164	-2.1394176	-2.2547197	-2.377945	-2.4348836	-2.4830513	-2.5659006	-2.6725287	-2.7795508	-2.8480895	-2.9077232	-2.9867432	-3.1054215	-3.2537475	-3.4420311	-3.6269677	-3.9879386	-4.274379	-4.573631	-4.8106484	-5.152467	-5.667957	-6.37425	-7.131649	-7.720098
9	0.09090909361839294	-0.76683927	-0.62442076	-0.5988795	-0.55508745	-0.55616903	-0.59481966	-0.62651837	-0.6973652	-0.7776629	-0.8476144	-0.9000373	-0.9353504	-1.0134985	-1.0783932	-1.1625146	-1.2249224	-1.297707	-1.3650948	-1.4348495	-1.5160955	-1.6218468	-1.687774	-1.7792203	-1.8431259	-1.9042728	-2.0115333	-2.1300895	-2.1807745	-2.2244885	-2.3000789	-2.4024816	-2.5034702	-2.5646796	-2.616062	-2.6874046	-2.7987916	-2.937903	-3.1128736	-3.2845714	-3.627168	-3.8959565	-4.174329	-4.386654	-4.688591	-5.1571593	-5.8084617	-6.5194244	-7.075339
10	0.10101009905338287	-0.6956787	-0.5521282	-0.5204673	-0.47394156	-0.47155872	-0.50612795	-0.5322102	-0.5994044	-0.6749355	-0.7401074	-0.7880144	-0.8190071	-0.8940732	-0.95269364	-1.0292953	-1.0863804	-1.1544335	-1.2173357	-1.2787882	-1.351256	-1.4481139	-1.5086005	-1.5948379	-1.6548526	-1.7083063	-1.8109188	-1.9236376	-1.9688389	-2.0096333	-2.0804906	-2.1795208	-2.2743402	-2.331482	-2.3775303	-2.443341	-2.5479326	-2.6769485	-2.8406692	-3.0023043	-3.330756	-3.5832684	-3.843364	-4.032795	-4.3081164	-4.7319775	-5.331769	-6.0044203	-6.5298643
11	0.1111111119389534	-0.6309804	-0.4852975	-0.45179018	-0.40347624	-0.39614522	-0.42440224	-0.44700614	-0.51109684	-0.58352953	-0.64612377	-0.6905929	-0.71903956	-0.78835934	-0.8447048	-0.9163846	-0.9687306	-1.0301982	-1.0874475	-1.1439728	-1.2051002	-1.2921702	-1.3469651	-1.4294558	-1.4873939	-1.5391012	-1.6377541	-1.7474935	-1.7897953	-1.8272057	-1.8959278	-1.9908813	-2.08054	-2.1332674	-2.1748028	-2.2356572	-2.3325944	-2.4545732	-2.6099064	-2.7588997	-3.0778894	-3.3170276	-3.561245	-3.7370117	-3.9852917	-4.371217	-4.930602	-5.5653563	-6.0635753
12	0.12121212482452393	-0.57430404	-0.4246111	-0.38876024	-0.33767295	-0.32816893	-0.35305429	-0.37303263	-0.43152243	-0.4994957	-0.5597002	-0.60254717	-0.62840813	-0.6958888	-0.75082296	-0.8193337	-0.86759484	-0.92421657	-0.97498196	-1.0279934	-1.0848677	-1.1666925	-1.2172062	-1.2960831	-1.3486266	-1.3956923	-1.4907048	-1.598306	-1.6378456	-1.6714054	-1.7369144	-1.8281425	-1.9150814	-1.9654684	-2.0036056	-2.0591478	-2.152498	-2.263801	-2.4124968	-2.5531693	-2.8650148	-3.091906	-3.3220973	-3.481257	-3.7133164	-4.0647993	-4.581147	-5.183867	-5.658887
13	0.13131313025951385	-0.52013195	-0.36694306	-0.33126158	-0.27702168	-0.26526695	-0.2897912	-0.3060735	-0.3592568	-0.4248783	-0.48367214	-0.52345407	-0.5463697	-0.61155903	-0.6631562	-0.72819555	-0.7704481	-0.82554466	-0.87239885	-0.91978395	-0.96950424	-1.0464833	-1.0906706	-1.166207	-1.2161901	-1.2598244	-1.3527542	-1.4562916	-1.4951262	-1.5259632	-1.5880871	-1.6739508	-1.7571614	-1.8026117	-1.8362854	-1.8877178	-1.9758651	-2.0847633	-2.2275949	-2.358982	-2.6607618	-2.8791864	-3.0998104	-3.24152	-3.4566472	-3.7799098	-4.257127	-4.827765	-5.279719
14	0.14141413569450378	-0.46958762	-0.31503683	-0.27394065	-0.21849123	-0.20416859	-0.22720304	-0.2391284	-0.28918654	-0.35278243	-0.4101583	-0.44779745	-0.46802777	-0.5290375	-0.5774725	-0.63961923	-0.6801731	-0.7327191	-0.7761305	-0.8172787	-0.85839975	-0.92908776	-0.9705452	-1.042069	-1.0877469	-1.1275917	-1.2160934	-1.3164943	-1.3514168	-1.3817021	-1.4399621	-1.521333	-1.6036904	-1.646046	-1.6772625	-1.7241443	-1.8083544	-1.912316	-2.0509782	-2.1753955	-2.4644628	-2.6737905	-2.8799667	-3.0108666	-3.2082238	-3.504882	-3.9421074	-4.4718733	-4.8985624
15	0.1515151560306549	-0.41816702	-0.26112112	-0.21620584	-0.15794547	-0.14011133	-0.16138956	-0.17105559	-0.21870251	-0.2823378	-0.33689055	-0.3739552	-0.39081332	-0.44903517	-0.4948433	-0.55125177	-0.5889582	-0.6395666	-0.6805207	-0.71769	-0.7541555	-0.81814146	-0.8524804	-0.9213394	-0.96352875	-0.99978733	-1.0834641	-1.1759927	-1.2067883	-1.2322838	-1.289025	-1.366822	-1.4462216	-1.4849412	-1.5128937	-1.5543687	-1.6314859	-1.728249	-1.8617296	-1.9782083	-2.2562425	-2.4529078	-2.6499848	-2.7707477	-2.9487696	-3.2108035	-3.6047359	-4.0925384	-4.486456
16	0.16161616146564484	-0.35260782	-0.18865934	-0.11154418	-0.06187395	-0.041751985	-0.05398655	-0.06200831	-0.11246578	-0.18595581	-0.23679721	-0.27311462	-0.27177173	-0.32950372	-0.37077168	-0.42249823	-0.45470458	-0.5115784	-0.5469836	-0.57789993	-0.6077227	-0.65471184	-0.6816282	-0.737907	-0.7756158	-0.8050928	-0.89356595	-0.9751941	-1.0004659	-1.0231802	-1.0709071	-1.1308436	-1.1857822	-1.217812	-1.2420187	-1.2789589	-1.351968	-1.4326999	-1.5517126	-1.6687438	-1.9389464	-2.108017	-2.2846844	-2.4033027	-2.5427268	-2.7559392	-3.0757413	-3.4346886	-3.7573807
17	0.17171716690063477	-0.2641545	-0.09257019	0.0027777671	0.059450913	0.0877776	0.09037688	0.086324595	0.042199384	-0.032635503	-0.09996953	-0.14035816	-0.14475743	-0.19090173	-0.21547604	-0.25062895	-0.27372044	-0.31858096	-0.35159856	-0.37517494	-0.39654619	-0.4371311	-0.46782988	-0.5016958	-0.52556396	-0.5500766	-0.60306424	-0.64898014	-0.66782486	-0.68595636	-0.715405	-0.7955414	-0.84129226	-0.86787367	-0.8891202	-0.92365724	-0.986798	-1.0595963	-1.1497386	-1.2690113	-1.4506391	-1.6393172	-1.757117	-1.8536434	-1.9675897	-2.1063313	-2.3104305	-2.574584	-2.8323722
18	0.1818181872367859	-0.18660666	-0.009676253	0.088902846	0.13663203	0.1678099	0.17563072	0.1762568	0.15119156	0.11382049	0.09100665	0.053075828	0.014252526	-0.007692772	-0.030291725	-0.059063327	-0.07599287	-0.09502015	-0.12568057	-0.14543079	-0.16247904	-0.19726942	-0.2100852	-0.23877743	-0.25816533	-0.27902633	-0.33462793	-0.38100603	-0.39573103	-0.41023937	-0.43588305	-0.49890098	-0.52008	-0.5385938	-0.5549427	-0.5847361	-0.6399988	-0.68672246	-0.75693965	-0.83453405	-1.0188376	-1.16172	-1.2429523	-1.3054385	-1.3674684	-1.4479641	-1.5768006	-1.7735268	-1.9281555
19	0.19191919267177582	-0.088669516	0.09111504	0.19405928	0.25895202	0.2916647	0.30397	0.3053159	0.29095364	0.25915945	0.23030052	0.21931593	0.18376465	0.16539289	0.14936125	0.1348312	0.12429994	0.108708836	0.08708557	0.07145882	0.057485987	0.038910657	0.0042676628	-0.016520292	-0.031660825	-0.0477901	-0.0993177	-0.13402851	-0.145553	-0.1577373	-0.17662862	-0.20067462	-0.2166734	-0.23094043	-0.24436536	-0.26947787	-0.3039388	-0.33705324	-0.37095666	-0.42352653	-0.50097144	-0.6114759	-0.66461504	-0.70260686	-0.7498597	-0.81125623	-0.904961	-1.039525	-1.1514041
20	0.20202019810676575	-0.022849957	0.16214183	0.267279	0.33607653	0.37088048	0.38543424	0.38636336	0.37823126	0.3671689	0.3553687	0.34634405	0.319087	0.30617777	0.2933523	0.28321868	0.274298	0.26016825	0.24324334	0.2313445	0.2205121	0.20678754	0.18058148	0.16660042	0.15551269	0.12816167	0.102654554	0.08959876	0.079810575	0.069004446	0.054886006	0.0403112	0.027157683	0.015231574	0.0036408962	-0.015639275	-0.037724096	-0.06328677	-0.08751708	-0.1250284	-0.18138698	-0.27630082	-0.30667692	-0.33700195	-0.37464553	-0.42264685	-0.4932248	-0.58900404	-0.6582752
21	0.21212121844291687	0.04780115	0.23479035	0.3412357	0.41073346	0.4480722	0.46448094	0.46780172	0.46289167	0.4443605	0.43427724	0.42922512	0.4210052	0.41153073	0.40226936	0.39406553	0.387352	0.37664583	0.36407152	0.3540237	0.3444669	0.33459753	0.32352737	0.3119133	0.30192003	0.29161328	0.2800454	0.2703491	0.26182163	0.25342694	0.24286506	0.23192608	0.22137049	0.21184973	0.20263366	0.18789825	0.17099963	0.1546529	0.13558622	0.109859586	0.0766945	0.025130648	0.002172029	-0.02283389	-0.050677013	-0.08751254	-0.13736548	-0.19413427	-0.23994064
22	0.2222222238779068	0.08833355	0.27633595	0.38546532	0.4572578	0.49726263	0.5146469	0.520385	0.5160223	0.50066745	0.49172163	0.48871818	0.48180285	0.47590184	0.4694755	0.46294641	0.45821023	0.4502018	0.4406517	0.43160415	0.42383328	0.41666788	0.40672964	0.39416844	0.38493025	0.37704152	0.36709225	0.36005569	0.3529276	0.34545428	0.33619246	0.32792664	0.320034	0.3120568	0.30410588	0.29169577	0.28031823	0.26753777	0.25373358	0.23518357	0.21322718	0.17977433	0.1619836	0.14260817	0.120970406	0.092353724	0.057564963	0.019411009	-0.010083562
23	0.23232322931289673	0.120525405	0.30982262	0.41983438	0.4932228	0.53449	0.55261654	0.56057584	0.5603989	0.55818117	0.5541518	0.5519091	0.54732454	0.54259694	0.5379344	0.5328325	0.5288075	0.5225295	0.51510096	0.50717825	0.50090265	0.495056	0.48682004	0.48046178	0.47294608	0.46704608	0.45881802	0.45339006	0.44695568	0.4410573	0.433074	0.4256383	0.41958842	0.41334468	0.40619054	0.39666283	0.38923445	0.3790617	0.3670834	0.35495147	0.34128398	0.32858095	0.31602472	0.30059022	0.28371698	0.26223975	0.23655275	0.21142814	0.19113402
24	0.24242424964904785	0.1623154	0.35323802	0.46434736	0.5375036	0.58028877	0.5987318	0.6088046	0.61013013	0.60828984	0.60665756	0.60525525	0.6025299	0.5993904	0.5960925	0.5922778	0.5886328	0.5829863	0.5775496	0.57068175	0.56500226	0.5592661	0.5527871	0.5472453	0.54097664	0.53613746	0.529757	0.5251395	0.5197927	0.5142483	0.507677	0.50150406	0.4965125	0.49097037	0.48535022	0.47836107	0.47252044	0.4643209	0.4550248	0.44661894	0.43691498	0.4288773	0.41906005	0.40603098	0.393771	0.3779544	0.36052573	0.34264657	0.3273663
25	0.252525269985199	0.18487412	0.3755842	0.48751098	0.5613149	0.604945	0.6251476	0.63648224	0.63922894	0.6397222	0.6400249	0.63932145	0.63758445	0.6357194	0.63270104	0.62911195	0.62571424	0.6211473	0.6160743	0.6096634	0.60432446	0.5994171	0.5938678	0.5887829	0.5829821	0.5785865	0.5730509	0.56944895	0.5649404	0.55965644	0.554253	0.54940045	0.5450542	0.5398735	0.53518504	0.5293516	0.52453756	0.51830375	0.50994617	0.5031692	0.4958376	0.48898524	0.48174343	0.47079682	0.4605414	0.449454	0.43773872	0.42406994	0.41156596
26	0.2626262605190277	0.20273344	0.394222	0.50669044	0.581117	0.6246977	0.64550626	0.65753615	0.66055715	0.6616993	0.6623503	0.66211814	0.6611905	0.6598919	0.65720075	0.6535543	0.65050596	0.64630413	0.64190084	0.6367742	0.6320371	0.6273524	0.6225037	0.61782086	0.61297137	0.609162	0.60385936	0.6008332	0.5967779	0.59209126	0.5871541	0.58310497	0.5793364	0.5745172	0.5703331	0.5647305	0.5605379	0.5549794	0.5479442	0.54230946	0.5365836	0.53041536	0.5241074	0.51582295	0.5076946	0.50022686	0.4911993	0.48060197	0.46974158
27	0.27272728085517883	0.21692033	0.40947708	0.52203	0.59676373	0.6408657	0.66210747	0.6743927	0.6778749	0.67984694	0.6804977	0.6813117	0.681068	0.6805843	0.6789321	0.67599785	0.67317635	0.6694659	0.66528916	0.66061956	0.65577483	0.65134543	0.6468815	0.6424464	0.63828343	0.635065	0.6302575	0.6273417	0.6241112	0.61997014	0.6161836	0.61283916	0.6099994	0.60585433	0.6022402	0.59746224	0.5939525	0.5888683	0.58322096	0.5786272	0.5743881	0.56939447	0.5645976	0.5574974	0.5510398	0.5447001	0.5371985	0.528324	0.5193614
28	0.28282830119132996	0.2295218	0.42330688	0.5363277	0.611406	0.6556352	0.6769714	0.68996966	0.69404614	0.69685495	0.69796294	0.6993729	0.69950384	0.6992102	0.6976744	0.6954234	0.69352305	0.6900587	0.6864687	0.682051	0.6773227	0.6734638	0.6697099	0.665744	0.6615532	0.65869623	0.6541152	0.65142304	0.64897704	0.6453464	0.64155704	0.6386832	0.6361061	0.63267267	0.62962055	0.6250701	0.62179554	0.61740535	0.6125682	0.6084217	0.60428077	0.5998748	0.5960947	0.58990693	0.58451015	0.57933223	0.5729436	0.5655075	0.55749667
29	0.2929292917251587	0.2397764	0.43304223	0.5464311	0.62240726	0.66674197	0.68818915	0.7012032	0.7056379	0.7090159	0.7102343	0.7117566	0.7121179	0.71195567	0.71057224	0.7085641	0.70666367	0.70317835	0.6999224	0.6958574	0.69160247	0.68808997	0.684373	0.68098783	0.67715627	0.674345	0.6704712	0.668136	0.6659268	0.662871	0.65991753	0.65741736	0.65520537	0.6519828	0.64904124	0.6450709	0.6426466	0.63883674	0.63458157	0.6305672	0.6266633	0.6225809	0.61952114	0.6138164	0.60889757	0.6043259	0.5990142	0.59347004	0.5864272
30	0.3030303120613098	0.24899593	0.44227663	0.55555564	0.6318706	0.67647016	0.6982125	0.7114232	0.71589386	0.7198621	0.72138274	0.723081	0.72368574	0.7236727	0.72248584	0.7205939	0.7186936	0.71555483	0.7123726	0.70889103	0.70509994	0.7018197	0.6985713	0.6953055	0.69169754	0.6891281	0.68583566	0.6836211	0.6818937	0.6790689	0.67634183	0.67407864	0.67186666	0.6687546	0.66592336	0.66231537	0.6601146	0.65689915	0.6528735	0.6492263	0.6456759	0.64196455	0.6391466	0.63401544	0.6294516	0.62522316	0.6203786	0.6156544	0.60968906
31	0.31313133239746094	0.25589842	0.44899487	0.5633275	0.63942623	0.6841124	0.70597965	0.7194283	0.72418356	0.72834843	0.73011875	0.7319236	0.7327801	0.7330148	0.73183596	0.73023117	0.7287575	0.72549903	0.72233224	0.71931994	0.715794	0.7126401	0.7094671	0.7064222	0.70320237	0.70079595	0.6973829	0.6954053	0.69403523	0.691645	0.6891653	0.6870167	0.6852745	0.68227553	0.67967033	0.67655015	0.6741454	0.6709242	0.66723776	0.6639647	0.6610026	0.65809256	0.6557371	0.65118027	0.6470817	0.6432048	0.63908416	0.6344704	0.62942946
32	0.3232323229312897	0.2621839	0.45574507	0.57039493	0.6461722	0.69085276	0.7128662	0.72625434	0.7311467	0.73576814	0.737885	0.7395972	0.740842	0.74130315	0.74047744	0.73910284	0.7381984	0.7354119	0.73260653	0.72959423	0.726179	0.7233722	0.7204361	0.71751744	0.714224	0.71192795	0.7088679	0.7068168	0.7056735	0.70362055	0.70125717	0.69933224	0.6974796	0.6948487	0.6924671	0.68981826	0.6872822	0.6842874	0.681032	0.67809284	0.67548656	0.67292076	0.6706916	0.6666234	0.66278255	0.6592815	0.65562534	0.6513717	0.646808
33	0.3333333432674408	0.2683001	0.46179804	0.5767199	0.65272176	0.6978642	0.71969587	0.7332718	0.73847926	0.74302715	0.7450336	0.747177	0.7485322	0.7488714	0.74783814	0.7464636	0.7456854	0.74304146	0.74062705	0.73807544	0.73490304	0.73244846	0.7298746	0.7274283	0.7242509	0.7222008	0.71973336	0.717909	0.71676576	0.7147128	0.7124627	0.7107678	0.7091489	0.70697564	0.70495874	0.70242035	0.7001288	0.69760156	0.69445646	0.6917503	0.6893784	0.68704164	0.68516254	0.681085	0.6774751	0.6744528	0.6709238	0.66763246	0.6634258
34	0.34343433380126953	0.2744592	0.4681677	0.583547	0.6599011	0.7054177	0.72722334	0.7408095	0.74601704	0.7503642	0.7521402	0.7543165	0.7559012	0.75624037	0.7558409	0.7548268	0.7540487	0.75176907	0.74947107	0.74717057	0.74411184	0.74188405	0.7394206	0.737208	0.7343706	0.73244035	0.73009264	0.7284984	0.7272388	0.72530186	0.7232963	0.7217118	0.72020334	0.7185909	0.7169272	0.71483874	0.7127899	0.71026266	0.7071177	0.7042983	0.7023922	0.7001828	0.69840187	0.6943242	0.6914186	0.68828315	0.68546236	0.6823972	0.67820585
35	0.35353535413742065	0.27888137	0.47258148	0.5884988	0.6650063	0.7107655	0.7324956	0.7464224	0.7519825	0.7561397	0.75803554	0.76028526	0.7621071	0.7624818	0.76220286	0.7614315	0.7605692	0.7582895	0.7559915	0.75380147	0.7507138	0.74882597	0.74669135	0.7445542	0.7419436	0.7402578	0.73802054	0.7364263	0.73516667	0.733356	0.73146087	0.73013914	0.7288548	0.7272423	0.72557855	0.7236215	0.7217213	0.7193254	0.7162963	0.71428984	0.71249706	0.7102876	0.70873624	0.7049097	0.7023548	0.6992194	0.69651914	0.6935645	0.68971837
36	0.3636363744735718	0.28340465	0.4769888	0.59300745	0.6696895	0.7154966	0.7371233	0.7510832	0.7568615	0.76124555	0.76310575	0.7655517	0.7676064	0.76830256	0.76813966	0.7676152	0.76687956	0.76471627	0.7625287	0.76045513	0.7574778	0.75559276	0.75381297	0.75178635	0.7495548	0.7479822	0.74574494	0.74426115	0.7430014	0.741304	0.73951924	0.73831385	0.73702955	0.73541707	0.73401606	0.7321796	0.7304107	0.72813094	0.7253356	0.72355545	0.7218757	0.72011673	0.71867573	0.71507615	0.71298933	0.709967	0.70762455	0.7048906	0.70162535
37	0.3737373650074005	0.28865284	0.48194605	0.5977485	0.6744714	0.7204119	0.7420386	0.7556876	0.76159734	0.76617515	0.7682291	0.7709177	0.77285606	0.7737787	0.7736158	0.7731687	0.772433	0.7704594	0.76851135	0.76685214	0.76422185	0.76245743	0.7609073	0.7588805	0.75668776	0.75522834	0.75311166	0.7515146	0.75013894	0.74855196	0.74699366	0.7458987	0.74465525	0.74315315	0.74175215	0.74023485	0.73835284	0.73599553	0.7331969	0.7315272	0.72996366	0.72855675	0.7271158	0.7239666	0.7224866	0.71993387	0.71770173	0.7150811	0.71217394
38	0.38383838534355164	0.2927956	0.4860919	0.60217345	0.67890704	0.7250899	0.7469107	0.76067936	0.7664332	0.771476	0.77361023	0.77640927	0.7781557	0.7792698	0.77922016	0.7789949	0.7781429	0.77647394	0.7746568	0.77312887	0.7704927	0.7688446	0.76749116	0.7655777	0.763395	0.762046	0.75992936	0.758598	0.7575623	0.755972	0.7545241	0.7536761	0.7524327	0.75105697	0.74965584	0.74825746	0.7469887	0.7448732	0.74244547	0.7407757	0.7393252	0.73837173	0.7369307	0.73378146	0.7323343	0.7301918	0.72825253	0.72599006	0.7234589
39	0.39393937587738037	0.2957527	0.48912835	0.60485363	0.6820997	0.7283987	0.75041133	0.76433146	0.7700793	0.77535224	0.777618	0.78026116	0.7819866	0.7831761	0.7832578	0.78337586	0.78275067	0.7810817	0.77915406	0.7778226	0.77530694	0.7736589	0.7723055	0.7705024	0.7683517	0.76711303	0.765254	0.76392275	0.76288694	0.7612967	0.7599592	0.7589949	0.75779015	0.7566446	0.75524354	0.7540926	0.753022	0.7509065	0.7487298	0.74717325	0.7458541	0.7449006	0.74381185	0.74113715	0.73969	0.73792344	0.73621786	0.73406565	0.7317704
40	0.4040403962135315	0.2982809	0.4925499	0.6079175	0.68550116	0.7323104	0.7545713	0.76849145	0.77440387	0.7797932	0.7824115	0.7850547	0.7870196	0.7886569	0.7890507	0.7892951	0.78858995	0.78703743	0.78499657	0.7839047	0.7814994	0.77996767	0.7786144	0.77705395	0.77501965	0.77389747	0.7721698	0.7708385	0.76991916	0.7685717	0.76723415	0.7662698	0.7651756	0.7640301	0.7626289	0.7617048	0.7607446	0.75897515	0.7567924	0.755477	0.75415784	0.75320435	0.7522321	0.7495615	0.74822474	0.7465745	0.74486893	0.7427397	0.74057573
41	0.4141414165496826	0.301607	0.4958958	0.6118949	0.68965286	0.7365209	0.7590186	0.77274466	0.7788609	0.7842504	0.78686863	0.7896221	0.79170036	0.79352766	0.7940379	0.7944226	0.79382807	0.7922755	0.79035455	0.78924155	0.78683627	0.7853106	0.7841902	0.7827496	0.7807153	0.77959305	0.77799165	0.7766603	0.77586734	0.7745198	0.7734032	0.7724388	0.77145493	0.7703094	0.76901877	0.768211	0.7674744	0.76605994	0.7641082	0.76290596	0.76169723	0.76086015	0.7598878	0.75757545	0.7561283	0.75459415	0.75300914	0.75099593	0.7488319
42	0.42424240708351135	0.30487475	0.4992134	0.6151908	0.6932955	0.73999834	0.7622595	0.7758724	0.7823315	0.7878654	0.7905307	0.7934822	0.7954788	0.7971715	0.79804975	0.79886216	0.7982676	0.79676586	0.7950982	0.7940985	0.7919459	0.7904202	0.7896464	0.7881182	0.7861714	0.7850492	0.78344786	0.782227	0.781318	0.7802001	0.77908325	0.7781189	0.7770188	0.77598363	0.7748093	0.774133	0.7735095	0.77221143	0.77059686	0.7693946	0.7681859	0.7675724	0.7668478	0.76475906	0.7633329	0.7620653	0.76048034	0.7588068	0.75664276
43	0.4343434274196625	0.30815256	0.5027436	0.618721	0.6966626	0.74341255	0.7660943	0.77959687	0.7861725	0.7918713	0.7947244	0.7976759	0.7995989	0.8012916	0.80229616	0.80323994	0.8026453	0.8011255	0.7995742	0.7985745	0.7965424	0.79501677	0.79435605	0.79294395	0.79110765	0.7899854	0.7886049	0.78738403	0.78673255	0.7856146	0.78461117	0.7836467	0.78266716	0.78185284	0.7807984	0.780122	0.7794985	0.7783109	0.7766121	0.7755263	0.7743176	0.7737041	0.77320874	0.77134955	0.7701571	0.76888955	0.7675617	0.7662505	0.76433843
44	0.4444444477558136	0.31135195	0.50603944	0.6218637	0.70017445	0.74696726	0.7699146	0.7835453	0.79044116	0.7962664	0.7991517	0.8023399	0.8045098	0.8060864	0.80708027	0.80790347	0.80730885	0.8059095	0.80447805	0.80347824	0.80167836	0.8002691	0.79996717	0.7986814	0.7969583	0.79583603	0.79434234	0.7934555	0.792688	0.79157007	0.79069793	0.7899701	0.7889905	0.78841794	0.7874739	0.78691065	0.78639764	0.78520995	0.7836245	0.7827781	0.78170073	0.7810844	0.7805891	0.7790733	0.7782222	0.7772021	0.77587426	0.7747898	0.77288705
45	0.45454543828964233	0.3140668	0.5086477	0.62450504	0.70286834	0.7497455	0.77280605	0.786363	0.7935008	0.799305	0.8024224	0.80583704	0.8078623	0.8094388	0.8105202	0.8113434	0.8107487	0.80946577	0.8080344	0.80691826	0.80531013	0.80424386	0.8038255	0.80253965	0.80081654	0.79981077	0.7984434	0.79755646	0.79678905	0.7957815	0.79490936	0.7941816	0.7932019	0.7926294	0.79168534	0.79112214	0.79072225	0.7897773	0.7884494	0.7876031	0.78652567	0.7859095	0.7855271	0.7842439	0.7835089	0.7824887	0.78116095	0.7800709	0.77839166
46	0.46464645862579346	0.3162977	0.5111342	0.6269635	0.70532954	0.7520963	0.77504164	0.7884854	0.7956231	0.8015537	0.80492294	0.8084583	0.8107144	0.81249654	0.81345737	0.8142703	0.81378615	0.8125032	0.8112213	0.8102211	0.8087262	0.8076599	0.80724156	0.8059557	0.8045842	0.8036947	0.8024589	0.80157197	0.80080444	0.7997969	0.7991456	0.7983074	0.7973278	0.7968684	0.79615456	0.7957017	0.79530185	0.7943568	0.7931488	0.7923024	0.7912251	0.79060876	0.7902266	0.78917015	0.7885455	0.78764594	0.7862445	0.78527504	0.7837063
47	0.4747474789619446	0.3187316	0.5137869	0.6297368	0.70798683	0.75478935	0.7781077	0.7916679	0.7989254	0.8047806	0.8081498	0.81203115	0.81417084	0.81574804	0.81670874	0.8175219	0.8170377	0.815752	0.8145963	0.8135961	0.8121012	0.8111454	0.81072694	0.80936754	0.8080715	0.80729836	0.8060624	0.8051755	0.8044081	0.803517	0.8028656	0.8020275	0.8010479	0.8005884	0.799985	0.7995322	0.79913235	0.7981874	0.7970954	0.79624903	0.795303	0.79461133	0.79433954	0.7933933	0.79276884	0.7919824	0.790581	0.78972465	0.7885141
48	0.4848484992980957	0.3205747	0.5159625	0.63233984	0.7105861	0.7575011	0.78089696	0.79434675	0.8019574	0.8078124	0.81118166	0.8150631	0.8172027	0.81877995	0.81997746	0.82078725	0.8203003	0.81901455	0.81808996	0.81708974	0.815595	0.814639	0.81456816	0.8132086	0.8119124	0.81113946	0.81013376	0.80936736	0.80859995	0.8079416	0.8072904	0.8064523	0.80547255	0.8050133	0.80433214	0.8038794	0.8034018	0.80245686	0.80147535	0.80062884	0.7996829	0.7989912	0.79871935	0.79788965	0.7972652	0.79647875	0.79543376	0.79469067	0.7935905
49	0.4949495196342468	0.3224591	0.51800984	0.63473046	0.7130192	0.75977916	0.78349036	0.79694015	0.80455077	0.8101581	0.81345195	0.817519	0.8197752	0.8215849	0.82301474	0.8238245	0.8235668	0.82217085	0.82127607	0.82016563	0.81867063	0.8177147	0.81775415	0.8163948	0.8152301	0.8145768	0.813571	0.8128046	0.81226933	0.81161106	0.81107026	0.810116	0.8091363	0.8086769	0.8079959	0.8075431	0.8070656	0.80623376	0.80537194	0.804636	0.8036164	0.80305606	0.80278426	0.80195457	0.80133	0.8005436	0.79973114	0.798988	0.79824936
50	0.505050539970398	0.32572293	0.521385	0.638062	0.71612996	0.7629205	0.7866831	0.80052936	0.8082663	0.813904	0.8171819	0.82137614	0.8236321	0.82560503	0.82703495	0.82784474	0.82766247	0.8264958	0.82585394	0.8248566	0.8234776	0.8226322	0.8226717	0.82131225	0.82026386	0.8197238	0.81871796	0.8179518	0.8175267	0.8168686	0.8163277	0.8153734	0.8143938	0.81393445	0.8132534	0.8128006	0.8123231	0.8114913	0.8107399	0.8100039	0.8090947	0.80853426	0.80826247	0.80743283	0.8069215	0.80613506	0.8054329	0.80468386	0.80394506
51	0.5151515007019043	0.32700977	0.5226153	0.6392774	0.71786416	0.7648586	0.78870356	0.80268115	0.81033766	0.8160857	0.81944406	0.82363826	0.82589424	0.8279934	0.8294234	0.8302332	0.83005095	0.8288844	0.8282421	0.82724464	0.8262184	0.82560664	0.8256461	0.82452285	0.8234745	0.8230449	0.8220391	0.82127273	0.821078	0.8204198	0.8198789	0.8189246	0.8180615	0.81760204	0.81692106	0.81646824	0.81587106	0.81503916	0.8145655	0.8138294	0.8129203	0.8123599	0.81221944	0.8115104	0.81113034	0.81037885	0.8098031	0.8090539	0.80843174
52	0.5252525210380554	0.32919648	0.5250833	0.64159435	0.7204162	0.76732635	0.79116756	0.80509794	0.8127974	0.8187336	0.8222025	0.82650995	0.8289334	0.83095217	0.8323822	0.83307874	0.83300686	0.8317668	0.83105075	0.8303008	0.82916135	0.8285497	0.82858914	0.82746583	0.8265336	0.82621443	0.8252085	0.8244422	0.8242475	0.82370985	0.8231689	0.8223311	0.8214679	0.8210085	0.82032746	0.81987464	0.8192774	0.81856155	0.8182043	0.8175789	0.81666964	0.81603557	0.81589526	0.815186	0.814806	0.8141678	0.8135921	0.8129589	0.81233674
53	0.5353535413742065	0.33039692	0.5262791	0.64246964	0.72132444	0.76832515	0.792517	0.80633956	0.8141551	0.82020175	0.8239233	0.8282307	0.8306848	0.8328994	0.83443975	0.83525276	0.8351809	0.83406705	0.83335114	0.8327176	0.83149064	0.83096635	0.8310059	0.8298825	0.8289503	0.8286311	0.8276253	0.826859	0.8267803	0.8262426	0.8257017	0.82486403	0.8240007	0.8235413	0.82286036	0.82240754	0.82181025	0.8210945	0.8207372	0.82011163	0.8192024	0.8185684	0.81842804	0.81771886	0.8173388	0.8167006	0.81623524	0.8156021	0.81497985
54	0.5454545617103577	0.3311668	0.52736104	0.6435516	0.7226358	0.7696364	0.7938282	0.80765086	0.81546366	0.8215102	0.82530546	0.82961285	0.8320669	0.83428156	0.835822	0.836751	0.836679	0.83556527	0.83484924	0.83421576	0.83298874	0.83258104	0.83262044	0.8314972	0.83068097	0.830488	0.8295954	0.8288291	0.82875043	0.82821286	0.8276718	0.826834	0.8259708	0.82551146	0.82483035	0.82449067	0.82401323	0.8232975	0.82294023	0.8223146	0.82140553	0.82088184	0.8207415	0.8200323	0.81965226	0.8190141	0.8185487	0.81802875	0.81740654
55	0.5555555820465088	0.3322581	0.52862966	0.6449789	0.72398305	0.7711736	0.7954968	0.8093194	0.8171322	0.82339966	0.82703704	0.831234	0.83391494	0.836356	0.8378965	0.838936	0.83875084	0.8375634	0.8368475	0.83621395	0.8351029	0.8348056	0.8347286	0.8336054	0.8327891	0.8325962	0.83170354	0.8309374	0.8308586	0.830321	0.8297024	0.8288647	0.8281146	0.8276552	0.8271055	0.8267659	0.82628834	0.8255726	0.82533586	0.82471037	0.82380116	0.8232776	0.8231371	0.82242805	0.822048	0.8214097	0.8209444	0.82042444	0.81980217
56	0.5656565427780151	0.332505	0.529005	0.6454438	0.7242149	0.7712917	0.7958941	0.8097943	0.8176071	0.82399094	0.82762843	0.8316744	0.8344326	0.8368737	0.838534	0.83968943	0.83941686	0.8382295	0.83751345	0.8369964	0.83588535	0.835588	0.835511	0.83450097	0.83368474	0.83360827	0.83271563	0.83194923	0.83187056	0.831333	0.8307144	0.82987654	0.82912654	0.82866716	0.8281175	0.82777774	0.8273004	0.82670516	0.82646847	0.825843	0.8249337	0.8244101	0.8242696	0.82356054	0.8231805	0.8225423	0.8220769	0.82155704	0.8209348
57	0.5757575631141663	0.33399355	0.53031385	0.6469723	0.7260998	0.7731766	0.79781187	0.8118434	0.81986296	0.82635707	0.82999456	0.83404064	0.83683187	0.839505	0.84117126	0.8423268	0.8420542	0.84097993	0.8403804	0.8400896	0.83897877	0.8385938	0.8386375	0.83773774	0.8370479	0.8369714	0.8361918	0.83554524	0.83546656	0.834929	0.8343104	0.8334726	0.83264494	0.83218557	0.83175194	0.8314123	0.8309348	0.8303397	0.8301029	0.82958776	0.82879174	0.8282682	0.8281277	0.8275291	0.8271489	0.82662714	0.82616174	0.8258683	0.82524604
58	0.5858585834503174	0.33483893	0.531324	0.64784354	0.72724867	0.77444184	0.79926103	0.813419	0.82155484	0.82797146	0.83152854	0.8355745	0.83836585	0.84103906	0.84279454	0.8439501	0.8436774	0.8426032	0.8420364	0.84174573	0.84074795	0.840363	0.8404067	0.839507	0.8388171	0.8387405	0.8379611	0.8375413	0.8374627	0.836925	0.8363066	0.83539116	0.8347871	0.8344409	0.83400714	0.83366746	0.8331901	0.8325949	0.8323582	0.831843	0.83104694	0.8305234	0.83038294	0.82990026	0.82952034	0.8289984	0.828533	0.82823956	0.8277278
59	0.5959595441818237	0.33543715	0.5320028	0.6489271	0.7284303	0.7756235	0.80043185	0.8145094	0.82255775	0.82897437	0.8326191	0.83658963	0.83949405	0.8424099	0.8442968	0.84537494	0.84532917	0.84437466	0.843808	0.8435173	0.8425196	0.8420542	0.8420979	0.84119815	0.8405083	0.8404317	0.83965224	0.8393489	0.83927023	0.83873254	0.8381141	0.8373147	0.83671063	0.8363644	0.8360411	0.8357016	0.83534384	0.83474857	0.83451176	0.8339968	0.83320075	0.83267707	0.8325367	0.832054	0.831674	0.83115214	0.83068687	0.83039343	0.82988155
60	0.6060605645179749	0.33659083	0.53300744	0.65052664	0.7299119	0.77715886	0.80209893	0.81628954	0.82433796	0.8306669	0.8343116	0.8382018	0.84110624	0.84390897	0.84559983	0.84660244	0.8465568	0.845836	0.8452692	0.84497863	0.8439808	0.8435155	0.8435591	0.8427758	0.842202	0.84212554	0.84139216	0.8410889	0.8410102	0.8404725	0.84009516	0.83929574	0.8387267	0.8383805	0.8380572	0.83771765	0.8373599	0.8367647	0.8366543	0.8361393	0.8353432	0.8348196	0.8346791	0.83419645	0.83381635	0.8332946	0.8328292	0.83253586	0.83214444
61	0.616161584854126	0.33691552	0.5335206	0.65120447	0.7306266	0.77812266	0.8029828	0.81729335	0.825268	0.83202904	0.8356738	0.83956385	0.84246826	0.8451239	0.84681463	0.8478174	0.84777164	0.8471673	0.8465201	0.8461032	0.84510535	0.8447504	0.8447164	0.8439332	0.8433595	0.8432829	0.842676	0.84237254	0.8422939	0.8418695	0.84149206	0.8406927	0.84023684	0.840001	0.83967763	0.83956164	0.83920383	0.83860874	0.8384984	0.83798325	0.8371872	0.8366636	0.8365232	0.8360405	0.83566046	0.83527005	0.83480465	0.83451116	0.83412
62	0.6262626051902771	0.3382055	0.5349627	0.65273887	0.732514	0.7799197	0.80446595	0.8187763	0.82686156	0.8337423	0.83755004	0.84136474	0.84429485	0.8469941	0.84868497	0.84961003	0.8494767	0.8488725	0.84822524	0.84803474	0.8471533	0.84679854	0.84676445	0.84598124	0.84540737	0.8453309	0.84496844	0.84442055	0.84434175	0.84391737	0.84354	0.84274054	0.8422847	0.8420488	0.84172565	0.8416096	0.84125185	0.8407772	0.8406668	0.8401518	0.8394721	0.83917207	0.8390316	0.8386594	0.83827937	0.8378889	0.8374235	0.83713007	0.8367389
63	0.6363636255264282	0.33897227	0.5355667	0.6535403	0.7331902	0.78052	0.8051631	0.81948125	0.8276051	0.83461237	0.83842003	0.84226954	0.8451996	0.84782124	0.849512	0.850324	0.8500775	0.84939957	0.8487524	0.84856194	0.8477909	0.8475526	0.8477548	0.8469715	0.8463975	0.8463211	0.8460717	0.84552395	0.8454453	0.8450208	0.8446434	0.84407693	0.8436211	0.84350127	0.84310263	0.84310263	0.8428712	0.84239656	0.8422861	0.841771	0.84109145	0.84079134	0.8406509	0.84027874	0.8398987	0.8395082	0.83904296	0.8387494	0.8383581
64	0.6464646458625793	0.33999622	0.5362381	0.65429604	0.7337953	0.78119874	0.8061166	0.82065886	0.8288992	0.83598614	0.83960706	0.843383	0.8463131	0.8489348	0.850595	0.8512904	0.85116035	0.85048246	0.8498352	0.84983665	0.84906566	0.8486744	0.8488766	0.84809333	0.8475194	0.8474429	0.8471936	0.84664583	0.84656715	0.84625876	0.8459945	0.84553844	0.8450826	0.8449628	0.8445641	0.8445641	0.8442591	0.84378445	0.843674	0.8432721	0.8425924	0.8422925	0.842152	0.8417799	0.8415102	0.84111965	0.84065425	0.84058774	0.84032786
65	0.6565656661987305	0.3406326	0.5366439	0.6548216	0.73416215	0.7814107	0.8063285	0.82087755	0.829038	0.83631086	0.84012854	0.8439044	0.846945	0.84956664	0.8512269	0.85192233	0.8519083	0.851155	0.85063916	0.8507668	0.8499958	0.8496046	0.8498068	0.84902346	0.8484496	0.8483731	0.8481237	0.84757596	0.8474973	0.84742177	0.8471575	0.84670144	0.8462456	0.8461258	0.84572715	0.84572715	0.84542197	0.84494746	0.844837	0.84443504	0.8437554	0.84345543	0.84331495	0.84294283	0.8426731	0.84228265	0.84181726	0.84175074	0.84149086
66	0.6666666865348816	0.341031	0.5370139	0.65512824	0.73431355	0.7816326	0.8065117	0.8209766	0.82910216	0.8363749	0.840309	0.84408444	0.847087	0.8497087	0.8513688	0.85205775	0.8522439	0.8514906	0.8510908	0.8512184	0.85056734	0.85017604	0.8503782	0.84959507	0.8489475	0.84887105	0.8487321	0.8481842	0.84810555	0.84803	0.8477658	0.84730977	0.84685385	0.84685385	0.8464552	0.8464552	0.8461501	0.84567547	0.84556514	0.84516317	0.84448355	0.84418356	0.8440431	0.84367085	0.84340125	0.8430107	0.8425455	0.8424789	0.8422189
67	0.6767677068710327	0.3407001	0.53693324	0.6544517	0.7340177	0.78100264	0.8058818	0.82046306	0.828513	0.835935	0.83986914	0.8436446	0.8467225	0.84934425	0.85112077	0.8518097	0.85199594	0.85135305	0.8509533	0.8510006	0.8502738	0.8498826	0.84996843	0.8493015	0.848654	0.8485775	0.8484386	0.84789073	0.8479253	0.8478497	0.8475855	0.84712934	0.8466735	0.8466735	0.84627473	0.84627473	0.8459698	0.8454952	0.8453848	0.8449828	0.84430313	0.84411967	0.8439792	0.84360695	0.8434537	0.84306324	0.84259784	0.8425312	0.8423818
68	0.6868686676025391	0.3400876	0.53652096	0.65399015	0.7335528	0.780378	0.80534476	0.81976825	0.8278183	0.8351525	0.839213	0.8430169	0.8460151	0.84863675	0.8504133	0.8514498	0.85163593	0.8512222	0.8508223	0.85098284	0.85025626	0.84986484	0.8499507	0.8492839	0.84863645	0.84855986	0.848421	0.8478731	0.84790766	0.847832	0.84756774	0.84722775	0.8467719	0.8467719	0.8463732	0.8463732	0.84599054	0.8455159	0.8454056	0.8450036	0.8444344	0.84417725	0.84403676	0.8436645	0.8435114	0.84323406	0.84276867	0.84270203	0.84255254
69	0.6969696879386902	0.33952385	0.5359915	0.65310717	0.73265374	0.7794437	0.80449086	0.81898797	0.8269576	0.8341379	0.8382788	0.84192735	0.84500533	0.84754276	0.8494326	0.8506999	0.8509965	0.8507034	0.8504168	0.85057724	0.8496601	0.8492688	0.8494752	0.8488083	0.8482941	0.8482176	0.848005	0.84758854	0.84762305	0.8476639	0.8473997	0.8470596	0.84660375	0.84660375	0.84620506	0.84620506	0.84593886	0.8455747	0.8454642	0.84506226	0.84449303	0.8443462	0.84420574	0.8438336	0.8436805	0.84340316	0.8429378	0.8428712	0.84272164
70	0.7070707082748413	0.33854234	0.5345158	0.6513586	0.7310623	0.7781687	0.803051	0.817628	0.82552415	0.83270437	0.83669454	0.8401939	0.8432719	0.84580934	0.8477622	0.84902954	0.8492464	0.8490696	0.8487054	0.84905356	0.8482496	0.8479846	0.8482338	0.84756696	0.84705275	0.8469763	0.84676373	0.8463472	0.84649813	0.8465389	0.84627473	0.84604514	0.8455893	0.8455893	0.8453169	0.8453169	0.8450507	0.8446866	0.8445762	0.8441742	0.8437153	0.8435686	0.84342825	0.8430559	0.84290266	0.8426253	0.8422705	0.8422039	0.84205437
71	0.7171717286109924	0.33761254	0.533227	0.65040207	0.7300677	0.77686894	0.8016366	0.81613624	0.8241476	0.83143836	0.8354284	0.83904105	0.8420414	0.84449846	0.84637755	0.847645	0.84786165	0.84768504	0.84732085	0.847669	0.84686506	0.8466002	0.8468493	0.84618247	0.84578454	0.8457082	0.8454956	0.8450791	0.84523	0.8452708	0.8451171	0.84488744	0.8444316	0.8444316	0.8441591	0.8441591	0.84389293	0.8436452	0.84353477	0.84313285	0.8426741	0.8425273	0.84238684	0.8420497	0.8418964	0.84161913	0.8412641	0.8411975	0.84104806
72	0.7272727489471436	0.33732983	0.5331074	0.6501927	0.72910553	0.77596253	0.80058	0.814915	0.82304704	0.830303	0.8342494	0.83786213	0.84086245	0.84325504	0.8452506	0.8464425	0.8466593	0.8463949	0.8461472	0.84649533	0.8458046	0.84565	0.84601563	0.84534883	0.8450614	0.8451112	0.84493816	0.8445217	0.84467256	0.8447135	0.84455967	0.84433013	0.84387416	0.84387416	0.8436018	0.8436018	0.8433356	0.84308785	0.84308785	0.8426859	0.8422271	0.8420803	0.8419399	0.8417131	0.84155977	0.84128255	0.84104073	0.84097415	0.8409351
73	0.7373737692832947	0.33665842	0.5326361	0.6493662	0.7279819	0.7744341	0.79939616	0.8136514	0.8216299	0.82888585	0.8329483	0.8365609	0.8395613	0.8418784	0.8437937	0.8449855	0.84531844	0.84494096	0.8448064	0.845081	0.84439003	0.84423554	0.84460115	0.84397715	0.84368974	0.8437394	0.84356654	0.84315	0.84330094	0.8433418	0.843188	0.84295845	0.8425025	0.8425025	0.84223014	0.84223014	0.84208375	0.841836	0.841836	0.84156036	0.84110147	0.84095466	0.84081423	0.84058744	0.8405446	0.8402673	0.8401569	0.8400903	0.8400513
74	0.7474747896194458	0.33556736	0.53153545	0.64798605	0.72637	0.77270186	0.79757965	0.81183493	0.8198134	0.8270694	0.831052	0.8345044	0.83750474	0.8399323	0.84184265	0.84303457	0.84336746	0.84291637	0.8427817	0.84282607	0.84213513	0.8419806	0.8423461	0.84183824	0.8416613	0.84171104	0.84166443	0.8412479	0.84139884	0.8414396	0.8412858	0.8410562	0.8406003	0.8406003	0.8403279	0.8403279	0.8401011	0.8399698	0.8399698	0.83981055	0.83935165	0.83920497	0.8390646	0.83883774	0.8387949	0.83851755	0.83840716	0.83834046	0.8383015
75	0.7575757503509521	0.33354577	0.52931273	0.6455368	0.7236142	0.7695587	0.7948243	0.8086721	0.81673086	0.8238228	0.82756424	0.83102113	0.83387244	0.836335	0.83808964	0.8394267	0.8397595	0.83930856	0.83924925	0.8392935	0.83871907	0.8386749	0.83904046	0.83853245	0.838431	0.8384808	0.8384341	0.83801764	0.8381685	0.83820933	0.8380556	0.8378261	0.8373701	0.8373701	0.83709776	0.83709776	0.83687085	0.83673954	0.83673954	0.8365804	0.83612156	0.8359747	0.8358343	0.8356074	0.83556473	0.8352874	0.83517694	0.8351103	0.83499384
76	0.7676767706871033	0.33167797	0.5278475	0.6437744	0.721466	0.76752687	0.79243666	0.8064414	0.814267	0.82124853	0.8249903	0.8284828	0.8313341	0.833913	0.8356676	0.8369312	0.83726406	0.8369233	0.8368642	0.83682793	0.83637	0.8362522	0.8366178	0.8361508	0.8360494	0.836099	0.8360524	0.83563584	0.8357868	0.83582765	0.8356738	0.8354443	0.8349884	0.8349884	0.83471596	0.83471596	0.83448917	0.83435786	0.83435786	0.8341986	0.83373976	0.833593	0.8334525	0.8332257	0.83329934	0.833022	0.8329117	0.83284503	0.83272856
77	0.7777777910232544	0.32954136	0.52556604	0.6411073	0.7188376	0.7648324	0.7894392	0.8034439	0.81126946	0.81808364	0.8217379	0.8251977	0.8280718	0.83057535	0.83232987	0.8335935	0.83404267	0.8338124	0.8337533	0.83371705	0.833259	0.8331413	0.83342934	0.83296233	0.8327831	0.832833	0.8327864	0.832483	0.83263385	0.8326747	0.83252084	0.8322913	0.83183545	0.83183545	0.831563	0.831563	0.8313362	0.8312048	0.8312048	0.8310456	0.8305868	0.83044004	0.8302997	0.83007276	0.83007276	0.8297955	0.82968503	0.82961833	0.829502
78	0.7878788113594055	0.3281364	0.52348876	0.6386426	0.7165569	0.76254463	0.7868531	0.8010017	0.8089018	0.8157158	0.8195321	0.82299185	0.8259764	0.82840633	0.830161	0.8315376	0.8319869	0.8317567	0.83169746	0.8316612	0.8312033	0.8310855	0.8313735	0.8309065	0.8307624	0.8308121	0.8307654	0.8304621	0.830613	0.83065385	0.8305	0.83038694	0.82993096	0.82993096	0.82958496	0.82958496	0.8293582	0.82922685	0.82922685	0.8290676	0.8286088	0.82837784	0.82823735	0.82801056	0.82801056	0.8278645	0.82775414	0.82768744	0.8275711
79	0.7979798316955566	0.3259962	0.5205779	0.63556737	0.7128337	0.75866807	0.7828839	0.7970432	0.80494326	0.81175727	0.8155735	0.8189597	0.8220607	0.82453775	0.8264055	0.82778215	0.82823145	0.8282736	0.82821447	0.8281782	0.8277203	0.8276025	0.8278905	0.8275339	0.8273897	0.8273591	0.8274438	0.8271405	0.82729137	0.8273322	0.8271785	0.8270653	0.8266093	0.8266093	0.8262634	0.8262634	0.82603663	0.8259052	0.8259052	0.82574594	0.82528716	0.8250562	0.82513654	0.8249098	0.8249098	0.8247638	0.8246533	0.8245867	0.82447034
80	0.808080792427063	0.32479355	0.51874405	0.6333233	0.7103136	0.7559293	0.78020144	0.7941381	0.8019844	0.80887616	0.812461	0.8159577	0.81898326	0.82145756	0.82332534	0.8245915	0.82516146	0.8252036	0.82514447	0.82510823	0.82477075	0.8245754	0.8248633	0.82450676	0.82439536	0.82436484	0.82437193	0.82406867	0.8242195	0.82426035	0.8242227	0.82410944	0.8236535	0.8236535	0.82330763	0.82330763	0.8230807	0.8229493	0.8229493	0.82279015	0.8223313	0.82210034	0.82210034	0.82198393	0.82198393	0.821838	0.8217276	0.82179224	0.8216759
81	0.8181818127632141	0.3231818	0.5166368	0.6306392	0.7074228	0.7531243	0.77701014	0.79076415	0.79853314	0.80534935	0.80885696	0.8122694	0.8152949	0.8176937	0.8196645	0.8209308	0.82142323	0.82159674	0.8215375	0.8215014	0.82116395	0.8209686	0.82109535	0.8207388	0.8206274	0.8205969	0.8205263	0.820223	0.82037383	0.82041466	0.820377	0.82026374	0.8198079	0.8198079	0.81946194	0.81946194	0.819235	0.8191037	0.8191037	0.819061	0.8187186	0.81860816	0.81860816	0.81849176	0.81849176	0.8183457	0.8182353	0.81830007	0.8181836
82	0.8282828330993652	0.32020593	0.5125787	0.6261816	0.7020704	0.74714434	0.77133024	0.78500617	0.793059	0.7999567	0.80345833	0.8067931	0.8099291	0.81232786	0.8142232	0.8154895	0.81589776	0.81607133	0.81590164	0.81597596	0.8156384	0.81544316	0.8155699	0.8152133	0.81521237	0.81518185	0.8151113	0.8149211	0.81507194	0.81503236	0.8149947	0.8148815	0.81442565	0.81442565	0.81407964	0.81407964	0.8138528	0.8137215	0.8137215	0.8136786	0.81333625	0.81322587	0.81322587	0.8131094	0.8131094	0.8129635	0.81285304	0.8129177	0.8129177
83	0.8383837938308716	0.3164459	0.50848496	0.6217381	0.6970076	0.7417022	0.76551497	0.77900493	0.7870102	0.7940294	0.7975837	0.8008054	0.80386144	0.8062603	0.80826604	0.80957	0.8099783	0.810429	0.81025946	0.8103336	0.8102225	0.8099467	0.80999815	0.80964154	0.8097537	0.8097232	0.8096526	0.8095789	0.80972975	0.8096902	0.8096525	0.8095393	0.80908346	0.80908346	0.80873746	0.80873746	0.8085106	0.8083793	0.8083793	0.80833644	0.80799407	0.8078836	0.8078836	0.8077672	0.8077672	0.8077316	0.8076212	0.807686	0.807686
84	0.8484848141670227	0.31225592	0.50319594	0.6164565	0.6911269	0.7353884	0.7590734	0.77260005	0.7806052	0.7875725	0.791256	0.79447764	0.7974207	0.7997088	0.80171454	0.80301857	0.80340767	0.80397445	0.8038049	0.8039955	0.8038843	0.8036086	0.80358255	0.803226	0.8033382	0.80330765	0.80334747	0.8032738	0.80342466	0.80338514	0.8033474	0.8032343	0.80277836	0.80277836	0.80254877	0.80254877	0.8023219	0.8021906	0.8021906	0.80214775	0.8019186	0.8018082	0.8018082	0.8016917	0.8016917	0.8016561	0.80154574	0.80161047	0.80161047
85	0.8585858345031738	0.30777645	0.49765152	0.6107265	0.6846037	0.7286613	0.7526148	0.76591	0.77383983	0.7809276	0.7844952	0.7878333	0.7906958	0.7929085	0.7950274	0.7964068	0.796796	0.79728234	0.7972289	0.7974194	0.7975379	0.79726213	0.79715574	0.7967992	0.79691136	0.796801	0.79684085	0.79668677	0.7968376	0.7967981	0.79668486	0.79657173	0.7961158	0.7961158	0.7958863	0.7958863	0.7956594	0.7955281	0.7955281	0.79548526	0.795256	0.79514563	0.79514563	0.7950292	0.7950292	0.79499364	0.79488325	0.794948	0.794948
86	0.868686854839325	0.30242962	0.49083838	0.60323083	0.6768178	0.7202822	0.74409074	0.7571506	0.76515573	0.772166	0.7757359	0.77900046	0.7817893	0.7837604	0.7860226	0.78732663	0.7875627	0.7881696	0.7881161	0.7883067	0.78842515	0.7881495	0.78796756	0.78765714	0.7878854	0.787775	0.7878149	0.7876607	0.78781164	0.78777206	0.78765893	0.7875458	0.7870898	0.7870898	0.7868603	0.7868603	0.7866335	0.7865022	0.7865022	0.7864593	0.7862301	0.7861197	0.7861197	0.78600323	0.78600323	0.7859677	0.7858573	0.785922	0.785922
87	0.8787878751754761	0.29430348	0.4819007	0.5934823	0.6662024	0.7089569	0.73260236	0.74525505	0.7534898	0.7601919	0.763606	0.7667125	0.7695015	0.7712759	0.7735679	0.7747916	0.77502775	0.7755543	0.7755007	0.7756914	0.7758099	0.7755868	0.77540493	0.7753266	0.7754775	0.7753671	0.77540696	0.7752528	0.7754037	0.7753641	0.77525103	0.7751378	0.7746819	0.7746819	0.7744524	0.7744524	0.7742256	0.77409416	0.77409416	0.77405137	0.7738221	0.7737117	0.7737117	0.7737117	0.7737117	0.77367616	0.77356577	0.77363044	0.77363044
88	0.8888888955116272	0.28595906	0.47182631	0.58291703	0.65320057	0.69577676	0.7186283	0.73127806	0.7393511	0.74596894	0.74942315	0.752438	0.7552269	0.75688666	0.75917876	0.76036125	0.76059735	0.76112396	0.7610704	0.7614082	0.7615267	0.7614201	0.7612382	0.76115984	0.76131076	0.76131076	0.7613507	0.7611965	0.7613474	0.7612342	0.7611211	0.7610079	0.76055205	0.76055205	0.76032245	0.76032245	0.7600956	0.7599642	0.7599642	0.75992143	0.75969225	0.7595818	0.7595818	0.7595818	0.7595818	0.7595463	0.75943583	0.7595006	0.7595006
89	0.8989899158477783	0.2770198	0.46158037	0.57190216	0.64126325	0.6834658	0.7058073	0.7178171	0.7253958	0.73177636	0.73518693	0.7381673	0.7407287	0.74238837	0.74460685	0.7459054	0.7464812	0.7471283	0.7470747	0.7474865	0.7477256	0.74784577	0.74778455	0.7477062	0.74785703	0.74785703	0.74789697	0.74774283	0.7478937	0.74778056	0.74766743	0.7475542	0.74744105	0.74744105	0.74721146	0.74721146	0.74710107	0.74710107	0.74710107	0.7470583	0.74682903	0.7467187	0.7467187	0.7467187	0.7467187	0.7467963	0.74668586	0.74675053	0.74675053
90	0.9090909361839294	0.2653311	0.44692498	0.5558926	0.6244424	0.66596466	0.6881561	0.69965494	0.70727324	0.7135431	0.7169157	0.7198822	0.72233033	0.7239901	0.72604835	0.72723055	0.72780627	0.7284535	0.72824895	0.7286608	0.7287875	0.72902405	0.7289628	0.72888446	0.7289599	0.7289599	0.72899973	0.7288456	0.72899646	0.7288834	0.72877014	0.72865695	0.7285439	0.7285439	0.7283142	0.7283142	0.7282038	0.7282038	0.7282038	0.72816104	0.72804785	0.72804785	0.72804785	0.72804785	0.72804785	0.72812545	0.72801507	0.72807974	0.72807974
91	0.9191919565200806	0.25183445	0.43093172	0.5369832	0.6047443	0.6450548	0.66698855	0.6783611	0.68602455	0.6921314	0.69535065	0.6983572	0.7008929	0.7027252	0.7046257	0.70580757	0.70638335	0.706955	0.70700246	0.70741427	0.7074567	0.7076932	0.707632	0.70755374	0.70762914	0.70762914	0.70766896	0.70766896	0.7078198	0.70770675	0.70759356	0.7074804	0.70736724	0.70736724	0.70713764	0.70713764	0.70702726	0.70702726	0.70702726	0.7069844	0.7069844	0.7069844	0.7069844	0.7069844	0.7069844	0.70706207	0.70706207	0.70712674	0.70712674
92	0.9292929172515869	0.2354069	0.4116169	0.51643795	0.58263314	0.62221014	0.6431764	0.65442806	0.6619274	0.6682033	0.6713728	0.67425835	0.6766739	0.67842877	0.68044984	0.68163174	0.68220747	0.6829246	0.68299824	0.6833364	0.68348926	0.6837259	0.68366456	0.68358624	0.68366164	0.68366164	0.6837016	0.6837016	0.683777	0.68366385	0.6835507	0.6834375	0.68332434	0.68332434	0.6830948	0.6830948	0.6830948	0.6830948	0.6830948	0.68316835	0.68316835	0.68316835	0.68316835	0.68316835	0.68316835	0.68324596	0.68324596	0.683421	0.683421
93	0.939393937587738	0.21724422	0.3895402	0.49228078	0.55689895	0.5957822	0.61638606	0.62715006	0.63474596	0.64071596	0.6436912	0.6461907	0.64856684	0.6500019	0.6517914	0.6530063	0.6535067	0.6541483	0.654335	0.6544506	0.65460336	0.65476453	0.6546279	0.6545496	0.65462506	0.6545496	0.6545894	0.6545894	0.6546649	0.65455174	0.65443856	0.65432537	0.65421224	0.65421224	0.6539826	0.6539826	0.6539826	0.6539826	0.6539826	0.6540562	0.6540562	0.6540562	0.6540562	0.6540562	0.6540562	0.6540562	0.6540562	0.65414375	0.65414375
94	0.9494949579238892	0.19482544	0.36240283	0.462253	0.5250624	0.5631563	0.58353746	0.5933505	0.6005566	0.606454	0.609445	0.6117973	0.614052	0.61541337	0.6169545	0.6181695	0.6187048	0.61903363	0.6191449	0.61929595	0.6194846	0.6196458	0.61962223	0.6195439	0.61961937	0.6194685	0.6195084	0.6195084	0.6195838	0.61947066	0.61935747	0.6192443	0.61913115	0.61913115	0.6189016	0.6189016	0.6189016	0.6189016	0.6189016	0.6189016	0.6189016	0.6189016	0.6189016	0.6189016	0.6189016	0.6189016	0.6189016	0.6189891	0.6189891
95	0.9595959782600403	0.16653879	0.3288607	0.4248913	0.48586798	0.5224613	0.5421278	0.5519234	0.5591135	0.56454384	0.5673858	0.5695049	0.57159317	0.5728643	0.5740899	0.57530487	0.5758779	0.57613313	0.5763576	0.57662475	0.57673794	0.5768255	0.5767265	0.5766481	0.5767236	0.57668585	0.5766481	0.5766481	0.5767236	0.57661045	0.5764972	0.57638407	0.57627094	0.57627094	0.57604134	0.57604134	0.57604134	0.57604134	0.57604134	0.57604134	0.57604134	0.57604134	0.57604134	0.57604134	0.57604134	0.57604134	0.57604134	0.5761289	0.5761289
96	0.9696969985961914	0.12744418	0.28288546	0.37461418	0.43233553	0.46603996	0.48433822	0.4935554	0.50022525	0.50547326	0.5083126	0.51065254	0.512706	0.5138639	0.51516384	0.5161494	0.51664877	0.516904	0.51712847	0.5173956	0.5174334	0.51752096	0.51745474	0.51737636	0.51737636	0.5173387	0.51741415	0.51741415	0.51748955	0.51737636	0.5172632	0.5172632	0.51715004	0.51715004	0.5169205	0.5169205	0.5169205	0.5169205	0.5169205	0.5169205	0.5169205	0.5169205	0.5169205	0.5169205	0.5169205	0.5169205	0.5169205	0.51700807	0.51700807
97	0.9797979593276978	0.0698723	0.21476027	0.30037943	0.35396558	0.3849013	0.4020432	0.41042882	0.41656718	0.4205173	0.42287892	0.4249863	0.426749	0.42790714	0.42920047	0.42988595	0.43036088	0.4305424	0.43069148	0.43087825	0.43091598	0.43100357	0.43093735	0.43085903	0.43085903	0.43082133	0.43089676	0.43089676	0.4309722	0.4309722	0.43085903	0.43085903	0.43085903	0.43085903	0.43062943	0.43062943	0.43062943	0.43062943	0.43062943	0.43062943	0.43062943	0.43062943	0.43062943	0.43062943	0.43062943	0.43062943	0.43062943	0.430717	0.430717
98	0.9898989796638489	-0.008099734	0.12343198	0.20000449	0.24704416	0.27439418	0.29017586	0.29726014	0.3025658	0.30568692	0.30758882	0.3095084	0.31089276	0.31193274	0.31311622	0.3133447	0.31381956	0.3141196	0.31419504	0.31423277	0.31430823	0.31439576	0.3144712	0.31431744	0.31431744	0.3142797	0.31435516	0.31435516	0.3144306	0.3144306	0.31431744	0.31431744	0.31431744	0.31431744	0.31420103	0.31420103	0.31420103	0.31420103	0.31420103	0.31420103	0.31420103	0.31420103	0.31420103	0.31420103	0.31420103	0.31420103	0.31420103	0.31428856	0.31428856
99	1.0	0.0	0.0	0.0	0.0	0.0	0.0	0.0	0.0	0.0	0.0	0.0	0.0	0.0	0.0	0.0	0.0	0.0	0.0	0.0	0.0	0.0	0.0	0.0	0.0	0.0	0.0	0.0	0.0	0.0	0.0	0.0	0.0	0.0	0.0	0.0	0.0	0.0	0.0	0.0	0.0	0.0	0.0	0.0	0.0	0.0	0.0	0.0	0.0
[truncated: 52 more columns]
