# Supplementary material for: The hair cell analysis toolbox is a precise and fully automated pipeline for whole cochlea hair cell quantification
Source: PLoS Biol. 2023 Mar 22;21(3):e3002041. doi: 10.1371/journal.pbio.3002041 (PMC10069775; doi:10.1371/journal.pbio.3002041)
Supplement: S1 Data — A compressed folder with spreadsheets containing, in separate files, the underlying numerical data and statistical analysis for Figs 1G, 3E, 3F, 3G, 4F, 4H, 5A, 5B, 5C, 6A, 6B, S1B, S1C, S1D, S1E, S1F. (ZIP) [file pbio.3002041.s004.zip › Figure 3FGE/figure3FG_false_negative_mean_counts.csv]

	cell_thr	nms_thr_0.0	nms_thr_0.010101010091602802	nms_thr_0.020202020183205605	nms_thr_0.03030303120613098	nms_thr_0.04040404036641121	nms_thr_0.05050504952669144	nms_thr_0.06060606241226196	nms_thr_0.07070706784725189	nms_thr_0.08080808073282242	nms_thr_0.09090909361839294	nms_thr_0.10101009905338287	nms_thr_0.1111111119389534	nms_thr_0.12121212482452393	nms_thr_0.13131313025951385	nms_thr_0.14141413569450378	nms_thr_0.1515151560306549	nms_thr_0.16161616146564484	nms_thr_0.17171716690063477	nms_thr_0.1818181872367859	nms_thr_0.19191919267177582	nms_thr_0.20202019810676575	nms_thr_0.21212121844291687	nms_thr_0.2222222238779068	nms_thr_0.23232322931289673	nms_thr_0.24242424964904785	nms_thr_0.252525269985199	nms_thr_0.2626262605190277	nms_thr_0.27272728085517883	nms_thr_0.28282830119132996	nms_thr_0.2929292917251587	nms_thr_0.3030303120613098	nms_thr_0.31313133239746094	nms_thr_0.3232323229312897	nms_thr_0.3333333432674408	nms_thr_0.34343433380126953	nms_thr_0.35353535413742065	nms_thr_0.3636363744735718	nms_thr_0.3737373650074005	nms_thr_0.38383838534355164	nms_thr_0.39393937587738037	nms_thr_0.4040403962135315	nms_thr_0.4141414165496826	nms_thr_0.42424240708351135	nms_thr_0.4343434274196625	nms_thr_0.4444444477558136	nms_thr_0.45454543828964233	nms_thr_0.46464645862579346	nms_thr_0.4747474789619446
0	0.0	720.8	469.7	316.4	212.6	148.4	113.6	91.4	75.7	63.1	54.6	46.5	41.3	36.0	31.6	28.4	26.0	23.3	21.9	20.9	19.8	18.7	17.6	16.7	15.7	15.3	14.7	14.2	13.9	13.3	13.1	13.0	12.7	12.7	12.5	12.6	12.1	11.9	11.8	11.4	11.2	11.1	11.0	10.9	10.8	10.5	10.1	9.6	9.2
1	0.010101010091602802	720.8	469.7	316.4	212.6	148.4	113.6	91.4	75.7	63.1	54.6	46.5	41.3	36.0	31.6	28.4	26.0	23.3	21.9	20.9	19.8	18.7	17.6	16.7	15.7	15.3	14.7	14.2	13.9	13.3	13.1	13.0	12.7	12.7	12.5	12.6	12.1	11.9	11.8	11.4	11.2	11.1	11.0	10.9	10.8	10.5	10.1	9.6	9.2
2	0.020202020183205605	720.8	469.7	316.4	212.6	148.4	113.6	91.4	75.7	63.1	54.6	46.5	41.3	36.0	31.6	28.4	26.0	23.3	21.9	20.9	19.8	18.7	17.6	16.7	15.7	15.3	14.7	14.2	13.9	13.3	13.1	13.0	12.7	12.7	12.5	12.6	12.1	11.9	11.8	11.4	11.2	11.1	11.0	10.9	10.8	10.5	10.1	9.6	9.2
3	0.03030303120613098	720.8	469.7	316.4	212.6	148.4	113.6	91.4	75.7	63.1	54.6	46.5	41.3	36.0	31.6	28.4	26.0	23.3	21.9	20.9	19.8	18.7	17.6	16.7	15.7	15.3	14.7	14.2	13.9	13.3	13.1	13.0	12.7	12.7	12.5	12.6	12.1	11.9	11.8	11.4	11.2	11.1	11.0	10.9	10.8	10.5	10.1	9.6	9.2
4	0.04040404036641121	720.8	469.7	316.4	212.6	148.4	113.6	91.4	75.7	63.1	54.6	46.5	41.3	36.0	31.6	28.4	26.0	23.3	21.9	20.9	19.8	18.7	17.6	16.7	15.7	15.3	14.7	14.2	13.9	13.3	13.1	13.0	12.7	12.7	12.5	12.6	12.1	11.9	11.8	11.4	11.2	11.1	11.0	10.9	10.8	10.5	10.1	9.6	9.2
5	0.05050504952669144	720.9	469.7	316.4	212.6	148.4	113.6	91.4	75.7	63.1	54.6	46.5	41.3	36.0	31.6	28.4	26.0	23.3	21.9	20.9	19.8	18.7	17.6	16.7	15.7	15.3	14.7	14.2	13.9	13.3	13.1	13.0	12.7	12.7	12.5	12.6	12.1	11.9	11.8	11.4	11.2	11.1	11.0	10.9	10.8	10.5	10.1	9.6	9.2
6	0.06060606241226196	723.3	471.4	317.7	213.7	149.1	114.3	92.5	76.7	63.9	55.3	47.0	41.5	36.1	31.6	28.5	26.1	23.3	21.9	20.9	19.9	18.8	17.7	16.8	15.9	15.5	14.8	14.3	14.1	13.5	13.3	13.2	12.9	12.9	12.7	12.8	12.3	12.1	12.0	11.6	11.4	11.3	11.2	11.1	11.0	10.7	10.4	9.9	9.5
7	0.07070706784725189	724.5	472.7	319.7	215.3	150.5	115.2	93.3	77.6	65.1	56.3	48.1	42.5	37.1	32.4	29.4	27.0	24.1	22.7	21.7	20.7	19.5	18.4	17.5	16.6	16.2	15.4	14.8	14.6	14.2	14.0	13.9	13.6	13.6	13.5	13.6	13.0	12.8	12.6	12.2	12.1	11.9	11.8	11.7	11.6	11.4	11.1	10.8	10.3
8	0.08080808073282242	725.5	473.5	320.0	215.6	150.9	115.3	93.4	77.7	65.1	56.5	48.3	42.6	37.3	32.6	29.6	27.2	24.4	23.0	22.1	21.1	19.9	18.8	17.9	17.0	16.5	15.7	15.2	15.0	14.6	14.5	14.4	14.0	14.0	13.9	14.0	13.3	13.1	12.9	12.6	12.5	12.3	12.3	12.2	12.1	11.9	11.6	11.3	10.8
9	0.09090909361839294	726.3	474.4	320.6	216.2	151.4	115.5	93.6	78.1	65.5	56.9	48.7	42.9	37.6	32.9	29.8	27.4	24.6	23.2	22.4	21.4	20.2	19.1	18.2	17.2	16.7	15.9	15.4	15.2	14.9	14.7	14.6	14.2	14.2	14.1	14.2	13.5	13.3	13.1	12.8	12.7	12.5	12.5	12.4	12.2	12.0	11.7	11.4	10.9
10	0.10101009905338287	727.2	475.2	321.3	216.8	151.8	115.8	93.8	78.3	65.7	57.1	49.0	43.2	37.7	33.0	29.9	27.6	24.8	23.4	22.5	21.5	20.3	19.2	18.3	17.3	16.8	16.0	15.6	15.4	15.1	15.0	14.9	14.5	14.5	14.4	14.5	13.8	13.6	13.4	13.2	13.1	12.9	12.9	12.8	12.6	12.4	12.1	11.8	11.3
11	0.1111111119389534	728.3	476.2	322.5	217.7	152.6	116.7	94.9	79.4	66.8	58.1	49.7	43.9	38.5	33.7	30.5	28.1	25.3	23.9	23.0	22.0	20.8	19.7	18.8	17.8	17.3	16.5	16.1	15.9	15.6	15.5	15.4	15.0	15.0	14.9	15.0	14.3	14.1	13.9	13.7	13.6	13.4	13.4	13.3	13.2	13.0	12.8	12.6	12.1
12	0.12121212482452393	728.9	476.4	322.7	217.9	152.9	117.0	95.2	79.6	67.0	58.3	49.8	44.0	38.6	33.8	30.6	28.2	25.4	24.0	23.1	22.1	21.0	19.9	19.0	18.0	17.5	16.7	16.4	16.2	16.0	16.0	15.8	15.4	15.4	15.3	15.4	14.8	14.6	14.4	14.2	14.1	13.9	13.9	13.8	13.7	13.5	13.3	13.0	12.4
13	0.13131313025951385	729.8	476.9	323.6	218.9	153.8	117.7	95.8	80.4	67.7	59.0	50.5	44.7	39.3	34.3	31.1	28.7	25.9	24.5	23.6	22.6	21.6	20.4	19.5	18.5	18.0	17.3	17.0	16.8	16.6	16.5	16.3	15.9	15.9	15.8	15.9	15.3	15.1	14.9	14.7	14.6	14.4	14.4	14.3	14.2	14.0	13.8	13.5	12.9
14	0.14141413569450378	730.5	477.7	323.9	219.2	154.5	118.2	96.2	80.9	68.3	59.7	51.2	45.3	39.7	34.5	31.3	28.9	26.1	24.7	23.8	22.8	21.8	20.7	19.8	18.8	18.3	17.6	17.3	17.1	16.9	16.8	16.6	16.2	16.2	16.1	16.2	15.6	15.4	15.2	15.0	14.9	14.6	14.6	14.5	14.4	14.2	14.0	13.7	13.1
15	0.1515151560306549	731.1	478.3	324.6	219.8	154.8	118.3	96.3	81.0	68.5	60.0	51.4	45.4	39.9	34.7	31.5	29.1	26.4	25.0	23.9	22.9	22.0	20.9	20.0	19.0	18.5	17.8	17.5	17.3	17.1	17.0	16.9	16.5	16.5	16.4	16.5	15.9	15.7	15.5	15.3	15.2	14.9	14.9	14.8	14.7	14.5	14.3	14.0	13.4
16	0.16161616146564484	731.6	479.2	325.4	220.4	155.1	118.6	96.5	81.2	68.8	60.2	51.8	45.6	40.2	35.0	31.8	29.4	26.7	25.3	24.2	23.2	22.3	21.2	20.3	19.3	18.8	18.0	17.7	17.5	17.3	17.2	17.1	16.7	16.7	16.6	16.7	16.1	15.9	15.7	15.5	15.4	15.1	15.1	15.0	14.9	14.7	14.5	14.2	13.6
17	0.17171716690063477	732.3	479.5	325.9	220.9	155.7	119.2	96.9	81.7	69.3	60.7	52.4	46.2	40.9	35.4	32.1	29.7	27.0	25.6	24.6	23.6	22.7	21.6	20.7	19.7	19.2	18.4	18.1	17.9	17.8	17.7	17.6	17.2	17.2	17.1	17.2	16.5	16.3	16.1	15.9	15.8	15.5	15.5	15.4	15.3	15.1	14.9	14.6	14.0
18	0.1818181872367859	733.1	480.1	326.4	221.4	156.0	119.5	97.2	82.1	69.7	61.1	52.9	46.7	41.3	35.8	32.5	30.1	27.4	26.0	25.0	24.0	23.0	21.9	21.0	20.0	19.5	18.7	18.4	18.2	18.1	18.0	17.9	17.5	17.5	17.4	17.5	16.8	16.6	16.4	16.2	16.1	15.8	15.8	15.7	15.6	15.4	15.2	14.9	14.3
19	0.19191919267177582	733.9	480.9	327.1	222.0	156.5	119.9	97.7	82.5	70.2	61.6	53.4	47.2	41.7	36.4	33.0	30.6	27.9	26.5	25.4	24.4	23.4	22.1	21.2	20.2	19.7	18.9	18.6	18.4	18.3	18.2	18.1	17.7	17.7	17.6	17.7	17.0	16.8	16.6	16.5	16.4	16.1	16.1	16.0	15.8	15.6	15.4	15.1	14.5
20	0.20202019810676575	734.5	481.3	327.5	222.3	156.7	119.9	97.7	82.5	70.2	61.6	53.6	47.4	41.8	36.4	33.0	30.7	28.0	26.6	25.5	24.4	23.5	22.2	21.3	20.3	19.7	18.9	18.6	18.4	18.3	18.2	18.1	17.7	17.7	17.6	17.7	17.1	16.9	16.8	16.7	16.6	16.3	16.3	16.2	16.0	15.8	15.5	15.2	14.7
21	0.21212121844291687	735.1	481.5	327.7	222.7	157.3	120.4	98.2	83.0	70.6	62.0	54.1	47.9	42.3	36.9	33.4	31.1	28.3	27.1	26.0	24.9	23.9	22.7	21.9	20.9	20.2	19.4	19.0	18.8	18.7	18.6	18.5	18.1	18.1	18.0	18.1	17.5	17.4	17.3	17.2	17.1	16.8	16.8	16.7	16.5	16.3	16.0	15.7	15.2
22	0.2222222238779068	735.8	481.7	327.9	222.8	157.3	120.4	98.2	83.0	70.6	62.2	54.3	48.1	42.4	37.0	33.6	31.3	28.5	27.3	26.2	25.1	24.1	22.9	22.1	21.2	20.5	19.7	19.3	19.1	19.0	18.9	18.8	18.4	18.4	18.2	18.3	17.7	17.6	17.5	17.4	17.3	17.0	17.0	16.9	16.7	16.5	16.3	16.0	15.5
23	0.23232322931289673	736.8	482.4	328.4	223.2	157.7	120.7	98.6	83.4	71.0	62.8	55.0	48.5	42.7	37.3	33.9	31.7	28.9	27.7	26.5	25.4	24.4	23.2	22.7	21.8	21.1	20.3	19.9	19.7	19.6	19.5	19.4	19.0	19.0	18.8	18.9	18.3	18.2	18.1	18.0	17.9	17.6	17.6	17.5	17.3	17.1	16.7	16.4	16.0
24	0.24242424964904785	738.3	483.3	329.0	223.8	158.1	121.0	98.9	83.7	71.4	63.3	55.5	49.0	43.1	37.7	34.3	32.1	29.4	28.2	27.0	25.9	24.9	23.7	23.2	22.3	21.6	20.8	20.4	20.2	20.1	20.0	19.9	19.5	19.5	19.3	19.4	18.8	18.7	18.6	18.5	18.4	18.1	18.1	18.0	17.8	17.6	17.2	16.9	16.6
25	0.252525269985199	738.9	483.9	329.3	224.2	158.5	121.4	99.2	84.0	71.7	63.4	55.6	49.0	43.2	37.7	34.3	32.1	29.4	28.2	27.0	25.9	24.9	23.7	23.2	22.3	21.6	20.8	20.4	20.2	20.1	20.0	19.9	19.5	19.5	19.3	19.4	18.8	18.7	18.6	18.5	18.4	18.1	18.1	18.0	17.8	17.6	17.2	16.9	16.6
26	0.2626262605190277	739.4	484.3	329.6	224.5	158.6	121.5	99.3	84.2	72.1	63.8	56.0	49.4	43.6	38.0	34.7	32.5	29.8	28.6	27.4	26.3	25.3	24.1	23.5	22.6	21.9	21.1	20.7	20.5	20.4	20.3	20.2	19.8	19.8	19.6	19.7	19.2	19.1	19.0	18.9	18.8	18.5	18.4	18.3	18.1	17.9	17.5	17.2	16.9
27	0.27272728085517883	739.9	484.5	329.7	224.5	158.7	121.5	99.3	84.2	72.2	63.9	56.1	49.5	43.7	38.1	34.8	32.6	30.0	28.8	27.6	26.5	25.5	24.3	23.7	22.8	22.1	21.4	21.0	20.8	20.7	20.5	20.4	20.0	20.0	19.7	19.8	19.3	19.2	19.1	19.0	18.9	18.6	18.5	18.4	18.2	18.0	17.6	17.3	17.0
28	0.28282830119132996	740.5	485.1	330.0	224.6	158.8	121.6	99.4	84.4	72.4	64.1	56.3	49.7	43.8	38.2	34.9	32.7	30.1	28.9	27.7	26.6	25.6	24.4	23.8	22.9	22.2	21.5	21.1	20.9	20.8	20.6	20.5	20.1	20.1	19.8	19.9	19.4	19.3	19.2	19.1	19.0	18.7	18.6	18.5	18.3	18.1	17.8	17.5	17.2
29	0.2929292917251587	740.8	485.6	330.3	224.8	158.9	121.7	99.5	84.5	72.4	64.1	56.3	49.7	43.8	38.3	35.0	32.8	30.2	29.0	27.8	26.7	25.7	24.6	24.0	23.1	22.5	21.8	21.4	21.2	21.1	20.9	20.8	20.4	20.4	20.1	20.2	19.7	19.6	19.5	19.4	19.3	19.0	18.9	18.8	18.6	18.4	18.1	17.8	17.6
30	0.3030303120613098	741.3	486.2	331.2	225.6	159.8	122.5	100.2	85.3	73.2	64.8	56.8	50.2	44.4	38.8	35.5	33.3	30.7	29.4	28.2	27.1	26.1	25.0	24.4	23.5	22.9	22.2	21.8	21.6	21.5	21.3	21.2	20.8	20.8	20.5	20.6	20.1	20.0	19.9	19.8	19.7	19.4	19.3	19.2	19.0	18.8	18.5	18.2	18.1
31	0.31313133239746094	741.7	486.7	331.4	225.9	160.0	122.7	100.4	85.6	73.4	65.0	57.0	50.4	44.6	39.0	35.8	33.6	31.0	29.7	28.5	27.5	26.5	25.3	24.7	23.9	23.4	22.7	22.3	22.1	21.9	21.7	21.6	21.2	21.2	20.9	21.0	20.6	20.5	20.4	20.3	20.2	19.8	19.7	19.6	19.4	19.2	18.9	18.6	18.5
32	0.3232323229312897	742.3	487.0	331.6	226.2	160.3	123.1	100.9	86.1	73.8	65.4	57.5	50.7	44.9	39.3	36.1	33.9	31.3	30.0	28.8	27.8	26.8	25.6	25.0	24.3	23.8	23.1	22.8	22.6	22.4	22.2	22.1	21.7	21.7	21.4	21.5	21.1	21.0	20.8	20.7	20.6	20.2	20.1	20.0	19.8	19.6	19.4	19.1	19.0
33	0.3333333432674408	742.8	487.3	331.7	226.3	160.4	123.3	101.0	86.1	73.9	65.5	57.5	50.7	44.9	39.4	36.2	34.0	31.5	30.3	29.1	28.1	27.1	25.9	25.3	24.6	24.1	23.4	23.1	22.9	22.7	22.5	22.4	22.0	22.0	21.7	21.8	21.4	21.3	21.1	21.0	20.9	20.5	20.4	20.3	20.1	19.9	19.7	19.4	19.3
34	0.34343433380126953	743.1	487.8	332.1	226.7	160.8	123.7	101.4	86.5	74.4	66.0	58.1	51.3	45.5	39.8	36.6	34.4	31.9	30.7	29.5	28.5	27.5	26.3	25.7	25.0	24.5	23.8	23.5	23.3	23.1	22.9	22.8	22.4	22.4	22.1	22.2	21.8	21.7	21.5	21.4	21.3	20.9	20.8	20.7	20.5	20.3	20.1	19.8	19.7
35	0.35353535413742065	743.2	488.2	332.1	226.8	160.9	123.9	101.6	86.7	74.7	66.3	58.3	51.5	45.8	40.1	36.9	34.8	32.3	31.1	29.9	28.8	27.8	26.5	25.8	25.1	24.6	23.9	23.6	23.4	23.2	23.0	22.9	22.5	22.5	22.2	22.3	22.0	21.9	21.7	21.6	21.5	21.1	21.0	20.9	20.7	20.5	20.3	20.0	19.9
36	0.3636363744735718	744.1	488.9	332.7	227.3	161.2	124.3	102.1	87.4	75.4	66.9	58.8	52.0	46.2	40.5	37.3	35.2	32.7	31.5	30.3	29.2	28.2	26.9	26.2	25.5	25.0	24.3	24.0	23.8	23.6	23.4	23.3	22.9	22.9	22.6	22.7	22.4	22.3	22.1	22.0	21.9	21.5	21.4	21.3	21.1	20.9	20.7	20.4	20.3
37	0.3737373650074005	744.3	489.3	333.2	227.6	161.5	124.6	102.8	88.1	76.0	67.4	59.3	52.5	46.7	41.0	37.7	35.6	33.0	31.8	30.5	29.4	28.4	27.1	26.4	25.8	25.3	24.6	24.3	24.1	23.9	23.7	23.6	23.3	23.3	23.0	23.0	22.7	22.7	22.5	22.4	22.3	21.9	21.8	21.7	21.5	21.3	21.1	20.8	20.7
38	0.38383838534355164	744.5	489.8	333.5	228.2	161.8	124.8	103.0	88.5	76.4	67.7	59.6	52.9	47.0	41.3	38.0	35.9	33.2	32.0	30.7	29.6	28.6	27.2	26.5	25.9	25.4	24.7	24.5	24.3	24.1	23.9	23.8	23.5	23.5	23.2	23.2	22.9	22.9	22.7	22.6	22.5	22.1	22.0	21.9	21.8	21.5	21.4	21.1	21.0
39	0.39393937587738037	744.9	490.5	334.1	228.9	162.2	125.1	103.4	88.9	76.8	68.1	60.2	53.5	47.5	41.8	38.5	36.4	33.7	32.5	31.1	30.0	29.0	27.6	26.9	26.4	25.9	25.2	25.0	24.8	24.6	24.4	24.3	24.1	24.1	23.8	23.8	23.4	23.4	23.2	23.1	23.0	22.6	22.5	22.4	22.3	22.0	21.9	21.6	21.5
40	0.4040403962135315	745.4	490.9	334.5	229.2	162.3	125.2	103.5	89.1	77.0	68.3	60.4	53.7	47.7	41.9	38.6	36.6	33.9	32.7	31.3	30.2	29.2	27.8	27.1	26.6	26.1	25.4	25.2	25.0	24.8	24.6	24.5	24.3	24.3	24.0	24.0	23.6	23.6	23.4	23.3	23.2	22.8	22.7	22.6	22.5	22.2	22.1	21.9	21.8
41	0.4141414165496826	745.9	491.4	334.8	229.4	162.6	125.5	103.9	89.4	77.3	68.6	60.7	54.0	47.9	42.1	38.9	36.9	34.2	33.0	31.6	30.5	29.5	28.1	27.4	26.9	26.4	25.7	25.5	25.3	25.1	24.9	24.8	24.6	24.6	24.3	24.3	23.9	23.9	23.7	23.6	23.5	23.1	23.0	22.9	22.8	22.5	22.4	22.2	22.1
42	0.42424240708351135	746.5	492.1	335.5	229.8	162.9	125.8	104.2	89.7	77.6	69.0	61.0	54.4	48.3	42.5	39.2	37.2	34.6	33.4	32.0	30.9	29.9	28.5	27.9	27.3	26.8	26.1	25.9	25.7	25.5	25.3	25.2	25.0	25.0	24.7	24.7	24.3	24.3	24.1	24.0	23.9	23.5	23.4	23.3	23.2	23.0	22.9	22.7	22.6
43	0.4343434274196625	746.9	492.2	335.6	230.1	163.3	126.1	104.5	90.0	78.0	69.3	61.3	54.8	48.7	42.9	39.6	37.6	35.0	33.8	32.4	31.3	30.3	28.9	28.3	27.7	27.2	26.5	26.3	26.1	25.9	25.7	25.6	25.4	25.4	25.1	25.1	24.7	24.7	24.6	24.5	24.4	24.0	23.9	23.8	23.7	23.5	23.4	23.2	23.1
44	0.4444444477558136	747.3	492.6	336.2	230.7	164.0	126.9	105.3	90.7	78.7	70.1	62.1	55.6	49.5	43.7	40.4	38.4	35.8	34.6	33.2	32.1	31.1	29.7	29.1	28.5	28.0	27.3	27.1	26.9	26.7	26.5	26.4	26.2	26.2	25.9	25.9	25.5	25.5	25.4	25.3	25.2	24.8	24.7	24.6	24.5	24.3	24.2	24.0	23.9
45	0.45454543828964233	747.5	492.8	336.2	230.8	164.0	126.9	105.4	90.8	78.8	70.2	62.2	55.9	49.8	43.9	40.6	38.6	36.0	34.8	33.4	32.2	31.2	29.8	29.2	28.6	28.1	27.4	27.2	27.0	26.8	26.6	26.5	26.3	26.3	26.0	26.0	25.6	25.6	25.5	25.4	25.3	24.9	24.8	24.7	24.6	24.4	24.3	24.1	24.0
46	0.46464645862579346	748.0	493.1	336.4	231.0	164.2	127.4	105.9	91.3	79.3	70.7	62.7	56.4	50.3	44.4	41.1	39.1	36.5	35.4	34.0	32.8	31.8	30.4	29.8	29.2	28.7	28.0	27.8	27.6	27.4	27.2	27.1	26.9	26.9	26.6	26.6	26.2	26.2	26.1	26.0	25.9	25.5	25.4	25.3	25.2	25.0	25.0	24.8	24.7
47	0.4747474789619446	748.5	493.2	336.5	231.1	164.4	127.6	106.1	91.5	79.6	71.0	63.0	56.7	50.7	44.8	41.5	39.5	36.9	35.8	34.4	33.2	32.2	30.8	30.3	29.6	29.1	28.4	28.2	28.0	27.8	27.6	27.5	27.3	27.3	27.0	27.0	26.6	26.6	26.5	26.4	26.3	26.0	25.9	25.8	25.7	25.5	25.5	25.3	25.2
48	0.4848484992980957	749.2	493.6	336.8	231.4	164.7	127.8	106.3	91.7	79.8	71.2	63.2	56.9	50.9	45.0	41.7	39.7	37.1	36.0	34.6	33.4	32.4	31.0	30.5	29.8	29.3	28.6	28.4	28.2	28.0	27.8	27.7	27.5	27.5	27.3	27.3	27.0	27.0	26.9	26.8	26.7	26.4	26.3	26.2	26.1	25.9	25.9	25.7	25.6
49	0.4949495196342468	749.5	494.0	336.9	231.6	165.1	128.1	106.6	92.0	80.1	71.6	63.5	57.2	51.2	45.3	42.0	40.0	37.4	36.4	35.0	33.8	32.8	31.4	30.9	30.2	29.7	29.0	28.8	28.6	28.4	28.2	28.1	27.9	27.9	27.7	27.7	27.4	27.4	27.3	27.2	27.2	26.9	26.8	26.7	26.6	26.4	26.4	26.2	26.1
50	0.505050539970398	750.0	494.2	337.3	232.0	165.6	128.7	107.0	92.4	80.6	72.1	64.0	57.7	51.8	45.9	42.6	40.5	37.9	36.9	35.5	34.3	33.3	31.9	31.4	30.7	30.2	29.5	29.3	29.1	28.9	28.7	28.6	28.4	28.4	28.2	28.2	27.9	27.9	27.8	27.7	27.7	27.4	27.3	27.2	27.1	26.9	26.9	26.7	26.6
51	0.5151515007019043	750.5	494.9	338.0	232.5	166.0	129.0	107.3	92.8	81.0	72.4	64.3	58.0	52.1	46.2	42.9	40.8	38.2	37.2	35.8	34.6	33.6	32.2	31.7	31.0	30.5	29.8	29.6	29.4	29.2	29.0	28.9	28.7	28.7	28.5	28.5	28.2	28.2	28.2	28.1	28.1	27.8	27.7	27.6	27.5	27.4	27.4	27.2	27.1
52	0.5252525210380554	750.9	495.1	338.4	232.9	166.5	129.5	107.7	93.3	81.4	72.8	64.7	58.2	52.4	46.5	43.2	41.1	38.6	37.7	36.3	35.1	34.1	32.7	32.2	31.5	31.0	30.3	30.1	29.9	29.7	29.5	29.4	29.2	29.2	29.0	29.0	28.7	28.7	28.7	28.6	28.6	28.4	28.3	28.2	28.1	28.0	28.0	27.8	27.7
53	0.5353535413742065	751.4	495.6	339.3	233.9	167.4	130.4	108.7	94.3	82.4	73.8	65.7	59.3	53.4	47.5	44.2	42.1	39.6	38.7	37.3	36.2	35.1	33.7	33.2	32.5	32.0	31.3	31.1	30.9	30.7	30.5	30.4	30.2	30.2	30.0	30.0	29.7	29.7	29.7	29.6	29.6	29.4	29.3	29.2	29.1	29.0	29.0	28.8	28.7
54	0.5454545617103577	752.4	496.2	339.9	234.5	168.0	131.0	109.3	94.9	83.0	74.3	66.2	59.8	53.9	48.0	44.7	42.6	40.1	39.2	37.8	36.7	35.6	34.2	33.7	33.0	32.5	31.8	31.6	31.4	31.2	31.0	30.9	30.7	30.7	30.5	30.5	30.2	30.2	30.2	30.1	30.1	29.9	29.8	29.7	29.6	29.5	29.5	29.3	29.2
55	0.5555555820465088	753.1	496.7	340.2	234.9	168.3	131.3	109.6	95.2	83.3	74.8	66.7	60.3	54.4	48.5	45.2	43.1	40.7	39.8	38.4	37.3	36.2	34.8	34.3	33.6	33.1	32.4	32.2	32.0	31.8	31.7	31.6	31.4	31.4	31.2	31.2	30.9	30.9	30.9	30.8	30.8	30.6	30.5	30.4	30.3	30.2	30.2	30.0	29.9
56	0.5656565427780151	754.5	497.9	341.3	236.3	169.7	132.8	111.0	96.6	84.7	76.2	68.3	61.8	55.9	50.0	46.7	44.7	42.3	41.4	40.0	38.9	37.8	36.4	35.9	35.2	34.7	34.0	33.8	33.6	33.4	33.3	33.2	33.0	33.0	32.8	32.8	32.5	32.5	32.5	32.4	32.4	32.2	32.1	32.0	31.9	31.8	31.8	31.6	31.5
57	0.5757575631141663	755.0	498.8	342.2	236.9	170.3	133.5	111.7	97.2	85.3	76.8	68.9	62.5	56.6	50.7	47.4	45.4	43.0	42.1	40.7	39.6	38.6	37.2	36.7	36.0	35.5	34.8	34.6	34.4	34.2	34.1	34.0	33.9	33.9	33.7	33.7	33.4	33.4	33.4	33.3	33.3	33.1	33.0	32.9	32.8	32.7	32.7	32.5	32.4
58	0.5858585834503174	755.6	499.2	342.8	237.3	170.7	133.8	112.0	97.5	85.7	77.3	69.4	63.0	57.1	51.4	48.1	46.1	43.7	42.9	41.5	40.4	39.4	38.0	37.5	36.8	36.3	35.6	35.4	35.2	35.0	34.9	34.9	34.8	34.8	34.6	34.6	34.3	34.3	34.3	34.2	34.2	34.0	33.9	33.8	33.7	33.6	33.6	33.4	33.3
59	0.5959595441818237	756.4	500.2	343.6	237.8	171.2	134.3	112.6	98.2	86.4	77.9	70.1	63.7	57.8	52.1	48.9	46.9	44.5	43.7	42.3	41.2	40.3	38.9	38.4	37.7	37.2	36.5	36.3	36.1	35.9	35.8	35.8	35.7	35.7	35.5	35.5	35.2	35.2	35.2	35.1	35.1	34.9	34.8	34.7	34.6	34.5	34.5	34.3	34.2
60	0.6060605645179749	756.9	500.9	344.0	238.2	171.7	134.8	113.1	98.7	87.0	78.5	70.8	64.4	58.5	52.9	49.8	47.8	45.4	44.6	43.2	42.1	41.2	39.8	39.3	38.6	38.1	37.5	37.3	37.1	36.9	36.8	36.8	36.8	36.8	36.6	36.6	36.3	36.3	36.3	36.2	36.2	36.0	35.9	35.8	35.7	35.6	35.6	35.4	35.3
61	0.616161584854126	758.3	502.2	345.4	239.7	173.2	136.4	114.7	100.4	88.6	80.1	72.4	66.0	60.3	54.7	51.6	49.6	47.2	46.5	45.1	44.0	43.1	41.8	41.3	40.6	40.1	39.5	39.3	39.1	38.9	38.8	38.8	38.8	38.8	38.6	38.6	38.3	38.3	38.3	38.2	38.2	38.0	37.9	37.8	37.7	37.6	37.6	37.4	37.3
62	0.6262626051902771	759.4	503.3	346.7	240.7	174.3	137.9	116.2	101.9	90.1	81.4	73.8	67.5	61.9	56.3	53.3	51.4	49.0	48.3	46.9	45.8	44.9	43.6	43.1	42.4	41.9	41.3	41.1	40.9	40.7	40.6	40.6	40.6	40.6	40.4	40.4	40.1	40.1	40.1	40.0	40.0	39.8	39.7	39.6	39.5	39.4	39.4	39.2	39.1
63	0.6363636255264282	760.6	504.7	348.0	242.3	176.0	139.9	118.2	104.0	92.2	83.5	75.7	69.4	63.9	58.3	55.3	53.4	51.1	50.4	49.0	47.9	47.0	45.7	45.2	44.5	44.0	43.4	43.2	43.0	42.8	42.7	42.7	42.7	42.7	42.6	42.6	42.3	42.3	42.3	42.2	42.2	42.0	41.9	41.8	41.7	41.6	41.6	41.4	41.3
64	0.6464646458625793	761.6	506.0	349.2	243.7	177.3	141.3	119.6	105.4	93.5	84.9	77.2	70.9	65.4	60.0	57.0	55.1	52.8	52.1	50.6	49.5	48.8	47.5	47.0	46.3	45.8	45.2	45.0	44.8	44.6	44.5	44.5	44.5	44.5	44.4	44.4	44.2	44.2	44.2	44.1	44.1	43.9	43.8	43.7	43.6	43.5	43.5	43.3	43.2
65	0.6565656661987305	762.9	507.6	350.8	245.5	179.3	143.3	121.6	107.5	95.5	86.8	79.1	72.8	67.3	61.9	58.9	57.0	54.8	54.1	52.6	51.5	50.8	49.5	49.0	48.3	47.8	47.2	47.0	46.8	46.6	46.5	46.5	46.5	46.5	46.4	46.4	46.2	46.2	46.2	46.1	46.1	45.9	45.8	45.7	45.6	45.5	45.5	45.3	45.2
66	0.6666666865348816	764.3	508.9	352.2	247.1	180.8	145.0	123.4	109.2	97.2	88.5	80.8	74.7	69.2	63.8	60.8	58.8	56.6	55.9	54.4	53.3	52.6	51.3	50.8	50.2	49.7	49.1	48.9	48.7	48.5	48.4	48.4	48.4	48.4	48.3	48.3	48.1	48.1	48.1	48.0	48.0	47.8	47.7	47.6	47.5	47.4	47.4	47.2	47.1
67	0.6767677068710327	766.0	510.4	354.6	249.3	183.3	147.5	125.9	111.8	99.6	90.9	83.2	77.0	71.5	66.1	63.1	61.1	58.9	58.2	56.8	55.8	55.1	53.8	53.3	52.7	52.2	51.6	51.4	51.2	51.0	50.9	50.9	50.9	50.9	50.8	50.8	50.6	50.6	50.6	50.5	50.5	50.3	50.2	50.1	50.0	49.9	49.9	49.7	49.6
68	0.6868686676025391	768.1	512.4	356.5	251.2	185.4	149.5	128.1	114.0	101.9	93.2	85.6	79.5	74.0	68.6	65.6	63.6	61.4	60.7	59.3	58.3	57.6	56.3	55.8	55.2	54.7	54.1	53.9	53.7	53.5	53.4	53.4	53.4	53.4	53.3	53.3	53.2	53.2	53.2	53.1	53.1	53.0	52.9	52.8	52.7	52.6	52.6	52.4	52.3
69	0.6969696879386902	770.5	514.9	359.3	254.0	188.4	152.4	130.9	116.9	105.0	96.2	88.8	82.6	77.2	71.8	68.8	66.8	64.6	63.9	62.5	61.6	60.9	59.6	59.1	58.6	58.1	57.6	57.4	57.2	57.0	56.9	56.9	56.9	56.9	56.8	56.8	56.7	56.7	56.7	56.6	56.6	56.5	56.4	56.3	56.2	56.1	56.1	55.9	55.8
70	0.7070707082748413	772.7	517.7	362.3	256.8	191.1	155.3	133.7	119.8	107.9	99.3	92.1	85.9	80.5	75.3	72.3	70.4	68.2	67.6	66.1	65.2	64.5	63.3	62.8	62.3	61.8	61.3	61.1	60.9	60.7	60.6	60.6	60.6	60.6	60.5	60.5	60.4	60.4	60.4	60.3	60.3	60.2	60.1	60.0	59.9	59.8	59.8	59.6	59.5
71	0.7171717286109924	774.8	520.4	365.0	259.7	194.4	158.6	137.1	123.2	111.3	102.7	95.5	89.4	84.1	79.0	76.0	74.1	71.9	71.3	69.8	68.9	68.2	67.0	66.5	66.0	65.5	65.0	64.8	64.6	64.4	64.3	64.3	64.3	64.3	64.2	64.2	64.1	64.1	64.1	64.0	64.0	63.9	63.8	63.8	63.7	63.6	63.6	63.4	63.3
72	0.7272727489471436	777.3	522.7	367.7	262.9	197.7	162.1	140.8	126.9	115.2	106.8	99.6	93.5	88.3	83.2	80.3	78.4	76.3	75.7	74.2	73.3	72.6	71.4	70.9	70.4	69.9	69.5	69.3	69.1	68.9	68.8	68.8	68.8	68.8	68.7	68.7	68.6	68.6	68.6	68.5	68.5	68.4	68.3	68.3	68.2	68.1	68.1	67.9	67.8
73	0.7373737692832947	779.5	524.8	370.1	265.7	201.0	165.1	143.9	130.2	118.5	110.1	102.9	96.8	91.7	86.7	83.8	81.9	79.8	79.2	77.8	76.9	76.2	75.0	74.6	74.1	73.6	73.2	73.0	72.8	72.6	72.5	72.5	72.5	72.5	72.4	72.4	72.3	72.3	72.3	72.2	72.2	72.1	72.0	72.0	71.9	71.8	71.8	71.6	71.5
74	0.7474747896194458	782.6	528.2	374.0	269.9	205.2	169.4	148.2	134.5	122.8	114.5	107.5	101.4	96.3	91.6	88.7	86.8	84.8	84.2	83.1	82.2	81.5	80.3	79.9	79.4	78.9	78.5	78.3	78.1	77.9	77.8	77.8	77.8	77.8	77.7	77.7	77.7	77.7	77.7	77.6	77.6	77.5	77.4	77.4	77.3	77.2	77.2	77.0	76.9
75	0.7575757503509521	785.9	531.9	378.0	274.3	210.1	174.1	153.4	139.6	128.1	120.1	113.1	107.2	102.2	97.7	94.9	93.0	91.0	90.3	89.2	88.3	87.6	86.4	86.0	85.4	84.9	84.5	84.3	84.1	83.9	83.8	83.8	83.8	83.8	83.7	83.7	83.7	83.7	83.7	83.6	83.6	83.5	83.4	83.4	83.3	83.2	83.2	83.0	83.0
76	0.7676767706871033	789.3	535.1	382.0	278.8	214.6	178.9	158.3	144.8	133.3	125.3	118.4	112.5	107.5	103.0	100.3	98.4	96.4	95.7	94.7	93.8	93.2	92.0	91.7	91.1	90.6	90.2	90.0	89.8	89.6	89.5	89.5	89.5	89.5	89.4	89.4	89.4	89.4	89.4	89.3	89.3	89.2	89.1	89.1	89.0	88.9	88.9	88.7	88.7
77	0.7777777910232544	792.6	538.6	386.0	282.9	218.8	183.5	162.9	149.4	138.1	130.2	123.5	117.7	112.8	108.3	105.6	103.7	101.7	101.0	100.0	99.1	98.5	97.4	97.1	96.6	96.1	95.7	95.5	95.3	95.1	95.0	95.0	95.0	95.0	94.9	94.9	94.9	94.9	94.9	94.8	94.8	94.7	94.6	94.6	94.6	94.5	94.5	94.3	94.3
78	0.7878788113594055	795.6	542.6	390.8	287.6	223.8	188.6	167.8	154.5	143.2	135.4	128.7	122.9	118.1	113.6	110.9	109.0	107.0	106.3	105.3	104.4	103.8	102.7	102.4	102.0	101.5	101.1	100.9	100.7	100.5	100.4	100.4	100.4	100.4	100.4	100.4	100.4	100.4	100.4	100.3	100.3	100.3	100.2	100.2	100.2	100.1	100.1	99.9	99.9
79	0.7979798316955566	799.3	547.3	395.5	293.1	229.5	194.6	173.8	160.5	149.2	141.4	134.8	129.0	124.3	119.8	117.1	115.2	113.3	112.6	111.6	110.7	110.1	109.0	108.7	108.3	107.9	107.5	107.3	107.1	106.9	106.8	106.8	106.8	106.8	106.8	106.8	106.8	106.8	106.8	106.7	106.7	106.7	106.6	106.6	106.6	106.5	106.5	106.3	106.3
80	0.808080792427063	803.1	551.9	400.6	298.6	235.4	200.7	180.2	167.1	155.7	148.2	141.6	135.9	131.2	126.7	124.0	122.1	120.2	119.5	118.5	117.6	117.1	116.0	115.7	115.4	115.0	114.7	114.5	114.3	114.1	114.0	114.0	114.0	114.0	114.0	114.0	114.0	114.0	114.0	113.9	113.9	113.9	113.9	113.9	113.9	113.8	113.8	113.6	113.6
81	0.8181818127632141	808.2	557.3	406.9	305.3	242.3	208.1	188.0	175.0	163.7	156.3	149.8	144.1	139.5	135.0	132.3	130.5	128.6	127.9	126.9	126.0	125.5	124.6	124.3	124.0	123.6	123.4	123.2	123.0	122.8	122.7	122.7	122.7	122.7	122.7	122.7	122.7	122.7	122.7	122.6	122.6	122.6	122.6	122.6	122.6	122.5	122.5	122.3	122.3
82	0.8282828330993652	813.4	564.0	414.1	313.5	251.3	217.0	197.3	184.4	173.3	165.9	159.5	153.8	149.2	144.8	142.1	140.4	138.5	137.8	136.8	135.9	135.4	134.5	134.2	133.9	133.5	133.3	133.1	132.9	132.8	132.7	132.7	132.7	132.7	132.7	132.7	132.7	132.7	132.7	132.6	132.6	132.6	132.6	132.6	132.6	132.5	132.5	132.3	132.3
83	0.8383837938308716	820.2	571.2	421.9	322.1	260.4	226.7	207.1	194.4	183.3	176.0	169.6	164.0	159.4	155.0	152.4	150.7	148.9	148.2	147.2	146.3	145.9	145.1	144.8	144.5	144.1	143.9	143.7	143.5	143.4	143.3	143.3	143.3	143.3	143.3	143.3	143.3	143.3	143.3	143.2	143.2	143.2	143.2	143.2	143.2	143.1	143.1	142.9	142.9
84	0.8484848141670227	827.2	579.4	430.1	331.5	270.5	237.1	217.6	204.9	194.0	187.0	180.6	175.0	170.7	166.3	163.7	162.3	160.5	159.8	158.8	157.9	157.5	156.8	156.5	156.2	155.8	155.6	155.4	155.2	155.1	155.0	155.0	155.0	155.0	155.0	155.0	155.0	155.0	155.0	154.9	154.9	154.9	154.9	154.9	154.9	154.8	154.8	154.6	154.6
85	0.8585858345031738	834.5	588.2	439.3	341.7	281.1	247.8	228.6	216.0	205.1	198.1	191.7	186.2	182.0	177.6	174.9	173.5	171.8	171.1	170.1	169.2	168.8	168.2	167.9	167.6	167.3	167.1	167.0	166.8	166.7	166.7	166.7	166.7	166.7	166.7	166.7	166.7	166.7	166.7	166.6	166.6	166.6	166.6	166.6	166.6	166.5	166.5	166.3	166.3
86	0.868686854839325	843.1	598.4	450.5	353.3	293.6	260.5	241.6	228.9	218.1	211.4	205.1	199.7	195.8	191.7	189.1	187.9	186.2	185.5	184.5	183.6	183.2	182.7	182.5	182.2	181.9	181.7	181.6	181.4	181.3	181.3	181.3	181.3	181.3	181.3	181.3	181.3	181.3	181.3	181.2	181.2	181.2	181.2	181.2	181.2	181.1	181.1	180.9	180.9
87	0.8787878751754761	854.5	611.1	464.4	368.3	309.7	276.8	258.4	245.7	235.3	228.8	222.7	217.3	213.5	209.5	207.0	205.8	204.2	203.5	202.5	201.6	201.3	200.8	200.6	200.4	200.1	199.9	199.8	199.6	199.5	199.5	199.5	199.5	199.5	199.5	199.5	199.5	199.5	199.5	199.4	199.4	199.4	199.4	199.4	199.4	199.3	199.3	199.1	199.1
88	0.8888888955116272	865.8	624.6	478.8	385.7	327.5	295.8	277.7	265.2	254.9	248.5	242.5	237.1	233.6	229.6	227.3	226.1	224.5	223.8	222.9	222.0	221.7	221.2	221.0	220.8	220.5	220.3	220.2	220.0	220.0	220.0	220.0	220.0	220.0	220.0	220.0	220.0	220.0	220.0	219.9	219.9	219.9	219.9	219.9	219.9	219.8	219.8	219.6	219.6
89	0.8989899158477783	879.1	639.8	495.0	402.8	345.4	314.5	297.2	285.0	275.0	268.8	263.0	257.9	254.4	250.5	248.2	247.0	245.4	244.7	243.7	242.8	242.5	242.0	241.8	241.6	241.3	241.1	241.0	240.8	240.8	240.8	240.8	240.8	240.8	240.8	240.8	240.8	240.8	240.8	240.7	240.7	240.7	240.7	240.7	240.7	240.6	240.6	240.4	240.4
90	0.9090909361839294	895.4	660.0	517.1	426.1	369.7	339.0	322.5	310.4	300.7	294.7	288.9	283.8	280.3	276.6	274.6	273.4	271.8	271.3	270.3	269.7	269.4	268.9	268.7	268.6	268.3	268.1	268.0	267.8	267.8	267.8	267.8	267.8	267.8	267.8	267.8	267.8	267.8	267.8	267.7	267.7	267.7	267.7	267.7	267.7	267.6	267.6	267.4	267.4
91	0.9191919565200806	914.0	682.0	542.9	453.1	398.4	368.2	352.0	340.3	330.8	325.0	319.3	314.1	310.7	307.2	305.5	304.3	302.8	302.3	301.3	300.8	300.5	300.0	299.8	299.7	299.4	299.2	299.2	299.0	299.0	299.0	299.0	299.0	299.0	299.0	299.0	299.0	299.0	299.0	298.9	298.9	298.9	298.9	298.9	298.9	298.8	298.8	298.6	298.6
92	0.9292929172515869	935.9	707.7	570.5	482.7	429.1	400.3	384.4	373.2	363.8	358.2	352.8	347.9	344.6	341.1	339.4	338.2	336.8	336.4	335.5	335.0	334.7	334.2	334.0	333.9	333.6	333.4	333.4	333.3	333.3	333.3	333.3	333.3	333.3	333.3	333.3	333.3	333.3	333.3	333.2	333.2	333.2	333.2	333.2	333.2	333.1	333.1	332.9	332.9
93	0.939393937587738	961.2	738.5	604.3	518.6	466.2	438.0	422.7	411.5	402.5	397.3	392.4	387.7	384.8	381.6	380.0	378.9	377.6	377.2	376.6	376.1	375.9	375.5	375.3	375.2	375.0	374.8	374.8	374.7	374.7	374.7	374.7	374.7	374.7	374.7	374.7	374.7	374.7	374.7	374.6	374.6	374.6	374.6	374.6	374.6	374.6	374.6	374.5	374.5
94	0.9494949579238892	991.6	775.1	644.6	561.3	510.2	482.3	468.2	457.5	448.6	443.7	439.0	434.6	431.8	428.9	427.3	426.3	425.4	425.1	424.6	424.2	424.0	423.6	423.4	423.3	423.2	423.0	423.0	422.9	422.9	422.9	422.9	422.9	422.9	422.9	422.9	422.9	422.9	422.9	422.9	422.9	422.9	422.9	422.9	422.9	422.9	422.9	422.8	422.8
95	0.9595959782600403	1030.2	820.8	695.5	615.0	566.1	539.4	525.9	515.5	507.2	502.5	498.1	494.2	491.8	489.3	487.7	486.8	486.0	485.7	485.2	484.9	484.8	484.5	484.3	484.2	484.1	484.0	484.0	483.9	483.9	483.9	483.9	483.9	483.9	483.9	483.9	483.9	483.9	483.9	483.9	483.9	483.9	483.9	483.9	483.9	483.9	483.9	483.8	483.8
96	0.9696969985961914	1082.9	882.5	762.4	686.2	641.0	616.2	603.6	594.0	586.1	581.7	577.6	573.9	571.5	569.2	567.9	567.1	566.3	566.0	565.5	565.3	565.2	565.0	564.8	564.8	564.7	564.6	564.6	564.5	564.5	564.5	564.5	564.5	564.5	564.5	564.5	564.5	564.5	564.5	564.5	564.5	564.5	564.5	564.5	564.5	564.5	564.5	564.4	564.4
97	0.9797979593276978	1160.3	973.8	861.3	790.7	749.2	726.4	714.9	706.3	700.2	696.7	693.2	690.0	687.9	685.9	685.0	684.4	683.7	683.5	683.1	682.9	682.8	682.6	682.4	682.4	682.3	682.2	682.2	682.1	682.1	682.1	682.1	682.1	682.1	682.1	682.1	682.1	682.1	682.1	682.1	682.1	682.1	682.1	682.1	682.1	682.1	682.1	682.0	682.0
98	0.9898989796638489	1265.5	1097.1	997.0	935.0	898.6	878.1	868.7	861.6	857.0	854.1	851.0	848.6	846.8	845.1	844.8	844.2	843.8	843.7	843.5	843.4	843.3	843.2	843.1	843.1	843.0	842.9	842.9	842.8	842.8	842.8	842.8	842.8	842.8	842.8	842.8	842.8	842.8	842.8	842.8	842.8	842.8	842.8	842.8	842.8	842.8	842.8	842.7	842.7
99	1.0	0.0	0.0	0.0	0.0	0.0	0.0	0.0	0.0	0.0	0.0	0.0	0.0	0.0	0.0	0.0	0.0	0.0	0.0	0.0	0.0	0.0	0.0	0.0	0.0	0.0	0.0	0.0	0.0	0.0	0.0	0.0	0.0	0.0	0.0	0.0	0.0	0.0	0.0	0.0	0.0	0.0	0.0	0.0	0.0	0.0	0.0	0.0	0.0
[truncated: 52 more columns]
