# Supplementary material for: The hair cell analysis toolbox is a precise and fully automated pipeline for whole cochlea hair cell quantification
Source: PLoS Biol. 2023 Mar 22;21(3):e3002041. doi: 10.1371/journal.pbio.3002041 (PMC10069775; doi:10.1371/journal.pbio.3002041)
Supplement: S1 Data — A compressed folder with spreadsheets containing, in separate files, the underlying numerical data and statistical analysis for Figs 1G, 3E, 3F, 3G, 4F, 4H, 5A, 5B, 5C, 6A, 6B, S1B, S1C, S1D, S1E, S1F. (ZIP) [file pbio.3002041.s004.zip › Figure 3FGE/figure3FG_false_positive_mean_counts.csv]

	cell_thr	nms_thr_0.0	nms_thr_0.010101010091602802	nms_thr_0.020202020183205605	nms_thr_0.03030303120613098	nms_thr_0.04040404036641121	nms_thr_0.05050504952669144	nms_thr_0.06060606241226196	nms_thr_0.07070706784725189	nms_thr_0.08080808073282242	nms_thr_0.09090909361839294	nms_thr_0.10101009905338287	nms_thr_0.1111111119389534	nms_thr_0.12121212482452393	nms_thr_0.13131313025951385	nms_thr_0.14141413569450378	nms_thr_0.1515151560306549	nms_thr_0.16161616146564484	nms_thr_0.17171716690063477	nms_thr_0.1818181872367859	nms_thr_0.19191919267177582	nms_thr_0.20202019810676575	nms_thr_0.21212121844291687	nms_thr_0.2222222238779068	nms_thr_0.23232322931289673	nms_thr_0.24242424964904785	nms_thr_0.252525269985199	nms_thr_0.2626262605190277	nms_thr_0.27272728085517883	nms_thr_0.28282830119132996	nms_thr_0.2929292917251587	nms_thr_0.3030303120613098	nms_thr_0.31313133239746094	nms_thr_0.3232323229312897	nms_thr_0.3333333432674408	nms_thr_0.34343433380126953	nms_thr_0.35353535413742065	nms_thr_0.3636363744735718	nms_thr_0.3737373650074005	nms_thr_0.38383838534355164	nms_thr_0.39393937587738037	nms_thr_0.4040403962135315	nms_thr_0.4141414165496826	nms_thr_0.42424240708351135	nms_thr_0.4343434274196625	nms_thr_0.4444444477558136	nms_thr_0.45454543828964233	nms_thr_0.46464645862579346	nms_thr_0.4747474789619446
0	0.0	1398.6	1468.1	1568.9	1617.9	1684.8	1764.1	1828.1	1920.6	2018.5	2108.6	2177.6	2228.4	2320.3	2401.8	2504.2	2586.4	2680.4	2773.1	2868.9	2977.2	3105.3	3193.9	3299.4	3377.9	3455.4	3572.4	3702.0	3768.1	3832.1	3920.7	4036.4	4149.7	4231.3	4311.4	4411.2	4547.9	4720.1	4931.9	5144.4	5516.2	5829.6	6170.7	6474.4	6886.7	7473.1	8233.9	9022.6	9654.3
1	0.010101010091602802	1398.6	1468.1	1568.9	1617.9	1684.8	1764.1	1828.1	1920.6	2018.5	2108.6	2177.6	2228.4	2320.3	2401.8	2504.2	2586.4	2680.4	2773.1	2868.9	2977.2	3105.3	3193.9	3299.4	3377.9	3455.4	3572.4	3702.0	3768.1	3832.1	3920.7	4036.4	4149.7	4231.3	4311.4	4411.2	4547.9	4720.1	4931.9	5144.4	5516.2	5829.6	6170.7	6474.4	6886.7	7473.1	8233.9	9022.6	9654.3
2	0.020202020183205605	1398.6	1468.1	1568.9	1617.9	1684.8	1764.1	1828.1	1920.6	2018.5	2108.6	2177.6	2228.4	2320.3	2401.8	2504.2	2586.4	2680.4	2773.1	2868.9	2977.2	3105.3	3193.9	3299.4	3377.9	3455.4	3572.4	3702.0	3768.1	3832.1	3920.7	4036.4	4149.7	4231.3	4311.4	4411.2	4547.9	4720.1	4931.9	5144.4	5516.2	5829.6	6170.7	6474.4	6886.7	7473.1	8233.9	9022.6	9654.3
3	0.03030303120613098	1398.6	1468.1	1568.9	1617.9	1684.8	1764.1	1828.1	1920.6	2018.5	2108.6	2177.6	2228.4	2320.3	2401.8	2504.2	2586.4	2680.4	2773.1	2868.9	2977.2	3105.3	3193.9	3299.4	3377.9	3455.4	3572.4	3702.0	3768.1	3832.1	3920.7	4036.4	4149.7	4231.3	4311.4	4411.2	4547.9	4720.1	4931.9	5144.4	5516.2	5829.6	6170.7	6474.4	6886.7	7473.1	8233.9	9022.6	9654.3
4	0.04040404036641121	1398.6	1468.1	1568.9	1617.9	1684.8	1764.1	1828.1	1920.6	2018.5	2108.6	2177.6	2228.4	2320.3	2401.8	2504.2	2586.4	2680.4	2773.1	2868.9	2977.2	3105.3	3193.9	3299.4	3377.9	3455.4	3572.4	3702.0	3768.1	3832.1	3920.7	4036.4	4149.7	4231.3	4311.4	4411.2	4547.9	4720.1	4931.9	5144.4	5516.2	5829.6	6170.7	6474.4	6886.7	7473.1	8233.9	9022.6	9654.3
5	0.05050504952669144	1392.2	1460.8	1561.8	1610.4	1676.8	1755.6	1819.2	1911.3	2009.3	2099.0	2167.8	2218.8	2310.1	2391.0	2494.0	2575.6	2669.1	2760.9	2856.7	2965.1	3092.6	3180.2	3284.8	3363.9	3441.1	3557.8	3686.9	3752.1	3816.0	3904.2	4019.2	4132.5	4214.0	4293.4	4392.5	4528.4	4699.3	4909.3	5120.5	5491.9	5803.5	6143.6	6444.3	6854.4	7438.2	8196.8	8983.5	9612.7
6	0.06060606241226196	1279.9	1341.9	1438.7	1482.3	1539.7	1610.8	1668.4	1756.7	1847.9	1929.3	1990.8	2036.0	2123.3	2197.3	2290.7	2364.9	2449.6	2531.2	2615.8	2714.0	2831.9	2911.1	3006.9	3080.6	3148.5	3257.4	3377.7	3436.8	3493.5	3576.2	3681.6	3788.8	3859.8	3929.9	4016.2	4137.9	4290.3	4483.6	4674.2	5024.2	5308.8	5618.5	5878.8	6247.0	6778.0	7482.6	8222.4	8808.2
7	0.07070706784725189	1184.3	1241.0	1331.7	1371.1	1422.8	1488.6	1541.4	1624.8	1711.0	1785.6	1841.2	1882.4	1961.8	2029.4	2116.5	2182.8	2258.9	2331.4	2407.1	2496.3	2604.8	2677.2	2766.6	2833.0	2894.8	3000.5	3114.0	3168.0	3216.7	3294.8	3393.6	3491.1	3555.1	3614.5	3689.2	3798.4	3939.0	4114.5	4286.3	4614.5	4879.7	5161.6	5392.5	5717.8	6203.1	6856.1	7549.6	8090.0
8	0.08080808073282242	1097.2	1149.5	1236.9	1272.0	1319.3	1380.5	1427.5	1504.6	1586.4	1657.1	1709.3	1745.0	1820.5	1883.7	1962.6	2023.4	2092.8	2158.6	2229.5	2306.9	2405.3	2468.3	2552.2	2613.1	2669.8	2769.6	2876.3	2925.0	2966.4	3037.6	3129.3	3221.3	3279.9	3330.6	3397.8	3500.3	3627.4	3789.1	3947.5	4258.5	4505.4	4762.6	4965.0	5257.4	5700.4	6306.7	6958.5	7463.7
9	0.09090909361839294	1020.5	1067.8	1149.7	1181.4	1225.3	1282.6	1324.3	1395.5	1473.3	1539.3	1589.5	1623.0	1693.9	1752.6	1826.9	1881.8	1946.2	2004.6	2064.8	2134.9	2226.5	2283.2	2362.3	2417.7	2470.1	2563.0	2665.7	2709.1	2746.7	2811.8	2900.0	2986.9	3039.3	3083.0	3143.9	3240.3	3359.6	3510.0	3657.2	3952.5	4184.4	4423.8	4605.3	4863.7	5266.6	5826.0	6438.3	6915.9
10	0.10101009905338287	959.7	1006.2	1083.1	1112.6	1153.7	1207.7	1244.7	1312.8	1386.5	1448.5	1494.8	1524.6	1593.0	1646.5	1714.3	1764.7	1825.1	1879.7	1932.9	1995.6	2079.7	2131.8	2206.5	2258.6	2304.4	2393.4	2491.1	2529.9	2565.0	2625.9	2711.3	2793.0	2841.9	2881.1	2937.3	3027.9	3138.7	3279.5	3418.0	3701.5	3919.7	4143.5	4305.6	4541.5	4906.1	5421.6	6001.5	6453.3
11	0.1111111119389534	904.3	949.1	1024.3	1052.5	1089.5	1138.1	1172.0	1237.4	1308.4	1368.2	1411.8	1439.5	1503.0	1554.6	1618.4	1664.9	1719.6	1769.4	1818.4	1871.4	1947.1	1994.4	2065.9	2116.2	2160.5	2246.2	2341.4	2377.7	2409.9	2469.0	2550.8	2628.1	2673.2	2708.6	2760.7	2844.8	2949.6	3083.3	3211.1	3486.5	3693.3	3903.6	4054.1	4267.1	4599.4	5080.2	5627.8	6056.6
12	0.12121212482452393	855.9	897.5	970.7	996.6	1031.7	1077.4	1109.1	1170.0	1237.2	1295.0	1337.3	1362.9	1424.8	1475.2	1536.3	1579.2	1629.8	1674.1	1720.2	1769.6	1840.8	1884.4	1952.8	1998.5	2038.9	2121.4	2214.7	2248.7	2277.6	2333.9	2412.6	2487.6	2530.7	2563.3	2610.9	2691.8	2787.5	2915.6	3036.3	3305.7	3502.1	3700.5	3836.9	4036.3	4339.2	4783.2	5303.6	5712.8
13	0.13131313025951385	809.6	848.5	921.6	944.8	978.1	1023.6	1052.3	1108.5	1173.8	1230.3	1270.0	1293.0	1353.0	1400.7	1458.9	1496.7	1546.0	1587.0	1628.3	1671.7	1738.7	1777.1	1842.7	1886.2	1923.7	2004.4	2094.3	2127.7	2154.3	2207.8	2282.0	2353.8	2392.7	2421.5	2465.6	2542.1	2635.8	2758.8	2871.6	3132.6	3321.8	3512.1	3633.8	3818.8	4097.7	4508.4	5001.7	5391.4
14	0.14141413569450378	766.5	804.2	873.0	895.2	926.0	970.3	995.3	1048.8	1112.3	1167.5	1205.5	1226.4	1283.0	1328.1	1383.8	1420.2	1467.3	1505.3	1541.3	1577.4	1639.0	1674.9	1737.1	1777.1	1811.4	1888.4	1975.6	2005.7	2031.8	2082.0	2152.4	2223.5	2259.8	2286.5	2326.7	2399.8	2489.4	2608.9	2715.8	2966.1	3147.6	3325.8	3438.3	3608.1	3864.2	4240.9	4699.4	5067.7
15	0.1515151560306549	722.5	758.2	823.7	843.5	871.5	914.5	937.6	989.1	1052.5	1105.3	1142.9	1161.1	1215.3	1258.2	1309.0	1342.9	1388.3	1424.2	1456.9	1489.0	1544.8	1574.8	1634.8	1671.8	1703.0	1775.9	1856.4	1883.0	1905.0	1953.9	2021.2	2089.8	2123.0	2146.9	2182.5	2249.6	2333.2	2448.2	2548.4	2789.3	2960.0	3130.5	3234.3	3387.8	3614.2	3954.4	4377.1	4717.5
16	0.16161616146564484	666.6	696.2	733.5	761.2	787.5	822.7	844.4	898.2	970.2	1019.9	1056.8	1059.3	1113.0	1152.1	1198.9	1228.3	1279.3	1310.5	1337.9	1364.3	1405.4	1429.0	1478.2	1511.4	1536.8	1614.0	1685.0	1706.8	1726.4	1767.6	1819.3	1866.7	1894.2	1914.9	1946.7	2010.3	2080.1	2182.7	2283.6	2518.0	2664.9	2817.9	2920.2	3040.4	3224.7	3501.1	3812.1	4090.9
17	0.17171716690063477	590.4	613.6	634.9	656.6	675.7	698.0	716.5	764.8	838.1	902.3	942.7	950.3	993.9	1018.8	1051.2	1072.8	1113.4	1142.7	1163.7	1182.8	1218.5	1245.5	1275.2	1296.4	1317.5	1363.8	1403.7	1420.0	1435.6	1460.9	1530.4	1570.1	1593.0	1611.2	1640.9	1696.0	1759.0	1836.8	1939.9	2097.1	2261.4	2363.1	2446.5	2544.6	2664.3	2840.7	3069.3	3292.2
18	0.1818181872367859	523.3	542.1	560.7	590.3	607.1	624.9	639.3	671.0	711.7	737.0	775.3	813.2	835.7	858.8	885.8	902.0	920.1	947.3	965.0	980.3	1011.0	1022.5	1047.8	1065.2	1083.2	1131.9	1172.3	1185.0	1197.5	1219.6	1274.3	1292.7	1308.6	1322.6	1348.2	1396.5	1436.8	1497.4	1564.2	1724.1	1848.5	1918.6	1972.7	2025.8	2095.1	2206.0	2376.3	2509.8
19	0.19191919267177582	438.4	454.7	469.6	484.3	500.0	514.1	527.8	550.4	586.2	616.8	631.6	666.6	686.2	703.5	718.1	728.9	744.0	763.4	777.5	790.1	806.7	837.6	856.1	869.8	883.8	929.0	959.4	969.4	979.9	996.1	1016.8	1030.8	1043.0	1054.5	1076.1	1106.2	1134.8	1164.0	1209.0	1275.8	1371.9	1417.8	1450.5	1491.1	1544.0	1624.8	1741.2	1837.9
20	0.20202019810676575	381.3	393.2	406.2	417.6	431.6	443.9	457.9	475.1	492.8	508.5	521.5	549.3	564.2	578.8	589.7	599.0	612.9	628.2	639.2	649.2	661.6	685.1	697.7	707.9	731.9	754.3	765.8	774.3	783.6	795.7	808.2	819.8	830.0	839.9	856.5	875.9	897.9	918.8	951.0	999.6	1082.3	1108.4	1134.6	1166.9	1208.3	1269.1	1351.9	1411.6
21	0.21212121844291687	319.9	330.4	342.3	352.9	364.6	375.4	387.4	401.8	426.2	440.5	450.1	461.3	473.3	484.8	494.1	501.5	512.5	524.0	533.4	542.3	551.5	561.8	572.3	581.6	590.8	601.2	609.9	617.3	624.5	633.6	643.0	652.4	660.6	668.5	681.1	696.0	710.0	726.4	748.6	777.2	822.0	841.7	863.3	887.2	919.0	961.9	1010.9	1050.5
22	0.2222222238779068	284.7	294.7	304.3	313.0	322.5	332.4	342.4	356.3	378.0	391.2	399.0	409.1	418.1	427.2	435.0	440.7	449.4	458.3	466.8	474.2	481.0	490.3	501.7	510.3	517.5	526.5	532.9	539.1	545.5	553.5	560.6	567.7	574.6	581.5	592.1	602.3	613.3	625.2	641.2	660.1	689.3	704.6	721.4	740.0	764.7	794.6	827.5	853.1
23	0.23232322931289673	256.6	265.7	274.7	282.1	290.5	299.8	307.8	318.1	328.3	337.1	344.2	352.5	360.5	368.1	374.7	379.7	386.9	394.0	401.6	407.7	413.4	421.2	427.0	434.1	439.6	447.1	452.1	457.7	462.8	469.7	476.1	481.6	487.0	493.2	501.3	508.1	516.9	527.2	537.7	549.5	560.6	571.4	584.8	599.3	617.9	640.1	661.8	679.4
24	0.24242424964904785	219.8	227.9	236.2	243.8	251.0	260.1	266.3	275.3	285.1	291.8	298.2	304.9	311.6	318.0	323.5	328.2	334.8	340.2	346.9	352.5	358.1	364.4	369.5	375.5	380.1	386.0	390.3	395.0	399.8	405.5	410.8	415.4	420.2	425.1	431.0	436.4	443.5	451.5	458.8	467.2	474.3	482.7	494.0	504.5	518.2	533.3	548.8	562.0
25	0.252525269985199	200.2	208.5	216.3	223.3	229.8	237.4	242.6	250.4	258.2	263.4	269.2	275.1	280.6	286.8	292.1	296.6	302.3	307.4	313.7	319.0	323.9	329.4	334.1	339.7	343.9	349.1	352.5	356.5	361.1	365.8	370.0	374.0	378.5	382.6	387.5	392.0	397.4	404.6	410.5	416.9	423.0	429.2	438.7	447.5	457.1	467.3	479.2	490.0
26	0.2626262605190277	184.6	192.3	199.7	206.2	212.9	220.0	224.6	232.1	239.2	244.1	249.5	254.7	259.7	265.7	271.0	275.2	280.6	285.1	290.3	295.1	299.8	304.7	309.1	313.9	317.6	322.6	325.5	329.1	333.2	337.5	341.0	344.5	348.7	352.4	357.1	361.0	365.8	371.9	376.8	381.8	387.3	392.8	400.0	407.0	413.5	421.4	430.7	440.1
27	0.27272728085517883	172.2	179.2	186.6	192.9	199.1	205.9	210.3	217.4	223.7	228.6	233.1	237.7	242.0	247.1	251.8	255.8	260.7	265.0	269.8	274.7	279.2	283.8	288.0	292.2	295.4	299.9	302.7	305.6	309.2	312.6	315.5	318.2	321.8	325.1	329.1	332.4	336.8	341.7	345.7	349.4	353.9	358.1	364.3	369.9	375.4	382.0	389.8	397.6
28	0.28282830119132996	161.1	167.1	174.3	180.4	186.5	193.2	197.0	203.5	209.1	213.6	217.6	221.9	226.1	231.1	235.2	238.4	243.1	246.9	251.5	256.3	260.3	264.3	268.1	272.3	275.2	279.5	282.1	284.3	287.5	290.9	293.4	295.9	298.9	301.7	305.5	308.6	312.4	316.6	320.2	323.8	327.8	331.1	336.5	341.2	345.7	351.3	357.9	364.9
29	0.2929292917251587	152.2	158.5	165.5	170.9	177.0	183.6	187.4	193.6	198.8	203.2	207.1	211.2	215.3	220.1	224.0	227.2	231.9	235.4	239.7	244.1	247.8	251.7	255.0	258.9	261.7	265.4	267.7	269.7	272.4	275.1	277.3	279.5	282.3	285.0	288.3	290.7	294.0	297.7	301.2	304.6	308.3	311.0	316.0	320.3	324.3	329.0	334.0	340.1
30	0.3030303120613098	144.1	150.3	157.2	162.4	168.2	174.6	178.3	184.4	189.1	193.3	197.2	201.1	205.0	209.7	213.5	216.7	221.1	224.6	228.4	232.4	235.9	239.4	242.6	246.3	248.9	252.1	254.3	255.9	258.4	260.9	262.9	265.1	267.8	270.4	273.4	275.6	278.4	281.9	285.1	288.2	291.6	294.1	298.6	302.6	306.3	310.6	314.9	320.0
31	0.31313133239746094	138.0	144.3	150.5	155.8	161.6	167.9	171.4	177.2	181.8	185.8	189.6	193.3	197.0	201.7	205.2	208.0	212.5	216.0	219.4	223.1	226.5	230.0	233.0	236.3	238.7	242.0	244.0	245.3	247.5	249.8	251.7	253.5	256.1	258.5	261.1	263.4	266.2	269.4	272.3	274.9	277.7	279.8	283.8	287.4	290.8	294.5	298.7	303.0
32	0.3232323229312897	132.4	138.5	144.5	150.0	155.8	161.9	165.4	171.1	175.4	179.1	182.9	186.4	189.9	194.3	197.6	199.9	204.0	207.2	210.6	214.2	217.3	220.6	223.5	226.8	229.1	232.1	234.1	235.2	237.1	239.3	241.0	242.9	245.2	247.4	249.6	252.0	254.6	257.5	260.1	262.4	264.9	266.9	270.5	273.9	277.0	280.2	284.1	288.0
33	0.3333333432674408	126.9	133.2	139.1	144.4	149.8	156.0	159.4	164.9	169.2	173.0	176.5	179.9	183.5	188.0	191.3	193.5	197.4	200.2	203.2	206.6	209.4	212.4	214.9	218.1	220.2	222.7	224.5	225.6	227.5	229.6	231.1	232.8	234.7	236.6	238.7	240.9	243.1	245.9	248.3	250.4	252.7	254.4	258.0	261.2	263.9	267.0	270.1	273.7
34	0.34343433380126953	121.5	127.5	133.1	138.1	143.2	149.4	152.8	158.3	162.7	166.7	170.1	173.3	176.9	181.0	184.0	186.2	189.8	192.5	195.3	198.6	201.2	204.1	206.4	209.3	211.3	213.7	215.3	216.5	218.3	220.2	221.6	223.2	224.6	226.2	227.9	229.9	232.1	234.9	237.4	239.1	241.3	242.9	246.5	249.1	251.9	254.4	257.3	260.9
35	0.35353535413742065	117.7	123.5	128.9	133.7	138.6	144.8	147.9	153.1	157.6	161.5	164.9	167.9	171.4	175.4	178.2	180.4	184.0	186.7	189.4	192.8	195.1	197.8	200.1	202.8	204.6	206.9	208.5	209.7	211.4	213.2	214.4	215.8	217.2	218.8	220.4	222.2	224.3	227.0	228.8	230.4	232.6	234.0	237.4	239.7	242.5	244.9	247.7	251.0
36	0.3636363744735718	113.3	119.3	124.7	129.4	134.4	140.6	143.6	148.5	152.8	156.8	160.1	162.9	166.2	170.1	172.7	174.8	178.3	180.9	183.5	186.8	189.1	191.5	193.7	196.1	197.8	200.1	201.6	202.8	204.4	206.1	207.2	208.6	210.0	211.4	212.9	214.6	216.6	219.1	220.7	222.2	224.0	225.3	228.5	230.4	233.1	235.2	237.8	240.6
37	0.3737373650074005	108.8	114.9	120.4	125.2	130.1	136.3	139.3	144.1	148.3	152.2	155.3	158.2	161.3	165.2	167.8	169.9	173.3	175.7	178.0	181.0	183.2	185.4	187.6	189.9	191.5	193.7	195.3	196.6	198.1	199.6	200.6	201.9	203.2	204.6	205.9	207.7	209.7	212.2	213.7	215.1	216.6	217.9	220.7	222.1	224.4	226.4	228.9	231.4
38	0.38383838534355164	105.2	111.1	116.5	121.1	126.0	132.1	135.0	139.8	143.6	147.5	150.5	153.5	156.5	160.3	162.7	164.9	168.1	170.4	172.6	175.6	177.7	179.8	181.9	184.2	185.7	187.9	189.2	190.2	191.7	193.1	193.9	195.2	196.4	197.8	199.0	200.3	202.1	204.3	205.8	207.1	208.2	209.5	212.3	213.6	215.6	217.3	219.5	221.7
39	0.39393937587738037	102.5	108.1	113.9	118.0	123.0	129.0	131.7	136.5	140.1	143.9	146.9	149.9	152.9	156.6	158.7	160.7	163.9	166.3	168.4	171.3	173.4	175.5	177.5	179.7	181.1	183.1	184.4	185.4	186.9	188.2	189.1	190.3	191.3	192.7	193.7	194.9	196.7	198.7	200.1	201.3	202.4	203.4	205.8	207.1	208.8	210.3	212.4	214.4
40	0.4040403962135315	100.0	104.9	111.0	114.9	119.6	125.4	128.1	132.7	136.2	139.7	142.7	145.5	148.1	151.6	153.6	155.6	158.7	161.2	163.1	165.9	167.9	170.0	171.8	173.9	175.2	177.1	178.4	179.3	180.6	181.9	182.8	183.9	184.9	186.3	187.1	188.2	189.7	191.7	192.9	194.1	195.2	196.1	198.5	199.7	201.3	202.8	204.8	206.7
41	0.4141414165496826	96.9	101.8	107.5	111.3	115.9	121.5	124.3	128.8	132.3	135.8	138.7	141.4	143.9	147.3	149.1	151.0	154.1	156.5	158.4	161.2	163.2	165.1	166.8	168.9	170.2	172.0	173.3	174.1	175.4	176.5	177.4	178.4	179.4	180.7	181.4	182.3	183.5	185.3	186.4	187.5	188.5	189.4	191.5	192.8	194.3	195.7	197.6	199.5
42	0.42424240708351135	93.8	98.6	104.3	108.0	112.8	118.6	121.5	125.7	129.1	132.5	135.3	138.0	140.6	143.7	145.2	147.1	150.1	152.3	154.1	156.7	158.7	160.3	162.0	164.1	165.4	167.2	168.4	169.3	170.4	171.5	172.4	173.5	174.4	175.6	176.2	177.0	178.1	179.6	180.7	181.8	182.6	183.3	185.2	186.5	187.7	189.1	190.7	192.6
43	0.4343434274196625	90.8	95.6	101.3	105.0	109.7	115.2	118.2	122.3	125.5	128.8	131.6	134.3	136.9	139.9	141.3	143.2	146.2	148.3	150.1	152.6	154.6	156.1	157.7	159.7	161.0	162.6	163.8	164.5	165.6	166.6	167.5	168.5	169.2	170.3	170.9	171.7	172.7	174.2	175.2	176.3	177.1	177.6	179.3	180.4	181.6	182.8	184.1	185.8
44	0.4444444477558136	87.9	92.6	98.3	101.7	106.3	111.5	114.4	118.3	121.4	124.6	127.2	129.7	132.4	135.4	136.9	138.8	141.7	143.7	145.5	147.8	149.7	150.9	152.4	154.3	155.6	157.3	158.2	159.0	160.1	161.0	161.7	162.7	163.2	164.2	164.7	165.4	166.4	167.8	168.6	169.6	170.4	170.9	172.3	173.1	174.1	175.3	176.4	178.1
45	0.45454543828964233	85.5	90.3	96.1	99.4	104.0	109.1	112.0	115.7	118.8	121.8	124.2	126.7	129.4	132.4	133.9	135.8	138.6	140.6	142.5	144.7	146.3	147.6	149.1	151.0	152.2	153.8	154.7	155.5	156.5	157.4	158.1	159.1	159.6	160.6	161.1	161.7	162.5	163.7	164.5	165.5	166.3	166.7	167.9	168.6	169.6	170.8	171.9	173.4
46	0.46464645862579346	83.3	88.0	93.9	97.2	101.9	106.9	109.9	113.6	116.6	119.4	121.7	124.0	126.5	129.6	131.1	132.9	135.7	137.5	139.3	141.4	143.0	144.3	145.8	147.4	148.5	150.0	150.9	151.7	152.7	153.4	154.2	155.2	155.6	156.4	156.8	157.4	158.2	159.3	160.1	161.1	161.9	162.3	163.3	163.9	164.8	166.0	167.0	168.4
47	0.4747474789619446	80.9	85.7	91.5	94.9	99.5	104.2	107.1	110.7	113.7	116.5	118.5	120.9	123.5	126.6	128.1	129.9	132.7	134.4	136.2	138.3	139.8	141.1	142.6	144.2	145.2	146.7	147.6	148.4	149.3	150.0	150.8	151.8	152.2	152.9	153.3	153.9	154.7	155.7	156.5	157.4	158.2	158.5	159.4	160.0	160.8	162.0	162.9	164.0
48	0.4848484992980957	78.9	83.6	89.1	92.5	97.0	101.7	104.7	108.0	111.0	113.8	115.8	118.2	120.8	123.7	125.2	127.0	129.8	131.3	133.1	135.2	136.7	137.7	139.2	140.8	141.8	143.1	143.9	144.7	145.4	146.1	146.9	147.9	148.3	149.0	149.4	150.0	150.8	151.7	152.5	153.4	154.2	154.5	155.3	155.9	156.7	157.6	158.4	159.4
49	0.4949495196342468	77.1	81.6	87.0	90.3	94.8	99.3	102.3	105.6	108.8	111.6	113.5	115.8	118.2	120.9	122.4	124.0	126.9	128.3	130.2	132.3	133.8	134.7	136.2	137.7	138.6	139.9	140.7	141.3	142.0	142.6	143.5	144.5	144.9	145.6	146.0	146.6	147.3	148.1	148.8	149.7	150.4	150.7	151.5	152.1	152.9	153.6	154.4	155.1
50	0.505050539970398	74.1	78.7	84.0	87.5	91.9	96.3	99.1	102.3	105.4	108.2	110.0	112.3	114.5	117.2	118.7	120.3	123.0	124.2	126.0	128.0	129.4	130.3	131.8	133.2	134.0	135.3	136.1	136.6	137.3	137.9	138.8	139.8	140.2	140.9	141.3	141.9	142.6	143.3	144.0	144.8	145.5	145.8	146.6	147.1	147.9	148.5	149.3	150.0
51	0.5151515007019043	72.7	77.2	82.5	85.7	90.0	94.4	97.1	100.3	103.3	106.1	107.9	110.2	112.3	115.0	116.5	118.1	120.8	122.0	123.8	125.5	126.7	127.6	128.9	130.3	131.0	132.3	133.1	133.4	134.1	134.7	135.6	136.5	136.9	137.6	138.0	138.7	139.4	139.8	140.5	141.3	142.0	142.2	142.9	143.3	144.0	144.5	145.3	145.9
52	0.5252525210380554	70.6	75.0	80.3	83.3	87.6	92.0	94.8	97.9	100.8	103.5	105.2	107.5	109.6	112.3	113.9	115.4	118.1	119.3	120.9	122.7	123.9	124.8	126.1	127.4	128.0	129.3	130.1	130.4	131.0	131.6	132.4	133.3	133.7	134.4	134.8	135.5	136.1	136.4	137.0	137.8	138.5	138.7	139.4	139.8	140.4	140.9	141.6	142.2
53	0.5353535413742065	69.3	73.7	79.0	81.9	86.2	90.3	93.1	96.1	98.9	101.4	103.1	105.3	107.3	109.9	111.4	112.9	115.5	116.7	118.2	120.0	121.2	122.1	123.4	124.7	125.3	126.6	127.4	127.6	128.2	128.8	129.6	130.5	130.9	131.6	132.0	132.7	133.3	133.6	134.2	135.0	135.7	135.9	136.6	137.0	137.6	138.0	138.7	139.3
54	0.5454545617103577	68.0	72.4	77.7	80.4	84.7	88.8	91.6	94.6	97.4	99.9	101.6	103.8	105.8	108.4	109.8	111.3	113.9	115.1	116.6	118.4	119.5	120.4	121.7	122.9	123.4	124.6	125.4	125.6	126.2	126.8	127.6	128.5	128.9	129.6	129.9	130.5	131.1	131.4	132.0	132.8	133.4	133.6	134.3	134.7	135.3	135.7	136.3	136.9
55	0.5555555820465088	66.6	71.0	76.3	79.0	83.2	87.2	90.0	93.0	95.6	98.1	99.9	101.9	103.7	106.3	107.6	109.2	111.8	113.0	114.5	116.2	117.2	118.2	119.5	120.7	121.2	122.4	123.2	123.4	124.0	124.6	125.4	126.2	126.6	127.2	127.5	128.1	128.7	128.9	129.5	130.3	130.9	131.1	131.8	132.2	132.8	133.2	133.8	134.4
56	0.5656565427780151	65.5	69.9	75.2	77.9	82.2	85.9	88.7	91.7	94.2	96.7	98.5	100.5	102.3	104.8	106.0	107.6	110.2	111.4	112.8	114.5	115.5	116.5	117.7	118.9	119.3	120.5	121.3	121.5	122.1	122.7	123.5	124.3	124.7	125.3	125.6	126.2	126.7	126.9	127.5	128.3	128.9	129.1	129.8	130.2	130.8	131.2	131.8	132.4
57	0.5757575631141663	63.9	68.2	73.3	75.9	80.2	83.8	86.5	89.4	91.8	94.3	96.1	98.0	99.6	102.1	103.3	104.9	107.4	108.5	109.7	111.4	112.4	113.3	114.4	115.5	115.9	117.0	117.7	117.9	118.5	119.1	119.9	120.7	121.1	121.6	121.9	122.5	123.0	123.2	123.7	124.4	125.0	125.2	125.8	126.2	126.7	127.1	127.5	128.1
58	0.5858585834503174	62.8	67.1	72.2	74.7	78.9	82.4	85.0	87.8	90.2	92.7	94.5	96.4	98.0	100.3	101.5	103.1	105.6	106.6	107.8	109.4	110.4	111.3	112.4	113.5	113.9	115.0	115.5	115.7	116.3	116.9	117.7	118.3	118.6	119.1	119.4	120.0	120.5	120.7	121.2	121.9	122.5	122.7	123.2	123.6	124.1	124.5	124.9	125.4
59	0.5959595441818237	61.8	65.9	70.8	73.4	77.6	81.1	83.7	86.5	88.9	91.4	93.2	95.0	96.4	98.6	99.8	101.2	103.6	104.6	105.8	107.4	108.4	109.3	110.4	111.5	111.9	113.0	113.4	113.6	114.2	114.8	115.5	116.1	116.4	116.8	117.1	117.6	118.1	118.3	118.8	119.5	120.1	120.3	120.8	121.2	121.7	122.1	122.5	123.0
60	0.6060605645179749	60.5	64.6	69.2	71.9	76.0	79.4	81.9	84.7	87.1	89.6	91.4	93.2	94.7	97.0	98.2	99.6	101.8	102.8	104.0	105.6	106.6	107.5	108.5	109.5	109.9	110.9	111.3	111.5	112.1	112.5	113.2	113.7	114.0	114.4	114.7	115.2	115.7	115.8	116.3	117.0	117.6	117.8	118.3	118.7	119.2	119.6	120.0	120.4
61	0.616161584854126	59.3	63.3	67.7	70.3	74.2	77.6	80.0	82.8	84.9	87.4	89.2	91.0	92.5	94.8	96.0	97.4	99.5	100.5	101.8	103.4	104.3	105.2	106.2	107.2	107.6	108.5	108.9	109.1	109.6	110.0	110.7	111.1	111.3	111.7	111.8	112.3	112.8	112.9	113.4	114.1	114.7	114.9	115.4	115.8	116.2	116.6	117.0	117.4
62	0.6262626051902771	57.5	61.4	65.6	68.1	72.0	75.4	77.8	80.5	82.5	85.0	86.8	88.5	89.9	92.2	93.4	94.8	96.9	97.9	99.0	100.5	101.4	102.3	103.3	104.3	104.7	105.4	106.0	106.2	106.7	107.1	107.8	108.2	108.4	108.8	108.9	109.4	109.8	109.9	110.4	111.0	111.4	111.6	112.0	112.4	112.8	113.2	113.6	114.0
63	0.6363636255264282	56.1	60.0	64.1	66.5	70.4	73.5	75.9	78.5	80.4	82.9	84.8	86.5	87.9	90.2	91.5	93.0	95.1	96.1	97.2	98.6	99.4	100.1	101.1	102.1	102.5	103.1	103.7	103.9	104.4	104.8	105.3	105.7	105.8	106.2	106.2	106.6	107.0	107.1	107.6	108.2	108.6	108.8	109.2	109.6	110.0	110.4	110.8	111.2
64	0.6464646458625793	54.6	58.6	62.7	65.1	69.0	71.8	74.0	76.5	78.4	81.0	82.9	84.6	86.0	88.2	89.6	91.0	93.1	94.1	95.1	96.5	97.3	98.0	99.0	100.0	100.4	101.0	101.6	101.8	102.2	102.5	102.9	103.3	103.4	103.8	103.8	104.2	104.6	104.7	105.1	105.7	106.1	106.3	106.7	107.0	107.4	107.8	108.0	108.3
65	0.6565656661987305	53.2	57.2	61.2	63.6	67.5	70.3	72.5	75.0	76.8	79.3	81.2	82.8	84.2	86.4	87.8	89.1	91.2	92.1	93.0	94.4	95.2	95.9	96.9	97.9	98.3	98.9	99.5	99.7	99.9	100.2	100.6	101.0	101.1	101.5	101.5	101.9	102.3	102.4	102.8	103.4	103.8	104.0	104.4	104.7	105.1	105.5	105.7	106.0
66	0.6666666865348816	51.9	56.0	60.0	62.4	66.3	69.0	71.2	73.8	75.6	78.0	79.9	81.4	82.8	85.0	86.4	87.6	89.7	90.5	91.4	92.7	93.5	94.2	95.2	96.2	96.6	97.1	97.7	97.9	98.1	98.4	98.8	99.2	99.2	99.6	99.6	100.0	100.4	100.5	100.9	101.5	101.9	102.1	102.5	102.8	103.2	103.6	103.8	104.1
67	0.6767677068710327	51.1	55.1	59.0	61.2	65.2	67.9	70.0	72.6	74.4	76.8	78.7	80.2	81.6	83.7	85.1	86.3	88.3	89.1	90.0	91.3	92.1	92.9	93.8	94.8	95.2	95.7	96.3	96.4	96.6	96.9	97.3	97.7	97.7	98.1	98.1	98.5	98.9	99.0	99.4	100.0	100.3	100.5	100.9	101.1	101.5	101.9	102.1	102.3
68	0.6868686676025391	50.2	54.1	58.1	60.3	64.3	67.0	69.1	71.7	73.5	75.8	77.6	79.1	80.5	82.6	83.7	84.9	86.7	87.5	88.3	89.6	90.4	91.2	92.1	93.1	93.5	94.0	94.6	94.7	94.9	95.2	95.5	95.9	95.9	96.3	96.3	96.7	97.1	97.2	97.6	98.1	98.4	98.6	99.0	99.2	99.5	99.9	100.1	100.3
69	0.6969696879386902	49.1	52.9	57.0	59.2	63.1	65.8	67.9	70.5	72.3	74.6	76.4	77.9	79.3	81.3	82.2	83.3	85.0	85.7	86.5	87.9	88.7	89.4	90.3	91.1	91.5	92.0	92.5	92.6	92.7	93.0	93.3	93.7	93.7	94.1	94.1	94.4	94.7	94.8	95.2	95.7	95.9	96.1	96.5	96.7	97.0	97.4	97.6	97.8
70	0.7070707082748413	48.5	52.3	56.5	58.7	62.4	65.1	67.2	69.8	71.6	73.9	75.7	77.2	78.6	80.4	81.3	82.4	84.0	84.7	85.4	86.7	87.4	88.0	88.9	89.7	90.1	90.6	91.1	91.1	91.2	91.5	91.7	92.1	92.1	92.4	92.4	92.7	93.0	93.1	93.5	93.9	94.1	94.3	94.7	94.9	95.2	95.5	95.7	95.9
71	0.7171717286109924	47.9	51.6	55.5	57.6	61.3	64.1	66.2	68.7	70.4	72.7	74.4	75.9	77.3	79.1	80.0	81.1	82.7	83.4	84.1	85.4	86.1	86.7	87.6	88.3	88.7	89.2	89.7	89.7	89.8	90.0	90.2	90.6	90.6	90.9	90.9	91.2	91.4	91.5	91.9	92.3	92.5	92.7	93.0	93.2	93.5	93.8	94.0	94.2
72	0.7272727489471436	46.5	50.2	53.9	56.3	59.9	62.7	64.8	67.2	68.8	71.0	72.7	74.2	75.6	77.3	78.2	79.3	80.9	81.5	82.2	83.4	84.0	84.5	85.4	86.0	86.3	86.7	87.2	87.2	87.3	87.5	87.7	88.1	88.1	88.4	88.4	88.7	88.9	88.9	89.3	89.7	89.9	90.1	90.3	90.5	90.8	91.0	91.2	91.3
73	0.7373737692832947	45.6	49.2	53.0	55.4	59.0	61.7	63.8	66.2	67.8	69.9	71.6	73.1	74.5	76.2	77.1	78.1	79.8	80.3	81.0	82.2	82.8	83.3	84.1	84.7	85.0	85.4	85.9	85.9	86.0	86.2	86.4	86.8	86.8	87.1	87.1	87.3	87.5	87.5	87.8	88.2	88.4	88.6	88.8	88.9	89.2	89.3	89.5	89.6
74	0.7474747896194458	44.5	47.9	51.6	54.0	57.7	60.4	62.5	64.9	66.5	68.6	70.3	71.8	73.1	74.6	75.5	76.5	78.2	78.7	79.4	80.6	81.2	81.7	82.4	82.9	83.2	83.5	84.0	84.0	84.1	84.3	84.5	84.9	84.9	85.2	85.2	85.4	85.5	85.5	85.7	86.1	86.3	86.5	86.7	86.8	87.1	87.2	87.4	87.5
75	0.7575757503509521	44.0	47.3	51.0	53.4	57.1	59.6	61.7	64.1	65.7	67.8	69.5	71.0	72.2	73.7	74.4	75.4	77.1	77.6	78.3	79.4	79.9	80.4	81.1	81.6	81.9	82.2	82.7	82.7	82.8	83.0	83.2	83.6	83.6	83.9	83.9	84.1	84.2	84.2	84.4	84.8	85.0	85.2	85.4	85.5	85.8	85.9	86.1	86.2
76	0.7676767706871033	43.3	46.4	49.8	52.2	55.8	58.4	60.3	62.7	64.4	66.5	68.1	69.6	70.7	72.2	72.9	73.9	75.5	76.0	76.7	77.7	78.2	78.7	79.3	79.8	80.1	80.4	80.9	80.9	81.0	81.2	81.4	81.8	81.8	82.1	82.1	82.3	82.4	82.4	82.6	83.0	83.2	83.4	83.6	83.6	83.9	84.0	84.2	84.3
77	0.7777777910232544	42.9	46.0	49.4	51.7	55.3	57.9	59.8	62.2	63.9	66.0	67.5	68.9	70.0	71.5	72.2	73.1	74.6	75.1	75.8	76.8	77.3	77.8	78.4	78.9	79.2	79.5	79.9	79.9	80.0	80.2	80.4	80.8	80.8	81.1	81.1	81.3	81.4	81.4	81.6	82.0	82.2	82.4	82.6	82.6	82.9	83.0	83.2	83.3
78	0.7878788113594055	42.1	45.1	48.3	50.5	53.9	56.7	58.6	60.8	62.5	64.4	65.9	67.2	68.3	69.8	70.4	71.3	72.8	73.3	74.0	75.0	75.5	76.0	76.6	77.0	77.3	77.6	78.0	78.0	78.1	78.3	78.4	78.8	78.8	79.1	79.1	79.3	79.4	79.4	79.6	80.0	80.2	80.4	80.6	80.6	80.8	80.9	81.1	81.2
79	0.7979798316955566	41.5	44.5	47.8	50.0	53.4	56.1	58.0	60.2	61.9	63.8	65.3	66.5	67.5	68.9	69.5	70.4	71.6	72.1	72.8	73.8	74.3	74.8	75.3	75.7	76.0	76.2	76.6	76.6	76.7	76.9	77.0	77.4	77.4	77.7	77.7	77.9	78.0	78.0	78.2	78.6	78.8	78.8	79.0	79.0	79.2	79.3	79.5	79.6
80	0.808080792427063	40.0	43.0	46.3	48.5	51.8	54.3	56.2	58.3	60.0	61.9	63.3	64.5	65.5	66.9	67.6	68.4	69.6	70.1	70.8	71.7	72.2	72.7	73.2	73.5	73.8	74.0	74.4	74.4	74.5	74.6	74.7	75.1	75.1	75.4	75.4	75.6	75.7	75.7	75.9	76.3	76.5	76.5	76.6	76.6	76.8	76.9	77.0	77.1
81	0.8181818127632141	38.0	41.2	44.4	46.5	49.6	52.1	53.9	56.0	57.7	59.6	61.0	62.2	63.2	64.5	65.2	66.0	67.1	67.6	68.3	69.2	69.7	70.2	70.7	71.0	71.3	71.5	71.9	71.9	72.0	72.1	72.2	72.6	72.6	72.9	72.9	73.1	73.2	73.2	73.3	73.6	73.7	73.7	73.8	73.8	74.0	74.1	74.2	74.3
82	0.8282828330993652	37.1	40.2	43.4	45.6	48.7	51.0	52.6	54.4	55.9	57.8	59.2	60.3	61.3	62.6	63.3	64.1	65.2	65.8	66.4	67.3	67.8	68.3	68.8	69.0	69.3	69.5	69.8	69.8	69.9	70.0	70.1	70.5	70.5	70.8	70.8	71.0	71.1	71.1	71.2	71.5	71.6	71.6	71.7	71.7	71.9	72.0	72.1	72.1
83	0.8383837938308716	35.8	38.9	42.0	44.2	47.3	49.5	51.2	52.9	54.3	56.1	57.6	58.7	59.7	60.9	61.5	62.3	63.1	63.7	64.3	65.0	65.5	66.0	66.5	66.6	66.9	67.1	67.3	67.3	67.4	67.5	67.6	68.0	68.0	68.3	68.3	68.5	68.6	68.6	68.7	69.0	69.1	69.1	69.2	69.2	69.3	69.4	69.5	69.5
84	0.8484848141670227	34.7	37.9	41.0	42.9	45.9	48.0	49.6	51.3	52.6	54.1	55.6	56.8	57.7	58.9	59.5	60.1	60.8	61.4	61.9	62.6	63.1	63.6	64.1	64.2	64.5	64.6	64.8	64.8	64.9	65.0	65.1	65.5	65.5	65.7	65.7	65.9	66.0	66.0	66.1	66.3	66.4	66.4	66.5	66.5	66.6	66.7	66.8	66.8
85	0.8585858345031738	33.6	36.7	39.7	41.6	44.5	46.3	47.9	49.6	50.8	52.4	53.8	55.0	55.9	57.0	57.6	58.2	58.9	59.4	59.9	60.4	60.9	61.4	61.9	62.0	62.3	62.4	62.6	62.6	62.7	62.8	62.9	63.3	63.3	63.5	63.5	63.7	63.8	63.8	63.9	64.1	64.2	64.2	64.3	64.3	64.4	64.5	64.6	64.6
86	0.868686854839325	32.4	35.7	38.6	40.5	43.3	45.1	46.7	48.4	49.6	51.0	52.4	53.6	54.5	55.3	55.9	56.5	57.1	57.6	58.1	58.6	59.1	59.6	60.0	60.0	60.3	60.4	60.6	60.6	60.7	60.8	60.9	61.3	61.3	61.5	61.5	61.7	61.8	61.8	61.9	62.1	62.2	62.2	62.3	62.3	62.4	62.5	62.6	62.6
87	0.8787878751754761	31.7	34.8	37.6	39.5	42.2	44.0	45.6	47.1	48.3	49.7	51.1	52.3	53.3	54.0	54.6	55.2	55.8	56.3	56.8	57.3	57.7	58.2	58.4	58.4	58.7	58.8	59.0	59.0	59.1	59.2	59.3	59.7	59.7	59.9	59.9	60.1	60.2	60.2	60.3	60.5	60.6	60.6	60.6	60.6	60.7	60.8	60.9	60.9
88	0.8888888955116272	31.3	34.4	37.0	39.0	41.6	43.3	44.7	46.2	47.4	48.7	50.1	51.3	52.2	52.9	53.4	54.0	54.6	55.1	55.4	55.9	56.2	56.7	56.9	56.9	57.1	57.2	57.4	57.4	57.5	57.6	57.7	58.1	58.1	58.3	58.3	58.5	58.6	58.6	58.7	58.9	59.0	59.0	59.0	59.0	59.1	59.2	59.3	59.3
89	0.8989899158477783	30.0	32.9	35.5	37.7	40.1	41.7	43.1	44.8	46.0	47.2	48.5	49.7	50.6	51.3	51.7	52.0	52.5	53.0	53.3	53.7	53.8	54.2	54.4	54.4	54.6	54.7	54.9	54.9	55.0	55.1	55.2	55.3	55.3	55.5	55.5	55.6	55.6	55.6	55.7	55.9	56.0	56.0	56.0	56.0	56.0	56.1	56.2	56.2
90	0.9090909361839294	29.1	31.9	34.4	36.5	38.8	40.4	41.7	43.3	44.4	45.5	46.8	48.1	49.0	49.7	50.0	50.3	50.8	51.3	51.6	51.9	51.9	52.3	52.5	52.5	52.7	52.8	53.0	53.0	53.1	53.2	53.3	53.4	53.4	53.6	53.6	53.7	53.7	53.7	53.8	53.9	53.9	53.9	53.9	53.9	53.9	54.0	54.1	54.1
91	0.9191919565200806	28.1	30.8	33.2	35.2	37.4	38.9	40.1	41.4	42.5	43.6	44.8	46.1	46.8	47.5	47.6	47.9	48.4	48.7	49.0	49.3	49.3	49.7	49.9	49.9	50.1	50.2	50.2	50.2	50.3	50.4	50.5	50.6	50.6	50.8	50.8	50.9	50.9	50.9	51.0	51.0	51.0	51.0	51.0	51.0	51.0	51.0	51.1	51.1
92	0.9292929172515869	27.5	30.1	32.3	34.3	36.4	37.8	38.9	40.0	40.9	41.9	43.0	44.2	44.9	45.5	45.6	45.9	46.2	46.4	46.7	46.9	46.9	47.3	47.5	47.5	47.7	47.8	47.8	47.8	47.9	48.0	48.1	48.2	48.2	48.4	48.4	48.4	48.4	48.4	48.4	48.4	48.4	48.4	48.4	48.4	48.4	48.4	48.4	48.4
93	0.939393937587738	26.1	28.4	30.4	32.4	34.3	35.6	36.7	37.7	38.6	39.5	40.6	41.7	42.4	43.0	43.0	43.3	43.6	43.7	44.0	44.2	44.2	44.6	44.8	44.8	45.0	45.1	45.1	45.1	45.2	45.3	45.4	45.5	45.5	45.7	45.7	45.7	45.7	45.7	45.7	45.7	45.7	45.7	45.7	45.7	45.7	45.7	45.7	45.7
94	0.9494949579238892	24.8	27.0	29.0	30.9	32.6	33.9	35.0	36.0	36.9	37.6	38.7	39.7	40.4	41.0	41.0	41.2	41.5	41.6	41.8	41.9	41.9	42.2	42.4	42.4	42.6	42.7	42.7	42.7	42.8	42.9	43.0	43.1	43.1	43.3	43.3	43.3	43.3	43.3	43.3	43.3	43.3	43.3	43.3	43.3	43.3	43.3	43.3	43.3
95	0.9595959782600403	23.1	25.1	26.9	28.5	30.0	31.1	31.8	32.6	33.5	34.2	35.3	36.1	36.6	37.2	37.2	37.3	37.6	37.6	37.7	37.8	37.8	38.1	38.3	38.3	38.4	38.5	38.5	38.5	38.6	38.7	38.8	38.9	38.9	39.1	39.1	39.1	39.1	39.1	39.1	39.1	39.1	39.1	39.1	39.1	39.1	39.1	39.1	39.1
96	0.9696969985961914	21.2	23.1	25.1	26.6	28.1	29.1	29.7	30.4	31.2	31.7	32.4	33.1	33.7	34.1	34.1	34.2	34.5	34.5	34.6	34.7	34.7	34.9	35.1	35.1	35.2	35.2	35.2	35.2	35.3	35.4	35.4	35.5	35.5	35.7	35.7	35.7	35.7	35.7	35.7	35.7	35.7	35.7	35.7	35.7	35.7	35.7	35.7	35.7
97	0.9797979593276978	18.5	20.1	22.3	23.6	25.0	25.7	26.3	26.8	27.5	27.8	28.3	28.9	29.3	29.5	29.5	29.5	29.8	29.8	29.9	30.0	30.0	30.2	30.4	30.4	30.5	30.5	30.5	30.5	30.5	30.6	30.6	30.6	30.6	30.8	30.8	30.8	30.8	30.8	30.8	30.8	30.8	30.8	30.8	30.8	30.8	30.8	30.8	30.8
98	0.9898989796638489	14.8	15.7	17.4	18.6	19.7	20.0	20.3	20.5	20.9	21.2	21.6	22.0	22.3	22.4	22.4	22.4	22.4	22.4	22.5	22.5	22.5	22.5	22.7	22.7	22.8	22.8	22.8	22.8	22.8	22.9	22.9	22.9	22.9	23.0	23.0	23.0	23.0	23.0	23.0	23.0	23.0	23.0	23.0	23.0	23.0	23.0	23.0	23.0
99	1.0	0.0	0.0	0.0	0.0	0.0	0.0	0.0	0.0	0.0	0.0	0.0	0.0	0.0	0.0	0.0	0.0	0.0	0.0	0.0	0.0	0.0	0.0	0.0	0.0	0.0	0.0	0.0	0.0	0.0	0.0	0.0	0.0	0.0	0.0	0.0	0.0	0.0	0.0	0.0	0.0	0.0	0.0	0.0	0.0	0.0	0.0	0.0	0.0
[truncated: 52 more columns]
