# Supplementary material for: The hair cell analysis toolbox is a precise and fully automated pipeline for whole cochlea hair cell quantification
Source: PLoS Biol. 2023 Mar 22;21(3):e3002041. doi: 10.1371/journal.pbio.3002041 (PMC10069775; doi:10.1371/journal.pbio.3002041)
Supplement: S1 Data — A compressed folder with spreadsheets containing, in separate files, the underlying numerical data and statistical analysis for Figs 1G, 3E, 3F, 3G, 4F, 4H, 5A, 5B, 5C, 6A, 6B, S1B, S1C, S1D, S1E, S1F. (ZIP) [file pbio.3002041.s004.zip › Figure 3FGE/figure3FG_true_positive_mean_counts.csv]

	cell_thr	nms_thr_0.0	nms_thr_0.010101010091602802	nms_thr_0.020202020183205605	nms_thr_0.03030303120613098	nms_thr_0.04040404036641121	nms_thr_0.05050504952669144	nms_thr_0.06060606241226196	nms_thr_0.07070706784725189	nms_thr_0.08080808073282242	nms_thr_0.09090909361839294	nms_thr_0.10101009905338287	nms_thr_0.1111111119389534	nms_thr_0.12121212482452393	nms_thr_0.13131313025951385	nms_thr_0.14141413569450378	nms_thr_0.1515151560306549	nms_thr_0.16161616146564484	nms_thr_0.17171716690063477	nms_thr_0.1818181872367859	nms_thr_0.19191919267177582	nms_thr_0.20202019810676575	nms_thr_0.21212121844291687	nms_thr_0.2222222238779068	nms_thr_0.23232322931289673	nms_thr_0.24242424964904785	nms_thr_0.252525269985199	nms_thr_0.2626262605190277	nms_thr_0.27272728085517883	nms_thr_0.28282830119132996	nms_thr_0.2929292917251587	nms_thr_0.3030303120613098	nms_thr_0.31313133239746094	nms_thr_0.3232323229312897	nms_thr_0.3333333432674408	nms_thr_0.34343433380126953	nms_thr_0.35353535413742065	nms_thr_0.3636363744735718	nms_thr_0.3737373650074005	nms_thr_0.38383838534355164	nms_thr_0.39393937587738037	nms_thr_0.4040403962135315	nms_thr_0.4141414165496826	nms_thr_0.42424240708351135	nms_thr_0.4343434274196625	nms_thr_0.4444444477558136	nms_thr_0.45454543828964233	nms_thr_0.46464645862579346	nms_thr_0.4747474789619446
0	0.0	1826.8	2077.9	2231.2	2335.0	2399.2	2434.0	2456.2	2471.9	2484.5	2493.0	2501.1	2506.3	2511.6	2516.0	2519.2	2521.6	2524.3	2525.7	2526.7	2527.8	2528.9	2530.0	2530.9	2531.9	2532.3	2532.9	2533.4	2533.7	2534.3	2534.5	2534.6	2534.9	2534.9	2535.1	2535.0	2535.5	2535.7	2535.8	2536.2	2536.4	2536.5	2536.6	2536.7	2536.8	2537.1	2537.5	2538.0	2538.4
1	0.010101010091602802	1826.8	2077.9	2231.2	2335.0	2399.2	2434.0	2456.2	2471.9	2484.5	2493.0	2501.1	2506.3	2511.6	2516.0	2519.2	2521.6	2524.3	2525.7	2526.7	2527.8	2528.9	2530.0	2530.9	2531.9	2532.3	2532.9	2533.4	2533.7	2534.3	2534.5	2534.6	2534.9	2534.9	2535.1	2535.0	2535.5	2535.7	2535.8	2536.2	2536.4	2536.5	2536.6	2536.7	2536.8	2537.1	2537.5	2538.0	2538.4
2	0.020202020183205605	1826.8	2077.9	2231.2	2335.0	2399.2	2434.0	2456.2	2471.9	2484.5	2493.0	2501.1	2506.3	2511.6	2516.0	2519.2	2521.6	2524.3	2525.7	2526.7	2527.8	2528.9	2530.0	2530.9	2531.9	2532.3	2532.9	2533.4	2533.7	2534.3	2534.5	2534.6	2534.9	2534.9	2535.1	2535.0	2535.5	2535.7	2535.8	2536.2	2536.4	2536.5	2536.6	2536.7	2536.8	2537.1	2537.5	2538.0	2538.4
3	0.03030303120613098	1826.8	2077.9	2231.2	2335.0	2399.2	2434.0	2456.2	2471.9	2484.5	2493.0	2501.1	2506.3	2511.6	2516.0	2519.2	2521.6	2524.3	2525.7	2526.7	2527.8	2528.9	2530.0	2530.9	2531.9	2532.3	2532.9	2533.4	2533.7	2534.3	2534.5	2534.6	2534.9	2534.9	2535.1	2535.0	2535.5	2535.7	2535.8	2536.2	2536.4	2536.5	2536.6	2536.7	2536.8	2537.1	2537.5	2538.0	2538.4
4	0.04040404036641121	1826.8	2077.9	2231.2	2335.0	2399.2	2434.0	2456.2	2471.9	2484.5	2493.0	2501.1	2506.3	2511.6	2516.0	2519.2	2521.6	2524.3	2525.7	2526.7	2527.8	2528.9	2530.0	2530.9	2531.9	2532.3	2532.9	2533.4	2533.7	2534.3	2534.5	2534.6	2534.9	2534.9	2535.1	2535.0	2535.5	2535.7	2535.8	2536.2	2536.4	2536.5	2536.6	2536.7	2536.8	2537.1	2537.5	2538.0	2538.4
5	0.05050504952669144	1826.7	2077.9	2231.2	2335.0	2399.2	2434.0	2456.2	2471.9	2484.5	2493.0	2501.1	2506.3	2511.6	2516.0	2519.2	2521.6	2524.3	2525.7	2526.7	2527.8	2528.9	2530.0	2530.9	2531.9	2532.3	2532.9	2533.4	2533.7	2534.3	2534.5	2534.6	2534.9	2534.9	2535.1	2535.0	2535.5	2535.7	2535.8	2536.2	2536.4	2536.5	2536.6	2536.7	2536.8	2537.1	2537.5	2538.0	2538.4
6	0.06060606241226196	1824.3	2076.2	2229.9	2333.9	2398.5	2433.3	2455.1	2470.9	2483.7	2492.3	2500.6	2506.1	2511.5	2516.0	2519.1	2521.5	2524.3	2525.7	2526.7	2527.7	2528.8	2529.9	2530.8	2531.7	2532.1	2532.8	2533.3	2533.5	2534.1	2534.3	2534.4	2534.7	2534.7	2534.9	2534.8	2535.3	2535.5	2535.6	2536.0	2536.2	2536.3	2536.4	2536.5	2536.6	2536.9	2537.2	2537.7	2538.1
7	0.07070706784725189	1823.1	2074.9	2227.9	2332.3	2397.1	2432.4	2454.3	2470.0	2482.5	2491.3	2499.5	2505.1	2510.5	2515.2	2518.2	2520.6	2523.5	2524.9	2525.9	2526.9	2528.1	2529.2	2530.1	2531.0	2531.4	2532.2	2532.8	2533.0	2533.4	2533.6	2533.7	2534.0	2534.0	2534.1	2534.0	2534.6	2534.8	2535.0	2535.4	2535.5	2535.7	2535.8	2535.9	2536.0	2536.2	2536.5	2536.8	2537.3
8	0.08080808073282242	1822.1	2074.1	2227.6	2332.0	2396.7	2432.3	2454.2	2469.9	2482.5	2491.1	2499.3	2505.0	2510.3	2515.0	2518.0	2520.4	2523.2	2524.6	2525.5	2526.5	2527.7	2528.8	2529.7	2530.6	2531.1	2531.9	2532.4	2532.6	2533.0	2533.1	2533.2	2533.6	2533.6	2533.7	2533.6	2534.3	2534.5	2534.7	2535.0	2535.1	2535.3	2535.3	2535.4	2535.5	2535.7	2536.0	2536.3	2536.8
9	0.09090909361839294	1821.3	2073.2	2227.0	2331.4	2396.2	2432.1	2454.0	2469.5	2482.1	2490.7	2498.9	2504.7	2510.0	2514.7	2517.8	2520.2	2523.0	2524.4	2525.2	2526.2	2527.4	2528.5	2529.4	2530.4	2530.9	2531.7	2532.2	2532.4	2532.7	2532.9	2533.0	2533.4	2533.4	2533.5	2533.4	2534.1	2534.3	2534.5	2534.8	2534.9	2535.1	2535.1	2535.2	2535.4	2535.6	2535.9	2536.2	2536.7
10	0.10101009905338287	1820.4	2072.4	2226.3	2330.8	2395.8	2431.8	2453.8	2469.3	2481.9	2490.5	2498.6	2504.4	2509.9	2514.6	2517.7	2520.0	2522.8	2524.2	2525.1	2526.1	2527.3	2528.4	2529.3	2530.3	2530.8	2531.6	2532.0	2532.2	2532.5	2532.6	2532.7	2533.1	2533.1	2533.2	2533.1	2533.8	2534.0	2534.2	2534.4	2534.5	2534.7	2534.7	2534.8	2535.0	2535.2	2535.5	2535.8	2536.3
11	0.1111111119389534	1819.3	2071.4	2225.1	2329.9	2395.0	2430.9	2452.7	2468.2	2480.8	2489.5	2497.9	2503.7	2509.1	2513.9	2517.1	2519.5	2522.3	2523.7	2524.6	2525.6	2526.8	2527.9	2528.8	2529.8	2530.3	2531.1	2531.5	2531.7	2532.0	2532.1	2532.2	2532.6	2532.6	2532.7	2532.6	2533.3	2533.5	2533.7	2533.9	2534.0	2534.2	2534.2	2534.3	2534.4	2534.6	2534.8	2535.0	2535.5
12	0.12121212482452393	1818.7	2071.2	2224.9	2329.7	2394.7	2430.6	2452.4	2468.0	2480.6	2489.3	2497.8	2503.6	2509.0	2513.8	2517.0	2519.4	2522.2	2523.6	2524.5	2525.5	2526.6	2527.7	2528.6	2529.6	2530.1	2530.9	2531.2	2531.4	2531.6	2531.6	2531.8	2532.2	2532.2	2532.3	2532.2	2532.8	2533.0	2533.2	2533.4	2533.5	2533.7	2533.7	2533.8	2533.9	2534.1	2534.3	2534.6	2535.2
13	0.13131313025951385	1817.8	2070.7	2224.0	2328.7	2393.8	2429.9	2451.8	2467.2	2479.9	2488.6	2497.1	2502.9	2508.3	2513.3	2516.5	2518.9	2521.7	2523.1	2524.0	2525.0	2526.0	2527.2	2528.1	2529.1	2529.6	2530.3	2530.6	2530.8	2531.0	2531.1	2531.3	2531.7	2531.7	2531.8	2531.7	2532.3	2532.5	2532.7	2532.9	2533.0	2533.2	2533.2	2533.3	2533.4	2533.6	2533.8	2534.1	2534.7
14	0.14141413569450378	1817.1	2069.9	2223.7	2328.4	2393.1	2429.4	2451.4	2466.7	2479.3	2487.9	2496.4	2502.3	2507.9	2513.1	2516.3	2518.7	2521.5	2522.9	2523.8	2524.8	2525.8	2526.9	2527.8	2528.8	2529.3	2530.0	2530.3	2530.5	2530.7	2530.8	2531.0	2531.4	2531.4	2531.5	2531.4	2532.0	2532.2	2532.4	2532.6	2532.7	2533.0	2533.0	2533.1	2533.2	2533.4	2533.6	2533.9	2534.5
15	0.1515151560306549	1816.5	2069.3	2223.0	2327.8	2392.8	2429.3	2451.3	2466.6	2479.1	2487.6	2496.2	2502.2	2507.7	2512.9	2516.1	2518.5	2521.2	2522.6	2523.7	2524.7	2525.6	2526.7	2527.6	2528.6	2529.1	2529.8	2530.1	2530.3	2530.5	2530.6	2530.7	2531.1	2531.1	2531.2	2531.1	2531.7	2531.9	2532.1	2532.3	2532.4	2532.7	2532.7	2532.8	2532.9	2533.1	2533.3	2533.6	2534.2
16	0.16161616146564484	1816.0	2068.4	2222.2	2327.2	2392.5	2429.0	2451.1	2466.4	2478.8	2487.4	2495.8	2502.0	2507.4	2512.6	2515.8	2518.2	2520.9	2522.3	2523.4	2524.4	2525.3	2526.4	2527.3	2528.3	2528.8	2529.6	2529.9	2530.1	2530.3	2530.4	2530.5	2530.9	2530.9	2531.0	2530.9	2531.5	2531.7	2531.9	2532.1	2532.2	2532.5	2532.5	2532.6	2532.7	2532.9	2533.1	2533.4	2534.0
17	0.17171716690063477	1815.3	2068.1	2221.7	2326.7	2391.9	2428.4	2450.7	2465.9	2478.3	2486.9	2495.2	2501.4	2506.7	2512.2	2515.5	2517.9	2520.6	2522.0	2523.0	2524.0	2524.9	2526.0	2526.9	2527.9	2528.4	2529.2	2529.5	2529.7	2529.8	2529.9	2530.0	2530.4	2530.4	2530.5	2530.4	2531.1	2531.3	2531.5	2531.7	2531.8	2532.1	2532.1	2532.2	2532.3	2532.5	2532.7	2533.0	2533.6
18	0.1818181872367859	1814.5	2067.5	2221.2	2326.2	2391.6	2428.1	2450.4	2465.5	2477.9	2486.5	2494.7	2500.9	2506.3	2511.8	2515.1	2517.5	2520.2	2521.6	2522.6	2523.6	2524.6	2525.7	2526.6	2527.6	2528.1	2528.9	2529.2	2529.4	2529.5	2529.6	2529.7	2530.1	2530.1	2530.2	2530.1	2530.8	2531.0	2531.2	2531.4	2531.5	2531.8	2531.8	2531.9	2532.0	2532.2	2532.4	2532.7	2533.3
19	0.19191919267177582	1813.7	2066.7	2220.5	2325.6	2391.1	2427.7	2449.9	2465.1	2477.4	2486.0	2494.2	2500.4	2505.9	2511.2	2514.6	2517.0	2519.7	2521.1	2522.2	2523.2	2524.2	2525.5	2526.4	2527.4	2527.9	2528.7	2529.0	2529.2	2529.3	2529.4	2529.5	2529.9	2529.9	2530.0	2529.9	2530.6	2530.8	2531.0	2531.1	2531.2	2531.5	2531.5	2531.6	2531.8	2532.0	2532.2	2532.5	2533.1
20	0.20202019810676575	1813.1	2066.3	2220.1	2325.3	2390.9	2427.7	2449.9	2465.1	2477.4	2486.0	2494.0	2500.2	2505.8	2511.2	2514.6	2516.9	2519.6	2521.0	2522.1	2523.2	2524.1	2525.4	2526.3	2527.3	2527.9	2528.7	2529.0	2529.2	2529.3	2529.4	2529.5	2529.9	2529.9	2530.0	2529.9	2530.5	2530.7	2530.8	2530.9	2531.0	2531.3	2531.3	2531.4	2531.6	2531.8	2532.1	2532.4	2532.9
21	0.21212121844291687	1812.5	2066.1	2219.9	2324.9	2390.3	2427.2	2449.4	2464.6	2477.0	2485.6	2493.5	2499.7	2505.3	2510.7	2514.2	2516.5	2519.3	2520.5	2521.6	2522.7	2523.7	2524.9	2525.7	2526.7	2527.4	2528.2	2528.6	2528.8	2528.9	2529.0	2529.1	2529.5	2529.5	2529.6	2529.5	2530.1	2530.2	2530.3	2530.4	2530.5	2530.8	2530.8	2530.9	2531.1	2531.3	2531.6	2531.9	2532.4
22	0.2222222238779068	1811.8	2065.9	2219.7	2324.8	2390.3	2427.2	2449.4	2464.6	2477.0	2485.4	2493.3	2499.5	2505.2	2510.6	2514.0	2516.3	2519.1	2520.3	2521.4	2522.5	2523.5	2524.7	2525.5	2526.4	2527.1	2527.9	2528.3	2528.5	2528.6	2528.7	2528.8	2529.2	2529.2	2529.4	2529.3	2529.9	2530.0	2530.1	2530.2	2530.3	2530.6	2530.6	2530.7	2530.9	2531.1	2531.3	2531.6	2532.1
23	0.23232322931289673	1810.8	2065.2	2219.2	2324.4	2389.9	2426.9	2449.0	2464.2	2476.6	2484.8	2492.6	2499.1	2504.9	2510.3	2513.7	2515.9	2518.7	2519.9	2521.1	2522.2	2523.2	2524.4	2524.9	2525.8	2526.5	2527.3	2527.7	2527.9	2528.0	2528.1	2528.2	2528.6	2528.6	2528.8	2528.7	2529.3	2529.4	2529.5	2529.6	2529.7	2530.0	2530.0	2530.1	2530.3	2530.5	2530.9	2531.2	2531.6
24	0.24242424964904785	1809.3	2064.3	2218.6	2323.8	2389.5	2426.6	2448.7	2463.9	2476.2	2484.3	2492.1	2498.6	2504.5	2509.9	2513.3	2515.5	2518.2	2519.4	2520.6	2521.7	2522.7	2523.9	2524.4	2525.3	2526.0	2526.8	2527.2	2527.4	2527.5	2527.6	2527.7	2528.1	2528.1	2528.3	2528.2	2528.8	2528.9	2529.0	2529.1	2529.2	2529.5	2529.5	2529.6	2529.8	2530.0	2530.4	2530.7	2531.0
25	0.252525269985199	1808.7	2063.7	2218.3	2323.4	2389.1	2426.2	2448.4	2463.6	2475.9	2484.2	2492.0	2498.6	2504.4	2509.9	2513.3	2515.5	2518.2	2519.4	2520.6	2521.7	2522.7	2523.9	2524.4	2525.3	2526.0	2526.8	2527.2	2527.4	2527.5	2527.6	2527.7	2528.1	2528.1	2528.3	2528.2	2528.8	2528.9	2529.0	2529.1	2529.2	2529.5	2529.5	2529.6	2529.8	2530.0	2530.4	2530.7	2531.0
26	0.2626262605190277	1808.2	2063.3	2218.0	2323.1	2389.0	2426.1	2448.3	2463.4	2475.5	2483.8	2491.6	2498.2	2504.0	2509.6	2512.9	2515.1	2517.8	2519.0	2520.2	2521.3	2522.3	2523.5	2524.1	2525.0	2525.7	2526.5	2526.9	2527.1	2527.2	2527.3	2527.4	2527.8	2527.8	2528.0	2527.9	2528.4	2528.5	2528.6	2528.7	2528.8	2529.1	2529.2	2529.3	2529.5	2529.7	2530.1	2530.4	2530.7
27	0.27272728085517883	1807.7	2063.1	2217.9	2323.1	2388.9	2426.1	2448.3	2463.4	2475.4	2483.7	2491.5	2498.1	2503.9	2509.5	2512.8	2515.0	2517.6	2518.8	2520.0	2521.1	2522.1	2523.3	2523.9	2524.8	2525.5	2526.2	2526.6	2526.8	2526.9	2527.1	2527.2	2527.6	2527.6	2527.9	2527.8	2528.3	2528.4	2528.5	2528.6	2528.7	2529.0	2529.1	2529.2	2529.4	2529.6	2530.0	2530.3	2530.6
28	0.28282830119132996	1807.1	2062.5	2217.6	2323.0	2388.8	2426.0	2448.2	2463.2	2475.2	2483.5	2491.3	2497.9	2503.8	2509.4	2512.7	2514.9	2517.5	2518.7	2519.9	2521.0	2522.0	2523.2	2523.8	2524.7	2525.4	2526.1	2526.5	2526.7	2526.8	2527.0	2527.1	2527.5	2527.5	2527.8	2527.7	2528.2	2528.3	2528.4	2528.5	2528.6	2528.9	2529.0	2529.1	2529.3	2529.5	2529.8	2530.1	2530.4
29	0.2929292917251587	1806.8	2062.0	2217.3	2322.8	2388.7	2425.9	2448.1	2463.1	2475.2	2483.5	2491.3	2497.9	2503.8	2509.3	2512.6	2514.8	2517.4	2518.6	2519.8	2520.9	2521.9	2523.0	2523.6	2524.5	2525.1	2525.8	2526.2	2526.4	2526.5	2526.7	2526.8	2527.2	2527.2	2527.5	2527.4	2527.9	2528.0	2528.1	2528.2	2528.3	2528.6	2528.7	2528.8	2529.0	2529.2	2529.5	2529.8	2530.0
30	0.3030303120613098	1806.3	2061.4	2216.4	2322.0	2387.8	2425.1	2447.4	2462.3	2474.4	2482.8	2490.8	2497.4	2503.2	2508.8	2512.1	2514.3	2516.9	2518.2	2519.4	2520.5	2521.5	2522.6	2523.2	2524.1	2524.7	2525.4	2525.8	2526.0	2526.1	2526.3	2526.4	2526.8	2526.8	2527.1	2527.0	2527.5	2527.6	2527.7	2527.8	2527.9	2528.2	2528.3	2528.4	2528.6	2528.8	2529.1	2529.4	2529.5
31	0.31313133239746094	1805.9	2060.9	2216.2	2321.7	2387.6	2424.9	2447.2	2462.0	2474.2	2482.6	2490.6	2497.2	2503.0	2508.6	2511.8	2514.0	2516.6	2517.9	2519.1	2520.1	2521.1	2522.3	2522.9	2523.7	2524.2	2524.9	2525.3	2525.5	2525.7	2525.9	2526.0	2526.4	2526.4	2526.7	2526.6	2527.0	2527.1	2527.2	2527.3	2527.4	2527.8	2527.9	2528.0	2528.2	2528.4	2528.7	2529.0	2529.1
32	0.3232323229312897	1805.3	2060.6	2216.0	2321.4	2387.3	2424.5	2446.7	2461.5	2473.8	2482.2	2490.1	2496.9	2502.7	2508.3	2511.5	2513.7	2516.3	2517.6	2518.8	2519.8	2520.8	2522.0	2522.6	2523.3	2523.8	2524.5	2524.8	2525.0	2525.2	2525.4	2525.5	2525.9	2525.9	2526.2	2526.1	2526.5	2526.6	2526.8	2526.9	2527.0	2527.4	2527.5	2527.6	2527.8	2528.0	2528.2	2528.5	2528.6
33	0.3333333432674408	1804.8	2060.3	2215.9	2321.3	2387.2	2424.3	2446.6	2461.5	2473.7	2482.1	2490.1	2496.9	2502.7	2508.2	2511.4	2513.6	2516.1	2517.3	2518.5	2519.5	2520.5	2521.7	2522.3	2523.0	2523.5	2524.2	2524.5	2524.7	2524.9	2525.1	2525.2	2525.6	2525.6	2525.9	2525.8	2526.2	2526.3	2526.5	2526.6	2526.7	2527.1	2527.2	2527.3	2527.5	2527.7	2527.9	2528.2	2528.3
34	0.34343433380126953	1804.5	2059.8	2215.5	2320.9	2386.8	2423.9	2446.2	2461.1	2473.2	2481.6	2489.5	2496.3	2502.1	2507.8	2511.0	2513.2	2515.7	2516.9	2518.1	2519.1	2520.1	2521.3	2521.9	2522.6	2523.1	2523.8	2524.1	2524.3	2524.5	2524.7	2524.8	2525.2	2525.2	2525.5	2525.4	2525.8	2525.9	2526.1	2526.2	2526.3	2526.7	2526.8	2526.9	2527.1	2527.3	2527.5	2527.8	2527.9
35	0.35353535413742065	1804.4	2059.4	2215.5	2320.8	2386.7	2423.7	2446.0	2460.9	2472.9	2481.3	2489.3	2496.1	2501.8	2507.5	2510.7	2512.8	2515.3	2516.5	2517.7	2518.8	2519.8	2521.1	2521.8	2522.5	2523.0	2523.7	2524.0	2524.2	2524.4	2524.6	2524.7	2525.1	2525.1	2525.4	2525.3	2525.6	2525.7	2525.9	2526.0	2526.1	2526.5	2526.6	2526.7	2526.9	2527.1	2527.3	2527.6	2527.7
36	0.3636363744735718	1803.5	2058.7	2214.9	2320.3	2386.4	2423.3	2445.5	2460.2	2472.2	2480.7	2488.8	2495.6	2501.4	2507.1	2510.3	2512.4	2514.9	2516.1	2517.3	2518.4	2519.4	2520.7	2521.4	2522.1	2522.6	2523.3	2523.6	2523.8	2524.0	2524.2	2524.3	2524.7	2524.7	2525.0	2524.9	2525.2	2525.3	2525.5	2525.6	2525.7	2526.1	2526.2	2526.3	2526.5	2526.7	2526.9	2527.2	2527.3
37	0.3737373650074005	1803.3	2058.3	2214.4	2320.0	2386.1	2423.0	2444.8	2459.5	2471.6	2480.2	2488.3	2495.1	2500.9	2506.6	2509.9	2512.0	2514.6	2515.8	2517.1	2518.2	2519.2	2520.5	2521.2	2521.8	2522.3	2523.0	2523.3	2523.5	2523.7	2523.9	2524.0	2524.3	2524.3	2524.6	2524.6	2524.9	2524.9	2525.1	2525.2	2525.3	2525.7	2525.8	2525.9	2526.1	2526.3	2526.5	2526.8	2526.9
38	0.38383838534355164	1803.1	2057.8	2214.1	2319.4	2385.8	2422.8	2444.6	2459.1	2471.2	2479.9	2488.0	2494.7	2500.6	2506.3	2509.6	2511.7	2514.4	2515.6	2516.9	2518.0	2519.0	2520.4	2521.1	2521.7	2522.2	2522.9	2523.1	2523.3	2523.5	2523.7	2523.8	2524.1	2524.1	2524.4	2524.4	2524.7	2524.7	2524.9	2525.0	2525.1	2525.5	2525.6	2525.7	2525.8	2526.1	2526.2	2526.5	2526.6
39	0.39393937587738037	1802.7	2057.1	2213.5	2318.7	2385.4	2422.5	2444.2	2458.7	2470.8	2479.5	2487.4	2494.1	2500.1	2505.8	2509.1	2511.2	2513.9	2515.1	2516.5	2517.6	2518.6	2520.0	2520.7	2521.2	2521.7	2522.4	2522.6	2522.8	2523.0	2523.2	2523.3	2523.5	2523.5	2523.8	2523.8	2524.2	2524.2	2524.4	2524.5	2524.6	2525.0	2525.1	2525.2	2525.3	2525.6	2525.7	2526.0	2526.1
40	0.4040403962135315	1802.2	2056.7	2213.1	2318.4	2385.3	2422.4	2444.1	2458.5	2470.6	2479.3	2487.2	2493.9	2499.9	2505.7	2509.0	2511.0	2513.7	2514.9	2516.3	2517.4	2518.4	2519.8	2520.5	2521.0	2521.5	2522.2	2522.4	2522.6	2522.8	2523.0	2523.1	2523.3	2523.3	2523.6	2523.6	2524.0	2524.0	2524.2	2524.3	2524.4	2524.8	2524.9	2525.0	2525.1	2525.4	2525.5	2525.7	2525.8
41	0.4141414165496826	1801.7	2056.2	2212.8	2318.2	2385.0	2422.1	2443.7	2458.2	2470.3	2479.0	2486.9	2493.6	2499.7	2505.5	2508.7	2510.7	2513.4	2514.6	2516.0	2517.1	2518.1	2519.5	2520.2	2520.7	2521.2	2521.9	2522.1	2522.3	2522.5	2522.7	2522.8	2523.0	2523.0	2523.3	2523.3	2523.7	2523.7	2523.9	2524.0	2524.1	2524.5	2524.6	2524.7	2524.8	2525.1	2525.2	2525.4	2525.5
42	0.42424240708351135	1801.1	2055.5	2212.1	2317.8	2384.7	2421.8	2443.4	2457.9	2470.0	2478.6	2486.6	2493.2	2499.3	2505.1	2508.4	2510.4	2513.0	2514.2	2515.6	2516.7	2517.7	2519.1	2519.7	2520.3	2520.8	2521.5	2521.7	2521.9	2522.1	2522.3	2522.4	2522.6	2522.6	2522.9	2522.9	2523.3	2523.3	2523.5	2523.6	2523.7	2524.1	2524.2	2524.3	2524.4	2524.6	2524.7	2524.9	2525.0
43	0.4343434274196625	1800.7	2055.4	2212.0	2317.5	2384.3	2421.5	2443.1	2457.6	2469.6	2478.3	2486.3	2492.8	2498.9	2504.7	2508.0	2510.0	2512.6	2513.8	2515.2	2516.3	2517.3	2518.7	2519.3	2519.9	2520.4	2521.1	2521.3	2521.5	2521.7	2521.9	2522.0	2522.2	2522.2	2522.5	2522.5	2522.9	2522.9	2523.0	2523.1	2523.2	2523.6	2523.7	2523.8	2523.9	2524.1	2524.2	2524.4	2524.5
44	0.4444444477558136	1800.3	2055.0	2211.4	2316.9	2383.6	2420.7	2442.3	2456.9	2468.9	2477.5	2485.5	2492.0	2498.1	2503.9	2507.2	2509.2	2511.8	2513.0	2514.4	2515.5	2516.5	2517.9	2518.5	2519.1	2519.6	2520.3	2520.5	2520.7	2520.9	2521.1	2521.2	2521.4	2521.4	2521.7	2521.7	2522.1	2522.1	2522.2	2522.3	2522.4	2522.8	2522.9	2523.0	2523.1	2523.3	2523.4	2523.6	2523.7
45	0.45454543828964233	1800.1	2054.8	2211.4	2316.8	2383.6	2420.7	2442.2	2456.8	2468.8	2477.4	2485.4	2491.7	2497.8	2503.7	2507.0	2509.0	2511.6	2512.8	2514.2	2515.4	2516.4	2517.8	2518.4	2519.0	2519.5	2520.2	2520.4	2520.6	2520.8	2521.0	2521.1	2521.3	2521.3	2521.6	2521.6	2522.0	2522.0	2522.1	2522.2	2522.3	2522.7	2522.8	2522.9	2523.0	2523.2	2523.3	2523.5	2523.6
46	0.46464645862579346	1799.6	2054.5	2211.2	2316.6	2383.4	2420.2	2441.7	2456.3	2468.3	2476.9	2484.9	2491.2	2497.3	2503.2	2506.5	2508.5	2511.1	2512.2	2513.6	2514.8	2515.8	2517.2	2517.8	2518.4	2518.9	2519.6	2519.8	2520.0	2520.2	2520.4	2520.5	2520.7	2520.7	2521.0	2521.0	2521.4	2521.4	2521.5	2521.6	2521.7	2522.1	2522.2	2522.3	2522.4	2522.6	2522.6	2522.8	2522.9
47	0.4747474789619446	1799.1	2054.4	2211.1	2316.5	2383.2	2420.0	2441.5	2456.1	2468.0	2476.6	2484.6	2490.9	2496.9	2502.8	2506.1	2508.1	2510.7	2511.8	2513.2	2514.4	2515.4	2516.8	2517.3	2518.0	2518.5	2519.2	2519.4	2519.6	2519.8	2520.0	2520.1	2520.3	2520.3	2520.6	2520.6	2521.0	2521.0	2521.1	2521.2	2521.3	2521.6	2521.7	2521.8	2521.9	2522.1	2522.1	2522.3	2522.4
48	0.4848484992980957	1798.4	2054.0	2210.8	2316.2	2382.9	2419.8	2441.3	2455.9	2467.8	2476.4	2484.4	2490.7	2496.7	2502.6	2505.9	2507.9	2510.5	2511.6	2513.0	2514.2	2515.2	2516.6	2517.1	2517.8	2518.3	2519.0	2519.2	2519.4	2519.6	2519.8	2519.9	2520.1	2520.1	2520.3	2520.3	2520.6	2520.6	2520.7	2520.8	2520.9	2521.2	2521.3	2521.4	2521.5	2521.7	2521.7	2521.9	2522.0
49	0.4949495196342468	1798.1	2053.6	2210.7	2316.0	2382.5	2419.5	2441.0	2455.6	2467.5	2476.0	2484.1	2490.4	2496.4	2502.3	2505.6	2507.6	2510.2	2511.2	2512.6	2513.8	2514.8	2516.2	2516.7	2517.4	2517.9	2518.6	2518.8	2519.0	2519.2	2519.4	2519.5	2519.7	2519.7	2519.9	2519.9	2520.2	2520.2	2520.3	2520.4	2520.4	2520.7	2520.8	2520.9	2521.0	2521.2	2521.2	2521.4	2521.5
50	0.505050539970398	1797.6	2053.4	2210.3	2315.6	2382.0	2418.9	2440.6	2455.2	2467.0	2475.5	2483.6	2489.9	2495.8	2501.7	2505.0	2507.1	2509.7	2510.7	2512.1	2513.3	2514.3	2515.7	2516.2	2516.9	2517.4	2518.1	2518.3	2518.5	2518.7	2518.9	2519.0	2519.2	2519.2	2519.4	2519.4	2519.7	2519.7	2519.8	2519.9	2519.9	2520.2	2520.3	2520.4	2520.5	2520.7	2520.7	2520.9	2521.0
51	0.5151515007019043	1797.1	2052.7	2209.6	2315.1	2381.6	2418.6	2440.3	2454.8	2466.6	2475.2	2483.3	2489.6	2495.5	2501.4	2504.7	2506.8	2509.4	2510.4	2511.8	2513.0	2514.0	2515.4	2515.9	2516.6	2517.1	2517.8	2518.0	2518.2	2518.4	2518.6	2518.7	2518.9	2518.9	2519.1	2519.1	2519.4	2519.4	2519.4	2519.5	2519.5	2519.8	2519.9	2520.0	2520.1	2520.2	2520.2	2520.4	2520.5
52	0.5252525210380554	1796.7	2052.5	2209.2	2314.7	2381.1	2418.1	2439.9	2454.3	2466.2	2474.8	2482.9	2489.4	2495.2	2501.1	2504.4	2506.5	2509.0	2509.9	2511.3	2512.5	2513.5	2514.9	2515.4	2516.1	2516.6	2517.3	2517.5	2517.7	2517.9	2518.1	2518.2	2518.4	2518.4	2518.6	2518.6	2518.9	2518.9	2518.9	2519.0	2519.0	2519.2	2519.3	2519.4	2519.5	2519.6	2519.6	2519.8	2519.9
53	0.5353535413742065	1796.2	2052.0	2208.3	2313.7	2380.2	2417.2	2438.9	2453.3	2465.2	2473.8	2481.9	2488.3	2494.2	2500.1	2503.4	2505.5	2508.0	2508.9	2510.3	2511.4	2512.5	2513.9	2514.4	2515.1	2515.6	2516.3	2516.5	2516.7	2516.9	2517.1	2517.2	2517.4	2517.4	2517.6	2517.6	2517.9	2517.9	2517.9	2518.0	2518.0	2518.2	2518.3	2518.4	2518.5	2518.6	2518.6	2518.8	2518.9
54	0.5454545617103577	1795.2	2051.4	2207.7	2313.1	2379.6	2416.6	2438.3	2452.7	2464.6	2473.3	2481.4	2487.8	2493.7	2499.6	2502.9	2505.0	2507.5	2508.4	2509.8	2510.9	2512.0	2513.4	2513.9	2514.6	2515.1	2515.8	2516.0	2516.2	2516.4	2516.6	2516.7	2516.9	2516.9	2517.1	2517.1	2517.4	2517.4	2517.4	2517.5	2517.5	2517.7	2517.8	2517.9	2518.0	2518.1	2518.1	2518.3	2518.4
55	0.5555555820465088	1794.5	2050.9	2207.4	2312.7	2379.3	2416.3	2438.0	2452.4	2464.3	2472.8	2480.9	2487.3	2493.2	2499.1	2502.4	2504.5	2506.9	2507.8	2509.2	2510.3	2511.4	2512.8	2513.3	2514.0	2514.5	2515.2	2515.4	2515.6	2515.8	2515.9	2516.0	2516.2	2516.2	2516.4	2516.4	2516.7	2516.7	2516.7	2516.8	2516.8	2517.0	2517.1	2517.2	2517.3	2517.4	2517.4	2517.6	2517.7
56	0.5656565427780151	1793.1	2049.7	2206.3	2311.3	2377.9	2414.8	2436.6	2451.0	2462.9	2471.4	2479.3	2485.8	2491.7	2497.6	2500.9	2502.9	2505.3	2506.2	2507.6	2508.7	2509.8	2511.2	2511.7	2512.4	2512.9	2513.6	2513.8	2514.0	2514.2	2514.3	2514.4	2514.6	2514.6	2514.8	2514.8	2515.1	2515.1	2515.1	2515.2	2515.2	2515.4	2515.5	2515.6	2515.7	2515.8	2515.8	2516.0	2516.1
57	0.5757575631141663	1792.6	2048.8	2205.4	2310.7	2377.3	2414.1	2435.9	2450.4	2462.3	2470.8	2478.7	2485.1	2491.0	2496.9	2500.2	2502.2	2504.6	2505.5	2506.9	2508.0	2509.0	2510.4	2510.9	2511.6	2512.1	2512.8	2513.0	2513.2	2513.4	2513.5	2513.6	2513.7	2513.7	2513.9	2513.9	2514.2	2514.2	2514.2	2514.3	2514.3	2514.5	2514.6	2514.7	2514.8	2514.9	2514.9	2515.1	2515.2
58	0.5858585834503174	1792.0	2048.4	2204.8	2310.3	2376.9	2413.8	2435.6	2450.1	2461.9	2470.3	2478.2	2484.6	2490.5	2496.2	2499.5	2501.5	2503.9	2504.7	2506.1	2507.2	2508.2	2509.6	2510.1	2510.8	2511.3	2512.0	2512.2	2512.4	2512.6	2512.7	2512.7	2512.8	2512.8	2513.0	2513.0	2513.3	2513.3	2513.3	2513.4	2513.4	2513.6	2513.7	2513.8	2513.9	2514.0	2514.0	2514.2	2514.3
59	0.5959595441818237	1791.2	2047.4	2204.0	2309.8	2376.4	2413.3	2435.0	2449.4	2461.2	2469.7	2477.5	2483.9	2489.8	2495.5	2498.7	2500.7	2503.1	2503.9	2505.3	2506.4	2507.3	2508.7	2509.2	2509.9	2510.4	2511.1	2511.3	2511.5	2511.7	2511.8	2511.8	2511.9	2511.9	2512.1	2512.1	2512.4	2512.4	2512.4	2512.5	2512.5	2512.7	2512.8	2512.9	2513.0	2513.1	2513.1	2513.3	2513.4
60	0.6060605645179749	1790.7	2046.7	2203.6	2309.4	2375.9	2412.8	2434.5	2448.9	2460.6	2469.1	2476.8	2483.2	2489.1	2494.7	2497.8	2499.8	2502.2	2503.0	2504.4	2505.5	2506.4	2507.8	2508.3	2509.0	2509.5	2510.1	2510.3	2510.5	2510.7	2510.8	2510.8	2510.8	2510.8	2511.0	2511.0	2511.3	2511.3	2511.3	2511.4	2511.4	2511.6	2511.7	2511.8	2511.9	2512.0	2512.0	2512.2	2512.3
61	0.616161584854126	1789.3	2045.4	2202.2	2307.9	2374.4	2411.2	2432.9	2447.2	2459.0	2467.5	2475.2	2481.6	2487.3	2492.9	2496.0	2498.0	2500.4	2501.1	2502.5	2503.6	2504.5	2505.8	2506.3	2507.0	2507.5	2508.1	2508.3	2508.5	2508.7	2508.8	2508.8	2508.8	2508.8	2509.0	2509.0	2509.3	2509.3	2509.3	2509.4	2509.4	2509.6	2509.7	2509.8	2509.9	2510.0	2510.0	2510.2	2510.3
62	0.6262626051902771	1788.2	2044.3	2200.9	2306.9	2373.3	2409.7	2431.4	2445.7	2457.5	2466.2	2473.8	2480.1	2485.7	2491.3	2494.3	2496.2	2498.6	2499.3	2500.7	2501.8	2502.7	2504.0	2504.5	2505.2	2505.7	2506.3	2506.5	2506.7	2506.9	2507.0	2507.0	2507.0	2507.0	2507.2	2507.2	2507.5	2507.5	2507.5	2507.6	2507.6	2507.8	2507.9	2508.0	2508.1	2508.2	2508.2	2508.4	2508.5
63	0.6363636255264282	1787.0	2042.9	2199.6	2305.3	2371.6	2407.7	2429.4	2443.6	2455.4	2464.1	2471.9	2478.2	2483.7	2489.3	2492.3	2494.2	2496.5	2497.2	2498.6	2499.7	2500.6	2501.9	2502.4	2503.1	2503.6	2504.2	2504.4	2504.6	2504.8	2504.9	2504.9	2504.9	2504.9	2505.0	2505.0	2505.3	2505.3	2505.3	2505.4	2505.4	2505.6	2505.7	2505.8	2505.9	2506.0	2506.0	2506.2	2506.3
64	0.6464646458625793	1786.0	2041.6	2198.4	2303.9	2370.3	2406.3	2428.0	2442.2	2454.1	2462.7	2470.4	2476.7	2482.2	2487.6	2490.6	2492.5	2494.8	2495.5	2497.0	2498.1	2498.8	2500.1	2500.6	2501.3	2501.8	2502.4	2502.6	2502.8	2503.0	2503.1	2503.1	2503.1	2503.1	2503.2	2503.2	2503.4	2503.4	2503.4	2503.5	2503.5	2503.7	2503.8	2503.9	2504.0	2504.1	2504.1	2504.3	2504.4
65	0.6565656661987305	1784.7	2040.0	2196.8	2302.1	2368.3	2404.3	2426.0	2440.1	2452.1	2460.8	2468.5	2474.8	2480.3	2485.7	2488.7	2490.6	2492.8	2493.5	2495.0	2496.1	2496.8	2498.1	2498.6	2499.3	2499.8	2500.4	2500.6	2500.8	2501.0	2501.1	2501.1	2501.1	2501.1	2501.2	2501.2	2501.4	2501.4	2501.4	2501.5	2501.5	2501.7	2501.8	2501.9	2502.0	2502.1	2502.1	2502.3	2502.4
66	0.6666666865348816	1783.3	2038.7	2195.4	2300.5	2366.8	2402.6	2424.2	2438.4	2450.4	2459.1	2466.8	2472.9	2478.4	2483.8	2486.8	2488.8	2491.0	2491.7	2493.2	2494.3	2495.0	2496.3	2496.8	2497.4	2497.9	2498.5	2498.7	2498.9	2499.1	2499.2	2499.2	2499.2	2499.2	2499.3	2499.3	2499.5	2499.5	2499.5	2499.6	2499.6	2499.8	2499.9	2500.0	2500.1	2500.2	2500.2	2500.4	2500.5
67	0.6767677068710327	1781.6	2037.2	2193.0	2298.3	2364.3	2400.1	2421.7	2435.8	2448.0	2456.7	2464.4	2470.6	2476.1	2481.5	2484.5	2486.5	2488.7	2489.4	2490.8	2491.8	2492.5	2493.8	2494.3	2494.9	2495.4	2496.0	2496.2	2496.4	2496.6	2496.7	2496.7	2496.7	2496.7	2496.8	2496.8	2497.0	2497.0	2497.0	2497.1	2497.1	2497.3	2497.4	2497.5	2497.6	2497.7	2497.7	2497.9	2498.0
68	0.6868686676025391	1779.5	2035.2	2191.1	2296.4	2362.2	2398.1	2419.5	2433.6	2445.7	2454.4	2462.0	2468.1	2473.6	2479.0	2482.0	2484.0	2486.2	2486.9	2488.3	2489.3	2490.0	2491.3	2491.8	2492.4	2492.9	2493.5	2493.7	2493.9	2494.1	2494.2	2494.2	2494.2	2494.2	2494.3	2494.3	2494.4	2494.4	2494.4	2494.5	2494.5	2494.6	2494.7	2494.8	2494.9	2495.0	2495.0	2495.2	2495.3
69	0.6969696879386902	1777.1	2032.7	2188.3	2293.6	2359.2	2395.2	2416.7	2430.7	2442.6	2451.4	2458.8	2465.0	2470.4	2475.8	2478.8	2480.8	2483.0	2483.7	2485.1	2486.0	2486.7	2488.0	2488.5	2489.0	2489.5	2490.0	2490.2	2490.4	2490.6	2490.7	2490.7	2490.7	2490.7	2490.8	2490.8	2490.9	2490.9	2490.9	2491.0	2491.0	2491.1	2491.2	2491.3	2491.4	2491.5	2491.5	2491.7	2491.8
70	0.7070707082748413	1774.9	2029.9	2185.3	2290.8	2356.5	2392.3	2413.9	2427.8	2439.7	2448.3	2455.5	2461.7	2467.1	2472.3	2475.3	2477.2	2479.4	2480.0	2481.5	2482.4	2483.1	2484.3	2484.8	2485.3	2485.8	2486.3	2486.5	2486.7	2486.9	2487.0	2487.0	2487.0	2487.0	2487.1	2487.1	2487.2	2487.2	2487.2	2487.3	2487.3	2487.4	2487.5	2487.6	2487.7	2487.8	2487.8	2488.0	2488.1
71	0.7171717286109924	1772.8	2027.2	2182.6	2287.9	2353.2	2389.0	2410.5	2424.4	2436.3	2444.9	2452.1	2458.2	2463.5	2468.6	2471.6	2473.5	2475.7	2476.3	2477.8	2478.7	2479.4	2480.6	2481.1	2481.6	2482.1	2482.6	2482.8	2483.0	2483.2	2483.3	2483.3	2483.3	2483.3	2483.4	2483.4	2483.5	2483.5	2483.5	2483.6	2483.6	2483.7	2483.8	2483.8	2483.9	2484.0	2484.0	2484.2	2484.3
72	0.7272727489471436	1770.3	2024.9	2179.9	2284.7	2349.9	2385.5	2406.8	2420.7	2432.4	2440.8	2448.0	2454.1	2459.3	2464.4	2467.3	2469.2	2471.3	2471.9	2473.4	2474.3	2475.0	2476.2	2476.7	2477.2	2477.7	2478.1	2478.3	2478.5	2478.7	2478.8	2478.8	2478.8	2478.8	2478.9	2478.9	2479.0	2479.0	2479.0	2479.1	2479.1	2479.2	2479.3	2479.3	2479.4	2479.5	2479.5	2479.7	2479.8
73	0.7373737692832947	1768.1	2022.8	2177.5	2281.9	2346.6	2382.5	2403.7	2417.4	2429.1	2437.5	2444.7	2450.8	2455.9	2460.9	2463.8	2465.7	2467.8	2468.4	2469.8	2470.7	2471.4	2472.6	2473.0	2473.5	2474.0	2474.4	2474.6	2474.8	2475.0	2475.1	2475.1	2475.1	2475.1	2475.2	2475.2	2475.3	2475.3	2475.3	2475.4	2475.4	2475.5	2475.6	2475.6	2475.7	2475.8	2475.8	2476.0	2476.1
74	0.7474747896194458	1765.0	2019.4	2173.6	2277.7	2342.4	2378.2	2399.4	2413.1	2424.8	2433.1	2440.1	2446.2	2451.3	2456.0	2458.9	2460.8	2462.8	2463.4	2464.5	2465.4	2466.1	2467.3	2467.7	2468.2	2468.7	2469.1	2469.3	2469.5	2469.7	2469.8	2469.8	2469.8	2469.8	2469.9	2469.9	2469.9	2469.9	2469.9	2470.0	2470.0	2470.1	2470.2	2470.2	2470.3	2470.4	2470.4	2470.6	2470.7
75	0.7575757503509521	1761.7	2015.7	2169.6	2273.3	2337.5	2373.5	2394.2	2408.0	2419.5	2427.5	2434.5	2440.4	2445.4	2449.9	2452.7	2454.6	2456.6	2457.3	2458.4	2459.3	2460.0	2461.2	2461.6	2462.2	2462.7	2463.1	2463.3	2463.5	2463.7	2463.8	2463.8	2463.8	2463.8	2463.9	2463.9	2463.9	2463.9	2463.9	2464.0	2464.0	2464.1	2464.2	2464.2	2464.3	2464.4	2464.4	2464.6	2464.6
76	0.7676767706871033	1758.3	2012.5	2165.6	2268.8	2333.0	2368.7	2389.3	2402.8	2414.3	2422.3	2429.2	2435.1	2440.1	2444.6	2447.3	2449.2	2451.2	2451.9	2452.9	2453.8	2454.4	2455.6	2455.9	2456.5	2457.0	2457.4	2457.6	2457.8	2458.0	2458.1	2458.1	2458.1	2458.1	2458.2	2458.2	2458.2	2458.2	2458.2	2458.3	2458.3	2458.4	2458.5	2458.5	2458.6	2458.7	2458.7	2458.9	2458.9
77	0.7777777910232544	1755.0	2009.0	2161.6	2264.7	2328.8	2364.1	2384.7	2398.2	2409.5	2417.4	2424.1	2429.9	2434.8	2439.3	2442.0	2443.9	2445.9	2446.6	2447.6	2448.5	2449.1	2450.2	2450.5	2451.0	2451.5	2451.9	2452.1	2452.3	2452.5	2452.6	2452.6	2452.6	2452.6	2452.7	2452.7	2452.7	2452.7	2452.7	2452.8	2452.8	2452.9	2453.0	2453.0	2453.0	2453.1	2453.1	2453.3	2453.3
78	0.7878788113594055	1752.0	2005.0	2156.8	2260.0	2323.8	2359.0	2379.8	2393.1	2404.4	2412.2	2418.9	2424.7	2429.5	2434.0	2436.7	2438.6	2440.6	2441.3	2442.3	2443.2	2443.8	2444.9	2445.2	2445.6	2446.1	2446.5	2446.7	2446.9	2447.1	2447.2	2447.2	2447.2	2447.2	2447.2	2447.2	2447.2	2447.2	2447.2	2447.3	2447.3	2447.3	2447.4	2447.4	2447.4	2447.5	2447.5	2447.7	2447.7
79	0.7979798316955566	1748.3	2000.3	2152.1	2254.5	2318.1	2353.0	2373.8	2387.1	2398.4	2406.2	2412.8	2418.6	2423.3	2427.8	2430.5	2432.4	2434.3	2435.0	2436.0	2436.9	2437.5	2438.6	2438.9	2439.3	2439.7	2440.1	2440.3	2440.5	2440.7	2440.8	2440.8	2440.8	2440.8	2440.8	2440.8	2440.8	2440.8	2440.8	2440.9	2440.9	2440.9	2441.0	2441.0	2441.0	2441.1	2441.1	2441.3	2441.3
80	0.808080792427063	1744.5	1995.7	2147.0	2249.0	2312.2	2346.9	2367.4	2380.5	2391.9	2399.4	2406.0	2411.7	2416.4	2420.9	2423.6	2425.5	2427.4	2428.1	2429.1	2430.0	2430.5	2431.6	2431.9	2432.2	2432.6	2432.9	2433.1	2433.3	2433.5	2433.6	2433.6	2433.6	2433.6	2433.6	2433.6	2433.6	2433.6	2433.6	2433.7	2433.7	2433.7	2433.7	2433.7	2433.7	2433.8	2433.8	2434.0	2434.0
81	0.8181818127632141	1739.4	1990.3	2140.7	2242.3	2305.3	2339.5	2359.6	2372.6	2383.9	2391.3	2397.8	2403.5	2408.1	2412.6	2415.3	2417.1	2419.0	2419.7	2420.7	2421.6	2422.1	2423.0	2423.3	2423.6	2424.0	2424.2	2424.4	2424.6	2424.8	2424.9	2424.9	2424.9	2424.9	2424.9	2424.9	2424.9	2424.9	2424.9	2425.0	2425.0	2425.0	2425.0	2425.0	2425.0	2425.1	2425.1	2425.3	2425.3
82	0.8282828330993652	1734.2	1983.6	2133.5	2234.1	2296.3	2330.6	2350.3	2363.2	2374.3	2381.7	2388.1	2393.8	2398.4	2402.8	2405.5	2407.2	2409.1	2409.8	2410.8	2411.7	2412.2	2413.1	2413.4	2413.7	2414.1	2414.3	2414.5	2414.7	2414.8	2414.9	2414.9	2414.9	2414.9	2414.9	2414.9	2414.9	2414.9	2414.9	2415.0	2415.0	2415.0	2415.0	2415.0	2415.0	2415.1	2415.1	2415.3	2415.3
83	0.8383837938308716	1727.4	1976.4	2125.7	2225.5	2287.2	2320.9	2340.5	2353.2	2364.3	2371.6	2378.0	2383.6	2388.2	2392.6	2395.2	2396.9	2398.7	2399.4	2400.4	2401.3	2401.7	2402.5	2402.8	2403.1	2403.5	2403.7	2403.9	2404.1	2404.2	2404.3	2404.3	2404.3	2404.3	2404.3	2404.3	2404.3	2404.3	2404.3	2404.4	2404.4	2404.4	2404.4	2404.4	2404.4	2404.5	2404.5	2404.7	2404.7
84	0.8484848141670227	1720.4	1968.2	2117.5	2216.1	2277.1	2310.5	2330.0	2342.7	2353.6	2360.6	2367.0	2372.6	2376.9	2381.3	2383.9	2385.3	2387.1	2387.8	2388.8	2389.7	2390.1	2390.8	2391.1	2391.4	2391.8	2392.0	2392.2	2392.4	2392.5	2392.6	2392.6	2392.6	2392.6	2392.6	2392.6	2392.6	2392.6	2392.6	2392.7	2392.7	2392.7	2392.7	2392.7	2392.7	2392.8	2392.8	2393.0	2393.0
85	0.8585858345031738	1713.1	1959.4	2108.3	2205.9	2266.5	2299.8	2319.0	2331.6	2342.5	2349.5	2355.9	2361.4	2365.6	2370.0	2372.7	2374.1	2375.8	2376.5	2377.5	2378.4	2378.8	2379.4	2379.7	2380.0	2380.3	2380.5	2380.6	2380.8	2380.9	2380.9	2380.9	2380.9	2380.9	2380.9	2380.9	2380.9	2380.9	2380.9	2381.0	2381.0	2381.0	2381.0	2381.0	2381.0	2381.1	2381.1	2381.3	2381.3
86	0.868686854839325	1704.5	1949.2	2097.1	2194.3	2254.0	2287.1	2306.0	2318.7	2329.5	2336.2	2342.5	2347.9	2351.8	2355.9	2358.5	2359.7	2361.4	2362.1	2363.1	2364.0	2364.4	2364.9	2365.1	2365.4	2365.7	2365.9	2366.0	2366.2	2366.3	2366.3	2366.3	2366.3	2366.3	2366.3	2366.3	2366.3	2366.3	2366.3	2366.4	2366.4	2366.4	2366.4	2366.4	2366.4	2366.5	2366.5	2366.7	2366.7
87	0.8787878751754761	1693.1	1936.5	2083.2	2179.3	2237.9	2270.8	2289.2	2301.9	2312.3	2318.8	2324.9	2330.3	2334.1	2338.1	2340.6	2341.8	2343.4	2344.1	2345.1	2346.0	2346.3	2346.8	2347.0	2347.2	2347.5	2347.7	2347.8	2348.0	2348.1	2348.1	2348.1	2348.1	2348.1	2348.1	2348.1	2348.1	2348.1	2348.1	2348.2	2348.2	2348.2	2348.2	2348.2	2348.2	2348.3	2348.3	2348.5	2348.5
88	0.8888888955116272	1681.8	1923.0	2068.8	2161.9	2220.1	2251.8	2269.9	2282.4	2292.7	2299.1	2305.1	2310.5	2314.0	2318.0	2320.3	2321.5	2323.1	2323.8	2324.7	2325.6	2325.9	2326.4	2326.6	2326.8	2327.1	2327.3	2327.4	2327.6	2327.6	2327.6	2327.6	2327.6	2327.6	2327.6	2327.6	2327.6	2327.6	2327.6	2327.7	2327.7	2327.7	2327.7	2327.7	2327.7	2327.8	2327.8	2328.0	2328.0
89	0.8989899158477783	1668.5	1907.8	2052.6	2144.8	2202.2	2233.1	2250.4	2262.6	2272.6	2278.8	2284.6	2289.7	2293.2	2297.1	2299.4	2300.6	2302.2	2302.9	2303.9	2304.8	2305.1	2305.6	2305.8	2306.0	2306.3	2306.5	2306.6	2306.8	2306.8	2306.8	2306.8	2306.8	2306.8	2306.8	2306.8	2306.8	2306.8	2306.8	2306.9	2306.9	2306.9	2306.9	2306.9	2306.9	2307.0	2307.0	2307.2	2307.2
90	0.9090909361839294	1652.2	1887.6	2030.5	2121.5	2177.9	2208.6	2225.1	2237.2	2246.9	2252.9	2258.7	2263.8	2267.3	2271.0	2273.0	2274.2	2275.8	2276.3	2277.3	2277.9	2278.2	2278.7	2278.9	2279.0	2279.3	2279.5	2279.6	2279.8	2279.8	2279.8	2279.8	2279.8	2279.8	2279.8	2279.8	2279.8	2279.8	2279.8	2279.9	2279.9	2279.9	2279.9	2279.9	2279.9	2280.0	2280.0	2280.2	2280.2
91	0.9191919565200806	1633.6	1865.6	2004.7	2094.5	2149.2	2179.4	2195.6	2207.3	2216.8	2222.6	2228.3	2233.5	2236.9	2240.4	2242.1	2243.3	2244.8	2245.3	2246.3	2246.8	2247.1	2247.6	2247.8	2247.9	2248.2	2248.4	2248.4	2248.6	2248.6	2248.6	2248.6	2248.6	2248.6	2248.6	2248.6	2248.6	2248.6	2248.6	2248.7	2248.7	2248.7	2248.7	2248.7	2248.7	2248.8	2248.8	2249.0	2249.0
92	0.9292929172515869	1611.7	1839.9	1977.1	2064.9	2118.5	2147.3	2163.2	2174.4	2183.8	2189.4	2194.8	2199.7	2203.0	2206.5	2208.2	2209.4	2210.8	2211.2	2212.1	2212.6	2212.9	2213.4	2213.6	2213.7	2214.0	2214.2	2214.2	2214.3	2214.3	2214.3	2214.3	2214.3	2214.3	2214.3	2214.3	2214.3	2214.3	2214.3	2214.4	2214.4	2214.4	2214.4	2214.4	2214.4	2214.5	2214.5	2214.7	2214.7
93	0.939393937587738	1586.4	1809.1	1943.3	2029.0	2081.4	2109.6	2124.9	2136.1	2145.1	2150.3	2155.2	2159.9	2162.8	2166.0	2167.6	2168.7	2170.0	2170.4	2171.0	2171.5	2171.7	2172.1	2172.3	2172.4	2172.6	2172.8	2172.8	2172.9	2172.9	2172.9	2172.9	2172.9	2172.9	2172.9	2172.9	2172.9	2172.9	2172.9	2173.0	2173.0	2173.0	2173.0	2173.0	2173.0	2173.0	2173.0	2173.1	2173.1
94	0.9494949579238892	1556.0	1772.5	1903.0	1986.3	2037.4	2065.3	2079.4	2090.1	2099.0	2103.9	2108.6	2113.0	2115.8	2118.7	2120.3	2121.3	2122.2	2122.5	2123.0	2123.4	2123.6	2124.0	2124.2	2124.3	2124.4	2124.6	2124.6	2124.7	2124.7	2124.7	2124.7	2124.7	2124.7	2124.7	2124.7	2124.7	2124.7	2124.7	2124.7	2124.7	2124.7	2124.7	2124.7	2124.7	2124.7	2124.7	2124.8	2124.8
95	0.9595959782600403	1517.4	1726.8	1852.1	1932.6	1981.5	2008.2	2021.7	2032.1	2040.4	2045.1	2049.5	2053.4	2055.8	2058.3	2059.9	2060.8	2061.6	2061.9	2062.4	2062.7	2062.8	2063.1	2063.3	2063.4	2063.5	2063.6	2063.6	2063.7	2063.7	2063.7	2063.7	2063.7	2063.7	2063.7	2063.7	2063.7	2063.7	2063.7	2063.7	2063.7	2063.7	2063.7	2063.7	2063.7	2063.7	2063.7	2063.8	2063.8
96	0.9696969985961914	1464.7	1665.1	1785.2	1861.4	1906.6	1931.4	1944.0	1953.6	1961.5	1965.9	1970.0	1973.7	1976.1	1978.4	1979.7	1980.5	1981.3	1981.6	1982.1	1982.3	1982.4	1982.6	1982.8	1982.8	1982.9	1983.0	1983.0	1983.1	1983.1	1983.1	1983.1	1983.1	1983.1	1983.1	1983.1	1983.1	1983.1	1983.1	1983.1	1983.1	1983.1	1983.1	1983.1	1983.1	1983.1	1983.1	1983.2	1983.2
97	0.9797979593276978	1387.3	1573.8	1686.3	1756.9	1798.4	1821.2	1832.7	1841.3	1847.4	1850.9	1854.4	1857.6	1859.7	1861.7	1862.6	1863.2	1863.9	1864.1	1864.5	1864.7	1864.8	1865.0	1865.2	1865.2	1865.3	1865.4	1865.4	1865.5	1865.5	1865.5	1865.5	1865.5	1865.5	1865.5	1865.5	1865.5	1865.5	1865.5	1865.5	1865.5	1865.5	1865.5	1865.5	1865.5	1865.5	1865.5	1865.6	1865.6
98	0.9898989796638489	1282.1	1450.5	1550.6	1612.6	1649.0	1669.5	1678.9	1686.0	1690.6	1693.5	1696.6	1699.0	1700.8	1702.5	1702.8	1703.4	1703.8	1703.9	1704.1	1704.2	1704.3	1704.4	1704.5	1704.5	1704.6	1704.7	1704.7	1704.8	1704.8	1704.8	1704.8	1704.8	1704.8	1704.8	1704.8	1704.8	1704.8	1704.8	1704.8	1704.8	1704.8	1704.8	1704.8	1704.8	1704.8	1704.8	1704.9	1704.9
99	1.0	0.0	0.0	0.0	0.0	0.0	0.0	0.0	0.0	0.0	0.0	0.0	0.0	0.0	0.0	0.0	0.0	0.0	0.0	0.0	0.0	0.0	0.0	0.0	0.0	0.0	0.0	0.0	0.0	0.0	0.0	0.0	0.0	0.0	0.0	0.0	0.0	0.0	0.0	0.0	0.0	0.0	0.0	0.0	0.0	0.0	0.0	0.0	0.0
[truncated: 52 more columns]
