# Supplementary material for: The hair cell analysis toolbox is a precise and fully automated pipeline for whole cochlea hair cell quantification
Source: PLoS Biol. 2023 Mar 22;21(3):e3002041. doi: 10.1371/journal.pbio.3002041 (PMC10069775; doi:10.1371/journal.pbio.3002041)
Supplement: S1 Data — A compressed folder with spreadsheets containing, in separate files, the underlying numerical data and statistical analysis for Figs 1G, 3E, 3F, 3G, 4F, 4H, 5A, 5B, 5C, 6A, 6B, S1B, S1C, S1D, S1E, S1F. (ZIP) [file pbio.3002041.s004.zip › Figure 4HF/figure4H.csv]

	filename	distance	true_positive_accuracy
0	/Users/chrisbuswinka/Dropbox (Partners HealthCare)/HairCellInstance/data/detection/ground_truth/4channel MAX_Oct 26 AAV2-PHP.B-CMV Eric L18 m4 G200 La0.25.lif - TileScan 1 Merged/cochleogram_data.trch	[tensor(0.), tensor(547.3824), tensor(1094.7649), tensor(1642.1473), tensor(2189.5298), tensor(2736.9121), tensor(3284.2944), tensor(3831.6770)]	[tensor(96.7871), tensor(96.5779), tensor(99.3220), tensor(100.), tensor(99.6743), tensor(99.6599), tensor(99.2278), tensor(96.1089)]
1	/Users/chrisbuswinka/Dropbox (Partners HealthCare)/HairCellInstance/data/detection/ground_truth/4channel MAX_Mar 8 AAV2-PHP.B-CMV10 L31 m4 MALE G200 La0.25.lif - TileScan 2 Merged/cochleogram_data.trch	[tensor(0.), tensor(587.0844), tensor(1174.1688), tensor(1761.2532), tensor(2348.3376), tensor(3522.5066)]	[tensor(98.4496), tensor(98.9510), tensor(97.0199), tensor(86.6894), tensor(97.6271), tensor(99.3243)]
2	/Users/chrisbuswinka/Dropbox (Partners HealthCare)/HairCellInstance/data/detection/ground_truth/4channel MAX_Mar 7 AAV2-PHP.B-CMV10 L31 m1 MALE G200 La0.25.lif - TileScan 1 Merged/cochleogram_data.trch	[tensor(0.), tensor(1068.0724), tensor(1602.1086), tensor(2136.1448), tensor(2670.1809), tensor(3204.2170), tensor(3738.2534), tensor(4272.2896)]	[tensor(85.5263), tensor(97.7186), tensor(98.8806), tensor(98.6254), tensor(99.2780), tensor(98.7805), tensor(98.1481), tensor(92.7928)]
3	/Users/chrisbuswinka/Dropbox (Partners HealthCare)/HairCellInstance/data/detection/ground_truth/4Channel MAX_Nov 12 AAV2-PHP.B-CMV3 L19 m4 G200 La0.25.lif - TileScan 1 Merged/cochleogram_data.trch	[tensor(0.), tensor(644.3770), tensor(1288.7540), tensor(1933.1311), tensor(2577.5081), tensor(3221.8850), tensor(3866.2620), tensor(4510.6392)]	[tensor(91.2500), tensor(97.7695), tensor(97.6048), tensor(92.0489), tensor(98.7461), tensor(98.1424), tensor(93.7984), tensor(96.2199)]
4	/Users/chrisbuswinka/Dropbox (Partners HealthCare)/HairCellInstance/data/detection/ground_truth/4channel MAX_Mar 7 AAV2-PHP.B-CMV10 L31 m2 MALE G200 La0.25.lif - TileScan 1 Merged/cochleogram_data.trch	[tensor(0.), tensor(648.7672), tensor(1297.5343), tensor(1946.3015), tensor(2595.0686), tensor(3243.8357), tensor(3892.6028), tensor(4541.3701), tensor(5190.1372)]	[tensor(91.6318), tensor(96.0993), tensor(92.9412), tensor(95.6395), tensor(94.8127), tensor(95.8599), tensor(92.1642), tensor(98.1685), tensor(97.0297)]
5	/Users/chrisbuswinka/Dropbox (Partners HealthCare)/HairCellInstance/data/detection/ground_truth/Composite/cochleogram_data.trch	[tensor(0.), tensor(590.4507), tensor(1180.9014), tensor(1771.3521), tensor(2361.8027), tensor(2952.2534), tensor(3542.7041), tensor(4133.1548), tensor(4723.6055)]	[tensor(97.4026), tensor(99.6479), tensor(99.), tensor(99.6700), tensor(99.6885), tensor(98.1818), tensor(97.7941), tensor(97.7778), tensor(91.3208)]
6	/Users/chrisbuswinka/Dropbox (Partners HealthCare)/HairCellInstance/data/detection/ground_truth/4channel MAX_Oct 26 AAV2-PHP.B-CMV Eric L18 m5 G200 La0.25.lif - TileScan 1 Merged/cochleogram_data.trch	[tensor(539.6710), tensor(1079.3420), tensor(1619.0131), tensor(2158.6841), tensor(4317.3682)]	[tensor(98.4615), tensor(98.8679), tensor(97.8873), tensor(99.6795), tensor(97.0370)]
7	/Users/chrisbuswinka/Dropbox (Partners HealthCare)/HairCellInstance/data/detection/ground_truth/4channel MAX_Oct 26 AAV2-PHP.B-CMV Eric L18 m6 G200 La0.25.lif - TileScan 1 Merged/cochleogram_data.trch	[tensor(0.), tensor(1028.4796), tensor(1542.7195), tensor(2056.9592), tensor(2571.1990), tensor(3085.4387), tensor(3599.6787), tensor(4113.9185)]	[tensor(95.7529), tensor(96.6216), tensor(96.5779), tensor(98.2517), tensor(99.2565), tensor(91.9355), tensor(98.2684), tensor(96.8000)]
8	/Users/chrisbuswinka/Dropbox (Partners HealthCare)/HairCellInstance/data/detection/ground_truth/4channel MAX_Feb 15 AAV2-PHP.B-CMV4 L27 m4 MALE G200 La0.25.lif - TileScan 1 Merged/cochleogram_data.trch	[tensor(0.), tensor(590.4507), tensor(1180.9014), tensor(1771.3521), tensor(2361.8027), tensor(2952.2534), tensor(3542.7041), tensor(4133.1548), tensor(4723.6055)]	[tensor(95.6710), tensor(98.9437), tensor(98.6667), tensor(100.), tensor(98.4424), tensor(96.6667), tensor(96.6912), tensor(95.5556), tensor(92.4528)]
9	/Users/chrisbuswinka/Dropbox (Partners HealthCare)/HairCellInstance/data/detection/ground_truth/Composite2/cochleogram_data.trch	[tensor(0.), tensor(648.7672), tensor(1297.5343), tensor(1946.3015), tensor(2595.0686), tensor(3243.8357), tensor(3892.6028), tensor(4541.3701), tensor(5190.1372)]	[tensor(95.8159), tensor(99.2908), tensor(98.5294), tensor(97.0930), tensor(98.2709), tensor(97.4522), tensor(94.0298), tensor(98.9011), tensor(98.6799)]
