# Supplementary material for: The hair cell analysis toolbox is a precise and fully automated pipeline for whole cochlea hair cell quantification
Source: PLoS Biol. 2023 Mar 22;21(3):e3002041. doi: 10.1371/journal.pbio.3002041 (PMC10069775; doi:10.1371/journal.pbio.3002041)
Supplement: S1 Data — A compressed folder with spreadsheets containing, in separate files, the underlying numerical data and statistical analysis for Figs 1G, 3E, 3F, 3G, 4F, 4H, 5A, 5B, 5C, 6A, 6B, S1B, S1C, S1D, S1E, S1F. (ZIP) [file pbio.3002041.s004.zip › Figure 4HF/Figure4H/cochlea_0_frequency_error.csv]

	cochlea_0_gt_cell_frequency	cochlea_0_cell_frequency_error_percentage_of_octave
0	3.136	0.0
1	3.136	0.0
2	3.224598	0.040193718
3	3.2455842	0.04955262
4	3.2662787	0.05872241
5	3.2662787	0.05872241
6	3.2662787	0.05872241
7	3.2867582	0.06773977
8	3.2867582	0.06773977
9	3.2867582	0.06773977
10	3.3070939	0.0766385
11	3.327355	0.085450254
12	3.347596	0.094199814
13	3.347596	0.094199814
14	3.347596	0.094199814
15	3.3678744	0.102912806
16	3.3678744	0.102912806
17	3.3882325	0.111607395
18	3.3882325	0.111607395
19	3.4087071	0.12029911
20	3.4293327	0.12900232
21	3.4501264	0.13772367
22	3.4501264	0.13772367
23	3.4501264	0.13772367
24	3.4711127	0.14647265
25	3.4711127	0.14647265
26	3.4711127	0.14647265
27	3.5136943	0.1614181
28	3.5353	0.13988464
29	3.5571113	0.14875802
30	3.5571113	0.15612552
31	3.5791247	0.1433555
32	3.5791247	0.1456999
33	3.6013284	0.14304808
34	3.6013284	0.15227787
35	3.6013284	0.15462236
36	3.623712	0.14078048
37	3.623712	0.1497172
38	3.646257	0.1541682
39	3.646257	0.13674116
40	3.646257	0.14317346
41	3.646257	0.15194109
42	3.6689503	0.15867949
43	3.6917732	0.15252082
44	3.6917732	0.14417884
45	3.7147014	0.14698562
46	3.7147014	0.15311114
47	3.8302262	0.14581199
48	3.8533564	0.15098014
49	3.8764446	0.1543892
50	3.8764446	0.15095907
51	3.922406	0.15130368
52	3.922406	0.14967968
53	3.9452312	0.14845641
54	3.9452312	0.14531244
55	3.967928	0.14584355
56	3.967928	0.14431283
57	3.9904764	0.14793217
58	3.9904764	0.14342651
59	3.9904764	0.14193639
60	4.012866	0.14117213
61	4.012866	0.139717
62	4.035086	0.13905104
63	4.035086	0.14478752
64	4.035086	0.14047797
65	4.057138	0.13843758
66	4.057138	0.14549111
67	4.079032	0.14480291
68	4.079032	0.14340843
69	4.079032	0.1364896
70	4.1007886	0.14142147
71	4.1007886	0.14279123
72	4.1007886	0.14005539
73	4.122441	0.14222051
74	4.122441	0.13683517
75	4.122441	0.13817757
76	4.1440406	0.13903604
77	4.1440406	0.13903604
78	4.1440406	0.13903604
79	4.165645	0.13336833
80	4.165645	0.13467464
81	4.165645	0.13860758
82	4.1873326	0.13565575
83	4.1873326	0.13177314
84	4.209159	0.1366947
85	4.2311687	0.13143264
86	4.2311687	0.1352507
87	4.2311687	0.13652699
88	4.2311687	0.13397641
89	4.253396	0.13013344
90	4.253396	0.13139464
91	4.275853	0.12518531
92	4.275853	0.13269803
93	4.275853	0.13521187
94	4.29855	0.13407202
95	4.29855	0.13032798
96	4.321484	0.13054197
97	4.321484	0.12806214
98	4.321484	0.12682419
99	4.344642	0.12588733
100	4.368007	0.123790674
101	4.368007	0.12993243
102	4.368007	0.13239399
103	4.368007	0.13116287
104	4.3915544	0.12542182
105	4.3915544	0.12664571
106	4.415256	0.13074164
107	4.415256	0.12829882
108	4.415256	0.123420015
109	4.4390755	0.12874547
110	4.4390755	0.12023439
111	4.4390755	0.1250948
112	4.4629908	0.1231328
113	4.4629908	0.121920936
114	4.4629908	0.12798598
115	4.486994	0.12360504
116	4.486994	0.119977884
117	4.486994	0.12239563
118	4.486994	0.12602523
119	4.5110807	0.120457165
120	4.5110807	0.12528513
121	4.5352435	0.1209325
122	4.5352435	0.12334139
123	4.5352435	0.1209325
124	4.5594788	0.11899729
125	4.5594788	0.12260448
126	4.5837784	0.11826134
127	4.5837784	0.11826134
128	4.5837784	0.12306221
129	4.60814	0.11632048
130	4.60814	0.12231126
131	4.632558	0.121550746
132	4.632558	0.117960095
133	4.6570244	0.11599598
134	4.6570244	0.12077608
135	4.6570244	0.1195806
136	4.6815376	0.11521467
137	4.6815376	0.11282938
138	4.6815376	0.11640758
139	4.7060933	0.11322566
140	4.7060933	0.120376796
141	4.730686	0.1159817
142	4.730686	0.11122117
143	4.730686	0.11836274
144	4.755309	0.11395307
145	4.755309	0.11871078
146	4.755309	0.111574605
147	4.779963	0.109529406
148	4.779963	0.11309257
149	4.779963	0.11309257
150	4.804643	0.109834954
151	4.804643	0.11577157
152	4.804643	0.109834954
153	4.8293447	0.11129951
154	4.8293447	0.10892719
155	4.8540673	0.113922395
156	4.8540673	0.11273634
157	4.8788037	0.10940059
158	4.8788037	0.11177118
159	4.8788037	0.114142016
160	4.8788037	0.10821559
161	4.903557	0.10840816
162	4.903557	0.10959268
163	4.928319	0.10501617
164	4.928319	0.1085688
165	4.928319	0.10975288
166	4.977875	0.107610114
167	4.977875	0.10879402
168	4.977875	0.10879402
169	5.002664	0.102938265
170	5.002664	0.1088575
171	5.002664	0.10530622
172	5.027464	0.10296933
173	5.027464	0.10415289
174	5.027464	0.10888875
175	5.027464	0.10415289
176	5.052268	0.10178224
177	5.052268	0.10414937
178	5.077083	0.10411401
179	5.077083	0.105298385
180	5.1019073	0.10641406
181	5.1019073	0.105229795
182	5.1267405	0.10038917
183	5.1267405	0.1027589
184	5.1267405	0.10512811
185	5.1267405	0.10512811
186	5.151587	0.10143955
187	5.151587	0.09906909
188	5.1764474	0.0977163
189	5.1764474	0.09890161
190	5.1764474	0.10364447
191	5.201328	0.101077855
192	5.201328	0.101077855
193	5.226231	0.10203849
194	5.226231	0.09966564
195	5.226231	0.10203849
196	5.226231	0.09610805
197	5.2511616	0.09941411
198	5.276133	0.102698036
199	5.276133	0.09913781
200	5.276133	0.09557714
201	5.276133	0.09913781
202	5.3011513	0.095277734
203	5.3011513	0.096466005
204	5.3262253	0.096149236
205	5.3262253	0.09852434
206	5.3513637	0.0981918
207	5.3513637	0.0934411
208	5.3513637	0.09462879
209	5.376572	0.095470265
210	5.376572	0.100221194
211	5.4018545	0.09154854
212	5.4018545	0.09629934
213	5.4018545	0.09629934
214	5.4018545	0.0939238
215	5.427216	0.107808195
216	5.427216	0.092367776
217	5.427216	0.092367776
218	5.452657	0.09555252
219	5.452657	0.094365105
220	5.4781847	0.09516761
221	5.4781847	0.09041953
222	5.4781847	0.09516761
223	5.5037985	0.09121632
224	5.5037985	0.09121632
225	5.5037985	0.09477551
226	5.5294976	0.08726568
227	5.5294976	0.09319284
228	5.5552855	0.09279294
229	5.5552855	0.08923871
230	5.5552855	0.09397827
231	5.5811577	0.10186638
232	5.5811577	0.091205664
233	5.5811577	0.091205664
234	5.5811577	0.10186638
235	5.607117	0.09316688
236	5.607117	0.09198347
237	5.607117	0.08725385
238	5.607117	0.08725385
239	5.6331625	0.08921414
240	5.659288	0.08645082
241	5.659288	0.09116756
242	5.659288	0.09116756
243	5.659288	0.09116756
244	5.685494	0.08840346
245	5.685494	0.08840346
246	5.7117796	0.08330304
247	5.7117796	0.09035184
248	5.7117796	0.0915282
249	5.7117796	0.0844764
250	5.7381377	0.08642604
251	5.7381377	0.08759864
252	5.7645698	0.08602864
253	5.7645698	0.089540355
254	5.7645698	0.08368983
255	5.791069	0.08213767
256	5.791069	0.0868026
257	5.791069	0.08563568
258	5.8176317	0.08292021
259	5.8176317	0.08757485
260	5.8442574	0.08718392
261	5.8442574	0.08486141
262	5.8442574	0.08254134
263	5.870939	0.0867945
264	5.870939	0.083322525
265	5.8976717	0.08872064
266	5.8976717	0.08641
267	5.8976717	0.080645144
268	5.8976717	0.0829496
269	5.924455	0.08258259
270	5.924455	0.08258259
271	5.9512854	0.08565853
272	5.9512854	0.08451257
273	5.9781585	0.08529237
274	5.9781585	0.08186958
275	5.9781585	0.08301
276	5.9781585	0.080730036
277	6.0050716	0.08265957
278	6.0050716	0.08038946
279	6.032023	0.08345011
280	6.032023	0.08345011
281	6.0590086	0.08536904
282	6.0590086	0.07861276
283	6.0590086	0.084241025
284	6.0860276	0.08166547
285	6.0860276	0.08166547
286	6.0860276	0.08278625
287	6.1130843	0.0802416
288	6.1130843	0.07912764
289	6.1401787	0.0821713
290	6.1401787	0.079952
291	6.1401787	0.08328259
292	6.167311	0.08188583
293	6.167311	0.08409729
294	6.194488	0.08271609
295	6.194488	0.079420656
296	6.194488	0.08271609
297	6.2217097	0.0770018
298	6.2217097	0.08355399
299	6.2217097	0.07918136
300	6.2489753	0.08113459
301	6.2489753	0.08004832
302	6.2762938	0.08200688
303	6.2762938	0.07768871
304	6.2762938	0.078766495
305	6.303658	0.07966365
306	6.303658	0.08181222
307	6.3310757	0.0805718
308	6.3310757	0.079504155
309	6.3310757	0.07630772
310	6.3310757	0.0805718
311	6.3585434	0.077249125
312	6.3585434	0.07407857
313	6.3860664	0.07820245
314	6.3860664	0.08242244
315	6.3860664	0.075048685
316	6.413643	0.079168014
317	6.413643	0.07498713
318	6.413643	0.073944755
319	6.441274	0.074950725
320	6.441274	0.07702544
321	6.468963	0.07493978
322	6.468963	0.07700148
323	6.468963	0.07391077
324	6.4967103	0.07393185
325	6.4967103	0.07700327
326	6.5245147	0.07601293
327	6.5245147	0.07601293
328	6.5523787	0.07203444
329	6.5523787	0.07809754
330	6.5523787	0.07809754
331	6.580303	0.07314719
332	6.580303	0.07716321
333	6.580303	0.07515317
334	6.608289	0.07427313
335	6.608289	0.072281145
336	6.636335	0.077397786
337	6.636335	0.07541272
338	6.6644416	0.071646154
339	6.6644416	0.07361091
340	6.6644416	0.07656511
341	6.6644416	0.07361091
342	6.6926155	0.07283834
343	6.7208495	0.0750144
344	6.7208495	0.0740423
345	6.7208495	0.07598732
346	6.7208495	0.07016354
347	6.7491484	0.06947698
348	6.7491484	0.072363906
349	6.777517	0.0726498
350	6.8059487	0.072957054
351	6.8059487	0.07010309
352	6.8059487	0.07486419
353	6.8344502	0.073286474
354	6.8344502	0.07139362
355	6.8344502	0.07139362
356	6.863019	0.06893519
357	6.863019	0.07081277
358	6.891654	0.07400439
359	6.891654	0.07306823
360	6.9203625	0.07066998
361	6.9203625	0.07159951
362	6.9203625	0.07159951
363	6.9203625	0.07253041
364	6.9203625	0.06788581
365	6.9491434	0.0664821
366	6.9491434	0.06832547
367	6.9780016	0.069701
368	6.9780016	0.072460905
369	6.9780016	0.068782866
370	6.9780016	0.07062036
371	7.006931	0.06742895
372	7.006931	0.06925537
373	7.0359387	0.06792535
374	7.0359387	0.070654094
375	7.0359387	0.070654094
376	7.0359387	0.070654094
377	7.0650268	0.069342084
378	7.0650268	0.06662777
379	7.0650268	0.06753168
380	7.094196	0.068962574
381	7.094196	0.068962574
382	7.12345	0.068604454
383	7.12345	0.06770695
384	7.12345	0.06501948
385	7.152787	0.069160126
386	7.152787	0.06558755
387	7.1822095	0.064389184
388	7.1822095	0.06972673
389	7.1822095	0.067055665
390	7.21171	0.06586805
391	7.21171	0.06852786
392	7.241288	0.06823328
393	7.241288	0.06293646
394	7.241288	0.06470018
395	7.241288	0.06646584
396	7.2709346	0.0661871
397	7.3006525	0.06767462
398	7.3006525	0.06416334
399	7.3006525	0.06767462
400	7.330434	0.06740712
401	7.330434	0.06303064
402	7.330434	0.06303064
403	7.360279	0.06627022
404	7.360279	0.062778726
405	7.390184	0.06165861
406	7.390184	0.0651418
407	7.390184	0.06252925
408	7.4201436	0.063147515
409	7.4201436	0.061410256
410	7.4501586	0.06289497
411	7.480228	0.065237634
412	7.480228	0.062638596
413	7.480228	0.06697161
414	7.510348	0.06410774
415	7.510348	0.060648605
416	7.510348	0.060648605
417	7.540513	0.05951924
418	7.540513	0.06470281
419	7.5707254	0.060971778
420	7.5707254	0.06010828
421	7.6009817	0.06068719
422	7.6009817	0.064136855
423	7.631284	0.060393315
424	7.631284	0.060393315
425	7.631284	0.062116977
426	7.661627	0.06180971
427	7.6920133	0.06149085
428	7.6920133	0.0623522
429	7.6920133	0.064075164
430	7.7224402	0.06288065
431	7.7224402	0.058575116
432	7.752912	0.06081251
433	7.752912	0.0573681
434	7.752912	0.061673276
435	7.7834206	0.060450874
436	7.7834206	0.057866987
437	7.8139715	0.059211917
438	7.8139715	0.06093468
439	7.844569	0.06140432
440	7.844569	0.058819667
441	7.8752127	0.06013534
442	7.905913	0.057127267
443	7.905913	0.057127267
444	7.905913	0.05971413
445	7.936671	0.058416076
446	7.936671	0.05582738
447	7.936671	0.056690298
448	7.9674964	0.056240957
449	7.9674964	0.055377275
450	7.998393	0.05664251
451	7.998393	0.053186625
452	7.998393	0.05664251
453	8.029364	0.05789788
454	8.060411	0.055684585
455	8.060411	0.05308949
456	8.060411	0.05827899
457	8.060411	0.055684585
458	8.091546	0.05259309
459	8.091546	0.05432427
460	8.12276	0.05295272
461	8.12276	0.054684628
462	8.154058	0.05503563
463	8.154058	0.05503563
464	8.185444	0.05191089
465	8.185444	0.055378266
466	8.185444	0.053644378
467	8.216919	0.05484623
468	8.248483	0.054305553
469	8.248483	0.054305553
470	8.248483	0.052570373
471	8.280136	0.054624684
472	8.311881	0.05320022
473	8.311881	0.055804715
474	8.311881	0.050595496
475	8.311881	0.05406819
476	8.343719	0.05090084
477	8.343719	0.05090084
478	8.37565	0.05206948
479	8.37565	0.052937802
480	8.407673	0.053232376
481	8.407673	0.051495735
482	8.439794	0.051785626
483	8.439794	0.051785626
484	8.472009	0.05120313
485	8.472009	0.05467668
486	8.504323	0.053222593
487	8.504323	0.052354116
488	8.504323	0.049750023
489	8.536728	0.047426164
490	8.536728	0.052632555
491	8.569223	0.052039955
492	8.569223	0.053775113
493	8.601804	0.05057607
494	8.601804	0.054044995
495	8.601804	0.048842542
496	8.634462	0.04824406
497	8.634462	0.05170963
498	8.634462	0.054309696
499	8.667195	0.050238267
500	8.667195	0.050238267
501	8.7	0.04962989
502	8.7	0.04962989
503	8.732866	0.052474685
504	8.732866	0.050745435
505	8.765791	0.050988827
506	8.765791	0.04926145
507	8.765791	0.048397902
508	8.798772	0.051226202
509	8.831801	0.048008353
510	8.831801	0.050593834
511	8.831801	0.047146715
512	8.831801	0.048870143
513	8.8979845	0.046731357
514	8.8979845	0.049309984
515	8.8979845	0.048450455
516	8.8979845	0.05189098
517	8.93113	0.04694163
518	8.964309	0.0480007
519	8.964309	0.048858505
520	8.964309	0.050574407
521	8.997519	0.047336128
522	8.997519	0.047336128
523	8.997519	0.045623533
524	8.997519	0.043055996
525	9.0640135	0.047694243
526	9.0640135	0.047694243
527	9.0640135	0.045131724
528	9.0640135	0.04683991
529	9.097298	0.047005724
530	9.097298	0.047005724
531	9.1306095	0.04631121
532	9.1306095	0.048867814
533	9.163945	0.045609534
534	9.163945	0.046459932
535	9.163945	0.047311164
536	9.197309	0.047450628
537	9.197309	0.041503754
538	9.230702	0.046732355
539	9.230702	0.046732355
540	9.264133	0.04685656
541	9.264133	0.042617917
542	9.297606	0.045279734
543	9.297606	0.042739805
544	9.297606	0.04697393
545	9.331127	0.042009324
546	9.331127	0.04623893
547	9.364704	0.045500387
548	9.364704	0.044654593
549	9.364704	0.042964518
550	9.398348	0.042224966
551	9.432068	0.044015165
552	9.432068	0.044859003
553	9.432068	0.044859003
554	9.465878	0.04411442
555	9.499778	0.045055214
556	9.499778	0.045055214
557	9.499778	0.045898445
558	9.533782	0.0459944
559	9.533782	0.04093682
560	9.56789	0.04608902
561	9.56789	0.041032773
562	9.56789	0.04440346
563	9.602108	0.041969232
564	9.602108	0.04112688
565	9.636442	0.039532732
566	9.636442	0.04459073
567	9.636442	0.04459073
568	9.636442	0.043747738
569	9.670891	0.042151473
570	9.670891	0.040464986
571	9.705458	0.041395295
572	9.705458	0.039707586
573	9.705458	0.04476897
574	9.740147	0.03810115
575	9.740147	0.039790403
576	9.740147	0.041478854
577	9.774952	0.040712457
578	9.774952	0.038176857
579	9.809876	0.03993913
580	9.809876	0.03993913
581	9.844922	0.040004205
582	9.844922	0.04254511
583	9.880079	0.038362928
584	9.880079	0.0409089
585	9.880079	0.03666496
586	9.880079	0.0409089
587	9.915351	0.03755617
588	9.950728	0.036734037
589	9.950728	0.04184394
590	9.950728	0.04014187
591	9.9862175	0.03931167
592	10.021805	0.041027255
593	10.021805	0.04017231
594	10.021805	0.03846207
595	10.0574875	0.035873692
596	10.0574875	0.041020736
597	10.093268	0.04185597
598	10.093268	0.037558515
599	10.093268	0.040997166
600	10.129129	0.03922983
601	10.129129	0.03664115
602	10.165076	0.039159697
603	10.165076	0.041752048
604	10.201103	0.039067302
605	10.201103	0.039934278
606	10.201103	0.035592668
607	10.237205	0.034590773
608	10.237205	0.039820015
609	10.237205	0.03633596
610	10.273377	0.044908684
611	10.273377	0.03705842
612	10.309619	0.036002357
613	10.309619	0.040388227
614	10.309619	0.035123613
615	10.309619	0.036002357
616	10.345926	0.047210798
617	10.382294	0.037321564
618	10.382294	0.04613649
619	10.382294	0.039089564
620	10.382294	0.037321564
621	10.382294	0.039089564
622	10.418722	0.035278697
623	10.418722	0.034388933
624	10.455207	0.03765017
625	10.455207	0.03765017
626	10.491745	0.036426015
627	10.491745	0.033734523
628	10.491745	0.038217224
629	10.491745	0.037322234
630	10.528337	0.03425693
631	10.528337	0.037858423
632	10.528337	0.033354606
633	10.564976	0.03746384
634	10.564976	0.034750443
635	10.6016655	0.037032273
636	10.6016655	0.035215758
637	10.6016655	0.035215758
638	10.638403	0.03565156
639	10.638403	0.03565156
640	10.675181	0.03513922
641	10.675181	0.03238361
642	10.675181	0.036056705
643	10.712009	0.037352063
644	10.712009	0.032742765
645	10.748881	0.034925207
646	10.748881	0.033071242
647	10.748881	0.035851043
648	10.785796	0.031502996
649	10.785796	0.034299757
650	10.822758	0.034570288
651	10.822758	0.036438424
652	10.85976	0.034808364
653	10.85976	0.031045403
654	10.85976	0.03574753
655	10.85976	0.031045403
656	10.896815	0.03218281
657	10.896815	0.03218281
658	10.933921	0.033297133
659	10.933921	0.030446056
660	10.971086	0.03438927
661	10.971086	0.03438927
662	11.008313	0.032588758
663	11.008313	0.033546846
664	11.008313	0.030670336
665	11.045604	0.029774187
666	11.045604	0.030738859
667	11.045604	0.034589093
668	11.082964	0.029810576
669	11.082964	0.032714184
670	11.120395	0.032734696
671	11.120395	0.031763453
672	11.157903	0.029800467
673	11.157903	0.030777244
674	11.157903	0.032728475
675	11.195488	0.03269586
676	11.195488	0.029755319
677	11.233159	0.02968523
678	11.233159	0.028699456
679	11.233159	0.030669998
680	11.27091	0.031566095
681	11.308747	0.028475206
682	11.308747	0.027480504
683	11.308747	0.03145319
684	11.308747	0.03145319
685	11.346671	0.027327957
686	11.346671	0.028326306
687	11.384688	0.026150575
688	11.384688	0.029155433
689	11.384688	0.02815462
690	11.422794	0.028964125
691	11.460994	0.030765459
692	11.460994	0.029758856
693	11.460994	0.027743373
694	11.499285	0.03053749
695	11.499285	0.027505307
696	11.537676	0.029275768
697	11.537676	0.028261716
698	11.537676	0.029275768
699	11.57616	0.030019794
700	11.614738	0.02564938
701	11.614738	0.029731225
702	11.614738	0.028711762
703	11.614738	0.029731225
704	11.653419	0.02635509
705	11.653419	0.027378581
706	11.692195	0.029098634
707	11.692195	0.028073326
708	11.7310705	0.024641568
709	11.7310705	0.027728189
710	11.7310705	0.027728189
711	11.770039	0.024272103
712	11.770039	0.02839612
713	11.770039	0.02530417
714	11.80911	0.025955658
715	11.848276	0.026596552
716	11.848276	0.0286654
717	11.848276	0.026596552
718	11.887539	0.02722653
719	11.926904	0.024732018
720	11.926904	0.027847122
721	11.926904	0.027847122
722	11.926904	0.027847122
723	11.96636	0.02429916
724	11.96636	0.02429916
725	12.005916	0.026978927
726	12.005916	0.028019687
727	12.045566	0.023401244
728	12.045566	0.026528
729	12.045566	0.023401244
730	12.045566	0.0275701
731	12.08531	0.02293735
732	12.08531	0.02293735
733	12.125147	0.022465348
734	12.125147	0.02455365
735	12.165078	0.024075748
736	12.165078	0.025120126
737	12.2051	0.022545775
738	12.2051	0.02567996
739	12.245213	0.025189757
740	12.245213	0.026234511
741	12.285415	0.022604527
742	12.285415	0.022604527
743	12.285415	0.026783617
744	12.325706	0.026283655
745	12.325706	0.023149937
746	12.366082	0.023690574
747	12.366082	0.021603055
748	12.366082	0.022646684
749	12.366082	0.021603055
750	12.366082	0.024734892
751	12.406544	0.02214173
752	12.406544	0.02318497
753	12.406544	0.02422847
754	12.447091	0.022678513
755	12.447091	0.023720687
756	12.4877205	0.025295721
757	12.4877205	0.0221712
758	12.4877205	0.025295721
759	12.528432	0.022704754
760	12.528432	0.022704754
761	12.528432	0.021665063
762	12.569222	0.023237603
763	12.610092	0.022732688
764	12.610092	0.020660058
765	12.610092	0.02480691
766	12.610092	0.02376941
767	12.65104	0.02119722
768	12.65104	0.020163396
769	12.65104	0.020163396
770	12.692061	0.022767393
771	12.733161	0.020214953
772	12.733161	0.022274844
773	12.733161	0.023305126
774	12.774332	0.02076059
775	12.774332	0.02281564
776	12.815578	0.019262053
777	12.815578	0.023359278
778	12.815578	0.022333607
779	12.856895	0.022883013
780	12.856895	0.020839417
781	12.856895	0.022883013
782	12.898286	0.019362513
783	12.898286	0.019362513
784	12.898286	0.020379955
785	12.939752	0.021961348
786	12.9812975	0.022531044
787	12.9812975	0.019498428
788	12.9812975	0.021519525
789	12.9812975	0.019498428
790	13.022915	0.019077916
791	13.022915	0.019077916
792	13.064617	0.019675557
793	13.064617	0.020678198
794	13.106403	0.02028228
795	13.106403	0.021281108
796	13.106403	0.017292
797	13.148273	0.018911917
798	13.148273	0.01990474
799	13.148273	0.017919768
800	13.190237	0.019547295
801	13.232299	0.020195112
802	13.232299	0.017247306
803	13.232299	0.020195112
804	13.232299	0.019211313
805	13.274461	0.017922146
806	13.274461	0.016946143
807	13.316735	0.01861229
808	13.316735	0.015701395
809	13.316735	0.0205585
810	13.359119	0.019318223
811	13.359119	0.016421847
812	13.401608	0.02100316
813	13.401608	0.017158085
814	13.401608	0.01811747
815	13.444202	0.018865746
816	13.444202	0.01505547
817	13.444202	0.016958041
818	13.4869	0.013954725
819	13.4869	0.018681217
820	13.4869	0.016786529
821	13.529684	0.015704116
822	13.529684	0.017582556
823	13.529684	0.016642706
824	13.5725565	0.021207051
825	13.5725565	0.016527945
826	13.5725565	0.016527945
827	13.615511	0.01922421
828	13.615511	0.015517312
829	13.615511	0.018295787
830	13.658532	0.015466439
831	13.658532	0.018223444
832	13.658532	0.016384268
833	13.70162	0.017266849
834	13.70162	0.016355192
835	13.744768	0.016355362
836	13.744768	0.018165193
837	13.744768	0.014551428
838	13.787966	0.01817861
839	13.787966	0.016384099
840	13.831219	0.015555593
841	13.831219	0.017331595
842	13.831219	0.017331595
843	13.874523	0.014774277
844	13.874523	0.017412648
845	13.917882	0.018399542
846	13.917882	0.01752479
847	13.917882	0.014910115
848	13.961301	0.015078617
849	13.961301	0.016803699
850	13.961301	0.015078617
851	14.004788	0.017846895
852	14.048357	0.018059555
853	14.048357	0.017211279
854	14.048357	0.015518673
855	14.092026	0.018310392
856	14.092026	0.014959476
857	14.092026	0.015794959
858	14.135807	0.016110478
859	14.135807	0.016110478
860	14.17971	0.017287072
861	14.17971	0.016467417
862	14.17971	0.013204239
863	14.22374	0.01524761
864	14.22374	0.018489875
865	14.267901	0.014907902
866	14.267901	0.01810949
867	14.267901	0.016504992
868	14.312187	0.013843497
869	14.312187	0.016205376
870	14.312187	0.011497198
871	14.312187	0.016205376
872	14.356605	0.0136370305
873	14.40114	0.018105412
874	14.40114	0.015790366
875	14.40114	0.012728189
876	14.445791	0.01643307
877	14.445791	0.01643307
878	14.445791	0.013405997
879	14.490547	0.01412351
880	14.490547	0.01412351
881	14.535405	0.017839082
882	14.535405	0.0112235015
883	14.535405	0.015618033
884	14.535405	0.011951481
885	14.580362	0.0135043105
886	14.580362	0.016406715
887	14.625402	0.014365326
888	14.625402	0.012232884
889	14.625402	0.013652704
890	14.670532	0.0117614595
891	14.670532	0.013157715
892	14.670532	0.01597033
893	14.670532	0.009680001
894	14.715739	0.012739611
895	14.715739	0.014118912
896	14.761039	0.011051476
897	14.761039	0.013755599
898	14.761039	0.01443616
899	14.806423	0.014808493
900	14.806423	0.010151592
901	14.806423	0.016154015
902	14.806423	0.012137383
903	14.806423	0.00883567
904	14.851908	0.0067799385
905	14.851908	0.015236889
906	14.851908	0.013260816
907	14.897503	0.014422198
908	14.897503	0.011842998
909	14.897503	0.015071469
910	14.897503	0.011842998
911	14.943223	0.014346085
912	14.943223	0.0130759105
913	14.989081	0.010622006
914	14.989081	0.012477915
915	14.989081	0.014347617
916	14.989081	0.014347617
917	15.035083	0.011372129
918	15.035083	0.011372129
919	15.035083	0.011980135
920	15.081226	0.010389806
921	15.081226	0.013978571
922	15.081226	0.010389806
923	15.127512	0.013036029
924	15.127512	0.012447566
925	15.173932	0.013367147
926	15.173932	0.009917609
927	15.173932	0.011061716
928	15.173932	0.012788535
929	15.22048	0.012065242
930	15.22048	0.012065242
931	15.22048	0.009257128
932	15.267149	0.010348655
933	15.267149	0.010348655
934	15.267149	0.012005378
935	15.313926	0.008254895
936	15.313926	0.012028403
937	15.360798	0.013735668
938	15.360798	0.01266392
939	15.360798	0.0105361305
940	15.407752	0.011262921
941	15.407752	0.008672933
942	15.407752	0.011262921
943	15.407752	0.010742529
944	15.454782	0.009494123
945	15.454782	0.009494123
946	15.501871	0.01287189
947	15.501871	0.011363257
948	15.501871	0.0083768135
949	15.549013	0.009322746
950	15.549013	0.010298794
951	15.549013	0.011770843
952	15.596198	0.01031126
953	15.596198	0.00792568
954	15.596198	0.009832204
955	15.643419	0.009457047
956	15.643419	0.008055323
957	15.643419	0.012287111
958	15.690684	0.008711567
959	15.690684	0.011478259
960	15.690684	0.009629946
961	15.737989	0.010774281
962	15.737989	0.010320822
963	15.78535	0.010615006
964	15.78535	0.010615006
965	15.78535	0.011954039
966	15.78535	0.008841311
967	15.832771	0.007496989
968	15.832771	0.010097967
969	15.832771	0.009662063
970	15.832771	0.009662063
971	15.880263	0.008394254
972	15.880263	0.007969808
973	15.880263	0.009672484
974	15.9278345	0.009753798
975	15.9278345	0.0084982095
976	15.9278345	0.0084982095
977	15.9754925	0.011144146
978	15.9754925	0.008669343
979	15.9754925	0.009903603
980	15.9754925	0.0082595125
981	16.023241	0.008099617
982	16.023241	0.008099617
983	16.023241	0.007296456
984	16.023241	0.010525033
985	16.071087	0.0072271526
986	16.071087	0.0068336865
987	16.071087	0.010797496
988	16.119036	0.009563488
989	16.119036	0.011131689
990	16.167088	0.0103659015
991	16.167088	0.009596632
992	16.167088	0.008065242
993	16.167088	0.009596632
994	16.21526	0.008194189
995	16.21526	0.009322746
996	16.21526	0.007444634
997	16.21526	0.009322746
998	16.263538	0.008758406
999	16.263538	0.006550715
1000	16.263538	0.008389467
1001	16.31194	0.0072019976
1002	16.31194	0.0075628576
1003	16.31194	0.010471593
1004	16.36046	0.00933146
1005	16.36046	0.0064875395
1006	16.36046	0.008974119
1007	16.409107	0.007960742
1008	16.409107	0.0069160173
1009	16.409107	0.010417809
1010	16.457876	0.005363444
1011	16.457876	0.009465761
1012	16.457876	0.0091210995
1013	16.457876	0.006722764
1014	16.506775	0.008292515
1015	16.506775	0.008292515
1016	16.5558	0.007248885
1017	16.5558	0.009893697
1018	16.5558	0.008567281
1019	16.5558	0.007248885
1020	16.604952	0.0060137208
1021	16.604952	0.008589848
1022	16.604952	0.0060137208
1023	16.65424	0.009650788
1024	16.65424	0.0071152337
1025	16.703651	0.0058009913
1026	16.703651	0.008264471
1027	16.703651	0.008885752
1028	16.703651	0.008264471
1029	16.753197	0.0076412116
1030	16.753197	0.0067371437
1031	16.753197	0.0052400706
1032	16.753197	0.00643686
1033	16.802868	0.005967307
1034	16.802868	0.0053831483
1035	16.802868	0.008618569
1036	16.852669	0.007335983
1037	16.852669	0.007624104
1038	16.852669	0.004764985
1039	16.902597	0.0064990106
1040	16.902597	0.008183928
1041	16.902597	0.005941102
1042	16.952652	0.004453489
1043	16.952652	0.00499295
1044	16.952652	0.007169312
1045	16.952652	0.004453489
1046	16.952652	0.007992555
1047	16.952652	0.00689582
1048	17.002834	0.0055145617
1049	17.002834	0.006309983
1050	17.053139	0.0045651007
1051	17.053139	0.007673202
1052	17.053139	0.0040522343
1053	17.053139	0.007411954
1054	17.103565	0.0032634605
1055	17.103565	0.006275565
1056	17.103565	0.0057703294
1057	17.15411	0.004310662
1058	17.15411	0.007271473
1059	17.15411	0.004066126
1060	17.204775	0.0056487042
1061	17.204775	0.0056487042
1062	17.255554	0.0032473307
1063	17.255554	0.007262746
1064	17.255554	0.0037160546
1065	17.255554	0.0065488317
1066	17.306452	0.0037772933
1067	17.306452	0.005862655
1068	17.306452	0.0037772933
1069	17.306452	0.0030855066
1070	17.306452	0.0053977123
1071	17.357456	0.005267488
1072	17.357456	0.0045827585
1073	17.357456	0.004127178
1074	17.357456	0.0029906002
1075	17.408573	0.0033986703
1076	17.408573	0.0031742288
1077	17.408573	0.0033986703
1078	17.459797	0.005846383
1079	17.459797	0.002507734
1080	17.459797	0.002064378
1081	17.511126	0.005192432
1082	17.511126	0.0038670022
1083	17.511126	0.0058563175
1084	17.562561	0.0032614013
1085	17.562561	0.0026042173
1086	17.562561	0.004138668
1087	17.562561	0.005016944
1088	17.614096	0.0046436177
1089	17.614096	0.002896889
1090	17.665731	0.0051578158
1091	17.665731	0.0045042383
1092	17.665731	0.00167517
1093	17.665731	0.0036330267
1094	17.717472	0.0019848617
1095	17.717472	0.0013339685
1096	17.717472	0.0024186273
1097	17.717472	0.003938868
1098	17.769308	0.0027300476
1099	17.769308	0.0040306253
1100	17.821247	0.0036932398
1101	17.821247	0.0026119424
1102	17.873285	0.0035793306
1103	17.873285	0.0044420017
1104	17.873285	0.0009928581
1105	17.873285	0.0009928581
1106	17.925423	0.002615376
1107	17.925423	0.0019711219
1108	17.977657	0.0035985447
1109	17.977657	0.0006117845
1110	17.977657	0.0025303962
1111	18.029987	0.0017505551
1112	18.029987	0.0043795914
1113	18.029987	0.0011989087
1114	18.029987	0.00077612087
1115	18.08242	0.0006973862
1116	18.08242	0.003279247
1117	18.08242	0.0018094981
1118	18.08242	0.0037002729
1119	18.134953	0.0018259876
1120	18.134953	0.0034877167
1121	18.134953	0.0009983578
1122	18.187582	0.003941441
1123	18.187582	0.0027089335
1124	18.187582	0.00025984237
1125	18.240314	0.0034225194
1126	18.240314	0.003017717
1127	18.240314	0.00080362306
1128	18.293144	0.0031792053
1129	18.293144	0.0010002482
1130	18.293144	0.0010002482
1131	18.34607	0.0035966577
1132	18.34607	0.0016471691
1133	18.399097	0.0023434232
1134	18.399097	0.0029178287
1135	18.399097	0.0031095324
1136	18.399097	0.0006294911
1137	18.452219	0.0012128276
1138	18.452219	0.0012128276
1139	18.452219	0.00046737315
1140	18.505445	0.00276867
1141	18.505445	0.0003511453
1142	18.55877	0.0028896802
1143	18.55877	0.0010786159
1144	18.55877	0.0008983296
1145	18.612196	3.731975e-05
1146	18.612196	0.00049479294
1147	18.612196	0.0025307394
1148	18.612196	0.0007479306
1149	18.665726	0.00040412982
1150	18.665726	0.0019792435
1151	18.665726	0.0010004201
1152	18.719357	0.0028589566
1153	18.719357	0.0002795849
1154	18.77309	0.001773083
1155	18.77309	0.00038880037
1156	18.77309	0.001511315
1157	18.77309	0.000561586
1158	18.826931	0.00020825595
1159	18.826931	0.0009958652
1160	18.88087	0.0021903992
1161	18.88087	0.0011617806
1162	18.88087	0.0017567646
1163	18.88087	0.0007262719
1164	18.93492	0.00046614828
1165	18.93492	0.0006376806
1166	18.989075	0.0003984288
1167	18.989075	0.0010839433
1168	18.989075	0.0020017182
1169	19.043344	0.0009685013
1170	19.043344	0.00079744594
1171	19.043344	0.0010873803
1172	19.097717	0.0019972406
1173	19.097717	0.002511153
1174	19.097717	0.00091620453
1175	19.097717	0.0019972406
1176	19.152205	0.0006268409
1177	19.206806	0.00028053098
1178	19.206806	0.002327684
1179	19.206806	0.00057344814
1180	19.206806	0.00023181399
1181	19.26152	0.0009467311
1182	19.26152	0.00179567
1183	19.26152	0.002982853
1184	19.316359	0.0034380709
1185	19.316359	0.00044141192
1186	19.316359	0.002765378
1187	19.371311	0.0013522452
1188	19.371311	0.0025221792
1189	19.371311	0.0015193205
1190	19.426382	0.0007562339
1191	19.426382	0.00092212163
1192	19.426382	0.003237247
1193	19.481583	0.002588596
1194	19.481583	0.002588596
1195	19.481583	0.00029549646
1196	19.536905	0.0019080328
1197	19.536905	0.003519529
1198	19.536905	0.0004504929
1199	19.592361	0.00055380445
1200	19.592361	0.0011941397
1201	19.592361	0.0034252277
1202	19.647947	0.00060576404
1203	19.647947	0.0015537537
1204	19.647947	0.0015537537
1205	19.647947	0.0031274522
1206	19.703665	0.00048697268
1207	19.703665	0.004341089
1208	19.703665	0.0023240666
1209	19.703665	0.0021684382
1210	19.703665	0.00060894707
1211	19.759518	0.003339638
1212	19.759518	0.0022636047
1213	19.759518	0.0031859681
1214	19.8155	0.0047496296
1215	19.8155	0.0018599009
1216	19.8155	0.0042946013
1217	19.8155	0.0042946013
1218	19.871618	0.0057980777
1219	19.871618	0.0036925455
1220	19.92787	0.002019974
1221	19.92787	0.0027693412
1222	19.92787	0.0050115837
1223	19.984253	0.0037625511
1224	19.984253	0.0019789853
1225	19.984253	0.0062803538
1226	20.04076	0.0022067626
1227	20.04076	0.0041240994
1228	20.04076	0.0035350453
1229	20.04076	0.0050070966
1230	20.04076	0.0011714193
1231	20.097397	0.0059112706
1232	20.097397	0.0031364148
1233	20.097397	0.0037220302
1234	20.097397	0.0029903497
1235	20.097397	0.0035757334
1236	20.154158	0.0041671325
1237	20.154158	0.0044569285
1238	20.154158	0.0048914724
1239	20.211042	0.006436513
1240	20.211042	0.0029914698
1241	20.268044	0.0047978577
1242	20.268044	0.0020872287
1243	20.268044	0.001800922
1244	20.325161	0.0034316925
1245	20.325161	0.0065310975
1246	20.325161	0.0041378974
1247	20.325161	0.003855581
1248	20.382399	0.005970677
1249	20.382399	0.0055520367
1250	20.382399	0.0056916275
1251	20.439749	0.004419493
1252	20.439749	0.0071867094
1253	20.497206	0.006304105
1254	20.497206	0.0036888383
1255	20.497206	0.0028609284
1256	20.554777	0.005411682
1257	20.554777	0.00500097
1258	20.554777	0.0043159043
1259	20.612452	0.00601247
1260	20.612452	0.0039666384
1261	20.612452	0.005876647
1262	20.67023	0.0074161747
1263	20.67023	0.0033362764
1264	20.67023	0.005377416
1265	20.728125	0.0052822162
1266	20.728125	0.007859133
1267	20.728125	0.003516943
1268	20.728125	0.0065031964
1269	20.786127	0.005319156
1270	20.844248	0.0044080215
1271	20.844248	0.004272608
1272	20.844248	0.0041372078
1273	20.844248	0.007252736
1274	20.902489	0.005799977
1275	20.902489	0.004716932
1276	20.902489	0.006070844
1277	20.960854	0.0058390023
1278	20.960854	0.0058390023
1279	20.960854	0.0067873276
1280	21.01934	0.007506156
1281	21.01934	0.007235797
1282	21.01934	0.0047988067
1283	21.077965	0.0068706167
1284	21.077965	0.0041645453
1285	21.136715	0.0035309938
1286	21.136715	0.00380109
1287	21.136715	0.006636573
1288	21.195602	0.005990019
1289	21.195602	0.005586566
1290	21.195602	0.0041055586
1291	21.254625	0.0053340015
1292	21.254625	0.0047981166
1293	21.254625	0.0080087185
1294	21.254625	0.0070736753
1295	21.313795	0.006662576
1296	21.313795	0.0059976177
1297	21.373102	0.004778273
1298	21.373102	0.0061027952
1299	21.373102	0.008085506
1300	21.432562	0.00868611
1301	21.432562	0.004341521
1302	21.432562	0.007371143
1303	21.492172	0.006254099
1304	21.492172	0.006254099
1305	21.551928	0.007883775
1306	21.551928	0.0069670444
1307	21.551928	0.0051335176
1308	21.611845	0.006103918
1309	21.611845	0.007937469
1310	21.611845	0.0068891933
1311	21.611845	0.008985641
1312	21.671919	0.0052430336
1313	21.671919	0.008518463
1314	21.671919	0.005374222
1315	21.73215	0.005956948
1316	21.73215	0.005956948
1317	21.73215	0.008447275
1318	21.79255	0.0056242906
1319	21.79255	0.008509985
1320	21.79255	0.0075920797
1321	21.79255	0.008903355
1322	21.853107	0.0071289814
1323	21.853107	0.0092259515
1324	21.913834	0.0062711127
1325	21.913834	0.007712243
1326	21.913834	0.0067951037
1327	21.913834	0.0090219835
1328	21.97472	0.009993965
1329	21.97472	0.00750702
1330	21.97472	0.00750702
1331	22.035757	0.0057303905
1332	22.035757	0.00782403
1333	22.035757	0.010309271
1334	22.035757	0.008609118
1335	22.096922	0.008533168
1336	22.096922	0.009840451
1337	22.096922	0.0072260313
1338	22.158209	0.008719244
1339	22.158209	0.011723146
1340	22.158209	0.0074126306
1341	22.158209	0.009764436
1342	22.2196	0.010212359
1343	22.2196	0.008123555
1344	22.281088	0.006616877
1345	22.281088	0.010400904
1346	22.342663	0.0061584096
1347	22.342663	0.0066803726
1348	22.342663	0.008375657
1349	22.342663	0.012807649
1350	22.40431	0.0075292354
1351	22.40431	0.0068777883
1352	22.40431	0.010266487
1353	22.46603	0.009688598
1354	22.46603	0.007862938
1355	22.46603	0.011776983
1356	22.46603	0.011516225
1357	22.527822	0.0108197415
1358	22.527822	0.008989881
1359	22.589682	0.009743485
1360	22.589682	0.010267353
1361	22.589682	0.009874564
1362	22.651613	0.011308466
1363	22.651613	0.012230389
1364	22.651613	0.008285017
1365	22.651613	0.011440381
1366	22.713621	0.009868503
1367	22.775713	0.008836993
1368	22.775713	0.009763829
1369	22.775713	0.0108239865
1370	22.775713	0.011619812
1371	22.837917	0.01314188
1372	22.837917	0.010609052
1373	22.837917	0.010609052
1374	22.900244	0.008809826
1375	22.900244	0.012419371
1376	22.900244	0.012151559
1377	22.962717	0.011038347
1378	22.962717	0.011710142
1379	23.025362	0.009934393
1380	23.025362	0.013177546
1381	23.025362	0.010743848
1382	23.088211	0.012367245
1383	23.088211	0.00883881
1384	23.088211	0.01182302
1385	23.151245	0.01431334
1386	23.151245	0.013214515
1387	23.151245	0.010751125
1388	23.151245	0.010341489
1389	23.214472	0.014656434
1390	23.214472	0.012168209
1391	23.277853	0.013502488
1392	23.277853	0.010722883
1393	23.277853	0.012249728
1394	23.277853	0.008648393
1395	23.277853	0.012110802
1396	23.341383	0.013208526
1397	23.341383	0.010966342
1398	23.341383	0.011945964
1399	23.341383	0.014333489
1400	23.405016	0.015786786
1401	23.405016	0.014506766
1402	23.405016	0.012522503
1403	23.46873	0.015578933
1404	23.46873	0.014290325
1405	23.46873	0.009025012
1406	23.532497	0.010661808
1407	23.532497	0.013387396
1408	23.596298	0.01496659
1409	23.596298	0.0132299615
1410	23.596298	0.012796457
1411	23.596298	0.012074469
1412	23.660122	0.013681394
1413	23.660122	0.014407922
1414	23.723969	0.012411305
1415	23.723969	0.012847992
1416	23.787855	0.012029551
1417	23.787855	0.011591986
1418	23.787855	0.014218852
1419	23.851814	0.011513278
1420	23.851814	0.013558909
1421	23.851814	0.01297406
1422	23.915913	0.014657649
1423	23.915913	0.014219113
1424	23.915913	0.011440555
1425	23.980223	0.012977618
1426	23.980223	0.01078344
1427	24.044846	0.01377958
1428	24.044846	0.011728868
1429	24.109835	0.0103246
1430	24.109835	0.013844433
1431	24.109835	0.008567249
1432	24.175224	0.013318484
1433	24.175224	0.009643668
1434	24.175224	0.01199452
1435	24.241024	0.011165732
1436	24.307222	0.012710569
1437	24.307222	0.007673686
1438	24.307222	0.013454575
1439	24.307222	0.009742965
1440	24.373781	0.015658733
1441	24.373781	0.0147527745
1442	24.373781	0.008467947
1443	24.373781	0.011300406
1444	24.440672	0.010196511
1445	24.440672	0.01276453
1446	24.507845	0.01231009
1447	24.507845	0.014464118
1448	24.57523	0.0134536205
1449	24.57523	0.016438007
1450	24.57523	0.007889481
1451	24.57523	0.01065739
1452	24.642765	0.012794982
1453	24.642765	0.015340344
1454	24.642765	0.010119438
1455	24.710386	0.012188242
1456	24.710386	0.014932531
1457	24.710386	0.0141219385
1458	24.778038	0.013601617
1459	24.778038	0.01741178
1460	24.778038	0.012781968
1461	24.845655	0.014316641
1462	24.845655	0.01181565
1463	24.913195	0.015997363
1464	24.913195	0.015654473
1465	24.913195	0.013606652
1466	24.913195	0.011576556
1467	24.980614	0.0129580945
1468	24.980614	0.017123722
1469	24.980614	0.015032713
1470	25.0479	0.014119246
1471	25.0479	0.01482219
1472	25.0479	0.016233193
1473	25.115068	0.01467763
1474	25.115068	0.01467763
1475	25.115068	0.01628624
1476	25.115068	0.015928153
1477	25.182173	0.013334106
1478	25.182173	0.015679074
1479	25.182173	0.015679074
1480	25.249243	0.013111594
1481	25.249243	0.014021558
1482	25.249243	0.0156656
1483	25.316326	0.0147801405
1484	25.316326	0.013858064
1485	25.316326	0.014226494
1486	25.383453	0.015045487
1487	25.383453	0.015045487
1488	25.383453	0.013554656
1489	25.450655	0.013102656
1490	25.450655	0.015171661
1491	25.450655	0.015738362
1492	25.450655	0.015927197
1493	25.517958	0.015533472
1494	25.517958	0.015914677
1495	25.585394	0.01344442
1496	25.585394	0.012679859
1497	25.652975	0.014644706
1498	25.652975	0.015226148
1499	25.652975	0.014257497
1500	25.652975	0.013098144
1501	25.72073	0.014338874
1502	25.72073	0.015120303
1503	25.788675	0.013274135
1504	25.788675	0.0130775785
1505	25.788675	0.016031796
1506	25.788675	0.016031796
1507	25.856817	0.014205217
1508	25.856817	0.016591877
1509	25.92517	0.017993554
1510	25.92517	0.016184319
1511	25.92517	0.011986283
1512	25.92517	0.01458112
1513	25.993748	0.0149883125
1514	25.993748	0.015190171
1515	26.062557	0.015424129
1516	26.062557	0.017253906
1517	26.062557	0.013396509
1518	26.062557	0.014612304
1519	26.1316	0.016292764
1520	26.1316	0.013843999
1521	26.1316	0.017110495
1522	26.200878	0.018006964
1523	26.200878	0.015133599
1524	26.270395	0.016240584
1525	26.270395	0.014595018
1526	26.270395	0.013157239
1527	26.340147	0.004211892
1528	26.340147	0.016124142
1529	26.340147	0.016330421
1530	26.340147	0.01591772
1531	26.340147	0.01674272
1532	26.41014	0.014977626
1533	26.41014	0.018280307
1534	26.480366	0.0150686875
1535	26.480366	0.017338846
1536	26.480366	0.015275163
1537	26.550812	0.016805531
1538	26.550812	0.015774963
1539	26.621479	0.016265195
1540	26.621479	0.015030541
1541	26.621479	0.017293328
1542	26.69236	0.015100839
1543	26.69236	0.017972136
1544	26.763443	0.014953991
1545	26.763443	0.018836992
1546	26.763443	0.017203692
1547	26.834717	0.018259231
1548	26.834717	0.016223714
1549	26.906176	0.016454881
1550	26.906176	0.015642304
1551	26.977808	0.017685618
1552	26.977808	0.016066404
1553	26.977808	0.017482802
1554	26.977808	0.017887767
1555	27.0496	0.015266385
1556	27.0496	0.018094212
1557	27.12155	0.015876334
1558	27.12155	0.01728802
1559	27.12155	0.016279979
1560	27.12155	0.01809456
1561	27.193628	0.019106919
1562	27.193628	0.017694237
1563	27.265833	0.016492717
1564	27.265833	0.019524544
1565	27.265833	0.016694525
1566	27.338156	0.01833709
1567	27.338156	0.016310157
1568	27.338156	0.019555487
1569	27.410585	0.017366
1570	27.410585	0.01777337
1571	27.483099	0.018462941
1572	27.483099	0.016207712
1573	27.483099	0.017846934
1574	27.483099	0.019491075
1575	27.555698	0.020031486
1576	27.555698	0.017956289
1577	27.628374	0.016231539
1578	27.628374	0.019576494
1579	27.628374	0.017064897
1580	27.701113	0.01916112
1581	27.701113	0.01916112
1582	27.701113	0.017890118
1583	27.773933	0.020512003
1584	27.773933	0.017289935
1585	27.846838	0.018897455
1586	27.846838	0.015866857
1587	27.846838	0.018028209
1588	27.919828	0.018625477
1589	27.919828	0.017086651
1590	27.919828	0.020395303
1591	27.992926	0.018628264
1592	27.992926	0.016623106
1593	27.992926	0.02064825
1594	28.066114	0.019370884
1595	28.066114	0.018689677
1596	28.066114	0.020282015
1597	28.13941	0.01858053
1598	28.13941	0.020656975
1599	28.212822	0.020392949
1600	28.212822	0.018058075
1601	28.212822	0.017825779
1602	28.286366	0.018989375
1603	28.286366	0.020646507
1604	28.286366	0.019225607
1605	28.360044	0.019753976
1606	28.360044	0.021193547
1607	28.360044	0.018320715
1608	28.43389	0.02033818
1609	28.43389	0.021308478
1610	28.43389	0.019611884
1611	28.507908	0.019749705
1612	28.582127	0.021403259
1613	28.582127	0.01918491
1614	28.582127	0.018447438
1615	28.582127	0.018693075
1616	28.656525	0.020626007
1617	28.656525	0.021123301
1618	28.656525	0.020626007
1619	28.731121	0.019615022
1620	28.805902	0.021629583
1621	28.805902	0.018615894
1622	28.805902	0.02037254
1623	28.805902	0.01886644
1624	28.880873	0.020905256
1625	28.880873	0.020400537
1626	28.95603	0.01943172
1627	28.95603	0.01943172
1628	29.03137	0.01872548
1629	29.03137	0.019233711
1630	29.03137	0.02152196
1631	29.106905	0.01828257
1632	29.106905	0.020831622
1633	29.106905	0.020831622
1634	29.182627	0.02091686
1635	29.182627	0.019382127
1636	29.182627	0.022453316
1637	29.258547	0.018961146
1638	29.258547	0.021526149
1639	29.33467	0.020604374
1640	29.33467	0.019832872
1641	29.33467	0.02086146
1642	29.410994	0.022269301
1643	29.410994	0.019688508
1644	29.410994	0.02252773
1645	29.487535	0.023957483
1646	29.487535	0.018778011
1647	29.487535	0.021105938
1648	29.564299	0.022805862
1649	29.564299	0.020206755
1650	29.564299	0.021245645
1651	29.641285	0.022181975
1652	29.718489	0.020520551
1653	29.718489	0.02392977
1654	29.718489	0.021830102
1655	29.718489	0.020258905
1656	29.795893	0.019914651
1657	29.795893	0.0230733
1658	29.873491	0.021169811
1659	29.873491	0.024615817
1660	29.873491	0.018793432
1661	29.873491	0.021698806
1662	29.951254	0.02033434
1663	29.951254	0.022994839
1664	29.951254	0.020865211
1665	30.029161	0.021650622
1666	30.029161	0.024600334
1667	30.029161	0.022721475
1668	30.029161	0.022453927
1669	30.107187	0.024090473
1670	30.185307	0.023330651
1671	30.185307	0.020351958
1672	30.185307	0.020892518
1673	30.2635	0.022591144
1674	30.2635	0.021501273
1675	30.2635	0.022045843
1676	30.34175	0.024343982
1677	30.34175	0.020504503
1678	30.34175	0.025169265
1679	30.34175	0.02132541
1680	30.42004	0.023382127
1681	30.42004	0.023382127
1682	30.498386	0.02327044
1683	30.498386	0.022715883
1684	30.576778	0.024299731
1685	30.576778	0.022068983
1686	30.576778	0.021512095
1687	30.576778	0.024299731
1688	30.655266	0.024238165
1689	30.655266	0.022837663
1690	30.73386	0.022789963
1691	30.73386	0.02391447
1692	30.73386	0.022789963
1693	30.812643	0.02134618
1694	30.812643	0.023036515
1695	30.891647	0.02131738
1696	30.891647	0.021882223
1697	30.891647	0.023294995
1698	30.970913	0.022993352
1699	30.970913	0.022143815
1700	30.970913	0.02271003
1701	31.050451	0.021559753
1702	31.050451	0.024395406
1703	31.050451	0.02467906
1704	31.130243	0.023246493
1705	31.130243	0.02069274
1706	31.210266	0.022664782
1707	31.210266	0.021529552
1708	31.210266	0.024084264
1709	31.290495	0.02236755
1710	31.290495	0.02463786
1711	31.290495	0.021799635
1712	31.370865	0.023774415
1713	31.370865	0.024058035
1714	31.370865	0.023207083
1715	31.451357	0.026596649
1716	31.451357	0.02291306
1717	31.531937	0.021205328
1718	31.531937	0.024887528
1719	31.531937	0.022338817
1720	31.612587	0.023184013
1721	31.612587	0.025730368
1722	31.612587	0.02403294
1723	31.693287	0.023749676
1724	31.693287	0.020071857
1725	31.774075	0.022622678
1726	31.774075	0.024885952
1727	31.774075	0.022057107
1728	31.774075	0.026300795
1729	31.854977	0.022915332
1730	31.854977	0.024330689
1731	31.854977	0.027447497
1732	31.936068	0.024914125
1733	31.936068	0.02463025
1734	32.017395	0.023232162
1735	32.017395	0.02636271
1736	32.017395	0.02664754
1737	32.098976	0.022121461
1738	32.098976	0.025260186
1739	32.180847	0.024450244
1740	32.180847	0.023589185
1741	32.180847	0.025599765
1742	32.26302	0.025095325
1743	32.26302	0.02654532
1744	32.26302	0.022784198
1745	32.34551	0.024608206
1746	32.34551	0.024900125
1747	32.428314	0.024143726
1748	32.428314	0.02473312
1749	32.511417	0.023112709
1750	32.511417	0.02669887
1751	32.511417	0.024004785
1752	32.511417	0.02579786
1753	32.594822	0.025117377
1754	32.594822	0.026029518
1755	32.678497	0.02447237
1756	32.678497	0.026635364
1757	32.678497	0.024165148
1758	32.762432	0.026380226
1759	32.762432	0.025749188
1760	32.762432	0.024180714
1761	32.846596	0.027155502
1762	32.846596	0.026832025
1763	32.846596	0.024584064
1764	32.846596	0.025223345
1765	32.930973	0.02639231
1766	32.930973	0.026063403
1767	32.930973	0.024428291
1768	33.015522	0.025013953
1769	33.015522	0.025348136
1770	33.015522	0.026018923
1771	33.100224	0.025374565
1772	33.100224	0.026750378
1773	33.18506	0.024097119
1774	33.18506	0.02340319
1775	33.18506	0.026550926
1776	33.18506	0.028328141
1777	33.26999	0.025356887
1778	33.26999	0.027527519
1779	33.26999	0.02680075
1780	33.35501	0.025678633
1781	33.440083	0.024608381
1782	33.440083	0.025361264
1783	33.440083	0.023487005
1784	33.440083	0.027259516
1785	33.440083	0.02687793
1786	33.525204	0.026679687
1787	33.525204	0.0282479
1788	33.525204	0.025514426
1789	33.610367	0.026970623
1790	33.610367	0.027371425
1791	33.610367	0.024982367
1792	33.69555	0.026963701
1793	33.69555	0.025739558
1794	33.69555	0.029026637
1795	33.69555	0.02778549
1796	33.780773	0.027051669
1797	33.780773	0.02873897
1798	33.86602	0.026379788
1799	33.86602	0.02510285
1800	33.86602	0.028530646
1801	33.951317	0.026205692
1802	33.951317	0.028844414
1803	33.951317	0.02708067
1804	33.951317	0.02708067
1805	34.03667	0.027452406
1806	34.03667	0.027901735
1807	34.03667	0.027901735
1808	34.12213	0.02884266
1809	34.12213	0.026548648
1810	34.12213	0.02884266
1811	34.20773	0.02615359
1812	34.20773	0.028018605
1813	34.29352	0.029148336
1814	34.29352	0.027237345
1815	34.29352	0.026762204
1816	34.29352	0.028190464
1817	34.379562	0.028434783
1818	34.379562	0.029901309
1819	34.379562	0.027948465
1820	34.46592	0.029245298
1821	34.46592	0.026772805
1822	34.46592	0.02974294
1823	34.55262	0.02812163
1824	34.55262	0.02812163
1825	34.639675	0.029576954
1826	34.639675	0.027529009
1827	34.639675	0.027020302
1828	34.639675	0.030091567
1829	34.72707	0.029046115
1830	34.72707	0.029567385
1831	34.8148	0.028549153
1832	34.8148	0.030666532
1833	34.8148	0.028022638
1834	34.90282	0.03076878
1835	34.90282	0.029693607
1836	34.90282	0.02702363
1837	34.99111	0.02874432
1838	34.99111	0.02874432
1839	35.079624	0.029465223
1840	35.079624	0.027820818
1841	35.079624	0.030566663
1842	35.168316	0.03136739
1843	35.168316	0.027475895
1844	35.168316	0.029137895
1845	35.257156	0.029409667
1846	35.257156	0.028287187
1847	35.34611	0.027464062
1848	35.34611	0.030299412
1849	35.34611	0.029730387
1850	35.34611	0.029730387
1851	35.435154	0.028953113
1852	35.52427	0.02820344
1853	35.52427	0.031097973
1854	35.52427	0.02820344
1855	35.52427	0.02820344
1856	35.61347	0.029809833
1857	35.61347	0.029809833
1858	35.61347	0.03097936
1859	35.70278	0.029126136
1860	35.70278	0.03148331
1861	35.79225	0.027872454
1862	35.79225	0.029648313
1863	35.79225	0.030241368
1864	35.881916	0.029608024
1865	35.881916	0.029608024
1866	35.971798	0.028391898
1867	35.971798	0.032000806
1868	35.971798	0.029592665
1869	35.971798	0.028991805
1870	36.061913	0.030809365
1871	36.061913	0.030204136
1872	36.061913	0.031415027
1873	36.15228	0.029625842
1874	36.15228	0.03267232
1875	36.2429	0.03089458
1876	36.2429	0.029060503
1877	36.2429	0.029060503
1878	36.333794	0.030962316
1879	36.333794	0.029119467
1880	36.42495	0.03104508
1881	36.42495	0.029810973
1882	36.42495	0.031663056
1883	36.516365	0.029283646
1884	36.516365	0.030522484
1885	36.516365	0.031762384
1886	36.608044	0.02938641
1887	36.608044	0.031251483
1888	36.69996	0.03262271
1889	36.69996	0.029502347
1890	36.69996	0.031373367
1891	36.69996	0.028879067
1892	36.79212	0.0315059
1893	36.79212	0.03087982
1894	36.79212	0.032132074
1895	36.88451	0.031020654
1896	36.977116	0.029285928
1897	36.977116	0.029914213
1898	36.977116	0.032428775
1899	36.977116	0.030542422
1900	37.069923	0.031959835
1901	37.069923	0.031959835
1902	37.069923	0.031329866
1903	37.16293	0.034021214
1904	37.16293	0.032758698
1905	37.16293	0.03023522
1906	37.25612	0.032302313
1907	37.25612	0.030408045
1908	37.34948	0.032483216
1909	37.34948	0.031219056
1910	37.34948	0.032483216
1911	37.44302	0.033301905
1912	37.44302	0.030771768
1913	37.536736	0.030328128
1914	37.536736	0.030961085
1915	37.536736	0.03222634
1916	37.630623	0.033685807
1917	37.630623	0.03178691
1918	37.630623	0.033052888
1919	37.630623	0.031154033
1920	37.724686	0.03324849
1921	37.724686	0.032615323
1922	37.81894	0.034077387
1923	37.81894	0.032179557
1924	37.81894	0.031546682
1925	37.9134	0.033640567
1926	37.9134	0.034272775
1927	37.9134	0.031743575
1928	38.008045	0.03257196
1929	38.008045	0.03383572
1930	38.10289	0.034029316
1931	38.10289	0.033398002
1932	38.10289	0.031503614
1933	38.19791	0.03359066
1934	38.19791	0.031698305
1935	38.293114	0.032521036
1936	38.293114	0.033780966
1937	38.293114	0.032521036
1938	38.38849	0.0345981
1939	38.38849	0.035226677
1940	38.38849	0.032081164
1941	38.48402	0.031640906
1942	38.48402	0.034154605
1943	38.579712	0.034337677
1944	38.579712	0.033083066
1945	38.579712	0.034337677
1946	38.67554	0.032639332
1947	38.67554	0.03514429
1948	38.771515	0.034070782
1949	38.771515	0.032820188
1950	38.771515	0.033445615
1951	38.86763	0.034246713
1952	38.86763	0.032373548
1953	38.86763	0.035494313
1954	38.963882	0.031926073
1955	38.963882	0.034419224
1956	39.060272	0.032722633
1957	39.060272	0.033966806
1958	39.060272	0.033966806
1959	39.156807	0.0353749
1960	39.156807	0.032270655
1961	39.156807	0.03413374
1962	39.253517	0.034295935
1963	39.253517	0.034915484
1964	39.253517	0.033056583
1965	39.350414	0.03259694
1966	39.350414	0.034452777
1967	39.350414	0.035070986
1968	39.44752	0.03336905
1969	39.44752	0.03522095
1970	39.44752	0.03275122
1971	39.544888	0.03351444
1972	39.544888	0.0359786
1973	39.544888	0.035362735
1974	39.544888	0.034130745
1975	39.544888	0.034130745
1976	39.642517	0.03611129
1977	39.740414	0.03378167
1978	39.740414	0.03378167
1979	39.740414	0.03378167
1980	39.83862	0.035740316
1981	39.83862	0.035127904
1982	39.83862	0.033902187
1983	39.83862	0.035740316
1984	39.937122	0.034625847
1985	39.937122	0.035848916
1986	40.035927	0.034728553
1987	40.035927	0.034117978
1988	40.135036	0.0360419
1989	40.135036	0.036651086
1990	40.135036	0.032992885
1991	40.135036	0.034822453
1992	40.23446	0.034908876
1993	40.23446	0.03673435
1994	40.33417	0.03498799
1995	40.33417	0.034379773
1996	40.434174	0.03506015
1997	40.434174	0.036880787
1998	40.434174	0.03384593
[truncated: 623 more rows]
