# Supplementary material for: The hair cell analysis toolbox is a precise and fully automated pipeline for whole cochlea hair cell quantification
Source: PLoS Biol. 2023 Mar 22;21(3):e3002041. doi: 10.1371/journal.pbio.3002041 (PMC10069775; doi:10.1371/journal.pbio.3002041)
Supplement: S1 Data — A compressed folder with spreadsheets containing, in separate files, the underlying numerical data and statistical analysis for Figs 1G, 3E, 3F, 3G, 4F, 4H, 5A, 5B, 5C, 6A, 6B, S1B, S1C, S1D, S1E, S1F. (ZIP) [file pbio.3002041.s004.zip › Figure 4HF/Figure4H/cochlea_1_frequency_error.csv]

	cochlea_1_gt_cell_frequency	cochlea_1_cell_frequency_error_percentage_of_octave
0	3.136	0.0
1	3.136	0.0
2	3.136	0.0
3	3.136	0.0
4	3.136	0.0
5	3.136	0.0
6	3.136	0.0
7	3.136	0.0
8	3.158102	0.010132294
9	3.158102	0.010132294
10	3.158102	0.010132294
11	3.179931	0.008604038
12	3.179931	0.019024283
13	3.179931	0.013806192
14	3.179931	0.016935095
15	3.2015376	0.014221093
16	3.2015376	0.010077986
17	3.2229705	0.019704059
18	3.2229705	0.008359886
19	3.2442758	0.013754918
20	3.2442758	0.017865412
21	3.2442758	0.013754918
22	3.2654889	0.011905086
23	3.2866483	0.016127994
24	3.2866483	0.018164344
25	3.2866483	0.018164344
26	3.3077784	0.011181179
27	3.3077784	0.011181179
28	3.3077784	0.017250536
29	3.3289075	0.010288207
30	3.3289075	0.014314071
31	3.3500552	0.014403127
32	3.3500552	0.016410286
33	3.3712368	0.013497495
34	3.3712368	0.01649207
35	3.3924627	0.019561037
36	3.3924627	0.010613811
37	3.3924627	0.0155800935
38	3.4137435	0.012701937
39	3.4350839	0.012809673
40	3.4350839	0.017740214
41	3.4350839	0.017740214
42	3.4564862	0.014887306
43	3.4779518	0.015000155
44	3.4779518	0.019894902
45	3.4779518	0.016956681
46	3.4994779	0.018042231
47	3.4994779	0.007340774
48	3.4994779	0.013171519
49	3.5210626	0.010396294
50	3.5210626	0.016211838
51	3.542701	0.015366388
52	3.542701	0.011505216
53	3.5643883	0.011645968
54	3.5643883	0.006847038
55	3.5643883	0.014530316
56	3.586125	0.017536683
57	3.586125	0.008917886
58	3.6079068	0.012880072
59	3.6297333	0.008268917
60	3.6297333	0.017770283
61	3.6516042	0.010309723
62	3.6516042	0.017884606
63	3.6516042	0.0074759447
64	3.6735146	0.008566939
65	3.6735146	0.012333834
66	3.6954637	0.009640367
67	3.6954637	0.011518525
68	3.7174513	0.010702754
69	3.7174513	0.011638462
70	3.7394776	0.011755148
71	3.7394776	0.01082293
72	3.7615411	0.012795695
73	3.783641	0.013825612
74	3.783641	0.014751977
75	3.783641	0.012899845
76	3.8057828	0.011156946
77	3.8057828	0.009314544
78	3.8279667	0.013099941
79	3.8279667	0.01218087
80	3.8501952	0.012281654
81	3.8501952	0.013197082
82	3.872475	0.012377486
83	3.8948083	0.01611388
84	3.8948083	0.01247297
85	3.8948083	0.009746111
86	3.9172037	0.014386441
87	3.939661	0.013581831
88	3.939661	0.012678581
89	3.939661	0.014485368
90	3.9621778	0.01638954
91	3.9847543	0.012899334
92	3.9847543	0.015590811
93	4.007388	0.014802365
94	4.0300756	0.018480025
95	4.0300756	0.014021663
96	4.0300756	0.0086826775
97	4.0528097	0.015021261
98	4.075588	0.015128313
99	4.075588	0.011590864
100	4.0984054	0.010825491
101	4.0984054	0.014348979
102	4.0984054	0.010825491
103	4.1212564	0.0109374635
104	4.144141	0.011918049
105	4.144141	0.011918049
106	4.1670575	0.012887061
107	4.1670575	0.011143123
108	4.1900067	0.009500615
109	4.212994	0.009595948
110	4.212994	0.013924918
111	4.259106	0.014074972
112	4.259106	0.014936838
113	4.282248	0.012433243
114	4.3054533	0.015085765
115	4.352056	0.01270654
116	4.3989286	0.011239201
117	4.3989286	0.013769909
118	4.422464	0.013884038
119	4.4460664	0.010650686
120	4.4460664	0.012326501
121	4.4697313	0.005779237
122	4.4934564	0.013416732
123	4.4934564	0.011750883
124	4.5172386	0.011054719
125	4.541072	0.012017658
126	4.541072	0.008710371
127	4.5649543	0.0113246925
128	4.5649543	0.00555962
129	4.5649543	0.014625488
130	4.5888767	0.009811877
131	4.612834	0.009941522
132	4.612834	0.011580286
133	4.612834	0.005031683
134	4.636824	0.006800137
135	4.6608515	0.010182673
136	4.6608515	0.0053022727
137	4.6849174	0.0062408033
138	4.709029	0.0047492147
139	4.709029	0.00878986
140	4.709029	0.010407735
141	4.733179	0.0056778267
142	4.757375	0.02676302
143	4.757375	0.009010865
144	4.757375	0.0025870497
145	4.781615	0.0067136916
146	4.781615	0.013129255
147	4.8058968	0.00842127
148	4.8058968	0.00283424
149	4.830222	0.006134973
150	4.830222	0.010915616
151	4.854591	0.010213071
152	4.854591	0.0054475716
153	4.8790073	0.0103064785
154	4.8790073	0.0071376525
155	4.9034667	0.0056582973
156	4.9034667	0.008026761
157	4.9279766	0.005761422
158	4.9525404	0.0058643683
159	4.9525404	0.007434026
160	4.9525404	0.011361891
161	4.9771614	0.0059678205
162	5.001842	0.0084152855
163	5.001842	0.0068535423
164	5.001842	0.0060738344
165	5.026582	0.0061806967
166	5.051384	0.0062897773
167	5.051384	0.0062897773
168	5.0762467	0.0056269476
169	5.1011686	0.0065127076
170	5.126152	0.01201834
171	5.126152	0.005855804
172	5.126152	0.010476715
173	5.1511874	0.0059642238
174	5.1762815	0.0060740057
175	5.1762815	0.00760597
176	5.1762815	0.012207645
177	5.201428	0.0046559605
178	5.2266226	0.0040055853
179	5.2266226	0.005527925
180	5.2266226	0.011627202
181	5.251865	0.0056344853
182	5.2771564	0.011806153
183	5.3024936	0.0050746994
184	5.3024936	0.011128787
185	5.3024936	0.010371194
186	5.3533006	0.007518033
187	5.3533006	0.00450921
188	5.3533006	0.009776689
189	5.378773	0.008349456
190	5.404295	0.010673221
191	5.404295	0.006924575
192	5.42987	0.00999242
193	5.42987	0.0047606993
194	5.42987	0.009244312
195	5.4555016	0.0033495983
196	5.4555016	0.0033495983
197	5.4555016	0.0026047323
198	5.5069375	0.009448504
199	5.5069375	0.0035122505
200	5.5327454	0.0035916828
201	5.5327454	0.008034629
202	5.5586176	0.002194205
203	5.584555	0.0015430627
204	5.584555	0.003014971
205	5.584555	0.008172812
206	5.610558	0.001626211
207	5.610558	0.002361452
208	5.6366262	0.0031769746
209	5.6627636	0.0017988485
210	5.6627636	0.0076530157
211	5.688967	0.0048038955
212	5.688967	0.0018830125
213	5.71524	0.002698119
214	5.71524	0.0056129
215	5.741577	0.0042388146
216	5.767983	0.0043195784
217	5.767983	0.0043195784
218	5.767983	0.0021432028
219	5.794458	0.002955073
220	5.820998	0.004487265
221	5.820998	0.0020111904
222	5.820998	0.0023192128
223	5.8475995	0.0038457334
224	5.8742614	0.0024893638
225	5.8742614	0.0039275484
226	5.9009748	0.0032874835
227	5.9009748	0.0047241873
228	5.927739	0.0026455896
229	5.927739	0.00307747
230	5.927739	0.0033617807
231	5.954547	0.004861831
232	5.9813924	0.004208977
233	6.0082736	0.0056860493
234	6.0082736	0.004973411
235	6.0082736	0.0028373296
236	6.0351853	0.0050176294
237	6.0621324	0.0043456415
238	6.0621324	0.0029269254
239	6.0621324	0.0029269254
240	6.089112	0.0050822403
241	6.116129	0.0043979376
242	6.116129	0.0043979376
243	6.1431904	0.0051228562
244	6.1431904	0.0051228562
245	6.1703067	0.005135366
246	6.1703067	0.005135366
247	6.197493	0.005150961
248	6.197493	0.00444886
249	6.224767	0.00587396
250	6.224767	0.0037726618
251	6.2521544	0.004504581
252	6.2521544	0.0038049098
253	6.279671	0.003155867
254	6.3073225	0.012286429
255	6.3073225	0.0025276493
256	6.335098	0.003996839
257	6.335098	0.0109552145
258	6.3629794	7.765226e-05
259	6.3629794	0.010332263
260	6.3629794	0.012419261
261	6.3909473	0.010409442
262	6.3909473	0.0048649167
263	6.4189734	0.010485081
264	6.447029	0.0043394687
265	6.447029	0.011244833
266	6.447029	0.010554228
267	6.447029	0.0036496671
268	6.5031238	0.012702107
269	6.5031238	0.009948012
270	6.5031238	0.0030752097
271	6.5031238	0.0030752097
272	6.5311117	0.007898484
273	6.559033	0.002405235
274	6.559033	0.0044577755
275	6.559033	0.009253369
276	6.586876	0.003732694
277	6.586876	0.009884815
278	6.61464	0.0036616754
279	6.61464	0.0004247737
280	6.6423364	0.0035616602
281	6.6423364	0.009008473
282	6.6699886	0.004118432
283	6.6699886	0.004118432
284	6.697633	0.0039802026
285	6.697633	0.0033025835
286	6.72533	0.003163761
287	6.72533	0.0024874753
288	6.7531376	0.003711766
289	6.7810974	0.0062979963
290	6.7810974	0.002253791
291	6.7810974	0.002253791
292	6.8092384	0.0021723963
293	6.8375764	0.0021198478
294	6.8375764	0.0027911565
295	6.8661194	0.0061169914
296	6.8948607	0.004775784
297	6.8948607	0.001433451
298	6.9237933	0.005470873
299	6.9237933	0.006138398
300	6.9529004	0.0048506903
301	6.9529004	0.00047672866
302	6.9821615	0.003586879
303	6.9821615	0.004916851
304	7.011556	0.0049972343
305	7.011556	0.0009717712
306	7.0410557	0.004422456
307	7.0706406	0.004514182
308	7.0706406	0.0038529374
309	7.1002893	0.0039453856
310	7.1002893	0.0039453856
311	7.1299863	0.0046924744
312	7.1299863	0.0040338836
313	7.159717	0.0041165454
314	7.159717	0.0034594077
315	7.189481	0.0035336958
316	7.189481	0.004189771
317	7.219277	0.0042564766
318	7.219277	0.0016377207
319	7.249107	0.0036628763
320	7.249107	0.0010502597
321	7.2789536	0.0024107294
322	7.2789536	0.0043670745
323	7.308814	0.003105757
324	7.308814	0.0005038212
325	7.3386745	0.004435658
326	7.3386745	0.0024866168
327	7.3685246	0.00380045
328	7.398351	0.0025037853
329	7.398351	0.0037980485
330	7.398351	0.0031507188
331	7.4281464	0.0031308122
332	7.4579015	0.0017993638
333	7.4579015	0.0024436945
334	7.4579015	0.0024436945
335	7.4876146	0.0036702526
336	7.517288	0.0029447752
337	7.517288	0.0010182938
338	7.517288	0.001660053
339	7.5469246	0.0034858293
340	7.5765443	0.0027295328
341	7.5765443	0.001449773
342	7.6061645	0.0051600435
343	7.6061645	0.0026040454
344	7.635817	0.0018383546
345	7.635817	0.0031129648
346	7.6655335	0.0036205037
347	7.6655335	0.0017121029
348	7.6953425	0.00095676613
349	7.6953425	0.00095676613
350	7.725264	0.00021410252
351	7.725264	0.0014815575
352	7.755322	0.0007527436
353	7.755322	0.00012072677
354	7.785526	0.0006733269
355	7.8158865	0.00061195646
356	7.8464103	0.0056051905
357	7.8464103	0.00056863454
358	7.877103	0.0011727888
359	7.877103	0.0018010815
360	7.907961	0.0030475792
361	7.9389825	0.0036820893
362	7.9389825	0.0011789751
363	7.9389825	0.0025718838
364	7.970168	0.0030841336
365	8.001508	0.0031280664
366	8.001508	0.0018570595
367	8.032993	0.0044313716
368	8.032993	0.0031862413
369	8.064616	0.0023319907
370	8.064616	0.0032564253
371	8.096371	0.0027171732
372	8.096371	0.0027171732
373	8.128238	0.0034264657
374	8.128238	0.0021403632
375	8.1602125	0.0035237453
376	8.1602125	0.0029061574
377	8.192282	0.0030093074
378	8.224437	0.0018835278
379	8.224437	0.0024993215
380	8.224437	0.0011919881
381	8.256664	0.0023060655
382	8.288958	0.00035320962
383	8.288958	0.00025967043
384	8.288958	0.002712195
385	8.32131	0.0014648318
386	8.353718	0.0016988758
387	8.353718	0.0016988758
388	8.386176	0.0024102142
389	8.386176	0.0012473273
390	8.418682	0.0037248032
391	8.418682	0.0005364276
392	8.451232	0.00016956493
393	8.451232	0.00016956493
394	8.451232	0.00043741817
395	8.483814	0.00034503845
396	8.516426	0.00034529984
397	8.516426	0.002161406
398	8.549061	0.0040484616
399	8.549061	0.0007860028
400	8.58171	0.0013175586
401	8.58171	0.0029027248
402	8.614369	0.0029578193
403	8.614369	0.0012559339
404	8.647034	0.002404945
405	8.647034	0.003001241
406	8.679695	0.0011635018
407	8.679695	0.0030341926
408	8.71235	0.0029296014
409	8.71235	0.0030554736
410	8.744993	0.0017161173
411	8.744993	0.0030635397
412	8.777622	0.0030601074
413	8.810239	0.0023138172
414	8.810239	0.001256302
415	8.810239	0.0030429454
416	8.842845	0.0036105537
417	8.875441	0.0023818843
418	8.875441	9.287033e-06
419	8.908036	0.0023344946
420	8.908036	0.0011495899
421	8.908036	0.0017418202
422	8.940636	0.0024496496
423	8.940636	0.0012684135
424	8.940636	0.0022769724
425	8.973251	0.0010330738
426	9.005902	0.0027355407
427	9.005902	0.002563097
428	9.005902	0.002563097
429	9.038603	0.0009024546
430	9.071372	0.0020118256
431	9.10424	0.0007814495
432	9.10424	0.00019587493
433	9.10424	0.0013669583
434	9.137235	0.00073555426
435	9.170369	0.0001205548
436	9.170369	0.0001205548
437	9.170369	0.0010456895
438	9.20366	0.0004763846
439	9.20366	0.0022216619
440	9.237108	0.0004743201
441	9.237108	0.00068759476
442	9.270719	0.0018637754
443	9.270719	0.0010351049
444	9.304488	0.0004208169
445	9.304488	0.0007365856
446	9.338412	0.00037006813
447	9.338412	0.00020705225
448	9.3724785	0.0008818525
449	9.3724785	0.00030607558
450	9.406677	0.00091964204
451	9.406677	0.00023004513
452	9.440998	0.00014395665
453	9.440998	0.00014395665
454	9.4754305	0.0006213351
455	9.4754305	0.0034814284
456	9.4754305	0.0011936233
457	9.509961	5.262573e-05
458	9.54458	0.0009800319
459	9.54458	0.002119178
460	9.54458	0.0009800319
461	9.579277	0.000866967
462	9.61405	0.00018317315
463	9.61405	0.0007507276
464	9.61405	0.003584871
465	9.64889	0.0011976683
466	9.683803	0.001185677
467	9.683803	0.0006208957
468	9.683803	0.0038952434
469	9.718793	0.0026361493
470	9.753854	0.0014337946
471	9.753854	0.009792226
472	9.753854	0.004186278
473	9.788983	0.0010004201
474	9.788983	0.00012185486
475	9.824179	0.0033436026
476	9.824179	0.00057224475
477	9.824179	0.0027844186
478	9.859436	0.0009675548
479	9.894748	0.0019584124
480	9.930103	0.00013312072
481	9.930103	0.00013312072
482	9.930103	0.0029100417
483	9.965504	0.0022118436
484	9.965504	0.0049800016
485	10.000941	0.0015180294
486	10.000941	0.00069412694
487	10.036406	0.0013806492
488	10.036406	0.0052378555
489	10.071892	0.0012468109
490	10.071892	0.0020573367
491	10.1074	0.0022137384
492	10.1074	0.00056713825
493	10.1074	0.0055033513
494	10.142917	0.0009907022
495	10.178448	0.00032258953
496	10.178448	0.005780983
497	10.178448	0.00032258953
498	10.213988	0.00020725398
499	10.213988	0.0045645814
500	10.249541	0.003900503
501	10.249541	0.005528902
502	10.249541	0.00044846104
503	10.2851095	0.003242332
504	10.2851095	0.003784019
505	10.320694	0.003131158
506	10.320694	0.0058326996
507	10.35631	0.00302094
508	10.391967	0.005600119
509	10.391967	0.00085914147
510	10.391967	0.0018347593
511	10.427678	0.0028000132
512	10.427678	0.0022626573
513	10.463459	0.0021485444
514	10.499334	0.0025615466
515	10.499334	0.00042270927
516	10.499334	0.0009575731
517	10.535314	0.0029637234
518	10.535314	0.00083031313
519	10.57141	0.0049472987
520	10.57141	0.00069248234
521	10.57141	0.0012249504
522	10.6076355	0.004788281
523	10.6076355	0.0005433955
524	10.643998	0.004087535
525	10.643998	0.00014875732
526	10.680499	0.0039045557
527	10.680499	0.00073549926
528	10.680499	0.0039045557
529	10.71715	0.0037075463
530	10.753949	0.0008680856
531	10.753949	0.004022343
532	10.753949	0.0029710478
533	10.790899	0.0027476298
534	10.828	0.0030340385
535	10.828	0.0014637127
536	10.828	0.0019873378
537	10.865252	0.006432453
538	10.865252	0.0017374686
539	10.902642	0.0014761941
540	10.902642	0.006160828
541	10.902642	8.788046e-05
542	10.940176	0.005358082
543	10.940176	0.005358082
544	10.97785	0.005063963
545	10.97785	0.0019549609
546	11.015647	0.0042438884
547	11.015647	0.0032098407
548	11.053564	0.0034172116
549	11.053564	0.0013530198
550	11.091599	0.0025842888
551	11.091599	0.006699724
552	11.091599	0.0025842888
553	11.129736	0.006367414
554	11.129736	0.005854716
555	11.129736	0.0007194968
556	11.167969	0.0055186297
557	11.206289	6.492491e-05
558	11.206289	0.005689642
559	11.206289	0.004157474
560	11.244685	0.004327031
561	11.244685	0.004327031
562	11.283146	0.0039847465
563	11.283146	0.0039847465
564	11.321661	0.0026269315
565	11.321661	0.003642716
566	11.360221	0.0027959638
567	11.360221	0.0022889262
568	11.360221	0.0063406387
569	11.398815	0.005997186
570	11.398815	0.005492216
571	11.398815	0.003470826
572	11.43744	0.0051533664
573	11.476092	0.0033082648
574	11.476092	0.0048178746
575	11.476092	0.0048178746
576	11.514778	0.0039832806
577	11.514778	0.0029787167
578	11.553498	0.0041559217
579	11.553498	0.0041559217
580	11.553498	0.0041559217
581	11.592254	0.0028288765
582	11.631044	0.0064972364
583	11.631044	0.0020075738
584	11.631044	0.004004062
585	11.631044	0.00250676
586	11.669877	0.0051745097
587	11.70875	0.004353768
588	11.70875	0.0053471206
589	11.70875	0.0018689416
590	11.7476635	0.0030410183
591	11.7476635	0.0055190613
592	11.786625	0.0032172524
593	11.786625	0.0042071487
594	11.825635	0.0019111326
595	11.825635	0.0028988402
596	11.864699	0.0030733335
597	11.864699	0.0055352035
598	11.864699	0.0020877453
599	11.864699	0.00701094
600	11.903814	0.0057023326
601	11.942993	0.0039060214
602	11.942993	0.005866113
603	11.942993	0.002924776
604	11.98224	0.005537275
605	11.98224	0.0070032496
606	11.98224	0.0060261996
607	12.021553	0.0047184844
608	12.060945	0.0043860264
609	12.060945	0.0038991235
610	12.100427	0.0064767646
611	12.100427	0.0035624579
612	12.100427	0.00453439
613	12.14	0.003706167
614	12.179676	0.0038418719
615	12.179676	0.0038418719
616	12.179676	0.0038418719
617	12.21946	0.0030029304
618	12.21946	0.007824722
619	12.259354	0.004085293
620	12.259354	0.0036040088
621	12.259354	0.0069710193
622	12.299356	0.006591652
623	12.299356	0.007071169
624	12.339477	0.005725556
625	12.339477	0.0052469173
626	12.379709	0.005808697
627	12.379709	0.004853508
628	12.420055	0.004929006
629	12.420055	0.004929006
630	12.420055	0.0082601085
631	12.460519	0.00831572
632	12.460519	0.0040430385
633	12.501097	0.0045735533
634	12.501097	0.0074147917
635	12.501097	0.0074147917
636	12.541785	0.00697966
637	12.582592	0.006064799
638	12.582592	0.00417981
639	12.582592	0.0070065334
640	12.623502	0.006085006
641	12.664524	0.0046881167
642	12.664524	0.0051567317
643	12.664524	0.0051567317
644	12.705648	0.008424786
645	12.705648	0.0042231036
646	12.746876	0.0042173252
647	12.746876	0.0042173252
648	12.746876	0.0074764206
649	12.788202	0.008841059
650	12.788202	0.006986832
651	12.788202	0.006986832
652	12.829621	0.0060280995
653	12.871136	0.0055257943
654	12.871136	0.004602797
655	12.912738	0.004557422
656	12.912738	0.008235201
657	12.912738	0.0068570515
658	12.912738	0.004557422
659	12.954423	0.005420659
660	12.954423	0.008626592
661	12.99619	0.004440367
662	12.99619	0.007638242
663	12.99619	0.004897426
664	13.038044	0.007100896
665	13.038044	0.007100896
666	13.038044	0.0061906218
667	13.079975	0.006556926
668	13.079975	0.00927632
669	13.121983	0.0055557485
670	13.121983	0.0055557485
671	13.164075	0.008605225
672	13.164075	0.004550003
673	13.164075	0.008605225
674	13.164075	0.00815512
675	13.20624	0.0075855963
676	13.248481	0.006115317
677	13.248481	0.008351526
678	13.248481	0.0056676273
679	13.290802	0.008655746
680	13.290802	0.005536153
681	13.333198	0.007617235
682	13.333198	0.007617235
683	13.333198	0.004951009
684	13.375669	0.007902191
685	13.375669	0.007017594
686	13.418209	0.008176221
687	13.418209	0.006412846
688	13.460825	0.0058020493
689	13.460825	0.005361966
690	13.503512	0.007375378
691	13.503512	0.0047471276
692	13.503512	0.00825025
693	13.503512	0.007812617
694	13.546273	0.0071824747
695	13.589108	0.006546128
696	13.589108	0.006546128
697	13.589108	0.0074151373
698	13.632009	0.0054712407
699	13.632009	0.008934763
700	13.674984	0.0069845854
701	13.674984	0.0048259846
702	13.674984	0.008277925
703	13.718034	0.007186536
704	13.718034	0.007616025
705	13.761156	0.0060919146
706	13.761156	0.0060919146
707	13.804347	0.009261694
708	13.804347	0.0054222126
709	13.804347	0.0062762946
710	13.847614	0.005598565
711	13.847614	0.008574949
712	13.847614	0.009423975
713	13.890956	0.008729626
714	13.890956	0.009575541
715	13.934373	0.008029558
716	13.934373	0.0071859313
717	13.977867	0.007745787
718	13.977867	0.009426831
719	13.977867	0.009426831
720	14.021438	0.006615581
721	14.065088	0.0067369593
722	14.065088	0.008825053
723	14.065088	0.0063189603
724	14.065088	0.00965951
725	14.108821	0.008929139
726	14.108821	0.0093448665
727	14.1526375	0.008193344
728	14.1526375	0.008608166
729	14.196543	0.008279827
730	14.196543	0.006624997
731	14.240534	0.008356024
732	14.240534	0.008356024
733	14.240534	0.0067068944
734	14.284619	0.0067780833
735	14.284619	0.010064017
736	14.284619	0.009653363
737	14.3288	0.008068384
738	14.3288	0.008068384
739	14.373079	0.008115859
740	14.373079	0.00689023
741	14.417461	0.009373774
742	14.417461	0.010187158
743	14.417461	0.006523496
744	14.417461	0.0073383856
745	14.461948	0.009396884
746	14.506545	0.007791349
747	14.506545	0.008601246
748	14.506545	0.0057660467
749	14.551254	0.007395517
750	14.551254	0.0114284195
751	14.596082	0.0053790556
752	14.596082	0.0061852676
753	14.596082	0.010612257
754	14.641023	0.009790582
755	14.641023	0.009790582
756	14.641023	0.008988064
757	14.686082	0.008562319
758	14.73126	0.007330261
759	14.73126	0.008927842
760	14.73126	0.008129176
761	14.776561	0.010872939
762	14.776561	0.0068915263
763	14.776561	0.010475308
764	14.821984	0.008432483
765	14.821984	0.009624191
766	14.867528	0.008370814
767	14.867528	0.009559181
768	14.91319	0.007509959
769	14.91319	0.0083011035
770	14.958976	0.007827748
771	14.958976	0.011375115
772	14.958976	0.0066437433
773	15.004886	0.006560381
774	15.004886	0.011280906
775	15.004886	0.0097090285
776	15.050913	0.0096106
777	15.097061	0.009113276
778	15.097061	0.007938247
779	15.097061	0.0059783617
780	15.143329	0.012124503
781	15.143329	0.009001217
782	15.143329	0.010953864
783	15.143329	0.007828613
784	15.189717	0.010440314
785	15.236218	0.010311349
786	15.236218	0.008755667
787	15.236218	0.0099225305
788	15.282841	0.009010735
789	15.329573	0.008483776
790	15.329573	0.0077086124
791	15.329573	0.0111937225
792	15.329573	0.008096402
793	15.376422	0.011042854
794	15.376422	0.010270384
795	15.423382	0.00934452
796	15.423382	0.007029432
797	15.47045	0.008030855
798	15.47045	0.010724442
799	15.47045	0.008800655
800	15.517629	0.01132424
801	15.517629	0.0074846325
802	15.517629	0.0109408675
803	15.564919	0.010000979
804	15.564919	0.010000979
805	15.612313	0.009059366
806	15.612313	0.009059366
807	15.659812	0.010786473
808	15.659812	0.00849753
809	15.659812	0.009260829
810	15.707411	0.007932627
811	15.707411	0.010978472
812	15.755118	0.008884752
813	15.755118	0.0107838735
814	15.755118	0.009264896
815	15.802923	0.009069317
816	15.802923	0.011721759
817	15.802923	0.011343221
818	15.802923	0.009069317
819	15.85083	0.011138434
820	15.85083	0.008869352
821	15.898834	0.007531742
822	15.898834	0.011306993
823	15.898834	0.009797768
824	15.898834	0.011306993
825	15.94694	0.0077025606
826	15.94694	0.01034019
827	15.995145	0.009747813
828	15.995145	0.010874932
829	15.995145	0.0067387735
830	16.043447	0.009527239
831	16.043447	0.011776723
832	16.043447	0.0065247915
833	16.043447	0.008026618
834	16.091852	0.009676911
835	16.091852	0.008554014
836	16.091852	0.010425417
837	16.14035	0.009447604
838	16.14035	0.008700645
839	16.14035	0.0109408675
840	16.188948	0.007349708
841	16.188948	0.008841319
842	16.188948	0.011820852
843	16.237637	0.010463614
844	16.237637	0.007116278
845	16.237637	0.01083499
846	16.286415	0.010219634
847	16.286415	0.010590514
848	16.335281	0.008491734
849	16.335281	0.009972578
850	16.384233	0.008613876
851	16.384233	0.008613876
852	16.384233	0.012674567
853	16.433266	0.010206297
854	16.433266	0.0109428605
855	16.433266	0.007256971
856	16.482382	0.009581514
857	16.482382	0.011051692
858	16.53157	0.00785481
859	16.53157	0.008588962
860	16.580835	0.007963754
861	16.580835	0.010160918
862	16.580835	0.010892953
863	16.580835	0.010160918
864	16.630165	0.010263282
865	16.679567	0.0078089
866	16.679567	0.009268012
867	16.679567	0.009632674
868	16.729034	0.00827533
869	16.729034	0.013003041
870	16.729034	0.011185749
871	16.729034	0.009003207
872	16.778564	0.009463964
873	16.778564	0.01091626
874	16.82816	0.011008626
875	16.82816	0.009196873
876	16.82816	0.011370522
877	16.877813	0.008930091
878	16.877813	0.011100132
879	16.927534	0.010467771
880	16.927534	0.008301362
881	16.927534	0.010828925
882	16.977316	0.010558549
883	16.977316	0.009477207
884	17.027163	0.008129003
885	17.027163	0.011366881
886	17.027163	0.010647774
887	17.077084	0.008221537
888	17.077084	0.010735878
889	17.127075	0.009389354
890	17.127075	0.009389354
891	17.127075	0.010822947
892	17.177141	0.011625273
893	17.177141	0.008761549
894	17.177141	0.012698511
895	17.227291	0.008849971
896	17.227291	0.011352148
897	17.27754	0.010720544
898	17.27754	0.011791028
899	17.27754	0.009649901
900	17.327883	0.009376457
901	17.327883	0.0122276135
902	17.378344	0.0115925055
903	17.378344	0.010169059
904	17.378344	0.008744939
905	17.428925	0.010956378
906	17.428925	0.010600822
907	17.479652	0.009605666
908	17.479652	0.009605666
909	17.530527	0.0125105325
910	17.530527	0.008963231
911	17.530527	0.009318209
912	17.581581	0.008315114
913	17.581581	0.011504263
914	17.581581	0.011858653
915	17.632824	0.01084686
916	17.684278	0.0073511773
917	17.684278	0.009828243
918	17.684278	0.010182136
919	17.73597	0.010568252
920	17.73597	0.009154469
921	17.73597	0.011981427
922	17.78789	0.011294773
923	17.78789	0.007764288
924	17.840033	0.01024726
925	17.840033	0.00989465
926	17.840033	0.010600129
927	17.892395	0.011659948
928	17.892395	0.009192546
929	17.944958	0.008838031
930	17.944958	0.0137701165
931	17.944958	0.012713692
932	17.944958	0.011304653
933	17.944958	0.008485506
934	17.997704	0.01059216
935	17.997704	0.01200033
936	18.050617	0.008468726
937	18.050617	0.011987063
938	18.103674	0.013376981
939	18.103674	0.009862616
940	18.15685	0.0091454685
941	18.15685	0.012658519
942	18.210125	0.012645593
943	18.210125	0.011592679
944	18.210125	0.00948543
945	18.263481	0.011583317
946	18.316889	0.010527366
947	18.316889	0.008072276
948	18.316889	0.013332891
949	18.316889	0.009475303
950	18.370333	0.011934171
951	18.370333	0.0126351835
952	18.370333	0.01158375
953	18.423788	0.011596406
954	18.477251	0.010567472
955	18.477251	0.009867031
956	18.477251	0.011267646
957	18.530703	0.009201027
958	18.530703	0.01200111
959	18.530703	0.012350939
960	18.584143	0.011344434
961	18.584143	0.01029524
962	18.637598	0.009998814
963	18.637598	0.011047879
964	18.691082	0.012505415
965	18.691082	0.010059514
966	18.691082	0.009360532
967	18.744633	0.008727117
968	18.744633	0.012220763
969	18.744633	0.011522292
970	18.798258	0.01019452
971	18.798258	0.010543738
972	18.851986	0.012708921
973	18.851986	0.011662029
974	18.851986	0.009218682
975	18.905828	0.007896657
976	18.959799	0.010760569
977	18.959799	0.009714136
978	18.959799	0.007970067
979	18.959799	0.0111091435
980	19.013912	0.01118055
981	19.013912	0.012923649
982	19.013912	0.010135026
983	19.068178	0.009160526
984	19.122606	0.012016024
985	19.122606	0.009229153
986	19.122606	0.008880946
987	19.122606	0.012016024
988	19.177212	0.010340016
989	19.177212	0.014169874
990	19.177212	0.010688317
991	19.232	0.010054059
992	19.286983	0.012547831
993	19.286983	0.012547831
994	19.286983	0.0090678455
995	19.286983	0.007675761
996	19.342175	0.009469071
997	19.342175	0.011556358
998	19.39758	0.01125586
999	19.39758	0.010560369
1000	19.39758	0.01125586
1001	19.453196	0.009907639
1002	19.453196	0.012688968
1003	19.453196	0.013732352
1004	19.509	0.011685695
1005	19.509	0.009947381
1006	19.564962	0.010681646
1007	19.564962	0.011724273
1008	19.621063	0.013153855
1009	19.621063	0.008288649
1010	19.621063	0.010721496
1011	19.677279	0.010763948
1012	19.677279	0.012849206
1013	19.677279	0.010416928
1014	19.73359	0.013938289
1015	19.73359	0.011158626
1016	19.73359	0.0118535375
1017	19.78998	0.012948204
1018	19.78998	0.010516452
1019	19.846422	0.012660948
1020	19.846422	0.013008334
1021	19.846422	0.009534337
1022	19.902914	0.011339581
1023	19.902914	0.011686996
1024	19.95944	0.011416719
1025	19.95944	0.011416719
1026	20.015999	0.010113809
1027	20.015999	0.00976634
1028	20.072577	0.012295346
1029	20.072577	0.009863048
1030	20.072577	0.012295346
1031	20.072577	0.009515813
1032	20.129183	0.012054438
1033	20.129183	0.012054438
1034	20.185812	0.009738896
1035	20.185812	0.011823193
1036	20.185812	0.0090437895
1037	20.242495	0.010557597
1038	20.242495	0.012990286
1039	20.242495	0.010557597
1040	20.299246	0.00929865
1041	20.299246	0.01138387
1042	20.3561	0.009781318
1043	20.3561	0.011866456
1044	20.3561	0.011171537
1045	20.3561	0.009086018
1046	20.413065	0.012005099
1047	20.413065	0.011657781
1048	20.413065	0.010615203
1049	20.413065	0.012352934
1050	20.470167	0.011103338
1051	20.527412	0.010550147
1052	20.527412	0.011593113
1053	20.527412	0.009507503
1054	20.527412	0.010898151
1055	20.584818	0.01243056
1056	20.584818	0.012778237
1057	20.584818	0.009302111
1058	20.642374	0.011878247
1059	20.642374	0.009445268
1060	20.700106	0.010977866
1061	20.700106	0.009587313
1062	20.757994	0.0083393315
1063	20.757994	0.013205923
1064	20.757994	0.009729893
1065	20.757994	0.011467684
1066	20.81605	0.012304886
1067	20.81605	0.01091418
1068	20.81605	0.014042398
1069	20.81605	0.011261839
1070	20.81605	0.011609582
1071	20.874268	0.013488513
1072	20.93264	0.009459809
1073	20.93264	0.011544916
1074	20.93264	0.010502333
1075	20.93264	0.009807378
1076	20.991158	0.01203458
1077	20.991158	0.011687169
1078	20.991158	0.01203458
1079	20.991158	0.013772027
1080	21.049822	0.012871938
1081	21.049822	0.012177315
1082	21.049822	0.009745736
1083	21.108625	0.012320757
1084	21.108625	0.01127926
1085	21.167568	0.01038133
1086	21.167568	0.00933976
1087	21.167568	0.013159582
1088	21.167568	0.014200962
1089	21.167568	0.008645278
1090	21.226652	0.013651011
1091	21.226652	0.011915097
1092	21.226652	0.01156806
1093	21.285877	0.012408009
1094	21.285877	0.011366795
1095	21.345242	0.0118592605
1096	21.345242	0.009083855
1097	21.345242	0.009777595
1098	21.40474	0.011659168
1099	21.40474	0.009924956
1100	21.40474	0.0126992045
1101	21.40474	0.012005705
1102	21.464375	0.010072157
1103	21.464375	0.01180542
1104	21.524145	0.0102203265
1105	21.524145	0.01264594
1106	21.524145	0.011606549
1107	21.524145	0.01125976
1108	21.584051	0.011753488
1109	21.584051	0.013485041
1110	21.64409	0.010862889
1111	21.64409	0.013978838
1112	21.64409	0.011555404
1113	21.704266	0.011357955
1114	21.764574	0.011852064
1115	21.764574	0.01358061
1116	21.764574	0.010122555
1117	21.764574	0.013234909
1118	21.825014	0.012691918
1119	21.885586	0.01111339
1120	21.885586	0.011458843
1121	21.885586	0.011804726
1122	21.946293	0.010572323
1123	21.946293	0.013680352
1124	22.007124	0.013138235
1125	22.007124	0.010032065
1126	22.007124	0.011067636
1127	22.068087	0.011908507
1128	22.068087	0.011908507
1129	22.129185	0.010679654
1130	22.129185	0.011024657
1131	22.129185	0.013438952
1132	22.190403	0.012900222
1133	22.190403	0.010487608
1134	22.251755	0.010640064
1135	22.251755	0.0127064055
1136	22.251755	0.010640064
1137	22.31324	0.012513221
1138	22.31324	0.014578253
1139	22.31324	0.0107916705
1140	22.374847	0.011289226
1141	22.374847	0.012665719
1142	22.374847	0.012665719
1143	22.436584	0.013163401
1144	22.436584	0.01453899
1145	22.436584	0.012819534
1146	22.498446	0.011942062
1147	22.56044	0.010721844
1148	22.56044	0.011409092
1149	22.56044	0.014157281
1150	22.62256	0.0143103
1151	22.62256	0.010533603
1152	22.62256	0.012593806
1153	22.684805	0.012405233
1154	22.747175	0.011533214
1155	22.747175	0.012562317
1156	22.747175	0.010503199
1157	22.809679	0.010318884
1158	22.809679	0.014776492
1159	22.809679	0.012719505
1160	22.809679	0.014776492
1161	22.872305	0.0125343
1162	22.935059	0.013034972
1163	22.935059	0.014404621
1164	22.935059	0.010979946
1165	22.997938	0.013535125
1166	22.997938	0.011139301
1167	23.06095	0.011641484
1168	23.06095	0.014037101
1169	23.06095	0.013695023
1170	23.124086	0.011803166
1171	23.124086	0.013513338
1172	23.187347	0.014358068
1173	23.187347	0.012307401
1174	23.187347	0.013674796
1175	23.250736	0.012469505
1176	23.250736	0.013836272
1177	23.314253	0.013317356
1178	23.314253	0.01468345
1179	23.314253	0.010584277
1180	23.377897	0.013140578
1181	23.377897	0.011775075
1182	23.441668	0.013306941
1183	23.441668	0.013306941
1184	23.441668	0.013306941
1185	23.505571	0.0114272935
1186	23.569607	0.01159658
1187	23.569607	0.0112551665
1188	23.569607	0.013643718
1189	23.569607	0.013984916
1190	23.698065	0.01228225
1191	23.698065	0.013645888
1192	23.762493	0.014843214
1193	23.762493	0.011433708
1194	23.762493	0.011774556
1195	23.827047	0.013656479
1196	23.827047	0.014338527
1197	23.827047	0.013656479
1198	23.89174	0.013153595
1199	23.956562	0.011971889
1200	23.956562	0.014017129
1201	23.956562	0.012312518
1202	24.02152	0.011133147
1203	24.02152	0.014541596
1204	24.02152	0.013859888
1205	24.086617	0.012682722
1206	24.086617	0.014046479
1207	24.151848	0.011848683
1208	24.151848	0.014576255
1209	24.151848	0.01253083
1210	24.21722	0.014086248
1211	24.21722	0.013063347
1212	24.21722	0.014426856
1213	24.282728	0.013257907
1214	24.348373	0.012432208
1215	24.348373	0.012432208
1216	24.348373	0.013113851
1217	24.414156	0.011608976
1218	24.414156	0.013997159
1219	24.480072	0.011812876
1220	24.480072	0.013518807
1221	24.480072	0.011471672
1222	24.54613	0.012361
1223	24.54613	0.013043129
1224	24.612326	0.01154691
1225	24.612326	0.014277298
1226	24.612326	0.01154691
1227	24.678654	0.013125392
1228	24.678654	0.0114184525
1229	24.678654	0.014832528
1230	24.745121	0.012317808
1231	24.745121	0.013000959
1232	24.811728	0.01390382
1233	24.811728	0.011513278
1234	24.811728	0.014245426
1235	24.811728	0.014928447
1236	24.878462	0.013444507
1237	24.945337	0.01298803
1238	24.945337	0.012304539
1239	24.945337	0.01298803
1240	25.012356	0.01492584
1241	25.012356	0.014583812
1242	25.012356	0.011508597
1243	25.07951	0.012082446
1244	25.07951	0.013791474
1245	25.146793	0.0133439135
1246	25.146793	0.013002173
1247	25.214218	0.012215385
1248	25.214218	0.012215385
1249	25.28178	0.011431107
1250	25.28178	0.014507373
1251	25.28178	0.012114964
1252	25.349476	0.012016978
1253	25.349476	0.013042782
1254	25.349476	0.014751472
1255	25.41732	0.014997957
1256	25.41732	0.012947075
1257	25.41732	0.01465626
1258	25.485289	0.012854759
1259	25.553406	0.011396871
1260	25.553406	0.014815326
1261	25.553406	0.011396871
1262	25.621655	0.011309073
1263	25.621655	0.01267665
1264	25.621655	0.014043787
1265	25.690044	0.014641839
1266	25.690044	0.014641839
1267	25.690044	0.013616026
1268	25.758575	0.012507237
1269	25.827242	0.01481828
1270	25.827242	0.012768087
1271	25.827242	0.014134877
1272	25.827242	0.012084527
1273	25.89605	0.014738614
1274	25.89605	0.014397325
1275	25.964998	0.012953236
1276	25.964998	0.0136366
1277	26.034084	0.012536295
1278	26.034084	0.013219722
1279	26.103317	0.012462826
1280	26.103317	0.014854074
1281	26.103317	0.012462826
1282	26.172691	0.014440493
1283	26.172691	0.013757442
1284	26.172691	0.011024917
1285	26.242205	0.014370488
1286	26.242205	0.011638709
1287	26.311867	0.011911975
1288	26.311867	0.014985272
1289	26.311867	0.012253544
1290	26.381664	0.013553614
1291	26.381664	0.014577819
1292	26.381664	0.012529008
1293	26.45161	0.014513106
1294	26.45161	0.014513106
1295	26.521704	0.011377976
1296	26.521704	0.013426366
1297	26.591942	0.014048303
1298	26.591942	0.013365264
1299	26.591942	0.013365264
1300	26.662325	0.011941108
1301	26.732857	0.011201522
1302	26.732857	0.013590593
1303	26.732857	0.013932038
1304	26.732857	0.011884144
1305	26.803537	0.013876383
1306	26.803537	0.013876383
1307	26.87437	0.012457882
1308	26.87437	0.013140404
1309	26.945349	0.01206519
1310	26.945349	0.011724013
1311	26.945349	0.014453868
1312	27.016487	0.012015071
1313	27.016487	0.014062717
1314	27.016487	0.014062717
1315	27.087772	0.014697697
1316	27.087772	0.012649931
1317	27.159218	0.012603954
1318	27.159218	0.012603954
1319	27.230814	0.011194936
1320	27.230814	0.0139256995
1321	27.230814	0.014608309
1322	27.302565	0.0108119445
1323	27.302565	0.013543111
1324	27.374477	0.012479393
1325	27.374477	0.013503617
1326	27.374477	0.012820835
1327	27.446548	0.014491044
1328	27.446548	0.011758864
1329	27.518787	0.01104034
1330	27.518787	0.0130899
1331	27.518787	0.013772982
1332	27.59118	0.0130573595
1333	27.59118	0.012715775
1334	27.663738	0.012685758
1335	27.663738	0.011660381
1336	27.736462	0.013684171
1337	27.736462	0.0109490985
1338	27.736462	0.011291047
1339	27.809357	0.011949519
1340	27.809357	0.012975275
1341	27.809357	0.013317182
1342	27.882414	0.011926802
1343	27.955645	0.01190712
1344	27.955645	0.014303439
1345	27.955645	0.01156494
1346	27.955645	0.011222928
1347	28.02905	0.013260076
1348	28.02905	0.013602485
1349	28.102633	0.011190689
1350	28.102633	0.012560756
1351	28.176386	0.011864289
1352	28.176386	0.011521599
1353	28.250319	0.010141261
1354	28.250319	0.013914759
1355	28.250319	0.013914759
1356	28.250319	0.010827019
1357	28.324434	0.012880527
1358	28.324434	0.01322354
1359	28.398737	0.011504696
1360	28.398737	0.012534733
1361	28.473217	0.011161052
1362	28.473217	0.012192057
1363	28.473217	0.013910679
1364	28.473217	0.014254979
1365	28.547886	0.013227879
1366	28.622744	0.011857786
1367	28.622744	0.012202204
1368	28.622744	0.012890418
1369	28.697788	0.011867323
1370	28.77302	0.013947406
1371	28.77302	0.011190429
1372	28.77302	0.01084582
1373	28.77302	0.011190429
1374	28.848436	0.0129295485
1375	28.848436	0.013274396
1376	28.924047	0.01053291
1377	28.924047	0.011912929
1378	28.999844	0.0122793885
1379	28.999844	0.010898498
1380	28.999844	0.014351554
1381	29.075815	0.010577001
1382	29.075815	0.014032238
1383	29.075815	0.012995492
1384	29.151981	0.012331685
1385	29.228321	0.0144379735
1386	29.228321	0.010979165
1387	29.228321	0.012362301
1388	29.228321	0.012016544
1389	29.304846	0.013088078
1390	29.381546	0.013470806
1391	29.381546	0.011739878
1392	29.381546	0.012432295
1393	29.458427	0.0124711525
1394	29.458427	0.013856935
1395	29.535471	0.0125133945
1396	29.535471	0.011820419
1397	29.61269	0.010479032
1398	29.61269	0.012211656
1399	29.61269	0.013944628
1400	29.690067	0.011566327
1401	29.690067	0.013992904
1402	29.690067	0.012259701
1403	29.767612	0.010576221
1404	29.767612	0.011963305
1405	29.845304	0.011670178
1406	29.845304	0.012363776
1407	29.845304	0.012710483
1408	29.923153	0.011726527
1409	29.923153	0.013807361
1410	30.00116	0.012132134
1411	30.00116	0.010744714
1412	30.00116	0.014213207
1413	30.00116	0.011438474
1414	30.079298	0.013581825
1415	30.079298	0.013234909
1416	30.157589	0.011218681
1417	30.157589	0.01260595
1418	30.23601	0.011286713
1419	30.23601	0.014060459
1420	30.23601	0.011980127
1421	30.314562	0.013437476
1422	30.314562	0.011357262
1423	30.393238	0.013511602
1424	30.393238	0.013164789
1425	30.393238	0.012124937
1426	30.472036	0.011855445
1427	30.472036	0.014281207
1428	30.550936	0.011936686
1429	30.550936	0.012629545
1430	30.550936	0.013668806
1431	30.629927	0.012368285
1432	30.629927	0.01375423
1433	30.708986	0.01211271
1434	30.708986	0.011766406
1435	30.788103	0.0108244205
1436	30.788103	0.012555378
1437	30.867256	0.011620072
1438	30.867256	0.013004169
1439	30.867256	0.011273973
1440	30.946426	0.010692389
1441	30.946426	0.014843736
1442	30.946426	0.013460217
1443	31.02563	0.012885212
1444	31.02563	0.011155939
1445	31.104845	0.011971976
1446	31.104845	0.013009115
1447	31.104845	0.014736963
1448	31.184082	0.014521532
1449	31.184082	0.01175765
1450	31.263329	0.011551071
1451	31.263329	0.0139690265
1452	31.263329	0.0139690265
1453	31.342615	0.013422634
1454	31.342615	0.01376786
1455	31.421953	0.013572103
1456	31.421953	0.013227098
1457	31.501362	0.012001197
1458	31.501362	0.012001197
1459	31.580885	0.013882114
1460	31.580885	0.013192472
1461	31.580885	0.011813136
1462	31.660557	0.010936795
1463	31.660557	0.014039966
1464	31.740425	0.0121285785
1465	31.740425	0.013162099
1466	31.740425	0.0135069145
1467	31.820559	0.013658823
1468	31.820559	0.013658823
1469	31.901026	0.012769822
1470	31.901026	0.012769822
1471	31.981905	0.011870791
1472	31.981905	0.012903432
1473	32.06329	0.012334114
1474	32.06329	0.014054641
1475	32.145287	0.0120899035
1476	32.145287	0.008993602
1477	32.228004	0.012509231
1478	32.228004	0.011133928
1479	32.311462	0.010840535
1480	32.311462	0.008777987
1481	32.395615	0.010181096
1482	32.395615	0.011555752
1483	32.395615	0.012929723
1484	32.395615	0.011899143
1485	32.48037	0.012937792
1486	32.48037	0.013624794
1487	32.565605	0.012246693
1488	32.565605	0.011216775
1489	32.651184	0.012234812
1490	32.651184	0.011548556
1491	32.73697	0.010850325
1492	32.73697	0.010164556
1493	32.822834	0.013242719
1494	32.822834	0.00981491
1495	32.822834	0.011528967
1496	32.908634	0.010162218
1497	32.908634	0.013588422
1498	32.908634	0.012218074
1499	32.994286	0.0118934205
1500	32.994286	0.0132632
1501	33.079712	0.012614364
1502	33.079712	0.010902484
1503	33.164906	0.0133517245
1504	33.164906	0.010614856
1505	33.164906	0.013009722
1506	33.249893	0.011711355
1507	33.33479	0.01213491
1508	33.33479	0.01213491
1509	33.419754	0.012221543
1510	33.419754	0.014954252
1511	33.5049	0.010941474
1512	33.59025	0.009319853
1513	33.59025	0.013415604
1514	33.59025	0.01102665
1515	33.59025	0.014098058
1516	33.67574	0.012818754
1517	33.67574	0.011795537
1518	33.76128	0.014272782
1519	33.76128	0.014613607
1520	33.84674	0.011306733
1521	33.84674	0.0106255105
1522	33.931995	0.012447126
1523	33.931995	0.014149466
1524	34.01695	0.0146265505
1525	34.01695	0.008839675
1526	34.01695	0.011563379
1527	34.10157	0.013083566
1528	34.18587	0.013261725
1529	34.18587	0.0105417445
1530	34.18587	0.010881776
1531	34.27	0.012435418
1532	34.27	0.012775288
1533	34.354256	0.012630065
1534	34.354256	0.01093151
1535	34.438927	0.012474449
1536	34.438927	0.01145607
1537	34.524258	0.011280299
1538	34.524258	0.010941127
1539	34.61037	0.010740123
1540	34.69733	0.008137478
1541	34.69733	0.009833437
1542	34.69733	0.010172523
1543	34.785107	0.012289795
1544	34.785107	0.009578571
1545	34.785107	0.010595539
1546	34.87366	0.012008654
1547	34.962868	0.011032022
1548	34.962868	0.0096776895
1549	34.962868	0.011032022
1550	35.05258	0.010381416
1551	35.142643	0.009385805
1552	35.142643	0.008709641
1553	35.142643	0.010400818
1554	35.2329	0.00906724
1555	35.2329	0.012785786
1556	35.323166	0.00808049
1557	35.323166	0.0114600565
1558	35.323166	0.00808049
1559	35.413277	0.011499495
1560	35.413277	0.010486567
1561	35.413277	0.011499495
1562	35.50321	0.009866338
1563	35.593018	0.009259444
1564	35.593018	0.010271683
1565	35.593018	0.010946499
1566	35.68274	0.011699912
1567	35.68274	0.009001389
1568	35.772434	0.01111235
1569	35.772434	0.009089479
1570	35.772434	0.009763829
1571	35.862152	0.010194346
1572	35.862152	0.011205335
1573	35.951927	0.011977178
1574	35.951927	0.009282725
1575	35.951927	0.009619602
1576	36.04181	0.012078371
1577	36.04181	0.012078371
1578	36.04181	0.010058389
1579	36.131805	0.012182691
1580	36.131805	0.011173444
1581	36.221985	0.010605327
1582	36.312363	0.009700891
1583	36.312363	0.010709282
1584	36.40298	0.011819292
1585	36.40298	0.011147359
1586	36.40298	0.009130497
1587	36.493885	0.01158089
1588	36.493885	0.00922924
1589	36.585064	0.011003427
1590	36.585064	0.010667785
1591	36.585064	0.0116751185
1592	36.67653	0.010086965
1593	36.768265	0.0101754675
1594	36.768265	0.009504214
1595	36.768265	0.0125238905
1596	36.860275	0.011937033
1597	36.860275	0.012607945
1598	36.952553	0.0110126985
1599	36.952553	0.010341835
1600	37.045097	0.011426773
1601	37.045097	0.011091466
1602	37.137894	0.009827897
1603	37.137894	0.010833084
1604	37.23097	0.01090699
1605	37.23097	0.009566798
1606	37.32428	0.009639686
1607	37.32428	0.009639686
1608	37.32428	0.011983161
1609	37.417847	0.011048659
1610	37.417847	0.009375245
1611	37.511658	0.008774527
1612	37.511658	0.011451129
1613	37.511658	0.010113203
1614	37.605713	0.01185163
1615	37.605713	0.009845386
1616	37.7	0.008908027
1617	37.7	0.011916657
1618	37.7	0.010244922
1619	37.794518	0.010977693
1620	37.794518	0.012648283
1621	37.794518	0.011311587
1622	37.889263	0.010706509
1623	37.984226	0.009767206
1624	37.984226	0.010769059
1625	37.984226	0.010769059
1626	38.079422	0.012498735
1627	38.079422	0.011831516
1628	38.17481	0.01022483
1629	38.17481	0.011225527
1630	38.27042	0.01128706
1631	38.27042	0.009952229
1632	38.366222	0.009681239
1633	38.366222	0.012349552
1634	38.366222	0.009681239
1635	38.462215	0.011744993
1636	38.462215	0.00974461
1637	38.558403	0.012140892
1638	38.558403	0.01114138
1639	38.558403	0.008474608
1640	38.65477	0.0115394555
1641	38.65477	0.010872765
1642	38.751324	0.009605925
1643	38.751324	0.010605587
1644	38.848038	0.01033993
1645	38.848038	0.013003996
1646	38.848038	0.0090078795
1647	38.848038	0.011338887
1648	38.944927	0.011408225
1649	39.04196	0.011479733
1650	39.04196	0.010481457
1651	39.04196	0.008816834
1652	39.139156	0.009890148
1653	39.139156	0.011554018
1654	39.2365	0.008968595
1655	39.2365	0.009967209
1656	39.2365	0.011963565
1657	39.333984	0.011044847
1658	39.333984	0.011044847
1659	39.333984	0.012375657
1660	39.43161	0.010462228
1661	39.529346	0.011214435
1662	39.529346	0.009551822
1663	39.529346	0.009884087
1664	39.62721	0.00964211
1665	39.62721	0.011969722
1666	39.72518	0.011732162
1667	39.72518	0.010402117
1668	39.72518	0.008407313
1669	39.823277	0.012495266
1670	39.823277	0.011498195
1671	39.823277	0.011165818
1672	39.921513	0.010270211
1673	40.01989	0.010708155
1674	40.01989	0.0103757
1675	40.01989	0.011372862
1676	40.11841	0.009819758
1677	40.11841	0.012478265
1678	40.217102	0.009598221
1679	40.217102	0.011259587
1680	40.217102	0.011924374
1681	40.315964	0.012702067
1682	40.315964	0.012369847
1683	40.315964	0.011372862
1684	40.415005	0.010491332
1685	40.514236	0.011272933
1686	40.514236	0.009943917
1687	40.514236	0.012602307
1688	40.514236	0.010940781
1689	40.613697	0.012055391
1690	40.613697	0.013052414
1691	40.713383	0.0105124675
1692	40.713383	0.01150929
1693	40.813343	0.012956273
1694	40.813343	0.0116267465
1695	40.813343	0.0106301885
1696	40.91361	0.012407142
1697	40.91361	0.010080643
1698	41.014244	0.011853798
1699	41.014244	0.010524594
1700	41.11528	0.010963309
1701	41.216724	0.0127267055
1702	41.216724	0.009735087
1703	41.216724	0.011064343
1704	41.216724	0.010731979
1705	41.31859	0.013155243
1706	41.31859	0.01182536
1707	41.420826	0.009589824
1708	41.420826	0.0109199
1709	41.523453	0.012338103
1710	41.523453	0.010675236
1711	41.523453	0.012338103
1712	41.523453	0.0116731245
1713	41.626396	0.013755358
1714	41.72966	0.01084634
1715	41.72966	0.008517684
1716	41.72966	0.010513593
1717	41.833187	0.010931943
1718	41.833187	0.013261118
1719	41.833187	0.012262911
1720	41.936928	0.010020722
1721	42.040874	0.011775336
1722	42.040874	0.010443865
1723	42.040874	0.0121082
1724	42.040874	0.009777855
1725	42.14495	0.011538068
1726	42.24914	0.008642164
1727	42.24914	0.010640671
1728	42.24914	0.01097388
1729	42.353405	0.01074948
1730	42.353405	0.013082264
1731	42.353405	0.012415815
1732	42.353405	0.010416321
1733	42.457714	0.012200123
1734	42.562073	0.0113258
1735	42.562073	0.013326381
1736	42.562073	0.012325961
1737	42.562073	0.008991612
1738	42.66645	0.012461351
1739	42.66645	0.010793577
1740	42.77086	0.010936969
1741	42.77086	0.011604382
1742	42.875336	0.013091462
1743	42.875336	0.009419475
1744	42.875336	0.0107546775
1745	42.979935	0.011245547
1746	42.979935	0.0119134495
1747	42.979935	0.010243796
1748	43.084656	0.012076897
1749	43.084656	0.01307914
1750	43.189545	0.009571212
1751	43.189545	0.011576556
1752	43.294624	0.01174794
1753	43.294624	0.011413512
1754	43.294624	0.01007614
1755	43.399918	0.009915604
1756	43.399918	0.01192238
1757	43.505444	0.010426196
1758	43.505444	0.010091468
1759	43.505444	0.012099182
1760	43.611217	0.010604114
1761	43.611217	0.012947943
1762	43.611217	0.011608369
1763	43.717266	0.009778894
1764	43.717266	0.012123202
1765	43.82359	0.0123046255
1766	43.82359	0.010293941
1767	43.82359	0.011969548
1768	43.82359	0.011969548
1769	43.930202	0.0124866795
1770	43.930202	0.011480773
1771	44.037113	0.01065687
1772	44.037113	0.011327534
1773	44.037113	0.010321482
1774	44.14433	0.01151033
1775	44.25185	0.009678729
1776	44.25185	0.010350237
1777	44.25185	0.01270068
1778	44.25185	0.010014227
1779	44.359688	0.012548092
1780	44.359688	0.0108685205
1781	44.359688	0.011876167
1782	44.46784	0.009707124
1783	44.46784	0.011387597
1784	44.5763	0.009890235
1785	44.5763	0.01123506
1786	44.5763	0.011571441
1787	44.68507	0.012428652
1788	44.68507	0.008727723
1789	44.68507	0.010073543
1790	44.79415	0.010257566
1791	44.79415	0.009247847
1792	44.79415	0.011267473
1793	44.90353	0.009769284
1794	44.90353	0.0107796285
1795	44.90353	0.012126931
1796	45.013203	0.011303353
1797	45.013203	0.009955433
1798	45.013203	0.012988724
1799	45.123173	0.010480071
1800	45.233414	0.012694607
1801	45.233414	0.0093201995
1802	45.233414	0.011007413
1803	45.233414	0.0093201995
1804	45.343937	0.012887555
1805	45.343937	0.011874519
1806	45.343937	0.011536942
1807	45.454723	0.011056284
1808	45.565773	0.010576741
1809	45.565773	0.012943518
1810	45.565773	0.009900971
1811	45.565773	0.011590946
1812	45.67706	0.012130314
1813	45.78859	0.009288783
1814	45.78859	0.010303901
1815	45.78859	0.011657694
1816	45.90034	0.010849719
1817	45.90034	0.012543667
1818	45.90034	0.011527319
1819	46.012314	0.010384101
1820	46.1245	0.011956976
1821	46.1245	0.010939048
1822	46.1245	0.009582812
1823	46.1245	0.010939048
1824	46.236897	0.011160532
1825	46.236897	0.012858142
1826	46.349506	0.011047013
1827	46.349506	0.010027909
1828	46.462322	0.011617991
1829	46.462322	0.009918288
1830	46.575363	0.009812745
1831	46.575363	0.009472706
1832	46.575363	0.011854231
1833	46.6886	0.011414812
1834	46.6886	0.010052933
1835	46.6886	0.012096147
1836	46.802048	0.012003018
1837	46.802048	0.010639371
1838	46.915726	0.012255192
1839	46.915726	0.009866858
1840	46.915726	0.011231421
1841	47.029594	0.011489354
1842	47.029594	0.010123248
1843	47.143673	0.012094933
1844	47.143673	0.010385487
1845	47.143673	0.010727215
1846	47.25797	0.009969721
1847	47.25797	0.013392343
1848	47.372467	0.010586356
1849	47.372467	0.011956889
1850	47.487175	0.012239928
1851	47.487175	0.010867653
1852	47.487175	0.012926165
1853	47.602097	0.010125414
1854	47.602097	0.012873412
1855	47.717213	0.012139332
1856	47.717213	0.0114512155
1857	47.717213	0.0111075835
1858	47.832554	0.011754096
1859	47.948097	0.011030115
1860	47.948097	0.010340623
1861	47.948097	0.0096512
1862	48.06385	0.012728875
1863	48.06385	0.013074628
1864	48.06385	0.010311349
1865	48.06385	0.0113473805
1866	48.17981	0.011672691
1867	48.29599	0.011659862
1868	48.29599	0.012006399
1869	48.29599	0.009928245
1870	48.41237	0.009920626
1871	48.41237	0.012002324
1872	48.52898	0.012005359
1873	48.52898	0.011310373
1874	48.52898	0.0099202795
1875	48.64581	0.010624211
1876	48.64581	0.011668617
1877	48.76285	0.010641537
1878	48.76285	0.012735208
1879	48.76285	0.010641537
1880	48.880116	0.010317844
1881	48.997612	0.012453458
1882	48.997612	0.010351449
1883	48.997612	0.011051952
1884	49.115345	0.012851462
1885	49.115345	0.013202973
1886	49.115345	0.011095452
1887	49.2333	0.010445511
1888	49.351505	0.011210881
1889	49.351505	0.009801404
1890	49.351505	0.012621911
1891	49.351505	0.012621911
1892	49.46996	0.011635675
1893	49.46996	0.013404233
1894	49.588654	0.012072041
1895	49.588654	0.011363415
1896	49.707626	0.011453296
1897	49.707626	0.013586165
1898	49.707626	0.010743242
1899	49.82685	0.011197535
1900	49.82685	0.013335408
1901	49.82685	0.012622259
1902	49.94635	0.012020533
1903	50.066143	0.011067117
1904	50.066143	0.011783052
1905	50.066143	0.011067117
1906	50.18622	0.010835683
1907	50.18622	0.012989938
1908	50.30659	0.010252456
1909	50.30659	0.0131325945
1910	50.30659	0.010252456
1911	50.42726	0.01183984
1912	50.42726	0.01220125
1913	50.548218	0.011998942
1914	50.548218	0.009828676
1915	50.548218	0.013810834
1916	50.791027	0.012713172
1917	50.791027	0.011620505
1918	50.791027	0.010892866
1919	50.791027	0.009801663
1920	50.91285	0.013637294
1921	50.91285	0.013271705
1922	51.03496	0.009450029
1923	51.03496	0.011644864
1924	51.157345	0.012958442
1925	51.157345	0.012223711
1926	51.157345	0.011856486
1927	51.28	0.010239206
1928	51.4029	0.012315294
1929	51.4029	0.012315294
1930	51.4029	0.010838022
1931	51.4029	0.010838022
1932	51.526073	0.012563098
1933	51.526073	0.013304511
1934	51.649498	0.011337413
1935	51.649498	0.010965822
1936	51.77316	0.011978219
1937	51.77316	0.013096062
1938	51.77316	0.010861069
1939	51.897064	0.013007553
1940	51.897064	0.010766373
1941	52.02121	0.010682513
1942	52.02121	0.011056544
1943	52.145588	0.010608792
1944	52.145588	0.0132373385
1945	52.145588	0.013613249
1946	52.145588	0.011359428
1947	52.270203	0.013180496
1948	52.270203	0.0128037445
1949	52.39505	0.012756549
1950	52.39505	0.012001543
1951	52.520138	0.01158375
1952	52.645473	0.012311304
1953	52.645473	0.010415888
1954	52.771065	0.013051285
1955	52.771065	0.010771225
1956	52.89693	0.011136354
1957	52.89693	0.01037544
1958	52.89693	0.01304122
1959	53.023075	0.011893074
1960	53.023075	0.013420638
1961	53.149517	0.011130721
1962	53.149517	0.011895675
1963	53.276253	0.013438344
1964	53.276253	0.010755717
1965	53.276253	0.013438344
1966	53.40327	0.01345744
1967	53.40327	0.011153859
1968	53.53062	0.013481917
1969	53.53062	0.013481917
1970	53.53062	0.012327869
1971	53.658253	0.011971716
1972	53.786213	0.012005446
1973	53.786213	0.011233673
1974	53.786213	0.013549101
1975	53.914486	0.010884895
1976	54.043068	0.014023381
1977	54.043068	0.010927091
1978	54.043068	0.012862047
1979	54.043068	0.010153471
1980	54.171978	0.013298609
1981	54.171978	0.011748114
1982	54.301193	0.014128972
1983	54.301193	0.012188242
1984	54.430733	0.012244958
1985	54.430733	0.010691435
1986	54.560616	0.012693392
1987	54.560616	0.011137827
1988	54.560616	0.0146385385
1989	54.69082	0.013924745
1990	54.69082	0.011199789
1991	54.82135	0.012823092
1992	54.82135	0.014382126
1993	54.82135	0.010875018
1994	54.952244	0.013281425
1995	54.952244	0.012501338
1996	55.0835	0.011009926
1997	55.0835	0.0141322715
1998	55.215096	0.011470978
[truncated: 254 more rows]
