# Supplementary material for: The hair cell analysis toolbox is a precise and fully automated pipeline for whole cochlea hair cell quantification
Source: PLoS Biol. 2023 Mar 22;21(3):e3002041. doi: 10.1371/journal.pbio.3002041 (PMC10069775; doi:10.1371/journal.pbio.3002041)
Supplement: S1 Data — A compressed folder with spreadsheets containing, in separate files, the underlying numerical data and statistical analysis for Figs 1G, 3E, 3F, 3G, 4F, 4H, 5A, 5B, 5C, 6A, 6B, S1B, S1C, S1D, S1E, S1F. (ZIP) [file pbio.3002041.s004.zip › Figure 4HF/Figure4H/cochlea_2_frequency_error.csv]

	cochlea_2_gt_cell_frequency	cochlea_2_cell_frequency_error_percentage_of_octave
0	3.136	0.0
1	3.136	0.0
2	3.136	0.0
3	3.1563814	0.009345984
4	3.1563814	0.009345984
5	3.1769238	0.018704984
6	3.218461	0.037445407
7	3.2394392	0.0468186
8	3.2394392	0.0468186
9	3.2394392	0.0468186
10	3.260545	0.056187697
11	3.260545	0.056187697
12	3.260545	0.056187697
13	3.260545	0.056187697
14	3.2817698	0.065548435
15	3.3031054	0.06712806
16	3.3031054	0.07489749
17	3.3245418	0.07491937
18	3.3245418	0.07184776
19	3.3460715	0.0675371
20	3.3460715	0.07204295
21	3.3460715	0.07506648
22	3.3676875	0.07235687
23	3.3676875	0.07087335
24	3.3676875	0.07087335
25	3.3893797	0.0684065
26	3.3893797	0.072777845
27	3.3893797	0.06695716
28	3.4111419	0.07186215
29	3.4111419	0.06756648
30	3.4111419	0.06614127
31	3.4111419	0.064719416
32	3.4329648	0.06546183
33	3.4329648	0.06546183
34	3.4548414	0.06628763
35	3.4548414	0.06766954
36	3.4767637	0.071287386
37	3.4767637	0.069917955
38	3.4987233	0.06816324
39	3.4987233	0.06816324
40	3.5207179	0.06524141
41	3.5207179	0.06392628
42	3.542737	0.06250702
43	3.542737	0.066391274
44	3.564775	0.06759323
45	3.5868304	0.06379761
46	3.5868304	0.067577966
47	3.5868304	0.06505549
48	3.608894	0.06267186
49	3.6309624	0.06286929
50	3.6309624	0.066539906
51	3.6309624	0.066539906
52	3.6309624	0.06409014
53	3.6309624	0.07023168
54	3.6530316	0.064331785
55	3.6530316	0.06796079
56	3.6530316	0.064331785
57	3.6750977	0.06225337
58	3.6750977	0.067016594
59	3.6750977	0.06344084
60	3.6750977	0.061067726
61	3.6971612	0.064981505
62	3.6971612	0.06146217
63	3.7192178	0.06654221
64	3.7192178	0.06421828
65	3.7192178	0.06305928
66	3.7192178	0.065379485
67	3.7412686	0.064674854
68	3.7412686	0.061244275
69	3.7412686	0.061244275
70	3.7633111	0.06517089
71	3.7633111	0.060650915
72	3.7633111	0.05952518
73	3.785349	0.059008542
74	3.785349	0.06346503
75	3.80738	0.06405559
76	3.80738	0.06516218
77	3.80738	0.06074507
78	3.8294108	0.061401356
79	3.8294108	0.060311504
80	3.8514464	0.06533149
81	3.87349	0.05747387
82	3.87349	0.058536965
83	3.87349	0.06387149
84	3.87349	0.06494353
85	3.89555	0.0624861
86	3.89555	0.05615908
87	3.89555	0.063545674
88	3.917636	0.061170757
89	3.917636	0.061170757
90	3.9397671	0.062001325
91	3.9397671	0.06304051
92	3.9397671	0.060963865
93	3.9619558	0.05670981
94	3.9619558	0.05773348
95	3.9619558	0.054666083
96	3.9619558	0.06286764
97	3.9842122	0.05867238
98	4.0065494	0.061668828
99	4.0065494	0.056625146
100	4.0065494	0.057631362
101	4.0065494	0.057631362
102	4.028971	0.055660095
103	4.028971	0.05665822
104	4.0514894	0.054760467
105	4.0514894	0.055750277
106	4.0514894	0.055750277
107	4.0741067	0.056872178
108	4.0741067	0.05294178
109	4.096823	0.055093236
110	4.096823	0.0599834
111	4.119644	0.057265293
112	4.119644	0.060182516
113	4.119644	0.055323813
114	4.1425686	0.054629654
115	4.1425686	0.053665586
116	4.1425686	0.053665586
117	4.1655984	0.059740365
118	4.1655984	0.05207081
119	4.1887274	0.057193555
120	4.1887274	0.055286575
121	4.1887274	0.055286575
122	4.2119555	0.052820753
123	4.2119555	0.054714765
124	4.2119555	0.05566258
125	4.235274	0.057006095
126	4.235274	0.052293412
127	4.258679	0.058362894
128	4.258679	0.05179591
129	4.258679	0.057422806
130	4.282165	0.05505417
131	4.282165	0.052254435
132	4.282165	0.056922603
133	4.3057256	0.05458428
134	4.3057256	0.04994225
135	4.3293557	0.055985216
136	4.3293557	0.050433915
137	4.3293557	0.05505864
138	4.35305	0.05369508
139	4.35305	0.052773997
140	4.37681	0.05143433
141	4.37681	0.05235196
142	4.37681	0.054188285
143	4.400628	0.055596884
144	4.400628	0.048280317
145	4.424499	0.054258678
146	4.424499	0.051523115
147	4.424499	0.052434385
148	4.44842	0.049297187
149	4.44842	0.052021377
150	4.4723907	0.047991384
151	4.4723907	0.052516643
152	4.4723907	0.05161057
153	4.4964013	0.053005442
154	4.5204544	0.051679764
155	4.5204544	0.05257999
156	4.5204544	0.048079886
157	4.5204544	0.049879286
158	4.544545	0.052152093
159	4.544545	0.046765655
160	4.5686693	0.04455471
161	4.5686693	0.051715605
162	4.5686693	0.049027577
163	4.592828	0.053057328
164	4.592828	0.048589643
165	4.592828	0.045019377
166	4.6170163	0.050814174
167	4.6170163	0.046359345
168	4.6412296	0.046791796
169	4.6412296	0.05034672
170	4.6412296	0.048569024
171	4.665472	0.051643092
172	4.665472	0.048095353
173	4.689738	0.04672353
174	4.689738	0.047608215
175	4.689738	0.052033484
176	4.714027	0.049756173
177	4.714027	0.053291216
178	4.738338	0.04483216
179	4.738338	0.050117508
180	4.738338	0.045713007
181	4.738338	0.048355658
182	4.762668	0.045187064
183	4.762668	0.05046165
184	4.787018	0.048155237
185	4.787018	0.043771263
186	4.787018	0.048155237
187	4.81139	0.042347386
188	4.81139	0.050222155
189	4.81139	0.0467207
190	4.835783	0.042659994
191	4.835783	0.049643185
192	4.835783	0.044405125
193	4.8601947	0.04905251
194	4.8601947	0.04382682
195	4.8601947	0.042086165
196	4.884628	0.041501246
197	4.909087	0.04263812
198	4.909087	0.046972264
199	4.909087	0.04957522
200	4.933568	0.046352517
201	4.933568	0.04375925
202	4.958078	0.047452293
203	4.958078	0.04400032
204	4.982616	0.04853693
205	4.982616	0.045093723
206	5.007188	0.045315903
207	5.007188	0.045315903
208	5.007188	0.044456825
209	5.031796	0.04724159
210	5.0564423	0.04317601
211	5.0564423	0.0474453
212	5.0564423	0.042322837
213	5.0564423	0.048299775
214	5.0811334	0.04338797
215	5.0811334	0.042537265
216	5.1058736	0.043598067
217	5.130667	0.043807633
218	5.130667	0.04634802
219	5.130667	0.04634802
220	5.155525	0.04486984
221	5.155525	0.042340707
222	5.1804476	0.046771314
223	5.1804476	0.04088817
224	5.1804476	0.043406162
225	5.205448	0.041129556
226	5.205448	0.041129556
227	5.205448	0.04364162
228	5.2305303	0.041383933
229	5.255696	0.044143606
230	5.255696	0.048308592
231	5.255696	0.041650128
232	5.2809496	0.04358672
233	5.2809496	0.041102476
234	5.3062916	0.041400142
235	5.3062916	0.0438762
236	5.3062916	0.047181338
237	5.3317175	0.0441793
238	5.3317175	0.042535093
239	5.357224	0.042858507
240	5.357224	0.042039726
241	5.357224	0.04613616
242	5.382805	0.038310174
243	5.382805	0.04482666
244	5.382805	0.038310174
245	5.408455	0.039488055
246	5.408455	0.045981575
247	5.434166	0.039863013
248	5.434166	0.042284757
249	5.459928	0.042658657
250	5.459928	0.045879617
251	5.459928	0.038641404
252	5.485735	0.042237658
253	5.5115814	0.045022044
254	5.5115814	0.041035615
255	5.5115814	0.045022044
256	5.5374546	0.03668726
257	5.5374546	0.03826797
258	5.5374546	0.043815807
259	5.5633454	0.04262743
260	5.5633454	0.037898127
261	5.589255	0.040671997
262	5.589255	0.038320057
263	5.6151724	0.03874287
264	5.6151724	0.042646635
265	5.641104	0.038390562
266	5.641104	0.0414969
267	5.667051	0.04036615
268	5.667051	0.041913103
269	5.69302	0.039256103
270	5.69302	0.042332858
271	5.7190146	0.03740435
272	5.7190146	0.041226663
273	5.7190146	0.041226663
274	5.7450447	0.03634468
275	5.7450447	0.040905893
276	5.771107	0.037573762
277	5.771107	0.040600263
278	5.7972083	0.04031096
279	5.7972083	0.044083893
280	5.7972083	0.038052406
281	5.7972083	0.0425735
282	5.823356	0.040039834
283	5.823356	0.039290413
284	5.823356	0.03854144
285	5.8495502	0.038295437
286	5.8495502	0.039786223
287	5.8757963	0.03955164
288	5.8757963	0.04177845
289	5.8757963	0.03955164
290	5.9020996	0.037123457
291	5.9020996	0.042291105
292	5.9020996	0.040074125
293	5.9020996	0.03638711
294	5.928465	0.033278644
295	5.928465	0.037672285
296	5.9548926	0.040426858
297	5.9548926	0.038233973
298	5.9813867	0.039535914
299	5.9813867	0.039535914
300	6.0079513	0.04012079
301	6.0079513	0.03794922
302	6.034593	0.038557515
303	6.034593	0.035678573
304	6.034593	0.039999187
305	6.0613112	0.039178945
306	6.0881133	0.04124555
307	6.0881133	0.03767329
308	6.0881133	0.03767329
309	6.1149983	0.03904303
310	6.1149983	0.03691007
311	6.1419697	0.039712105
312	6.1419697	0.03758784
313	6.169033	0.040396586
314	6.169033	0.038279526
315	6.169033	0.035460945
316	6.196192	0.03547437
317	6.196192	0.036175963
318	6.223446	0.036205143
319	6.223446	0.03970357
320	6.2508	0.03416355
321	6.2508	0.03625227
322	6.2508	0.035555754
323	6.278253	0.039095256
324	6.3058014	0.037086915
325	6.3058014	0.039164886
326	6.3058014	0.035011657
327	6.333442	0.03648722
328	6.333442	0.035797693
329	6.3611765	0.035905063
330	6.3611765	0.039344974
331	6.3889985	0.038766474
332	6.3889985	0.035336763
333	6.3889985	0.03670788
334	6.4169044	0.037516456
335	6.4169044	0.034098547
336	6.4448934	0.036964886
337	6.4448934	0.03491916
338	6.4448934	0.034237955
339	6.4729633	0.0364235
340	6.501107	0.0386044
341	6.501107	0.03453385
342	6.501107	0.0352119
343	6.5293255	0.03671811
344	6.557611	0.03147035
345	6.557611	0.03822007
346	6.557611	0.036193237
347	6.5859632	0.03702037
348	6.5859632	0.033652365
349	6.614379	0.033139315
350	6.614379	0.037172064
351	6.6428523	0.031958595
352	6.6428523	0.03530991
353	6.6428523	0.03799361
354	6.6428523	0.031288777
355	6.671381	0.034124583
356	6.699961	0.036279947
357	6.699961	0.030938515
358	6.7285914	0.0364235
359	6.7285914	0.03508971
360	6.7572675	0.030577226
361	6.7572675	0.03456676
362	6.7859855	0.03536714
363	6.7859855	0.032711662
364	6.814743	0.03218432
365	6.814743	0.030859903
366	6.843536	0.034957267
367	6.8723626	0.029795077
368	6.8723626	0.034412947
369	6.8723626	0.031114245
370	6.8723626	0.035733607
371	6.8723626	0.031114245
372	6.9301057	0.03133573
373	6.9301057	0.030022152
374	6.9301057	0.03264996
375	6.9301057	0.034622338
376	6.9590163	0.03208963
377	6.9879537	0.032832038
378	6.9879537	0.030213488
379	6.9879537	0.029559372
380	7.0169115	0.030949794
381	7.0169115	0.03356348
382	7.0458922	0.031675294
383	7.074893	0.033690166
384	7.074893	0.03434191
385	7.074893	0.033038802
386	7.074893	0.0317362
387	7.1039124	0.03178818
388	7.1329513	0.033129063
389	7.1329513	0.034426548
390	7.1620107	0.031866916
391	7.1620107	0.033809114
392	7.1620107	0.0325141
393	7.191088	0.031893156
394	7.191088	0.029310651
395	7.191088	0.034478102
396	7.220187	0.031267233
397	7.2493105	0.031279687
398	7.2493105	0.031279687
399	7.278457	0.034496907
400	7.278457	0.033854138
401	7.307632	0.029362218
402	7.307632	0.03128373
403	7.307632	0.03448952
404	7.3368382	0.031276826
405	7.3368382	0.03191654
406	7.3368382	0.030637335
407	7.3660793	0.033819363
408	7.395358	0.03252335
409	7.395358	0.029338121
410	7.395358	0.030611575
411	7.424682	0.03313797
412	7.4540567	0.028670963
413	7.4540567	0.031208498
414	7.483486	0.032453902
415	7.483486	0.029286722
416	7.512981	0.02990087
417	7.512981	0.033062838
418	7.542546	0.02862055
419	7.542546	0.03303964
420	7.572194	0.03680462
421	7.572194	0.030497245
422	7.601933	0.03111492
423	7.601933	0.03111492
424	7.601933	0.02922841
425	7.6317735	0.027972965
426	7.661725	0.027982747
427	7.691803	0.033008713
428	7.691803	0.0273774
429	7.691803	0.029878803
430	7.691803	0.034888275
431	7.7220173	0.027412163
432	7.75237	0.032447513
433	7.75237	0.02870603
434	7.7828646	0.028141635
435	7.7828646	0.028764194
436	7.813504	0.031322435
437	7.844289	0.031404387
438	7.844289	0.03078364
439	7.8752184	0.038944602
440	7.8752184	0.03149879
441	7.8752184	0.030259466
442	7.906289	0.03222519
443	7.906289	0.03160614
444	7.906289	0.030986995
445	7.9375024	0.026785979
446	7.968849	0.028771613
447	7.968849	0.031238118
448	7.968849	0.031238118
449	8.000325	0.029531064
450	8.000325	0.027685167
451	8.031925	0.027840039
452	8.031925	0.02906897
453	8.0636425	0.02984191
454	8.0636425	0.02738837
455	8.095468	0.030619487
456	8.127393	0.030176267
457	8.127393	0.027118515
458	8.127393	0.030176267
459	8.159411	0.027904984
460	8.159411	0.026075246
461	8.191513	0.026255623
462	8.223685	0.028867872
463	8.223685	0.029476302
464	8.223685	0.026435807
465	8.255923	0.034512356
466	8.255923	0.027221298
467	8.288214	0.025578758
468	8.288214	0.02981984
469	8.32055	0.026960697
470	8.32055	0.029380418
471	8.32055	0.030591033
472	8.352916	0.028332544
473	8.352916	0.025918664
474	8.3853035	0.02487419
475	8.3853035	0.026680296
476	8.3853035	0.024272103
477	8.417706	0.024426494
478	8.417706	0.026829535
479	8.417706	0.026829535
480	8.450109	0.026968293
481	8.482513	0.0241067
482	8.482513	0.026499128
483	8.482513	0.025900759
484	8.514918	0.026619852
485	8.547335	0.013659859
486	8.547335	0.02673314
487	8.547335	0.027328968
488	8.579759	0.026838819
489	8.579759	0.02802829
490	8.612198	0.027531799
491	8.612198	0.026345633
492	8.644655	0.023484834
493	8.644655	0.025849575
494	8.677134	0.024762955
495	8.677134	0.027713679
496	8.709635	0.02191629
497	8.709635	0.02897778
498	8.742165	0.02729471
499	8.742165	0.02846998
500	8.774727	0.026206477
501	8.807323	0.025123844
502	8.807323	0.025707837
503	8.807323	0.025707837
504	8.807323	0.023373153
505	8.807323	0.011163261
506	8.839962	0.025795855
507	8.872643	0.026466032
508	8.872643	0.022403035
509	8.905377	0.024819419
510	8.905377	0.010976038
511	8.905377	0.025977448
512	8.905377	0.029456249
513	8.938166	0.024918308
514	8.938166	0.027228724
515	8.938166	0.024341268
516	8.971019	0.027326943
517	8.971019	0.022721006
518	9.00394	0.026281461
519	9.036939	0.021248402
520	9.036939	0.026396463
521	9.036939	0.026396463
522	9.0700245	0.021956604
523	9.0700245	0.027091678
524	9.10321	0.027225686
525	9.136497	0.02623485
526	9.136497	0.025099507
527	9.136497	0.02396513
528	9.169885	0.028094072
529	9.203374	0.025437498
530	9.203374	0.025437498
531	9.203374	0.0220562
532	9.203374	0.027695628
533	9.236959	0.027311418
534	9.236959	0.023374846
535	9.27064	0.023017073
536	9.27064	0.021897657
537	9.27064	0.025258541
538	9.27064	0.023017073
539	9.304414	0.023231003
540	9.338277	0.022897739
541	9.338277	0.024568358
542	9.37223	0.02368702
543	9.37223	0.02590853
544	9.37223	0.02646485
545	9.406264	0.026142636
546	9.406264	0.02282021
547	9.406264	0.022267224
548	9.440383	0.024175873
549	9.474582	0.022780936
550	9.474582	0.02663471
551	9.474582	0.024982035
552	9.508861	0.02195237
553	9.543215	0.024417026
554	9.543215	0.024964456
555	9.543215	0.023869894
556	9.577645	0.024694148
557	9.577645	0.022512589
558	9.612144	0.022800572
559	9.612144	0.027699845
560	9.612144	0.024432244
561	9.612144	0.024976287
562	9.646718	0.023094762
563	9.681358	0.02339312
564	9.681358	0.02501584
565	9.716066	0.027474767
566	9.716066	0.024235236
567	9.750839	0.02454046
568	9.750839	0.023464022
569	9.785681	0.025923057
570	9.785681	0.02431235
571	9.820582	0.029448666
572	9.820582	0.022485835
573	9.820582	0.025696518
574	9.820582	0.025696518
575	9.890573	0.025794165
576	9.890573	0.025794165
577	9.890573	0.0343362
578	9.960822	0.0269688
579	9.960822	0.024319114
580	9.960822	0.037603423
581	9.960822	0.024319114
582	10.031365	0.021302462
583	10.031365	0.03768016
584	10.031365	0.023408012
585	10.031365	0.026043998
586	10.066763	0.02743663
587	10.066763	0.020078598
588	10.066763	0.022178313
589	10.102248	0.021485807
590	10.137818	0.02603302
591	10.137818	0.020802632
592	10.173483	0.021694034
593	10.209234	0.026233668
594	10.209234	0.02154782
595	10.245081	0.022446891
596	10.2810135	0.022830537
597	10.353148	0.025158998
598	10.389345	0.024005894
599	10.389345	0.024521185
600	10.425627	0.024918817
601	10.425627	0.022350032
602	10.461992	0.023781251
603	10.461992	0.02275605
604	10.498437	0.024699897
605	10.534956	0.021533418
606	10.534956	0.0205134
607	10.534956	0.021533418
608	10.571555	0.0199139
609	10.571555	0.017371526
610	10.608229	0.019827727
611	10.608229	0.022875734
612	10.644975	0.023801383
613	10.644975	0.01873147
614	10.681794	0.023712905
615	10.681794	0.019159041
616	10.681794	0.021181969
617	10.718682	0.019082328
618	10.718682	0.022111414
619	10.718682	0.019082328
620	10.755644	0.022535447
621	10.792675	0.023463853
622	10.792675	0.018937547
623	10.792675	0.01944006
624	10.792675	0.019942906
625	10.829783	0.020375038
626	10.829783	0.019371508
627	10.866966	0.023814917
628	10.866966	0.020808225
629	10.904222	0.020242088
630	10.904222	0.02174181
631	10.941554	0.021178579
632	10.941554	0.023175154
633	10.978962	0.018630285
634	10.978962	0.02161627
635	10.978962	0.021118753
636	11.016444	0.024044288
637	11.016444	0.021558665
638	11.053996	0.021007737
639	11.053996	0.018529605
640	11.053996	0.021503428
641	11.091617	0.024917971
642	11.129302	0.024365112
643	11.129302	0.018438766
644	11.129302	0.017452748
645	11.129302	0.021894438
646	11.167052	0.019873869
647	11.167052	0.02233801
648	11.204862	0.017374415
649	11.204862	0.022289239
650	11.242729	0.021259924
651	11.242729	0.0192982
652	11.280651	0.023175662
653	11.280651	0.018280845
654	11.318631	0.018733505
655	11.318631	0.022151554
656	11.35666	0.0225964
657	11.35666	0.019671485
658	11.394742	0.0230406
659	11.394742	0.01720754
660	11.394742	0.01817861
661	11.432877	0.02105706
662	11.471068	0.022474999
663	11.471068	0.018603122
664	11.471068	0.015221913
665	11.471068	0.010882502
666	11.509319	0.01279774
667	11.509319	0.019059246
668	11.509319	0.020507297
669	11.547634	0.019516923
670	11.586016	0.019016305
671	11.586016	0.020457108
672	11.586016	0.019496223
673	11.624475	0.019960886
674	11.624475	0.017088234
675	11.663014	0.019950878
676	11.663014	0.018040532
677	11.701642	0.020425228
678	11.74036	0.020429468
679	11.74036	0.01710404
680	11.74036	0.019478915
681	11.74036	0.016629446
682	11.818086	0.019991247
683	11.818086	0.01951845
684	11.818086	0.017628768
685	11.818086	0.016212687
686	11.857099	0.012026015
687	11.896216	0.015370301
688	11.896216	0.02100689
689	11.896216	0.02053663
690	11.896216	0.019596158
691	11.935447	0.017308483
692	11.935447	0.016372707
693	11.935447	0.015437173
694	11.974781	0.018781548
695	12.014226	0.017462773
696	12.014226	0.01932586
697	12.014226	0.017462773
698	12.053785	0.017092993
699	12.053785	0.019879466
700	12.053785	0.017557241
701	12.093459	0.017662577
702	12.133245	0.018702779
703	12.133245	0.020550532
704	12.173145	0.016068809
705	12.173145	0.01744782
706	12.173145	0.019749694
707	12.213159	0.019424789
708	12.2532835	0.016369645
709	12.2532835	0.017283844
710	12.2532835	0.017283844
711	12.2532835	0.020029072
712	12.293518	0.016992547
713	12.333864	0.015807375
714	12.333864	0.017169643
715	12.333864	0.018533
716	12.374316	0.016903989
717	12.414876	0.018006904
718	12.414876	0.016652059
719	12.414876	0.016652059
720	12.455544	0.01866441
721	12.496312	0.015290324
722	12.496312	0.018879665
723	12.496312	0.017981596
724	12.496312	0.016635226
725	12.537182	0.015525819
726	12.578148	0.015770461
727	12.578148	0.016215919
728	12.578148	0.018445898
729	12.619207	0.016467927
730	12.619207	0.0151354605
731	12.660362	0.01672822
732	12.660362	0.014514312
733	12.7016115	0.017438645
734	12.7016115	0.015671963
735	12.74295	0.017273137
736	12.74295	0.014632128
737	12.784379	0.016239727
738	12.784379	0.018436048
739	12.784379	0.01667909
740	12.784379	0.018436048
741	12.825896	0.017848425
742	12.825896	0.014785683
743	12.8675	0.017710146
744	12.8675	0.016400762
745	12.8675	0.015092403
746	12.90919	0.01671071
747	12.90919	0.015406034
748	12.950965	0.017894968
749	12.950965	0.018763723
750	12.992824	0.017782515
751	12.992824	0.016485099
752	12.992824	0.016052652
753	13.034763	0.018109998
754	13.034763	0.017678548
755	13.076783	0.015003049
756	13.076783	0.01844301
757	13.076783	0.01672244
758	13.118885	0.017494546
759	13.161065	0.018698025
760	13.161065	0.018698025
761	13.161065	0.015704287
762	13.203323	0.015210002
763	13.203323	0.01478398
764	13.203323	0.017767565
765	13.245661	0.016850105
766	13.288074	0.017216038
767	13.288074	0.015520885
768	13.288074	0.015097339
769	13.288074	0.016792309
770	13.288074	0.016792309
771	13.330563	0.01674097
772	13.373126	0.01627425
773	13.373126	0.01838324
774	13.373126	0.015431557
775	13.41577	0.017919429
776	13.41577	0.015396675
777	13.458484	0.017044215
778	13.458484	0.014111077
779	13.458484	0.015786624
780	13.501274	0.016180376
781	13.544137	0.017411798
782	13.544137	0.0144933695
783	13.544137	0.015743244
784	13.587077	0.017394636
785	13.587077	0.014068159
786	13.630091	0.016137179
787	13.630091	0.016137179
788	13.630091	0.0140647525
789	13.673176	0.01530649
790	13.716335	0.014485538
791	13.716335	0.015722489
792	13.716335	0.017373735
793	13.759567	0.01614194
794	13.802879	0.015333205
795	13.802879	0.015333205
796	13.802879	0.017796954
797	13.846261	0.016990166
798	13.846261	0.013715396
799	13.889723	0.015784582
800	13.889723	0.017419105
801	13.933261	0.014998623
802	13.933261	0.017851142
803	13.933261	0.017443402
804	13.976874	0.014221944
805	13.976874	0.01665954
806	14.020569	0.015885284
807	14.020569	0.013454729
808	14.020569	0.01750746
809	14.064336	0.014715717
810	14.108192	0.014365155
811	14.108192	0.017995354
812	14.108192	0.01678449
813	14.152128	0.01522821
814	14.152128	0.0140218325
815	14.152128	0.0140218325
816	14.196148	0.015290324
817	14.240252	0.01655906
818	14.240252	0.013358116
819	14.284444	0.01782838
820	14.284444	0.015032664
821	14.328723	0.01710472
822	14.328723	0.013919297
823	14.3730955	0.017186807
824	14.3730955	0.015597447
825	14.3730955	0.014009229
826	14.41756	0.015293216
827	14.462119	0.016974188
828	14.462119	0.015393272
829	14.462119	0.016974188
830	14.506779	0.017077528
831	14.506779	0.013923556
832	14.551538	0.017580858
833	14.551538	0.016793499
834	14.551538	0.016400082
835	14.551538	0.013255704
836	14.596402	0.015342735
837	14.596402	0.013775019
838	14.641376	0.014299767
839	14.641376	0.016646618
840	14.686453	0.01639039
841	14.686453	0.013270019
842	14.686453	0.014439565
843	14.73165	0.013033643
844	14.73165	0.014977688
845	14.776962	0.014746189
846	14.776962	0.013970225
847	14.822393	0.016460786
848	14.822393	0.0137515105
849	14.867952	0.01585994
850	14.867952	0.015087637
851	14.913638	0.01642797
852	14.913638	0.014117379
853	14.959455	0.015851093
854	14.959455	0.014698693
855	15.005404	0.013373452
856	15.005404	0.017204652
857	15.051485	0.016649337
858	15.051485	0.01550251
859	15.051485	0.013593246
860	15.097698	0.014964922
861	15.144036	0.017101662
862	15.144036	0.013680814
863	15.144036	0.012162623
864	15.144036	0.015960466
865	15.1905	0.012792456
866	15.2370825	0.015318061
867	15.2370825	0.013051027
868	15.2370825	0.017588334
869	15.283782	0.014071224
870	15.283782	0.013317732
871	15.330592	0.016599864
872	15.330592	0.01396733
873	15.377506	0.011249781
874	15.377506	0.013871433
875	15.377506	0.014246467
876	15.377506	0.01499641
877	15.424521	0.012289498
878	15.47163	0.015195366
879	15.47163	0.015195366
880	15.47163	0.014822451
881	15.518826	0.013258089
882	15.518826	0.014745848
883	15.566107	0.01467554
884	15.566107	0.01467554
885	15.566107	0.012079909
886	15.613462	0.013870241
887	15.613462	0.012021581
888	15.660889	0.014919477
889	15.660889	0.013442972
890	15.708385	0.012654714
891	15.708385	0.015599999
892	15.755942	0.01591301
893	15.755942	0.014443141
894	15.755942	0.012240898
895	15.8035555	0.011832934
896	15.8035555	0.014761169
897	15.8035555	0.0121986065
898	15.85123	0.012159553
899	15.85123	0.014350342
900	15.85123	0.012524461
901	15.898967	0.0132165095
902	15.898967	0.011396359
903	15.898967	0.0132165095
904	15.94677	0.013909418
905	15.994644	0.013152773
906	15.994644	0.014965774
907	15.994644	0.013877906
908	16.042597	0.011682818
909	16.042597	0.014936497
910	16.090628	0.01419061
911	16.090628	0.012387547
912	16.090628	0.014551599
913	16.13874	0.010577447
914	16.13874	0.011655351
915	16.13874	0.013093806
916	16.186934	0.014160806
917	16.235218	0.014870624
918	16.235218	0.01343769
919	16.235218	0.011290565
920	16.235218	0.010575568
921	16.283592	0.0120098125
922	16.332062	0.012376122
923	16.332062	0.012376122
924	16.332062	0.014514312
925	16.380623	0.013457455
926	16.380623	0.0116806
927	16.380623	0.009550845
928	16.429283	0.013830211
929	16.478043	0.012792456
930	16.478043	0.010318773
931	16.478043	0.0106716845
932	16.478043	0.014561814
933	16.526905	0.012119476
934	16.575874	0.01145659
935	16.575874	0.01145659
936	16.575874	0.01392083
937	16.62495	0.013261157
938	16.62495	0.010804153
939	16.67414	0.012612605
940	16.67414	0.012262384
941	16.723446	0.010577105
942	16.723446	0.014771554
943	16.723446	0.012323603
944	16.723446	0.008832422
945	16.772871	0.012043753
946	16.822416	0.010382635
947	16.822416	0.012120499
948	16.822416	0.013512318
949	16.872087	0.011511188
950	16.872087	0.0135937575
951	16.872087	0.009431418
952	16.921894	0.01126019
953	16.921894	0.010568228
954	16.971834	0.012745407
955	16.971834	0.010673392
956	17.021917	0.013199808
957	17.021917	0.011131859
958	17.021917	0.010443078
959	17.072136	0.007819973
960	17.072136	0.0129724555
961	17.072136	0.011253194
962	17.122492	0.009326846
963	17.122492	0.01378507
964	17.122492	0.01138288
965	17.172987	0.010836586
966	17.172987	0.009127594
967	17.172987	0.0122054275
968	17.223616	0.012349522
969	17.223616	0.010983889
970	17.223616	0.0085961735
971	17.274382	0.012160577
972	17.274382	0.009436373
973	17.274382	0.010457421
974	17.325277	0.010960505
975	17.325277	0.009941351
976	17.376314	0.011809223
977	17.376314	0.011809223
978	17.427477	0.01164648
979	17.427477	0.009616962
980	17.427477	0.013000407
981	17.427477	0.00927883
982	17.478775	0.010479276
983	17.530195	0.011007784
984	17.530195	0.011681965
985	17.530195	0.012693072
986	17.58175	0.010197189
987	17.58175	0.010533228
988	17.58175	0.012214636
989	17.633432	0.009732104
990	17.633432	0.012080763
991	17.68524	0.012624027
992	17.68524	0.008606431
993	17.68524	0.012288987
994	17.737165	0.011833104
995	17.737165	0.011164455
996	17.737165	0.01083027
997	17.78922	0.00938426
998	17.78922	0.009717412
999	17.78922	0.009050858
1000	17.78922	0.0087173795
1001	17.893682	0.010841877
1002	17.893682	0.011506582
1003	17.893682	0.011839075
1004	17.893682	0.010841877
1005	17.946089	0.010744749
1006	17.946089	0.009749357
1007	17.998611	0.008996679
1008	17.998611	0.011977064
1009	17.998611	0.009658989
1010	17.998611	0.011977064
1011	18.051249	0.009571689
1012	18.051249	0.011555377
1013	18.051249	0.008580274
1014	18.103989	0.011468022
1015	18.103989	0.009487459
1016	18.156841	0.009077007
1017	18.156841	0.010065689
1018	18.156841	0.011054377
1019	18.209795	0.008669514
1020	18.209795	0.010973306
1021	18.262856	0.011551795
1022	18.262856	0.0105656665
1023	18.316015	0.0124586485
1024	18.316015	0.010160131
1025	18.36927	0.012379874
1026	18.36927	0.012051939
1027	18.36927	0.010084305
1028	18.422623	0.009681197
1029	18.422623	0.011645968
1030	18.422623	0.010663661
1031	18.47607	0.008624895
1032	18.47607	0.009606541
1033	18.47607	0.011896729
1034	18.47607	0.011242443
1035	18.529602	0.010836757
1036	18.529602	0.0101828445
1037	18.529602	0.012471948
1038	18.58322	0.010432151
1039	18.58322	0.012064389
1040	18.636927	0.008070202
1041	18.636927	0.011658081
1042	18.636927	0.00937452
1043	18.636927	0.01133169
1044	18.69071	0.00994545
1045	18.69071	0.008967624
1046	18.744577	0.011490543
1047	18.744577	0.010513253
1048	18.744577	0.011164626
1049	18.798529	0.010101384
1050	18.798529	0.01075243
1051	18.798529	0.008474102
1052	18.798529	0.011728707
1053	18.852566	0.008058914
1054	18.852566	0.010011378
1055	18.906689	0.012194684
1056	18.906689	0.009918292
1057	18.960896	0.010148006
1058	18.960896	0.011772718
1059	18.960896	0.009498052
1060	19.015196	0.01004844
1061	19.015196	0.011673264
1062	19.069582	0.011570049
1063	19.069582	0.007997173
1064	19.069582	0.009946475
1065	19.069582	0.010595885
1066	19.12406	0.009190653
1067	19.12406	0.0075678187
1068	19.17863	0.011678724
1069	19.17863	0.010379903
1070	19.233295	0.009617987
1071	19.233295	0.009293184
1072	19.233295	0.010591787
1073	19.233295	0.008968649
1074	19.288054	0.0082029095
1075	19.342913	0.0116514275
1076	19.342913	0.011326911
1077	19.342913	0.010678001
1078	19.397867	0.009904628
1079	19.397867	0.009580573
1080	19.397867	0.010229123
1081	19.452917	0.00815383
1082	19.452917	0.00815383
1083	19.452917	0.012046652
1084	19.452917	0.007829723
1085	19.508076	0.008995141
1086	19.56333	0.010804837
1087	19.56333	0.009507279
1088	19.56333	0.010156203
1089	19.618689	0.0077447076
1090	19.618689	0.008393571
1091	19.618689	0.008717721
1092	19.618689	0.009366831
1093	19.674154	0.007275751
1094	19.729723	0.011020243
1095	19.729723	0.010046902
1096	19.729723	0.010371366
1097	19.785404	0.007947402
1098	19.785404	0.008271995
1099	19.785404	0.008271995
1100	19.785404	0.007947402
1101	19.897085	0.009576472
1102	19.897085	0.010225708
1103	19.897085	0.010874992
1104	19.897085	0.008926945
1105	19.953094	0.008437171
1106	19.953094	0.008112273
1107	20.009218	0.010540911
1108	20.009218	0.011190395
1109	20.065454	0.010042803
1110	20.065454	0.008743363
1111	20.065454	0.01069217
1112	20.121807	0.0082401885
1113	20.121807	0.01148969
1114	20.121807	0.008565229
1115	20.178282	0.009033596
1116	20.178282	0.01065871
1117	20.234875	0.010148006
1118	20.234875	0.009172368
1119	20.234875	0.010473129
1120	20.291586	0.010283255
1121	20.291586	0.008006237
1122	20.291586	0.008656693
1123	20.34842	0.0110653
1124	20.34842	0.007160071
1125	20.405378	0.010541764
1126	20.405378	0.008588651
1127	20.405378	0.011518013
1128	20.46246	0.008059256
1129	20.46246	0.010339264
1130	20.46246	0.009362388
1131	20.46246	0.009362388
1132	20.519667	0.006547462
1133	20.519667	0.008829175
1134	20.577007	0.009595266
1135	20.577007	0.008943354
1136	20.577007	0.010573349
1137	20.634478	0.0080749905
1138	20.634478	0.010032214
1139	20.634478	0.008401264
1140	20.69208	0.007201826
1141	20.69208	0.009486605
1142	20.69208	0.0104652755
1143	20.749811	0.008608996
1144	20.749811	0.009262084
1145	20.749811	0.007302445
1146	20.749811	0.0063223112
1147	20.807684	0.007399806
1148	20.807684	0.0087069515
1149	20.865686	0.006837966
1150	20.865686	0.006837966
1151	20.865686	0.008473247
1152	20.865686	0.009127252
1153	20.982119	0.010611933
1154	20.982119	0.0089751445
1155	20.982119	0.0089751445
1156	20.982119	0.0086474605
1157	21.040548	0.008401264
1158	21.040548	0.0064349766
1159	21.040548	0.0070904186
1160	21.099113	0.010444957
1161	21.157831	0.008550355
1162	21.157831	0.009534957
1163	21.157831	0.008878744
1164	21.157831	0.0082222335
1165	21.216692	0.006976264
1166	21.216692	0.0063194004
1167	21.216692	0.0073050116
1168	21.275702	0.010326287
1169	21.275702	0.0060527693
1170	21.334858	0.00874285
1171	21.334858	0.00874285
1172	21.334858	0.007427182
1173	21.394175	0.0078110783
1174	21.394175	0.0064940457
1175	21.453638	0.005884237
1176	21.453638	0.008851054
1177	21.453638	0.009839208
1178	21.513262	0.008239163
1179	21.513262	0.0069196112
1180	21.513262	0.0065895775
1181	21.573038	0.007951849
1182	21.573038	0.006300736
1183	21.632975	0.007990503
1184	21.632975	0.007990503
1185	21.69307	0.008024538
1186	21.69307	0.006039068
1187	21.69307	0.009017018
1188	21.75333	0.0070611537
1189	21.75333	0.0057364125
1190	21.75333	0.009379304
1191	21.813755	0.0074181138
1192	21.813755	0.0070866537
1193	21.874342	0.008766441
1194	21.874342	0.006775659
1195	21.935102	0.0087854145
1196	21.935102	0.007788841
1197	21.935102	0.0064601456
1198	21.996027	0.008467776
1199	21.996027	0.0068052723
1200	22.057127	0.00781296
1201	22.057127	0.00914417
1202	22.057127	0.0058157225
1203	22.118397	0.00815229
1204	22.118397	0.0064865123
1205	22.179832	0.007154081
1206	22.179832	0.008821483
1207	22.241432	0.008486412
1208	22.241432	0.00815212
1209	22.241432	0.008486412
1210	22.303202	0.0058063013
1211	22.303202	0.008813961
1212	22.303202	0.0078119333
1213	22.303202	0.008813961
1214	22.36513	0.0054581943
1215	22.36513	0.006796885
1216	22.42721	0.004769613
1217	22.42721	0.0077838805
1218	22.48945	0.006421793
1219	22.55184	0.009077519
1220	22.55184	0.005386918
1221	22.55184	0.0074004903
1222	22.614378	0.0053529916
1223	22.614378	0.0066967444
1224	22.614378	0.0060250247
1225	22.677061	0.006658056
1226	22.73989	0.0076230774
1227	22.73989	0.0066140587
1228	22.73989	0.006950591
1229	22.80286	0.007911141
1230	22.865973	0.007520257
1231	22.865973	0.0051610717
1232	22.865973	0.007857262
1233	22.865973	0.008531207
1234	22.929216	0.0061103124
1235	22.929216	0.005098521
1236	22.992598	0.007393817
1237	22.992598	0.008406052
1238	23.056114	0.0063082706
1239	23.056114	0.005294733
1240	23.056114	0.004956786
1241	23.056114	0.004956786
1242	23.183523	0.006144392
1243	23.183523	0.0071593863
1244	23.183523	0.0074976734
1245	23.183523	0.0078357095
1246	23.247425	0.004021707
1247	23.247425	0.00469916
1248	23.247425	0.005038024
1249	23.311445	0.0069731832
1250	23.375584	0.0065311976
1251	23.375584	0.005514219
1252	23.375584	0.0061923414
1253	23.439848	0.0074403565
1254	23.439848	0.0037079924
1255	23.504229	0.0063075856
1256	23.504229	0.007665162
1257	23.568724	0.0075450647
1258	23.568724	0.005846726
1259	23.568724	0.004827893
1260	23.633331	0.0067390264
1261	23.698051	0.0072856755
1262	23.698051	0.0072856755
1263	23.698051	0.00490571
1264	23.762886	0.005446372
1265	23.762886	0.0074868943
1266	23.82783	0.0073424852
1267	23.82783	0.0073424852
1268	23.82783	0.004619617
1269	23.82783	0.005300559
1270	23.892878	0.005829254
1271	23.892878	0.0037863844
1272	23.958035	0.007033942
1273	23.958035	0.005671831
1274	23.958035	0.0060121794
1275	24.023308	0.005508394
1276	24.023308	0.0038045668
1277	24.088678	0.004656989
1278	24.088678	0.0060209143
1279	24.088678	0.006361865
1280	24.154154	0.005163471
1281	24.154154	0.0037992492
1282	24.219734	0.0070288074
1283	24.219734	0.0066876714
1284	24.285418	0.004454175
1285	24.285418	0.003771461
1286	24.285418	0.0065014074
1287	24.285418	0.004454175
1288	24.351206	0.0042611067
1289	24.351206	0.0046023023
1290	24.41709	0.0054280395
1291	24.41709	0.0047451006
1292	24.483082	0.00556613
1293	24.483082	0.0062490227
1294	24.483082	0.0028335534
1295	24.483082	0.0038582545
1296	24.549171	0.0036488094
1297	24.549171	0.0039903214
1298	24.615372	0.0061673396
1299	24.615372	0.005142564
1300	24.681671	0.0045807012
1301	24.681671	0.0032136973
1302	24.681671	0.0045807012
1303	24.74807	0.00572288
1304	24.814568	0.003099064
1305	24.814568	0.005150276
1306	24.814568	0.0054919464
1307	24.814568	0.004466348
1308	24.881176	0.002863076
1309	24.947886	0.005358132
1310	24.947886	0.0036484662
1311	24.947886	0.006042151
1312	25.0147	0.0034029598
1313	25.0147	0.0030609653
1314	25.081627	0.0048637167
1315	25.081627	0.004179482
1316	25.148653	0.0042674514
1317	25.148653	0.005635342
1318	25.215792	0.005034939
1319	25.215792	0.0033243753
1320	25.215792	0.004692817
1321	25.283041	0.0044301716
1322	25.350403	0.0045056096
1323	25.350403	0.0055322084
1324	25.350403	0.0045056096
1325	25.417883	0.0025243873
1326	25.417883	0.00526149
1327	25.485483	0.0036193028
1328	25.485483	0.00532986
1329	25.553198	0.0029995248
1330	25.553198	0.0050524203
1331	25.621033	0.0027187183
1332	25.621033	0.0047714985
1333	25.621033	0.0020343238
1334	25.688997	0.002777081
1335	25.688997	0.0020927142
1336	25.825306	0.0035693804
1337	25.825306	0.004937933
1338	25.825306	0.0032274253
1339	25.825306	0.0052801683
1340	25.962156	0.0046947026
1341	25.962156	0.005037167
1342	25.962156	0.004353186
1343	25.962156	0.0033267774
1344	26.03079	0.0030311034
1345	26.03079	0.0020052993
1346	26.099575	0.0041026548
1347	26.099575	0.004444402
1348	26.168509	0.0027786258
1349	26.168509	0.0031201723
1350	26.237597	0.00487263
1351	26.237597	0.0038469338
1352	26.237597	0.002137536
1353	26.306849	0.0032054605
1354	26.306849	0.0038894715
1355	26.306849	0.0018381829
1356	26.376263	0.002905471
1357	26.376263	0.002905471
1358	26.445847	0.0029470064
1359	26.445847	0.003630625
1360	26.445847	0.0019221728
1361	26.515614	0.0019647672
1362	26.515614	0.0029893988
1363	26.58556	0.004056865
1364	26.58556	0.0023490894
1365	26.58556	0.0023490894
1366	26.655695	0.0010267149
1367	26.655695	0.0037591106
1368	26.655695	0.0013683328
1369	26.726028	0.0027796559
1370	26.726028	0.0027796559
1371	26.79656	0.003850536
1372	26.79656	0.0018024556
1373	26.79656	0.0011198602
1374	26.8673	0.0035580574
1375	26.938255	0.0022440033
1376	26.938255	0.004290943
1377	27.00943	0.004344613
1378	27.00943	0.0036627047
1379	27.00943	0.0005927024
1380	27.080816	0.002354412
1381	27.080816	0.0033773945
1382	27.080816	0.00064926036
1383	27.152416	0.004458633
1384	27.224245	0.0028153588
1385	27.224245	0.004178796
1386	27.224245	0.0017930084
1387	27.296282	0.0039013063
1388	27.296282	0.0035608024
1389	27.368536	0.003285596
1390	27.368536	0.0012422117
1391	27.368536	0.003285596
1392	27.441008	0.0040355986
1393	27.441008	0.0013112875
1394	27.51369	0.003765629
1395	27.51369	0.0027441236
1396	27.586592	9.510327e-05
1397	27.586592	0.0038387007
1398	27.586592	0.0031579263
1399	27.586592	0.0024770023
1400	27.659706	0.0015322394
1401	27.659706	0.00017162848
1402	27.733025	0.001609891
1403	27.806551	0.0023696935
1404	27.880281	0.0034702166
1405	27.880281	0.002450562
1406	27.954216	0.0032131826
1407	27.954216	0.0015142002
1408	27.954216	0.00018386116
1409	28.028341	0.00024041171
1410	28.102665	0.0006659351
1411	28.102665	0.0027027538
1412	28.102665	0.0027027538
1413	28.177172	0.0014312174
1414	28.177172	0.00075239985
1415	28.25186	0.002875091
1416	28.25186	0.0018574203
1417	28.32674	0.001266612
1418	28.32674	0.001266612
1419	28.32674	0.001945016
1420	28.401789	0.0016937224
1421	28.401789	0.0023719256
1422	28.477003	0.0031364753
1423	28.552378	0.0022065688
1424	28.552378	0.0028840161
1425	28.552378	0.00085175055
1426	28.552378	0.00016425278
1427	28.627913	0.0005995789
1428	28.703596	0.0006851881
1429	28.703596	8.427125e-06
1430	28.703596	0.0017005936
1431	28.77943	9.355553e-05
1432	28.855396	0.0025434438
1433	28.855396	0.002205367
1434	28.855396	0.00085261
1435	28.931488	0.0022850428
1436	28.931488	8.10061e-05
1437	28.931488	0.0007570082
1438	28.931488	8.10061e-05
1439	29.007715	0.002701209
1440	29.084055	0.0014253758
1441	29.084055	0.00060120464
1442	29.084055	0.0010875523
1443	29.084055	0.0004120116
1444	29.160517	0.00014772553
1445	29.160517	0.00052722316
1446	29.237085	0.0012308706
1447	29.237085	0.0012308706
1448	29.313776	0.0016360029
1449	29.313776	0.0010619536
1450	29.313776	0.00096140656
1451	29.390577	0.0003526933
1452	29.390577	0.0013642091
1453	29.467485	0.002099927
1454	29.467485	7.773406e-05
1455	29.544504	0.0001368917
1456	29.544504	0.0008738505
1457	29.544504	0.0014844781
1458	29.621632	0.0014897947
1459	29.621632	0.00086687604
1460	29.698864	0.0014356513
1461	29.698864	0.00092032953
1462	29.698864	0.0022668412
1463	29.776201	0.0010477547
1464	29.776201	0.00029784322
1465	29.776201	0.0017202498
1466	29.853653	9.630996e-06
1467	29.93121	0.0010631488
1468	29.93121	0.00061772193
1469	29.93121	0.000953701
1470	30.008867	0.0012480158
1471	30.008867	0.0011038781
1472	30.086643	0.0014784649
1473	30.086643	0.00053685775
1474	30.086643	0.0012085121
1475	30.16452	0.0001649408
1476	30.16452	0.0008364221
1477	30.242514	0.00020412897
1478	30.242514	0.0004667504
1479	30.242514	0.0018086709
1480	30.320621	0.00057104137
1481	30.398844	0.00059923506
1482	30.398844	0.0010768411
1483	30.398844	0.0002639692
1484	30.477179	0.0006251934
1485	30.555647	0.0009834055
1486	30.555647	0.0009834055
1487	30.634237	0.001004373
1488	30.634237	0.00200921
1489	30.634237	0.0016745346
1490	30.712955	0.0019884573
1491	30.712955	0.0003544127
1492	30.791813	0.0009655757
1493	30.791813	0.0016345028
1494	30.791813	0.0019689966
1495	30.87081	0.00094828
1496	30.949944	0.00059888186
1497	30.949944	0.00073864835
1498	30.949944	0.0019361033
1499	31.029245	0.00024982644
1500	31.108696	0.0011007849
1501	31.108696	0.001237688
1502	31.108696	0.002573779
1503	31.108696	0.00043264346
1504	31.188326	0.0015574554
1505	31.188326	0.0022250207
1506	31.268127	0.0012091146
1507	31.268127	0.000541675
1508	31.348112	0.0005273092
1509	31.348112	0.0015283591
1510	31.42829	0.00051225524
1511	31.42829	0.00051225524
1512	31.50865	0.0005033054
1513	31.50865	0.0011637599
1514	31.589222	0.0021469083
1515	31.589222	0.0005198099
1516	31.589222	0.00018658911
1517	31.669994	0.002795447
1518	31.669994	0.00012916475
1519	31.75097	0.0031085794
1520	31.75097	0.00055556896
1521	31.75097	0.0014431401
1522	31.832151	0.0014233424
1523	31.913544	0.00092875125
1524	31.913544	0.0007360155
1525	31.913544	0.0030662671
1526	31.995155	4.746799e-05
1527	32.076977	0.0013075074
1528	32.076977	0.0020204044
1529	32.076977	0.0006415246
1530	32.15901	0.00399061
1531	32.15901	0.00033144865
1532	32.15901	0.0013296085
1533	32.15901	0.002327598
1534	32.241264	0.0023000366
1535	32.323727	0.0026050499
1536	32.323727	0.0009427729
1537	32.323727	0.0016075572
1538	32.406403	0.0015785461
1539	32.48929	0.0022136522
1540	32.48929	0.0012166022
1541	32.48929	0.00021955256
1542	32.48929	0.001548933
1543	32.572388	0.0008533723
1544	32.572388	0.0038429927
1545	32.65569	0.0014865237
1546	32.65569	0.0014865237
1547	32.65569	0.0005064
1548	32.7392	0.0017855965
1549	32.7392	0.0021178862
1550	32.822918	0.0030803136
1551	32.822918	0.0014212766
1552	32.822918	0.00023869217
1553	32.90683	0.0017197332
1554	32.90683	0.0023834114
1555	32.90683	0.0030469643
1556	32.99094	0.0033448094
1557	32.99094	0.003013271
1558	33.07524	0.0019846684
1559	33.159725	0.0016202981
1560	33.159725	0.0046039186
1561	33.159725	0.0022832416
1562	33.2444	0.000924617
1563	33.2444	0.003244659
1564	33.329266	0.0035428035
1565	33.329266	0.0012237455
1566	33.329266	0.0025488834
1567	33.414314	0.001191816
1568	33.414314	0.004835303
1569	33.414314	0.0031789013
1570	33.499554	0.0031467562
1571	33.499554	0.002815694
1572	33.584972	0.0017909346
1573	33.584972	0.002783988
1574	33.670586	0.0014283349
1575	33.670586	0.004738155
1576	33.670586	0.0017590786
1577	33.670586	0.0037456527
1578	33.756382	0.003383251
1579	33.756382	0.0040451083
1580	33.842358	0.0030222328
1581	33.842358	0.0016987264
1582	33.928524	0.0019997377
1583	33.928524	0.003983798
1584	33.928524	0.0036533196
1585	34.014874	0.001970116
1586	34.014874	0.003954049
1587	34.101406	0.003594526
1588	34.101406	0.0029335648
1589	34.18813	0.0022435375
1590	34.275032	0.0015555614
1591	34.275032	0.0035376314
1592	34.275032	0.0025464713
1593	34.362118	0.0045013516
1594	34.362118	0.0038406646
1595	34.362118	0.004170927
1596	34.449394	0.0031529611
1597	34.536858	0.0031266767
1598	34.536858	0.003787209
1599	34.536858	0.0021367462
1600	34.624496	0.005411941
1601	34.624496	0.0021115136
1602	34.624496	0.004751786
1603	34.712326	0.0024165732
1604	34.712326	0.0047264216
1605	34.80034	0.003052221
1606	34.80034	0.004372226
1607	34.80034	0.0047018337
1608	34.888527	0.0033593758
1609	34.888527	0.004678541
1610	34.888527	0.0050082183
1611	34.976902	0.004325823
1612	34.976902	0.0030071528
1613	35.065464	0.0056224777
1614	35.065464	0.0023264783
1615	35.065464	0.0036446988
1616	35.065464	0.004633767
1617	35.154213	0.004612286
1618	35.154213	0.003623664
1619	35.24314	0.0029447665
1620	35.24314	0.0045922725
1621	35.24314	0.0039331825
1622	35.332245	0.0058908937
1623	35.332245	0.003914644
1624	35.421547	0.002578517
1625	35.421547	0.0035665957
1626	35.421547	0.0045547476
1627	35.511024	0.0065131304
1628	35.511024	0.0042081834
1629	35.511024	0.0028909994
1630	35.600693	0.003204325
1631	35.600693	0.0025458683
1632	35.600693	0.005838398
1633	35.690536	0.0035188394
1634	35.690536	0.0045059235
1635	35.690536	0.005493856
1636	35.690536	0.005822943
1637	35.780563	0.0054797
1638	35.780563	0.0054797
1639	35.870777	0.0038221274
1640	35.870777	0.0038221274
1641	35.96117	0.0031527025
1642	35.96117	0.0064433366
1643	35.96117	0.006114194
1644	35.96117	0.004139881
1645	36.051754	0.0051170345
1646	36.142517	0.0070826625
1647	36.142517	0.003134605
1648	36.142517	0.0054380083
1649	36.23347	0.005430844
1650	36.23347	0.006088633
1651	36.23347	0.0034566033
1652	36.324593	0.005425838
1653	36.324593	0.0073998384
1654	36.415916	0.004764296
1655	36.50741	0.006078443
1656	36.50741	0.0057498156
1657	36.50741	0.0037760008
1658	36.599094	0.0060787024
1659	36.599094	0.0041048685
1660	36.690964	0.004765073
1661	36.690964	0.0060814656
1662	36.690964	0.0044361404
1663	36.783016	0.007401913
1664	36.783016	0.005756895
1665	36.783016	0.004769559
1666	36.87525	0.004776116
1667	36.87525	0.0064219153
1668	36.967678	0.0061016725
1669	36.967678	0.004455807
1670	36.967678	0.006759854
1671	37.060276	0.006772122
1672	37.060276	0.004467538
1673	37.153072	0.004481167
1674	37.153072	0.006457157
1675	37.153072	0.0048104543
1676	37.24605	0.005156473
1677	37.24605	0.0074621583
1678	37.24605	0.006144333
1679	37.339207	0.004846778
1680	37.339207	0.0068236147
1681	37.43256	0.0065167584
1682	37.43256	0.0065167584
1683	37.43256	0.004539393
1684	37.526096	0.005223788
1685	37.526096	0.0078619
1686	37.619816	0.004923052
1687	37.619816	0.004923052
1688	37.619816	0.006572216
1689	37.713726	0.005614795
1690	37.713726	0.0072653545
1691	37.713726	0.0066051283
1692	37.807823	0.0076319315
1693	37.807823	0.0066413246
1694	37.807823	0.0043301354
1695	37.902115	0.006350744
1696	37.902115	0.0060200687
1697	37.996582	0.006064022
1698	37.996582	0.008378252
1699	37.996582	0.006725037
1700	37.996582	0.0047417786
1701	38.091244	0.0054500066
1702	38.091244	0.007103661
1703	38.186092	0.007156203
1704	38.186092	0.00682517
1705	38.186092	0.00781841
1706	38.186092	0.0048394445
1707	38.281136	0.0065501016
1708	38.37636	0.0049537704
1709	38.37636	0.0056166076
1710	38.37636	0.0056166076
1711	38.37636	0.0076055652
1712	38.471775	0.0070085204
1713	38.471775	0.007340114
1714	38.471775	0.008003703
1715	38.567387	0.0057505067
1716	38.567387	0.0074107293
1717	38.663197	0.00549213
1718	38.663197	0.0071536107
1719	38.663197	0.0071536107
1720	38.75918	0.0055714594
1721	38.75918	0.007234414
1722	38.855373	0.0066540237
1723	38.855373	0.005655455
1724	38.855373	0.008652371
1725	38.855373	0.005988119
1726	38.951748	0.0077450955
1727	38.951748	0.008078155
1728	38.951748	0.0077450955
1729	39.04832	0.0065072565
1730	39.145092	0.00660867
1731	39.145092	0.0062745675
1732	39.145092	0.008279395
1733	39.145092	0.0059405416
1734	39.24206	0.0073847994
1735	39.24206	0.008053684
1736	39.24206	0.008723051
1737	39.339214	0.005825447
1738	39.339214	0.009174459
1739	39.436565	0.006279145
1740	39.436565	0.0072844545
1741	39.436565	0.0069494173
1742	39.534122	0.0077463924
1743	39.534122	0.0070749717
1744	39.534122	0.009089826
1745	39.534122	0.006739292
1746	39.631866	0.00855263
1747	39.729816	0.0056640017
1748	39.729816	0.0056640017
1749	39.729816	0.0080197
1750	39.82796	0.0064811697
1751	39.82796	0.008166362
1752	39.82796	0.007155166
1753	39.926308	0.008320217
1754	39.926308	0.008320217
1755	39.926308	0.006632513
1756	40.02486	0.008818824
1757	40.02486	0.006452579
1758	40.12361	0.007971364
1759	40.12361	0.006955293
1760	40.12361	0.0066171363
1761	40.22256	0.008145261
1762	40.22256	0.008145261
1763	40.22256	0.009163296
1764	40.321724	0.009346165
1765	40.321724	0.009346165
1766	40.321724	0.0062896814
1767	40.421085	0.00783553
1768	40.421085	0.0064752097
1769	40.520657	0.007690371
1770	40.520657	0.009735693
1771	40.520657	0.007690371
1772	40.62043	0.0061876858
1773	40.62043	0.008575814
1774	40.62043	0.009258752
1775	40.720417	0.0070785144
1776	40.720417	0.008103579
1777	40.820606	0.009349886
1778	40.820606	0.0076373774
1779	40.820606	0.0076373774
1780	40.921013	0.009921232
1781	40.921013	0.0068337237
1782	41.021633	0.0087829195
1783	41.021633	0.007752098
1784	41.021633	0.0067215813
1785	41.12246	0.0073048514
1786	41.12246	0.009026051
1787	41.12246	0.0086815255
1788	41.223515	0.00927658
1789	41.223515	0.007207364
1790	41.324783	0.009190036
1791	41.324783	0.007808122
1792	41.324783	0.007117315
1793	41.426277	0.009802789
1794	41.426277	0.009110421
1795	41.426277	0.009110421
1796	41.527992	0.010078565
1797	41.62994	0.0075825704
1798	41.62994	0.0075825704
1799	41.62994	0.0072354516
1800	41.732117	0.008565
1801	41.732117	0.009609215
1802	41.732117	0.007869249
1803	41.732117	0.009261261
1804	41.834515	0.009907985
1805	41.93715	0.00707091
1806	41.93715	0.008467602
1807	41.93715	0.0077691297
1808	42.04003	0.008779026
1809	42.04003	0.008078934
1810	42.04003	0.010179537
1811	42.143143	0.009449509
1812	42.143143	0.009098825
1813	42.24649	0.008372976
1814	42.24649	0.0073198033
1815	42.350082	0.009059366
1816	42.350082	0.00800353
1817	42.350082	0.00800353
1818	42.45391	0.010461795
1819	42.45391	0.007287739
1820	42.45391	0.009755951
1821	42.45391	0.010108873
1822	42.557983	0.009048116
1823	42.662315	0.010469244
1824	42.662315	0.007637291
1825	42.662315	0.009052875
1826	42.662315	0.008344953
1827	42.76688	0.009774305
1828	42.76688	0.010484142
1829	42.76688	0.010484142
1830	42.871696	0.008017366
1831	42.976772	0.009820971
1832	42.976772	0.009108863
1833	42.976772	0.008752898
1834	43.082096	0.010211493
1835	43.082096	0.010568512
1836	43.187664	0.007751493
1837	43.187664	0.007751493
1838	43.29349	0.009227163
1839	43.29349	0.009584803
1840	43.29349	0.009584803
1841	43.29349	0.009227163
1842	43.399574	0.011074308
1843	43.50591	0.008262184
1844	43.50591	0.00790297
1845	43.612514	0.00976608
1846	43.612514	0.010126453
1847	43.612514	0.009046213
1848	43.612514	0.00976608
1849	43.826477	0.008837339
1850	43.826477	0.008475992
1851	43.826477	0.008475992
1852	43.933853	0.011457716
1853	43.933853	0.010732672
1854	43.933853	0.009284542
1855	43.933853	0.009646438
1856	44.041496	0.011553844
1857	44.1494	0.009112844
1858	44.1494	0.009476082
1859	44.1494	0.010566259
1860	44.25756	0.01030979
1861	44.25756	0.00849035
1862	44.365997	0.008964442
1863	44.365997	0.009329114
1864	44.365997	0.009329114
1865	44.474693	0.011638709
1866	44.474693	0.010907856
1867	44.474693	0.009081605
1868	44.474693	0.011638709
1869	44.583652	0.010668739
1870	44.692883	0.00860263
1871	44.692883	0.010434165
1872	44.692883	0.010067827
1873	44.802387	0.009470888
1874	44.802387	0.01204091
1875	44.802387	0.0109393075
1876	44.912155	0.011083667
1877	44.912155	0.008510591
1878	45.02219	0.011234454
1879	45.02219	0.011234454
1880	45.02219	0.009761405
1881	45.1325	0.011759991
1882	45.1325	0.009915518
1883	45.243084	0.009705999
1884	45.243084	0.010444731
1885	45.353935	0.011721585
1886	45.353935	0.008761982
1887	45.353935	0.012461958
1888	45.353935	0.010241458
1889	45.46507	0.011524892
1890	45.46507	0.01078344
1891	45.57646	0.010219634
1892	45.57646	0.01133282
1893	45.68813	0.008916333
1894	45.68813	0.01040229
1895	45.800087	0.009101767
1896	45.800087	0.0113342935
1897	45.800087	0.009845732
1898	45.912308	0.008920833
1899	45.912308	0.012274878
1900	45.912308	0.011529054
1901	46.02481	0.009862962
1902	46.02481	0.012102391
1903	46.137585	0.010813244
1904	46.137585	0.010813244
1905	46.250637	0.013268755
1906	46.250637	0.008777815
1907	46.250637	0.01102249
1908	46.36397	0.009737771
1909	46.477585	0.012206453
1910	46.477585	0.012206453
1911	46.477585	0.009580129
1912	46.591446	0.009052097
1913	46.591446	0.012057039
1914	46.705532	0.011913276
1915	46.705532	0.011913276
1916	46.81981	0.013283682
1917	46.81981	0.0117763765
1918	46.934265	0.011269293
1919	46.934265	0.011646598
1920	47.048855	0.012658085
1921	47.048855	0.010770012
1922	47.16357	0.010656004
1923	47.16357	0.010656004
1924	47.278374	0.010173822
1925	47.278374	0.013201671
1926	47.278374	0.0124444375
1927	47.393253	0.010079345
1928	47.393253	0.01273139
1929	47.508186	0.011512064
1930	47.508186	0.011132888
1931	47.62315	0.012580793
1932	47.62315	0.00954308
1933	47.73814	0.010621093
1934	47.73814	0.011761725
1935	47.85315	0.011713697
1936	47.85315	0.013998114
1937	47.96814	0.0112972865
1938	47.96814	0.01091626
1939	48.08315	0.010129137
1940	48.08315	0.013561773
1941	48.08315	0.013180323
1942	48.198154	0.012787347
1943	48.313168	0.011641136
1944	48.313168	0.012787954
1945	48.313168	0.012405407
1946	48.428204	0.012799406
1947	48.543274	0.013204361
1948	48.543274	0.010523555
1949	48.543274	0.011672171
1950	48.543274	0.01090647
1951	48.658413	0.010552573
1952	48.658413	0.013235863
1953	48.773636	0.010207336
1954	48.773636	0.010590774
1955	48.888992	0.011020671
1956	48.888992	0.010636426
1957	48.888992	0.012556853
1958	49.004524	0.012995058
1959	49.004524	0.010304334
1960	49.004524	0.01068849
1961	49.12029	0.009590949
1962	49.12029	0.011129681
1963	49.23633	0.0127304355
1964	49.23633	0.010419613
1965	49.35273	0.009323661
1966	49.35273	0.010865054
1967	49.35273	0.012407142
1968	49.469532	0.01015373
1969	49.469532	0.011696791
1970	49.586777	0.009053567
1971	49.586777	0.011370002
1972	49.586777	0.0102115795
1973	49.586777	0.014074439
1974	49.704494	0.014133661
1975	49.704494	0.012973106
1976	49.704494	0.009880711
1977	49.82269	0.013028898
1978	49.82269	0.009159834
1979	49.941387	0.012694087
1980	49.941387	0.009595883
1981	49.941387	0.012694087
1982	50.060566	0.011968161
1983	50.060566	0.012743709
1984	50.060566	0.010030333
1985	50.180252	0.01201429
1986	50.180252	0.012790384
1987	50.300404	0.011669571
1988	50.300404	0.0124466065
1989	50.300404	0.009728247
1990	50.42102	0.011322767
1991	50.542072	0.010196165
1992	50.542072	0.014866586
1993	50.663544	0.010235309
1994	50.663544	0.012571773
1995	50.78541	0.013783139
1996	50.907654	0.012655569
1997	50.907654	0.013046253
1998	51.030254	0.0126996385
[truncated: 373 more rows]
