# Supplementary material for: The hair cell analysis toolbox is a precise and fully automated pipeline for whole cochlea hair cell quantification
Source: PLoS Biol. 2023 Mar 22;21(3):e3002041. doi: 10.1371/journal.pbio.3002041 (PMC10069775; doi:10.1371/journal.pbio.3002041)
Supplement: S1 Data — A compressed folder with spreadsheets containing, in separate files, the underlying numerical data and statistical analysis for Figs 1G, 3E, 3F, 3G, 4F, 4H, 5A, 5B, 5C, 6A, 6B, S1B, S1C, S1D, S1E, S1F. (ZIP) [file pbio.3002041.s004.zip › Figure 4HF/Figure4H/cochlea_3_frequency_error.csv]

	cochlea_3_gt_cell_frequency	cochlea_3_cell_frequency_error_percentage_of_octave
0	3.136	0.0
1	3.136	0.0
2	3.136	0.0
3	3.1558802	0.009116998
4	3.1760676	0.018316166
5	3.1760676	0.018316166
6	3.1760676	0.018316166
7	3.196533	0.027582416
8	3.196533	0.027582416
9	3.196533	0.027582416
10	3.2172484	0.036901854
11	3.2381847	0.046259746
12	3.2381847	0.046259746
13	3.2381847	0.046259746
14	3.2593148	0.05564322
15	3.280612	0.06236488
16	3.280612	0.054465875
17	3.280612	0.05707817
18	3.280612	0.054465875
19	3.3020518	0.058698304
20	3.3236105	0.057995025
21	3.3236105	0.057995025
22	3.3236105	0.060488805
23	3.3236105	0.055520594
24	3.3452618	0.057578977
25	3.3452618	0.057578977
26	3.3452618	0.0527987
27	3.3669865	0.055103168
28	3.3669865	0.055103168
29	3.3669865	0.057429746
30	3.3887615	0.059801746
31	3.4105718	0.060063083
32	3.4105718	0.05785658
33	3.4105718	0.060063083
34	3.4105718	0.05566655
35	3.4323993	0.05627536
36	3.4323993	0.060540754
37	3.4323993	0.05416559
38	3.4323993	0.060540754
39	3.4542258	0.05913978
40	3.4542258	0.05707685
41	3.4542258	0.055029504
42	3.476044	0.060063906
43	3.476044	0.054101318
44	3.476044	0.056074053
45	3.4978402	0.057284795
46	3.4978402	0.057284795
47	3.4978402	0.05157705
48	3.4978402	0.05921588
49	3.5196092	0.05310706
50	3.5196092	0.06052789
51	3.5196092	0.056790832
52	3.5413504	0.058359757
53	3.5413504	0.056562472
54	3.5630624	0.060066216
55	3.5630624	0.054862127
56	3.5630624	0.05831962
57	3.5847497	0.05684308
58	3.5847497	0.05684308
59	3.606428	0.055721156
60	3.606428	0.058950923
61	3.606428	0.058950923
62	3.6281118	0.05803765
63	3.6281118	0.056480777
64	3.6281118	0.053396955
65	3.6498156	0.0589567
66	3.6498156	0.05298306
67	3.671552	0.05716661
68	3.671552	0.054288495
69	3.671552	0.055722974
70	3.671552	0.058618214
71	3.693333	0.058570657
72	3.693333	0.054394495
73	3.693333	0.05165139
74	3.693333	0.058570657
75	3.7151663	0.053434413
76	3.7151663	0.049492296
77	3.737064	0.06059155
78	3.737064	0.05281412
79	3.737064	0.050276633
80	3.7590282	0.051276
81	3.7590282	0.056220777
82	3.781065	0.05970885
83	3.781065	0.052474022
84	3.781065	0.057273723
85	3.8031812	0.051554482
86	3.8031812	0.05501444
87	3.8253744	0.053162757
88	3.8253744	0.054281373
89	3.8253744	0.052048746
90	3.8476505	0.051672462
91	3.8476505	0.050596822
92	3.8476505	0.052751444
93	3.8700063	0.049451914
94	3.8700063	0.05681613
95	3.8700063	0.049451914
96	3.8924425	0.047564786
97	3.8924425	0.050598983
98	3.8924425	0.0526372
99	3.9149525	0.05387717
100	3.9149525	0.046940632
101	3.9149525	0.04890821
102	3.937537	0.05036466
103	3.937537	0.05036466
104	3.960193	0.05287298
105	3.960193	0.05287298
106	3.960193	0.048126627
107	3.9829118	0.050751083
108	3.9829118	0.052619457
109	3.9829118	0.047963437
110	3.9829118	0.04889076
111	4.005689	0.048831236
112	4.005689	0.046097346
113	4.028519	0.053388007
114	4.028519	0.047970425
115	4.028519	0.048869476
116	4.051391	0.046328366
117	4.051391	0.052553624
118	4.051391	0.04987862
119	4.074301	0.046543032
120	4.074301	0.048295453
121	4.074301	0.046543032
122	4.074301	0.043921746
123	4.0972347	0.045935594
124	4.120188	0.047954787
125	4.120188	0.051401637
126	4.120188	0.050538372
127	4.1431584	0.046561513
128	4.1431584	0.04997448
129	4.1431584	0.050829615
130	4.1661496	0.042687207
131	4.1661496	0.047753975
132	4.1661496	0.045217566
133	4.1661496	0.042687207
134	4.1891713	0.04559287
135	4.1891713	0.04979538
136	4.2122245	0.04598124
137	4.2122245	0.04598124
138	4.2122245	0.048486374
139	4.235315	0.04887463
140	4.235315	0.04472662
141	4.235315	0.04224367
142	4.2584496	0.04845062
143	4.2584496	0.04927641
144	4.2584496	0.046799287
145	4.281629	0.048869144
146	4.281629	0.041493226
147	4.281629	0.04640631
148	4.281629	0.045586374
149	4.3048596	0.046033382
150	4.3048596	0.045218065
151	4.328144	0.047304504
152	4.328144	0.04568085
153	4.328144	0.042439405
154	4.328144	0.048117645
155	4.3514824	0.042928625
156	4.3514824	0.04373439
157	4.37488	0.041026086
158	4.37488	0.045838635
159	4.37488	0.04664211
160	4.3983374	0.04474296
161	4.4218564	0.04129753
162	4.4218564	0.0444715
163	4.4218564	0.0444715
164	4.4218564	0.04526657
165	4.44544	0.042642128
166	4.44544	0.041853126
167	4.4690866	0.045566875
168	4.4690866	0.041637596
169	4.4690866	0.04399365
170	4.492799	0.039882418
171	4.492799	0.044569384
172	4.492799	0.038322736
173	4.516574	0.04360174
174	4.516574	0.03971746
175	4.5404153	0.04421266
176	4.5404153	0.038802303
177	4.5404153	0.038802303
178	4.564321	0.043295514
179	4.564321	0.040219307
180	4.5882916	0.04317317
181	4.5882916	0.03934815
182	4.5882916	0.038584474
183	4.5882916	0.037057918
184	4.6123238	0.04078452
185	4.6123238	0.03698383
186	4.6364174	0.041466486
187	4.6364174	0.038438626
188	4.6364174	0.03995168
189	4.66057	0.03613252
190	4.66057	0.041403484
191	4.66057	0.035381068
192	4.684783	0.04285684
193	4.684783	0.0376051
194	4.709051	0.0398242
195	4.709051	0.039077178
196	4.709051	0.037585158
197	4.7333755	0.03683228
198	4.7333755	0.042037554
199	4.757744	0.042756166
200	4.757744	0.03831001
201	4.757744	0.03831001
202	4.782152	0.035358243
203	4.782152	0.041995127
204	4.782152	0.03904303
205	4.782152	0.033885553
206	4.806584	0.036828257
207	4.806584	0.039031316
208	4.831032	0.040480368
209	4.831032	0.036818366
210	4.831032	0.03608656
211	4.8554893	0.038256582
212	4.8554893	0.041178025
213	4.879951	0.036768407
214	4.879951	0.03604144
215	4.879951	0.03822225
216	4.879951	0.040405117
217	4.9044156	0.03817418
218	4.9044156	0.03455064
219	4.9044156	0.033826753
220	4.928881	0.03811187
221	4.928881	0.03811187
222	4.928881	0.03666563
223	4.953355	0.03875827
224	4.953355	0.03875827
225	4.953355	0.03371453
226	4.9778414	0.040109586
227	4.9778414	0.036514387
228	4.9778414	0.036514387
229	5.00235	0.034276582
230	5.00235	0.033561297
231	5.00235	0.035709277
232	5.00235	0.038575433
233	5.026896	0.035614815
234	5.0514984	0.03908655
235	5.0514984	0.03837281
236	5.0514984	0.032670807
237	5.0514984	0.034095023
238	5.076181	0.036145937
239	5.1009607	0.036781147
240	5.1009607	0.03819947
241	5.1009607	0.03465441
242	5.1009607	0.03890911
243	5.1258507	0.03460135
244	5.1258507	0.033894625
245	5.1258507	0.035307728
246	5.150849	0.033155788
247	5.150849	0.03950111
248	5.150849	0.032451045
249	5.150849	0.031043721
250	5.17596	0.031736534
251	5.2011747	0.03734553
252	5.2011747	0.035944317
253	5.2011747	0.033843387
254	5.226485	0.033159316
255	5.226485	0.03595203
256	5.226485	0.0338575
257	5.226485	0.03176463
258	5.251878	0.03248871
259	5.251878	0.033879504
260	5.2773447	0.035300177
261	5.2773447	0.030446898
262	5.2773447	0.031832933
263	5.2773447	0.035994474
264	5.30287	0.032565217
265	5.30287	0.029113296
266	5.328444	0.038124934
267	5.328444	0.03398567
268	5.3540554	0.030590191
269	5.3540554	0.03539617
270	5.3540554	0.03470931
271	5.3540554	0.031275984
272	5.3796973	0.0333704
273	5.3796973	0.032686614
274	5.405373	0.036820546
275	5.405373	0.03135929
276	5.405373	0.03135929
277	5.431089	0.036843684
278	5.431089	0.036162544
279	5.4568453	0.036189042
280	5.4568453	0.033475768
281	5.4568453	0.033475768
282	5.4568453	0.03212007
283	5.4568453	0.034153305
284	5.482641	0.036216382
285	5.482641	0.029461136
286	5.482641	0.032834727
287	5.482641	0.03148499
288	5.482641	0.034187064
289	5.5084763	0.03354718
290	5.5084763	0.032199964
291	5.5084763	0.03354718
292	5.534347	0.036268707
293	5.534347	0.03156862
294	5.534347	0.030897947
295	5.534347	0.029556675
296	5.560254	0.032277662
297	5.5861917	0.033647828
298	5.5861917	0.029648166
299	5.5861917	0.035650387
300	5.6121616	0.033677734
301	5.6121616	0.031018978
302	5.6121616	0.035008635
303	5.638159	0.032378398
304	5.638159	0.030391663
305	5.638159	0.033041324
306	5.664189	0.029765932
307	5.664189	0.03505144
308	5.664189	0.029106723
309	5.6902537	0.031118117
310	5.6902537	0.031776406
311	5.7163606	0.03377484
312	5.7163606	0.033118136
313	5.7163606	0.02852596
314	5.742519	0.02987358
315	5.742519	0.03052806
316	5.742519	0.03052806
317	5.7687426	0.031220784
318	5.795048	0.031269085
319	5.795048	0.032571103
320	5.795048	0.030618647
321	5.8214445	0.028735366
322	5.8214445	0.027439836
323	5.8214445	0.032626253
324	5.8479323	0.0339892
325	5.8479323	0.028166259
326	5.8745065	0.031478766
327	5.8745065	0.03212377
328	5.8745065	0.026324186
329	5.9011593	0.029638225
330	5.9011593	0.028995141
331	5.9011593	0.034142554
332	5.9278736	0.027169654
333	5.9278736	0.030373983
334	5.9278736	0.029732574
335	5.9278736	0.025889441
336	5.9546404	0.027912913
337	5.981446	0.028648708
338	5.981446	0.029923948
339	5.981446	0.029286385
340	6.00828	0.026197188
341	6.00828	0.027467342
342	6.00828	0.031284064
343	6.0351377	0.026923222
344	6.0351377	0.028190713
345	6.0620193	0.028270992
346	6.0620193	0.030169362
347	6.088936	0.027084421
348	6.088936	0.026453706
349	6.088936	0.031502493
350	6.1159	0.032197945
351	6.1159	0.027789092
352	6.1159	0.0252724
353	6.142943	0.032266732
354	6.142943	0.029752117
355	6.142943	0.026612254
356	6.142943	0.027867872
357	6.17008	0.027328461
358	6.17008	0.029835002
359	6.17008	0.032343924
360	6.197327	0.033685293
361	6.197327	0.028679054
362	6.224682	0.030035628
363	6.224682	0.032533437
364	6.224682	0.03378274
365	6.224682	0.025047787
366	6.2521405	0.032021
367	6.2521405	0.027040875
368	6.2521405	0.030774886
369	6.279692	0.025927786
370	6.279692	0.028412478
371	6.279692	0.030897442
372	6.3073225	0.032261685
373	6.3073225	0.030399747
374	6.3350115	0.031141175
375	6.3350115	0.028045664
376	6.3350115	0.0354789
377	6.3350115	0.02680759
378	6.362746	0.033109732
379	6.362746	0.028781896
380	6.3905034	0.03012018
381	6.3905034	0.028269304
382	6.3905034	0.028886078
383	6.4182725	0.028358685
384	6.4182725	0.024046319
385	6.4182725	0.032056995
386	6.4460373	0.028426811
387	6.4460373	0.03335343
388	6.4460373	0.026580175
389	6.4737926	0.030318242
390	6.4737926	0.029087678
391	6.5015397	0.030954171
392	6.5015397	0.026038425
393	6.5015397	0.027881537
394	6.5015397	0.027881537
395	6.5292835	0.027881874
396	6.557047	0.025408603
397	6.557047	0.03031942
398	6.557047	0.029705618
399	6.557047	0.030933129
400	6.5848594	0.025992144
401	6.5848594	0.02660567
402	6.5848594	0.027832953
403	6.6127467	0.025953462
404	6.6127467	0.029021267
405	6.6407275	0.030204225
406	6.6407275	0.026521923
407	6.6407275	0.026521923
408	6.6687994	0.029539658
409	6.6687994	0.02647076
410	6.696968	0.028868547
411	6.696968	0.028868547
412	6.696968	0.023955487
413	6.696968	0.025183674
414	6.7252245	0.025115563
415	6.7535596	0.029951742
416	6.7535596	0.029337447
417	6.7535596	0.02626356
418	6.781969	0.028630162
419	6.781969	0.023708675
420	6.781969	0.026784968
421	6.781969	0.02309273
422	6.8104453	0.03159941
423	6.8104453	0.026060551
424	6.8104453	0.025445104
425	6.83899	0.028399494
426	6.83899	0.02593522
427	6.83899	0.024085559
428	6.8676157	0.023945
429	6.8963385	0.029966397
430	6.8963385	0.02626339
431	6.9251933	0.02981765
432	6.9251933	0.025493937
433	6.9251933	0.026111728
434	6.954195	0.029669225
435	6.954195	0.025341349
436	6.983352	0.028285326
437	6.983352	0.026429052
438	6.983352	0.027047625
439	7.0126624	0.025042208
440	7.0126624	0.029376375
441	7.042112	0.028610602
442	7.042112	0.025512354
443	7.042112	0.026751878
444	7.071685	0.027838351
445	7.071685	0.025978124
446	7.1013584	0.028298818
447	7.1013584	0.025197025
448	7.1013584	0.027678587
449	7.1311054	0.02378159
450	7.1311054	0.028745819
451	7.1311054	0.025643129
452	7.1609006	0.02855513
453	7.1609006	0.02545203
454	7.1907134	0.026479373
455	7.1907134	0.025858529
456	7.1907134	0.027721103
457	7.2205234	0.024377286
458	7.2205234	0.026860764
459	7.2205234	0.023136228
460	7.2502985	0.023486694
461	7.2502985	0.026590137
462	7.280026	0.023805104
463	7.280026	0.022563891
464	7.280026	0.026287034
465	7.3096833	0.024087757
466	7.3096833	0.026568862
467	7.33927	0.023715274
468	7.33927	0.02557487
469	7.33927	0.023715274
470	7.368797	0.026409296
471	7.39829	0.025359599
472	7.39829	0.028455477
473	7.39829	0.023502769
474	7.39829	0.02721691
475	7.4277735	0.023054818
476	7.4277735	0.02614669
477	7.457268	0.024445603
478	7.457268	0.024445603
479	7.457268	0.02320968
480	7.4867926	0.025205476
481	7.5163655	0.024106361
482	7.5163655	0.024722889
483	7.5163655	0.027806636
484	7.546003	0.02423794
485	7.546003	0.027317662
486	7.546003	0.023622222
487	7.5757117	0.02436765
488	7.5757117	0.026828352
489	7.5757117	0.024982205
490	7.6055064	0.027569761
491	7.6055064	0.023268403
492	7.635395	0.027085433
493	7.635395	0.025857514
494	7.635395	0.025857514
495	7.635395	0.024016041
496	7.6653852	0.02354084
497	7.6653852	0.026605163
498	7.695482	0.026131827
499	7.695482	0.026744282
500	7.695482	0.022460775
501	7.7256894	0.022610622
502	7.7256894	0.025055222
503	7.75601	0.025208686
504	7.75601	0.024598792
505	7.75601	0.022768747
506	7.786449	0.022322938
507	7.786449	0.025369907
508	7.8170066	0.025538543
509	7.8170066	0.025538543
510	7.8476825	0.027537197
511	7.8476825	0.02206721
512	7.8476825	0.024496837
513	7.878474	0.026501998
514	7.878474	0.02528744
515	7.878474	0.021646088
516	7.909383	0.023657244
517	7.9404044	0.026275381
518	7.9404044	0.025064012
519	7.9404044	0.020828059
520	7.9404044	0.026275381
521	7.971543	0.022241991
522	7.971543	0.021637447
523	8.00279	0.022451462
524	8.00279	0.024261786
525	8.034148	0.023869555
526	8.034148	0.023266543
527	8.065617	0.025290482
528	8.065617	0.02468823
529	8.065617	0.021074686
530	8.097193	0.021297716
531	8.097193	0.02610987
532	8.12888	0.02633111
533	8.12888	0.023326786
534	8.12888	0.02392724
535	8.160672	0.0229536
536	8.160672	0.024153886
537	8.192574	0.026183508
538	8.192574	0.024983894
539	8.224588	0.021025872
540	8.224588	0.025217475
541	8.224588	0.022223024
542	8.256713	0.021266874
543	8.256713	0.025453044
544	8.288936	0.022703739
545	8.288936	0.022703739
546	8.288936	0.022703739
547	8.321237	0.019958341
548	8.321237	0.023537794
549	8.353593	0.026153782
550	8.353593	0.024364604
551	8.385988	0.022203209
552	8.385988	0.022798203
553	8.418402	0.022413703
554	8.418402	0.021818887
555	8.418402	0.024793554
556	8.450815	0.021420063
557	8.450815	0.022014365
558	8.450815	0.024985246
559	8.483206	0.024563963
560	8.483206	0.022190506
561	8.515561	0.022936841
562	8.515561	0.022936841
563	8.515561	0.019974794
564	8.547868	0.020107768
565	8.547868	0.023659782
566	8.580119	0.021991497
567	8.580119	0.020808734
568	8.612308	0.025619645
569	8.612308	0.020893153
570	8.644442	0.023313927
571	8.644442	0.021543585
572	8.676535	0.02335217
573	8.708613	0.022196095
574	8.708613	0.024551282
575	8.708613	0.023373831
576	8.740704	0.020446425
577	8.740704	0.024560412
578	8.740704	0.0198586
579	8.77282	0.020451343
580	8.77282	0.023387369
581	8.804984	0.021625588
582	8.804984	0.021039432
583	8.837213	0.02221066
584	8.837213	0.021625081
585	8.869519	0.022207612
586	8.869519	0.022792617
587	8.901917	0.0233762
588	8.901917	0.019289715
589	8.901917	0.020456769
590	8.934413	0.01988235
591	8.934413	0.023380091
592	8.967024	0.02106299
593	8.967024	0.019898973
594	8.999756	0.023992531
595	8.999756	0.023411058
596	9.032612	0.021117736
597	9.032612	0.019376257
598	9.032612	0.021117736
599	9.032612	0.021117736
600	9.065599	0.018838076
601	9.098723	0.024099765
602	9.098723	0.021204848
603	9.098723	0.022362564
604	9.131986	0.020686336
605	9.131986	0.021264331
606	9.165387	0.02306582
607	9.165387	0.02306582
608	9.165387	0.019027168
609	9.19893	0.022568462
610	9.232614	0.019213688
611	9.232614	0.02381204
612	9.232614	0.021511901
613	9.232614	0.02381204
614	9.26644	0.018750312
615	9.26644	0.018176913
616	9.300404	0.020589529
617	9.33451	0.021290768
618	9.33451	0.020718547
619	9.3687525	0.019714916
620	9.3687525	0.021999627
621	9.3687525	0.021999627
622	9.403131	0.022715928
623	9.403131	0.018723998
624	9.437642	0.018884078
625	9.437642	0.021730628
626	9.437642	0.019453295
627	9.472284	0.0230318
628	9.507048	0.020929089
629	9.507048	0.020361472
630	9.507048	0.02263263
631	9.507048	0.02149699
632	9.541919	0.020539172
633	9.541919	0.01997242
634	9.576891	0.022984236
635	9.576891	0.021851921
636	9.576891	0.017891401
637	9.611941	0.02090078
638	9.611941	0.022031132
639	9.611941	0.021465814
640	9.647064	0.018824326
641	9.647064	0.021645073
642	9.682247	0.020694304
643	9.682247	0.019567823
644	9.717476	0.02143006
645	9.717476	0.016931696
646	9.717476	0.020867387
647	9.75274	0.021595601
648	9.75274	0.017664786
649	9.75274	0.021595601
650	9.78803	0.021753667
651	9.823335	0.022462469
652	9.823335	0.02078178
653	9.823335	0.01854251
654	9.8586445	0.022599448
655	9.8586445	0.018684952
656	9.893949	0.022724392
657	9.893949	0.020490171
658	9.893949	0.018815499
659	9.929246	0.020048406
660	9.929246	0.0167051
661	9.929246	0.018376108
662	9.929246	0.020605974
663	9.964527	0.01959463
664	9.99979	0.019685058
665	9.99979	0.020240901
666	10.07025	0.0209318
667	10.07025	0.02037758
668	10.105452	0.018212067
669	10.105452	0.02153308
670	10.140635	0.018802598
671	10.140635	0.022119544
672	10.140635	0.020460498
673	10.175805	0.019931203
674	10.210979	0.019944433
675	10.210979	0.020496275
676	10.24616	0.020499157
677	10.281368	0.02104706
678	10.316615	0.017751087
679	10.316615	0.022140207
680	10.351927	0.018297656
681	10.351927	0.018844867
682	10.351927	0.02103638
683	10.387331	0.0193917
684	10.387331	0.016110988
685	10.422849	0.019942567
686	10.458504	0.022684438
687	10.458504	0.016682658
688	10.458504	0.020501023
689	10.494313	0.021068923
690	10.494313	0.01888934
691	10.494313	0.017800013
692	10.530283	0.017838232
693	10.530283	0.018382391
694	10.566424	0.018433163
695	10.566424	0.018976077
696	10.602738	0.019043121
697	10.602738	0.018500911
698	10.639227	0.020205796
699	10.639227	0.020205796
700	10.639227	0.016416576
701	10.675885	0.020838061
702	10.712712	0.018239748
703	10.712712	0.020399624
704	10.749704	0.017278574
705	10.749704	0.021593397
706	10.786847	0.018483592
707	10.786847	0.018483592
708	10.786847	0.020099457
709	10.82415	0.018082824
710	10.82415	0.017545179
711	10.861597	0.01930312
712	10.861597	0.019839942
713	10.899196	0.019993452
714	10.899196	0.019993452
715	10.936937	0.02015424
716	10.936937	0.02015424
717	10.936937	0.016940534
718	10.936937	0.01801149
719	10.974826	0.01711033
720	11.012841	0.017285543
721	11.012841	0.01995885
722	11.012841	0.01942428
723	11.050965	0.01799773
724	11.050965	0.017463792
725	11.050965	0.01586266
726	11.089179	0.01870889
727	11.127459	0.019414099
728	11.127459	0.019414099
729	11.165784	0.015321975
730	11.165784	0.01957953
731	11.20413	0.020800427
732	11.20413	0.017075658
733	11.242484	0.01669167
734	11.242484	0.018816348
735	11.242484	0.017753806
736	11.28083	0.018416692
737	11.28083	0.015761957
738	11.319154	0.018532662
739	11.319154	0.019593783
740	11.357451	0.015452316
741	11.357451	0.016511964
742	11.357451	0.015982237
743	11.357451	0.019162266
744	11.395733	0.016598163
745	11.434008	0.016670758
746	11.434008	0.017729511
747	11.434008	0.016670758
748	11.434008	0.0161416
749	11.472293	0.017789649
750	11.510598	0.017839253
751	11.510598	0.0188963
752	11.510598	0.019425467
753	11.510598	0.017310692
754	11.548943	0.01576842
755	11.548943	0.015240293
756	11.548943	0.018938396
757	11.587329	0.017916031
758	11.587329	0.016860643
759	11.625767	0.017416725
760	11.625767	0.015834253
761	11.664269	0.016913678
762	11.664269	0.017440684
763	11.7028475	0.018515851
764	11.7028475	0.016935775
765	11.741503	0.016953962
766	11.741503	0.01853334
767	11.741503	0.015375746
768	11.780242	0.017498115
769	11.819075	0.019090645
770	11.819075	0.015937673
771	11.819075	0.015937673
772	11.858007	0.019106599
773	11.858007	0.016481528
774	11.897041	0.018074332
775	11.897041	0.015976794
776	11.897041	0.015452316
777	11.9361725	0.014951476
778	11.9361725	0.018093864
779	11.975419	0.014978539
780	11.975419	0.015501658
781	11.975419	0.01811747
782	12.014772	0.015008666
783	12.014772	0.016575722
784	12.054238	0.016607344
785	12.093819	0.016122043
786	12.093819	0.018206801
787	12.133513	0.018245183
788	12.133513	0.01616354
789	12.133513	0.015643382
790	12.173321	0.017769264
791	12.173321	0.015691018
792	12.21324	0.014707715
793	12.21324	0.018337902
794	12.21324	0.016781429
795	12.253269	0.016321182
796	12.253269	0.016321182
797	12.293406	0.017935226
798	12.293406	0.015868274
799	12.293406	0.016384609
800	12.33365	0.019034296
801	12.33365	0.014908242
802	12.373999	0.018590048
803	12.373999	0.016016424
804	12.373999	0.018590048
805	12.414448	0.016613126
806	12.414448	0.016099593
807	12.414448	0.014560281
808	12.454998	0.017726624
809	12.454998	0.015165414
810	12.495637	0.01781785
811	12.495637	0.015262756
812	12.495637	0.01628445
813	12.536371	0.014857688
814	12.536371	0.01587678
815	12.536371	0.01689617
816	12.577199	0.017512048
817	12.577199	0.017003763
818	12.618118	0.014582074
819	12.618118	0.018132247
820	12.618118	0.018640133
821	12.659131	0.018250786
822	12.659131	0.015214766
823	12.659131	0.015720448
824	12.7002325	0.016356383
825	12.7002325	0.014339614
826	12.741423	0.016996626
827	12.741423	0.013979593
828	12.741423	0.017499983
829	12.782704	0.015133249
830	12.782704	0.015133249
831	12.782704	0.015133249
832	12.824077	0.016789759
833	12.865536	0.017447991
834	12.865536	0.017947115
835	12.865536	0.01395711
836	12.865536	0.016449902
837	12.9070835	0.01512542
838	12.9070835	0.01512542
839	12.948715	0.016791968
840	12.948715	0.016791968
841	12.9904375	0.01746872
842	12.9904375	0.013514022
843	13.032249	0.015190941
844	13.074147	0.015884433
845	13.074147	0.014901434
846	13.116128	0.0170726
847	13.116128	0.014622083
848	13.116128	0.017562848
849	13.116128	0.014132366
850	13.158196	0.015328782
851	13.158196	0.014840325
852	13.158196	0.015328782
853	13.200349	0.016527096
854	13.242588	0.017727135
855	13.242588	0.014811217
856	13.242588	0.017240679
857	13.242588	0.01432565
858	13.284914	0.016019316
859	13.284914	0.015050705
860	13.327322	0.016745899
861	13.327322	0.013848097
862	13.327322	0.013848097
863	13.327322	0.016745899
864	13.369818	0.014104265
865	13.369818	0.015066873
866	13.412398	0.016287172
867	13.412398	0.016287172
868	13.412398	0.013406679
869	13.455061	0.013677065
870	13.455061	0.014155357
871	13.455061	0.01607085
872	13.497809	0.013476198
873	13.497809	0.01586334
874	13.540642	0.016617035
875	13.540642	0.017570494
876	13.540642	0.013759688
877	13.583559	0.014998113
878	13.583559	0.014523677
879	13.583559	0.014998113
880	13.62656	0.016237857
881	13.669647	0.013700575
882	13.669647	0.016533557
883	13.669647	0.017478915
884	13.669647	0.017006313
885	13.712814	0.015892258
886	13.712814	0.014950455
887	13.756072	0.01291689
888	13.756072	0.016671779
889	13.756072	0.016202144
890	13.756072	0.013385721
891	13.79941	0.014176134
892	13.79941	0.013708241
893	13.842835	0.015904164
894	13.842835	0.015437513
895	13.886349	0.014372137
896	13.886349	0.017166074
897	13.886349	0.014372137
898	13.886349	0.015302576
899	13.929948	0.015177326
900	13.973631	0.013673318
901	13.973631	0.013673318
902	13.973631	0.016449394
903	13.973631	0.016449394
904	14.017403	0.014492518
905	14.017403	0.014953349
906	14.061261	0.014856156
907	14.061261	0.015775565
908	14.105208	0.014310495
909	14.105208	0.016602244
910	14.149242	0.016061837
911	14.149242	0.015147884
912	14.19337	0.013715396
913	14.19337	0.016902119
914	14.19337	0.013260305
915	14.19337	0.016902119
916	14.237581	0.015022962
917	14.237581	0.014569305
918	14.281885	0.01588137
919	14.281885	0.012719154
920	14.281885	0.01588137
921	14.326282	0.014943306
922	14.326282	0.01314357
923	14.326282	0.014042952
924	14.37077	0.012681139
925	14.37077	0.014473619
926	14.37077	0.015370982
927	14.415354	0.0131275505
928	14.415354	0.013573653
929	14.415354	0.014466638
930	14.460025	0.014472256
931	14.504797	0.014935646
932	14.504797	0.015822686
933	14.504797	0.015822686
934	14.549667	0.013204239
935	14.549667	0.01673536
936	14.549667	0.013204239
937	14.549667	0.013204239
938	14.594628	0.014575435
939	14.6396885	0.012453533
940	14.6396885	0.015513739
941	14.6396885	0.015513739
942	14.6396885	0.014638256
943	14.684832	0.013409064
944	14.684832	0.013409064
945	14.730069	0.014806791
946	14.730069	0.01697708
947	14.775394	0.012756828
948	14.775394	0.016640836
949	14.775394	0.014481281
950	14.775394	0.015344777
951	14.820802	0.014603015
952	14.820802	0.013315346
953	14.866296	0.016023058
954	14.866296	0.0126042515
955	14.866296	0.01473972
956	14.911877	0.013189924
957	14.911877	0.01616813
958	14.911877	0.013189924
959	14.957553	0.01463349
960	14.957553	0.015057002
961	15.003325	0.01355389
962	15.003325	0.012291886
963	15.003325	0.0148171745
964	15.003325	0.016082585
965	15.049205	0.014597737
966	15.049205	0.011666952
967	15.095201	0.012315247
968	15.095201	0.015234167
969	15.095201	0.01606966
970	15.141319	0.012976716
971	15.141319	0.014636724
972	15.141319	0.013806363
973	15.187553	0.01489088
974	15.187553	0.012412782
975	15.233914	0.013516067
976	15.233914	0.015985468
977	15.233914	0.015161499
978	15.28039	0.01503794
979	15.28039	0.012173537
980	15.28039	0.013809259
981	15.326984	0.015749367
982	15.326984	0.0128960945
983	15.326984	0.012489168
984	15.373695	0.013629705
985	15.373695	0.014846793
986	15.420509	0.013565135
987	15.420509	0.011145341
988	15.420509	0.015181241
989	15.420509	0.0159904
990	15.467424	0.012711824
991	15.467424	0.014320201
992	15.467424	0.012711824
993	15.514437	0.013880972
994	15.514437	0.011081002
995	15.514437	0.013080171
996	15.514437	0.011880183
997	15.561541	0.011465974
998	15.608731	0.01464098
999	15.608731	0.013845712
1000	15.608731	0.016232755
1001	15.656004	0.0130534135
1002	15.656004	0.01186722
1003	15.656004	0.0130534135
1004	15.656004	0.015033685
1005	15.703358	0.01148969
1006	15.703358	0.010702584
1007	15.703358	0.013460351
1008	15.750786	0.014266561
1009	15.750786	0.011516819
1010	15.798297	0.014293296
1011	15.798297	0.012335198
1012	15.798297	0.012335198
1013	15.845893	0.014719292
1014	15.845893	0.0127668865
1015	15.893575	0.015151628
1016	15.893575	0.01320458
1017	15.893575	0.01126019
1018	15.893575	0.01398283
1019	15.941354	0.014036992
1020	15.941354	0.012096964
1021	15.941354	0.01170926
1022	15.989238	0.01255174
1023	15.989238	0.014873688
1024	16.03723	0.014170854
1025	16.03723	0.011470922
1026	16.085333	0.015791897
1027	16.133554	0.015492471
1028	16.133554	0.011270771
1029	16.181902	0.014821431
1030	16.181902	0.014055385
1031	16.23037	0.0133985
1032	16.23037	0.01378047
1033	16.23037	0.014926966
1034	16.23037	0.01378047
1035	16.278967	0.012373906
1036	16.278967	0.0119932685
1037	16.278967	0.012373906
1038	16.278967	0.011612701
1039	16.376553	0.014156379
1040	16.376553	0.015674176
1041	16.376553	0.014535595
1042	16.376553	0.012639712
1043	16.425539	0.0120287435
1044	16.425539	0.014298065
1045	16.425539	0.012406303
1046	16.425539	0.012784615
1047	16.474657	0.011051988
1048	16.474657	0.013314664
1049	16.474657	0.013314664
1050	16.523914	0.012722053
1051	16.523914	0.01234577
1052	16.523914	0.014605229
1053	16.573296	0.011389192
1054	16.573296	0.014018086
1055	16.573296	0.012515254
1056	16.622812	0.015318061
1057	16.622812	0.012318146
1058	16.672455	0.01437401
1059	16.672455	0.01437401
1060	16.672455	0.01399935
1061	16.672455	0.011382197
1062	16.722223	0.013815051
1063	16.722223	0.011949775
1064	16.772116	0.016620606
1065	16.772116	0.010289403
1066	16.772116	0.014011614
1067	16.772116	0.012149662
1068	16.822128	0.011984399
1069	16.822128	0.014213599
1070	16.872261	0.014421857
1071	16.872261	0.011086633
1072	16.872261	0.013680132
1073	16.922503	0.01315567
1074	16.922503	0.015746476
1075	16.922503	0.012046652
1076	16.972845	0.010427029
1077	16.972845	0.014115335
1078	16.972845	0.011901675
1079	16.972845	0.0137464
1080	17.023273	0.012129367
1081	17.073774	0.011257972
1082	17.073774	0.013093976
1083	17.073774	0.015299002
1084	17.073774	0.014563517
1085	17.124338	0.0133233555
1086	17.124338	0.012956945
1087	17.124338	0.012223845
1088	17.174952	0.013919127
1089	17.174952	0.010629176
1090	17.174952	0.012090313
1091	17.225609	0.015243186
1092	17.225609	0.012323091
1093	17.27632	0.012920299
1094	17.27632	0.014741082
1095	17.27632	0.01146478
1096	17.27632	0.013284162
1097	17.32708	0.013515896
1098	17.32708	0.010973989
1099	17.32708	0.012063196
1100	17.377913	0.012299559
1101	17.377913	0.014474811
1102	17.428848	0.013987598
1103	17.428848	0.013625275
1104	17.428848	0.011094313
1105	17.428848	0.0129020605
1106	17.479923	0.012788535
1107	17.479923	0.0113451695
1108	17.479923	0.0113451695
1109	17.5312	0.010169353
1110	17.5312	0.014129301
1111	17.582747	0.014405
1112	17.582747	0.016204014
1113	17.582747	0.012607661
1114	17.634626	0.011475017
1115	17.634626	0.013267803
1116	17.634626	0.011833445
1117	17.634626	0.015421178
1118	17.686834	0.014664475
1119	17.686834	0.0096547175
1120	17.686834	0.010012402
1121	17.686834	0.0125161065
1122	17.739323	0.011429461
1123	17.739323	0.013572631
1124	17.792025	0.012498034
1125	17.792025	0.012141476
1126	17.844845	0.0167748
1127	17.844845	0.014280695
1128	17.844845	0.0096554
1129	17.844845	0.011788924
1130	17.897696	0.008241557
1131	17.897696	0.015699694
1132	17.897696	0.013566498
1133	17.897696	0.0114350915
1134	17.950474	0.014973093
1135	17.950474	0.012489679
1136	17.950474	0.010717094
1137	18.003094	0.010690975
1138	18.003094	0.013522712
1139	18.003094	0.011044649
1140	18.05548	0.0120541565
1141	18.05548	0.013114598
1142	18.107576	0.014444163
1143	18.107576	0.010914933
1144	18.107576	0.009857314
1145	18.159369	0.012920299
1146	18.159369	0.015035558
1147	18.210878	0.013484205
1148	18.210878	0.012780353
1149	18.210878	0.012780353
1150	18.262175	0.011915832
1151	18.262175	0.012267159
1152	18.262175	0.011915832
1153	18.262175	0.013321651
1154	18.313416	0.012446713
1155	18.364798	0.0133323865
1156	18.364798	0.014033755
1157	18.364798	0.012280972
1158	18.416508	0.013185153
1159	18.416508	0.015286409
1160	18.416508	0.011435604
1161	18.468678	0.013417925
1162	18.468678	0.017266339
1163	18.521366	0.011938518
1164	18.521366	0.014033244
1165	18.521366	0.017877303
1166	18.521366	0.015780328
1167	18.574587	0.012589418
1168	18.574587	0.01468201
1169	18.574587	0.016077993
1170	18.628305	0.014664134
1171	18.628305	0.011181692
1172	18.628305	0.012922344
1173	18.682459	0.013629364
1174	18.682459	0.018503457
1175	18.682459	0.010152104
1176	18.736965	0.01227057
1177	18.736965	0.015745625
1178	18.736965	0.016788738
1179	18.791729	0.01300893
1180	18.791729	0.010927735
1181	18.791729	0.015091892
1182	18.791729	0.014744487
1183	18.846663	0.011672241
1184	18.846663	0.013752192
1185	18.901665	0.014144968
1186	18.901665	0.017262941
1187	18.901665	0.0099919075
1188	18.956661	0.015221403
1189	18.956661	0.012454556
1190	18.956661	0.016259454
1191	19.0116	0.013864449
1192	19.0116	0.01524693
1193	19.0116	0.012828424
1194	19.0116	0.011447377
1195	19.066475	0.013189583
1196	19.066475	0.011120254
1197	19.121328	0.016299076
1198	19.121328	0.013885912
1199	19.121328	0.011818093
1200	19.176239	0.012855697
1201	19.176239	0.014576967
1202	19.176239	0.014576967
1203	19.231256	0.012172515
1204	19.231256	0.013548268
1205	19.231256	0.014924073
1206	19.231256	0.011828669
1207	19.28641	0.012867799
1208	19.28641	0.013554912
1209	19.341715	0.012878368
1210	19.341715	0.013908225
1211	19.341715	0.014595013
1212	19.397173	0.012207815
1213	19.397173	0.011865002
1214	19.397173	0.013579105
1215	19.397173	0.015979685
1216	19.45278	0.014624126
1217	19.45278	0.012568278
1218	19.50851	0.013614201
1219	19.50851	0.013614201
1220	19.50851	0.014983305
1221	19.564342	0.015684383
1222	19.564342	0.011922655
1223	19.564342	0.014316115
1224	19.620249	0.014672305
1225	19.620249	0.013305463
1226	19.620249	0.01672329
1227	19.676199	0.015705818
1228	19.676199	0.012290862
1229	19.676199	0.013997988
1230	19.676199	0.013997988
1231	19.732166	0.012976035
1232	19.732166	0.014340806
1233	19.732166	0.011952504
1234	19.732166	0.011270429
1235	19.788132	0.011947046
1236	19.788132	0.013310575
1237	19.844084	0.013635157
1238	19.844084	0.012612946
1239	19.844084	0.014316795
1240	19.90001	0.011565784
1241	19.90001	0.0146295745
1242	19.90001	0.013948764
1243	19.955935	0.01561463
1244	19.955935	0.013572802
1245	19.955935	0.014253449
1246	20.011879	0.014550237
1247	20.011879	0.015230423
1248	20.011879	0.011829863
1249	20.067896	0.011443622
1250	20.067896	0.014502394
1251	20.067896	0.014842368
1252	20.067896	0.013482672
1253	20.124031	0.011057961
1254	20.124031	0.012755465
1255	20.124031	0.013774678
1256	20.124031	0.014114483
1257	20.180315	0.011691176
1258	20.180315	0.011351653
1259	20.180315	0.013389128
1260	20.236778	0.014024898
1261	20.236778	0.012328207
1262	20.293444	0.014666007
1263	20.293444	0.012969899
1264	20.293444	0.011273671
1265	20.293444	0.013987598
1266	20.350323	0.011920609
1267	20.350323	0.013955066
1268	20.407425	0.014607612
1269	20.407425	0.012912799
1270	20.407425	0.01087943
1271	20.407425	0.015963187
1272	20.464746	0.013909589
1273	20.464746	0.01221583
1274	20.464746	0.010183869
1275	20.464746	0.01424851
1276	20.522295	0.012880754
1277	20.522295	0.011526373
1278	20.522295	0.012542193
1279	20.580065	0.012873765
1280	20.580065	0.01152006
1281	20.638042	0.01422535
1282	20.638042	0.010504545
1283	20.638042	0.012196048
1284	20.638042	0.015578732
1285	20.696218	0.011184251
1286	20.696218	0.012874617
1287	20.696218	0.01456556
1288	20.754583	0.013557128
1289	20.754583	0.010178062
1290	20.754583	0.012881265
1291	20.754583	0.012205257
1292	20.813116	0.011200634
1293	20.813116	0.01255174
1294	20.871813	0.015263607
1295	20.871813	0.01323764
1296	20.871813	0.011887177
1297	20.930655	0.012911606
1298	20.930655	0.01088694
1299	20.930655	0.013248888
1300	20.930655	0.014261282
1301	20.989628	0.011909862
1302	20.989628	0.0132589415
1303	20.989628	0.011909862
1304	21.048725	0.013942802
1305	21.048725	0.010572154
1306	21.048725	0.012594363
1307	21.107939	0.014288528
1308	21.107939	0.011592911
1309	21.107939	0.012940752
1310	21.167274	0.013958132
1311	21.167274	0.010927393
1312	21.167274	0.01227398
1313	21.167274	0.011937324
1314	21.226728	0.010934903
1315	21.226728	0.0129538765
1316	21.226728	0.010598446
1317	21.286308	0.012287452
1318	21.286308	0.013969203
1319	21.346008	0.014309985
1320	21.346008	0.011619695
1321	21.346008	0.01262829
1322	21.346008	0.012964615
1323	21.405825	0.0136397565
1324	21.405825	0.011623449
1325	21.465763	0.011291248
1326	21.465763	0.012634598
1327	21.465763	0.010284109
1328	21.465763	0.014649663
1329	21.52581	0.0133064855
1330	21.52581	0.01196359
1331	21.52581	0.01196359
1332	21.52581	0.01062081
1333	21.585974	0.01062081
1334	21.585974	0.011291759
1335	21.585974	0.012969388
1336	21.64624	0.01196035
1337	21.64624	0.012295467
1338	21.706612	0.011954551
1339	21.706612	0.01329558
1340	21.706612	0.013630727
1341	21.767082	0.0102713015
1342	21.767082	0.011946363
1343	21.767082	0.012281484
1344	21.767082	0.013956769
1345	21.827654	0.0109304655
1346	21.827654	0.013275301
1347	21.827654	0.0112653095
1348	21.888319	0.01359512
1349	21.888319	0.009577668
1350	21.888319	0.01192112
1351	21.888319	0.0129254125
1352	21.94908	0.014246467
1353	21.94908	0.012237829
1354	21.94908	0.0112337405
1355	22.00993	0.0132204285
1356	22.00993	0.014558749
1357	22.00993	0.011881718
1358	22.00993	0.010543643
1359	22.070875	0.014198102
1360	22.070875	0.012859958
1361	22.070875	0.010184211
1362	22.131916	0.01349988
1363	22.131916	0.01283098
1364	22.131916	0.012162112
1365	22.19305	0.0114600025
1366	22.19305	0.012462911
1367	22.19305	0.011794383
1368	22.19305	0.01279757
1369	22.254284	0.011423319
1370	22.254284	0.012091678
1371	22.254284	0.011089023
1372	22.254284	0.0104201995
1373	22.254284	0.011089023
1374	22.315624	0.010045194
1375	22.315624	0.012051086
1376	22.315624	0.0107140215
1377	22.37707	0.01000113
1378	22.37707	0.012675342
1379	22.37707	0.011338173
1380	22.43862	0.012960865
1381	22.43862	0.010286842
1382	22.50028	0.012908367
1383	22.50028	0.011571243
1384	22.50028	0.009565709
1385	22.562057	0.012184452
1386	22.562057	0.010846657
1387	22.562057	0.012184452
1388	22.623943	0.010117607
1389	22.623943	0.011455225
1390	22.623943	0.010451786
1391	22.623943	0.013461544
1392	22.685947	0.012394367
1393	22.685947	0.009384601
1394	22.685947	0.010722386
1395	22.748075	0.012661193
1396	22.748075	0.010989009
1397	22.748075	0.009985417
1398	22.81032	0.010917323
1399	22.81032	0.012589759
1400	22.81032	0.010248248
1401	22.872692	0.0128493905
1402	22.872692	0.00916895
1403	22.872692	0.011511018
1404	22.935188	0.01210174
1405	22.935188	0.010428053
1406	22.935188	0.012770807
1407	22.997812	0.011349947
1408	22.997812	0.012354296
1409	22.997812	0.009341542
1410	22.997812	0.011015123
1411	23.060564	0.010259519
1412	23.060564	0.011598882
1413	23.123446	0.010505057
1414	23.123446	0.009165532
1415	23.123446	0.0118445335
1416	23.123446	0.011509652
1417	23.18646	0.010077815
1418	23.18646	0.010077815
1419	23.18646	0.009408009
1420	23.249613	0.009312322
1421	23.249613	0.010317236
1422	23.249613	0.008977537
1423	23.249613	0.011657228
1424	23.312899	0.012229302
1425	23.312899	0.009549308
1426	23.312899	0.01088933
1427	23.376324	0.009447992
1428	23.376324	0.010118119
1429	23.376324	0.01179353
1430	23.376324	0.01179353
1431	23.439884	0.010014964
1432	23.439884	0.009344788
1433	23.439884	0.012360435
1434	23.503588	0.01124944
1435	23.503588	0.012254882
1436	23.503588	0.012590101
1437	23.567434	0.012147275
1438	23.567434	0.012147275
1439	23.567434	0.011142099
1440	23.567434	0.011142099
1441	23.631424	0.011032019
1442	23.631424	0.009356407
1443	23.631424	0.011367011
1444	23.631424	0.011367011
1445	23.695559	0.009914535
1446	23.695559	0.011255583
1447	23.695559	0.010920053
1448	23.759834	0.01013571
1449	23.759834	0.010470909
1450	23.759834	0.0114767235
1451	23.824259	0.012366573
1452	23.824259	0.010020088
1453	23.824259	0.0086796
1454	23.824259	0.010020088
1455	23.888824	0.009567247
1456	23.888824	0.011243297
1457	23.888824	0.008896862
1458	23.95355	0.009113409
1459	23.95355	0.011794894
1460	23.95355	0.010454347
1461	24.018421	0.009662746
1462	24.018421	0.0113390265
1463	24.018421	0.0113390265
1464	24.083437	0.01021068
1465	24.083437	0.008869685
1466	24.083437	0.009875249
1467	24.083437	0.01222197
1468	24.148605	0.009080425
1469	24.148605	0.010757039
1470	24.213924	0.012307062
1471	24.213924	0.008619082
1472	24.213924	0.009960139
1473	24.213924	0.011971436
1474	24.279398	0.010838293
1475	24.279398	0.010503178
1476	24.345024	0.011379638
1477	24.345024	0.010373585
1478	24.345024	0.009032229
1479	24.410799	0.009571347
1480	24.410799	0.0099066775
1481	24.476727	0.009773102
1482	24.476727	0.008431016
1483	24.476727	0.010443762
1484	24.476727	0.0111146225
1485	24.542812	0.008630878
1486	24.542812	0.010643517
1487	24.542812	0.009301899
1488	24.609049	0.009499248
1489	24.609049	0.0111770835
1490	24.609049	0.010841365
1491	24.675442	0.008687977
1492	24.675442	0.010030165
1493	24.675442	0.011372812
1494	24.675442	0.011708577
1495	24.74199	0.008544543
1496	24.74199	0.011566296
1497	24.74199	0.010223317
1498	24.80869	0.011421271
1499	24.80869	0.011085439
1500	24.80869	0.008398529
1501	24.87555	0.011274013
1502	24.87555	0.011274013
1503	24.87555	0.0099299075
1504	24.87555	0.008586087
1505	24.942562	0.010787595
1506	24.942562	0.009107256
1507	24.942562	0.009443549
1508	25.009727	0.0082805455
1509	25.009727	0.010970235
1510	25.009727	0.009961505
1511	25.077042	0.010476885
1512	25.077042	0.0118218465
1513	25.077042	0.008458202
1514	25.144516	0.009306855
1515	25.144516	0.009979951
1516	25.144516	0.007960914
1517	25.144516	0.011325717
1518	25.212143	0.010152788
1519	25.212143	0.008132453
1520	25.212143	0.008469486
1521	25.27992	0.010322188
1522	25.27992	0.008638229
1523	25.347855	0.010825491
1524	25.347855	0.0081295455
1525	25.347855	0.010151592
1526	25.347855	0.009140924
1527	25.415941	0.008965915
1528	25.415941	0.009977048
1529	25.415941	0.008628485
1530	25.484177	0.010810811
1531	25.484177	0.009124346
1532	25.552565	0.0075921123
1533	25.552565	0.011304046
1534	25.552565	0.009616791
1535	25.552565	0.011304046
1536	25.62111	0.009431588
1537	25.62111	0.008756868
1538	25.62111	0.010444274
1539	25.689796	0.007890787
1540	25.689796	0.0075532766
1541	25.689796	0.010930807
1542	25.689796	0.009241749
1543	25.758633	0.007697323
1544	25.758633	0.009048978
1545	25.758633	0.011751396
1546	25.827621	0.007838275
1547	25.827621	0.010880454
1548	25.827621	0.009866367
1549	25.827621	0.009866367
1550	25.896757	0.009328555
1551	25.896757	0.007976136
1552	25.896757	0.010343021
1553	25.896757	0.008314573
1554	25.966036	0.009125201
1555	25.966036	0.0077722482
1556	25.966036	0.01047791
1557	26.035465	0.009257299
1558	26.035465	0.009933324
1559	26.035465	0.007565424
1560	26.035465	0.010610055
1561	26.105036	0.010062274
1562	26.105036	0.0076937303
1563	26.105036	0.009046927
1564	26.105036	0.008370317
1565	26.174751	0.008495987
1566	26.174751	0.007818947
1567	26.174751	0.010187796
1568	26.2446	0.007264115
1569	26.2446	0.008956343
1570	26.2446	0.010309894
1571	26.2446	0.010648638
1572	26.314596	0.00907564
1573	26.314596	0.010091136
1574	26.314596	0.009414161
1575	26.314596	0.0077217855
1576	26.384735	0.008515649
1577	26.384735	0.00885396
1578	26.455	0.00795202
1579	26.455	0.010659905
1580	26.455	0.010659905
1581	26.455	0.0072748954
1582	26.525393	0.009077691
1583	26.525393	0.007385433
1584	26.525393	0.009077691
1585	26.59591	0.01053835
1586	26.59591	0.008168879
1587	26.666536	0.00996475
1588	26.666536	0.009287374
1589	26.666536	0.010641126
1590	26.666536	0.006918413
1591	26.737257	0.008031721
1592	26.737257	0.008708661
1593	26.737257	0.009047098
1594	26.808098	0.009818881
1595	26.808098	0.008126809
1596	26.808098	0.0071116397
1597	26.879044	0.0068641547
1598	26.879044	0.00990924
1599	26.879044	0.008894641
1600	26.950087	0.0076276967
1601	26.950087	0.0076276967
1602	26.950087	0.009657451
1603	27.021246	0.008725756
1604	27.021246	0.009402029
1605	27.09251	0.0077898675
1606	27.09251	0.008128177
1607	27.09251	0.008804731
1608	27.09251	0.010495837
1609	27.163904	0.006852173
1610	27.163904	0.009219362
1611	27.163904	0.0061757304
1612	27.235422	0.007940218
1613	27.235422	0.009631142
1614	27.307089	0.00936478
1615	27.307089	0.00936478
1616	27.307089	0.0066597676
1617	27.307089	0.0076740575
1618	27.378908	0.0077445367
1619	27.378908	0.008082686
1620	27.450903	0.0064625423
1621	27.450903	0.008829175
1622	27.450903	0.009166899
1623	27.450903	0.0068008215
1624	27.523085	0.007885314
1625	27.595459	0.009984051
1626	27.595459	0.009307709
1627	27.595459	0.008969846
1628	27.595459	0.006603616
1629	27.668032	0.008027274
1630	27.668032	0.008027274
1631	27.668032	0.0076892828
1632	27.740797	0.0067465585
1633	27.740797	0.0067465585
1634	27.740797	0.008774475
1635	27.81376	0.0074949358
1636	27.81376	0.006480691
1637	27.81376	0.009522655
1638	27.886925	0.009256957
1639	27.886925	0.0072290353
1640	27.886925	0.006215117
1641	27.886925	0.0068910276
1642	27.960274	0.008652761
1643	27.960274	0.005948809
1644	28.033804	0.0087238755
1645	28.033804	0.0073719155
1646	28.033804	0.0056817667
1647	28.033804	0.0087238755
1648	28.107513	0.0071035963
1649	28.107513	0.0067659016
1650	28.181393	0.009200736
1651	28.181393	0.008186322
1652	28.181393	0.006158092
1653	28.25544	0.007914733
1654	28.25544	0.006562528
1655	28.25544	0.007914733
1656	28.329645	0.008993603
1657	28.329645	0.005612043
1658	28.329645	0.0059501794
1659	28.329645	0.006626556
1660	28.404005	0.008040786
1661	28.404005	0.0060114944
1662	28.478512	0.0077609587
1663	28.478512	0.008099276
1664	28.478512	0.006407924
1665	28.553167	0.008154685
1666	28.553167	0.0074778264
1667	28.553167	0.0054474003
1668	28.627975	0.006176073
1669	28.627975	0.0068530287
1670	28.627975	0.009222267
1671	28.702938	0.0072405003
1672	28.702938	0.0062245354
1673	28.702938	0.008255921
1674	28.778053	0.0093179615
1675	28.778053	0.005592342
1676	28.778053	0.0072860178
1677	28.778053	0.005592342
1678	28.853334	0.006651379
1679	28.853334	0.008006409
1680	28.928766	0.0070293206
1681	28.928766	0.0070293206
1682	28.928766	0.008385193
1683	29.004362	0.006726359
1684	29.004362	0.0074045965
1685	29.004362	0.005030997
1686	29.004362	0.009438936
1687	29.080103	0.008115523
1688	29.080103	0.0060806847
1689	29.156006	0.005091666
1690	29.156006	0.007127384
1691	29.156006	0.009502324
1692	29.156006	0.007127384
1693	29.23207	0.006134973
1694	29.23207	0.005116344
1695	29.23207	0.008171615
1696	29.30828	0.007175301
1697	29.30828	0.008533601
1698	29.38464	0.006174018
1699	29.38464	0.007872486
1700	29.38464	0.009231324
1701	29.38464	0.0065139057
1702	29.461153	0.006867578
1703	29.461153	0.004488465
1704	29.461153	0.008566768
1705	29.537817	0.00925747
1706	29.537817	0.007897971
1707	29.537817	0.005857688
1708	29.614632	0.008584548
1709	29.614632	0.0068838387
1710	29.614632	0.0072242436
1711	29.691605	0.0048446907
1712	29.691605	0.005184892
1713	29.691605	0.0068867486
1714	29.691605	0.008247713
1715	29.76873	0.0058640256
1716	29.76873	0.007225955
1717	29.846025	0.008243096
1718	29.846025	0.0072215055
1719	29.846025	0.0061998763
1720	29.923494	0.007214147
1721	29.923494	0.0085770255
1722	29.923494	0.0055107926
1723	30.001154	0.009250122
1724	30.001154	0.00754592
1725	30.001154	0.0061824094
1726	30.078993	0.007533944
1727	30.078993	0.004805438
1728	30.078993	0.007533944
1729	30.078993	0.009239014
1730	30.078993	0.0061702505
1731	30.157015	0.0061550094
1732	30.157015	0.005131082
1733	30.157015	0.005813838
1734	30.157015	0.007519744
1735	30.23522	0.0064786365
1736	30.23522	0.007502635
1737	30.23522	0.0044306857
1738	30.3136	0.0071412465
1739	30.3136	0.0085071
1740	30.3136	0.0064586047
1741	30.392149	0.0074598617
1742	30.392149	0.0057518296
1743	30.392149	0.008825756
1744	30.392149	0.0064349766
1745	30.470873	0.0060666413
1746	30.470873	0.0077754986
1747	30.470873	0.0074336836
1748	30.470873	0.005041109
1749	30.54976	0.006378303
1750	30.54976	0.008087646
1751	30.628817	0.008397161
1752	30.628817	0.0066868155
1753	30.628817	0.0053188936
1754	30.628817	0.0073712314
1755	30.708021	0.00767611
1756	30.708021	0.008360399
1757	30.708021	0.0052808532
1758	30.787401	0.0076362505
1759	30.787401	0.007978531
1760	30.866941	0.0075929677
1761	30.866941	0.0075929677
1762	30.866941	0.006908144
1763	30.866941	0.006908144
1764	30.946638	0.007202853
1765	30.946638	0.0065178433
1766	30.946638	0.0058325087
1767	30.946638	0.0061752168
1768	31.026493	0.0057812924
1769	31.026493	0.006809038
1770	31.026493	0.0050954362
1771	31.10651	0.006069039
1772	31.10651	0.0053836624
1773	31.10651	0.008468631
1774	31.18669	0.005667891
1775	31.18669	0.007040103
1776	31.18669	0.0080688335
1777	31.267029	0.0056067323
1778	31.267029	0.0069786604
1779	31.267029	0.0076648197
1780	31.267029	0.004577101
1781	31.347525	0.006570917
1782	31.347525	0.0069143055
1783	31.428194	0.007876419
1784	31.428194	0.007876419
1785	31.428194	0.0068466957
1786	31.428194	0.0058170925
1787	31.509026	0.0074632834
1788	31.509026	0.005746519
1789	31.509026	0.006776515
1790	31.590029	0.008420757
1791	31.590029	0.0056733727
1792	31.590029	0.0063601527
1793	31.590029	0.004986608
1794	31.671225	0.0076595163
1795	31.671225	0.0055990233
1796	31.752607	0.00792739
1797	31.752607	0.004491894
1798	31.752607	0.0075837295
1799	31.752607	0.0062098084
1800	31.834196	0.006819822
1801	31.834196	0.0054456866
1802	31.834196	0.006819822
1803	31.915985	0.0074297483
1804	31.915985	0.0057114023
1805	31.915985	0.0053677275
1806	31.99798	0.0066642184
1807	31.99798	0.004946331
1808	31.99798	0.008382628
1809	32.080177	0.0076162345
1810	32.080177	0.005210768
1811	32.080177	0.0076162345
1812	32.16257	0.0075365105
1813	32.16257	0.0061620306
1814	32.16257	0.004786926
1815	32.16257	0.0065055164
1816	32.24515	0.006081199
1817	32.24515	0.0064247036
1818	32.327927	0.008061137
1819	32.327927	0.008061137
1820	32.327927	0.005999334
1821	32.327927	0.005312211
1822	32.410877	0.0048853136
1823	32.410877	0.0052291034
1824	32.410877	0.007290809
1825	32.410877	0.006259811
1826	32.494007	0.006519042
1827	32.5773	0.0071200253
1828	32.5773	0.006776515
1829	32.5773	0.008150752
1830	32.5773	0.007807315
1831	32.660763	0.0063447426
1832	32.660763	0.00703223
1833	32.660763	0.0066885273
1834	32.660763	0.0056577837
1835	32.744385	0.005567672
1836	32.744385	0.00659848
1837	32.744385	0.004537327
1838	32.744385	0.0052244766
1839	32.828167	0.004445774
1840	32.828167	0.0061632292
1841	32.912106	0.0074434364
1842	32.912106	0.0046959026
1843	32.996197	0.0056302026
1844	32.996197	0.0045999023
1845	32.996197	0.007003648
1846	32.996197	0.0059733014
1847	33.080437	0.0069048917
1848	33.080437	0.004501495
1849	33.080437	0.0055313515
1850	33.164814	0.007833486
1851	33.164814	0.0068037314
1852	33.164814	0.0057735844
1853	33.164814	0.004400338
1854	33.249348	0.0060135494
1855	33.249348	0.004640703
1856	33.249348	0.0066998256
1857	33.249348	0.007386631
1858	33.334015	0.0055640745
1859	33.334015	0.0052208784
1860	33.334015	0.006250564
1861	33.334015	0.0069368985
1862	33.418823	0.006828038
1863	33.418823	0.004425714
1864	33.418823	0.0057982504
1865	33.503773	0.007745221
1866	33.503773	0.0050004907
1867	33.503773	0.0063729947
1868	33.588856	0.0055721262
1869	33.588856	0.0069437446
1870	33.588856	0.0072870445
1871	33.674088	0.0071698255
1872	33.674088	0.0051115453
1873	33.674088	0.005797394
1874	33.674088	0.0040827612
1875	33.759445	0.0046480745
1876	33.759445	0.0063627213
1877	33.844944	0.0072682216
1878	33.844944	0.0072682216
1879	33.844944	0.0055531096
1880	33.930588	0.006455694
1881	33.930588	0.005769987
1882	33.930588	0.007827499
1883	34.01637	0.008041128
1884	34.01637	0.0049549006
1885	34.01637	0.0070122057
1886	34.01637	0.004269166
1887	34.102303	0.005508908
1888	34.102303	0.0041372958
1889	34.102303	0.007566108
1890	34.188385	0.004345813
1891	34.188385	0.0064029587
1892	34.188385	0.0060599623
1893	34.274616	0.003865973
1894	34.274616	0.006608752
1895	34.274616	0.005236986
1896	34.361008	0.0071547655
1897	34.361008	0.0054403753
1898	34.447575	0.0046132742
1899	34.447575	0.0076990337
1900	34.447575	0.005642023
1901	34.447575	0.0063274484
1902	34.534317	0.006870317
1903	34.534317	0.0037843261
1904	34.534317	0.0051557594
1905	34.62123	0.0053533344
1906	34.62123	0.003982089
1907	34.62123	0.0074107563
1908	34.708347	0.006236009
1909	34.708347	0.005893144
1910	34.708347	0.0041784532
1911	34.795666	0.006774632
1912	34.795666	0.0043741046
1913	34.795666	0.005403195
1914	34.8832	0.005255493
1915	34.8832	0.006627241
1916	34.8832	0.0049123946
1917	34.97097	0.004422456
1918	34.97097	0.0057944823
1919	34.97097	0.0051082894
1920	35.058975	0.0042758533
1921	35.058975	0.007362505
1922	35.147236	0.007559778
1923	35.147236	0.007216885
1924	35.147236	0.004815723
1925	35.147236	0.0058448412
1926	35.23576	0.005700439
1927	35.23576	0.00604335
1928	35.23576	0.0053572753
1929	35.32453	0.0065858113
1930	35.32453	0.0041842833
1931	35.32453	0.004527212
1932	35.413578	0.0067869565
1933	35.413578	0.0050714435
1934	35.413578	0.0064437087
1935	35.502876	0.0049298774
1936	35.502876	0.005959428
1937	35.502876	0.006646072
1938	35.502876	0.0063022776
1939	35.502876	0.0049298774
1940	35.592445	0.0047901827
1941	35.592445	0.0051331385
1942	35.592445	0.0041033407
1943	35.592445	0.0047901827
1944	35.592445	0.0061625442
1945	35.682274	0.0056809103
1946	35.682274	0.00430809
1947	35.682274	0.005337571
1948	35.772358	0.0048563466
1949	35.772358	0.0062293303
1950	35.772358	0.0072589815
1951	35.862713	0.007122935
1952	35.862713	0.0054069646
1953	35.862713	0.004033541
1954	35.862713	0.007466021
1955	35.953316	0.006300736
1956	35.953316	0.0059575443
1957	35.953316	0.004927992
1958	36.044178	0.0054801246
1959	36.044178	0.0068530287
1960	36.044178	0.0041067703
1961	36.13529	0.0077489843
1962	36.13529	0.0043166634
1963	36.13529	0.0060327314
1964	36.22663	0.003840073
1965	36.22663	0.0052133384
1966	36.22663	0.0065858113
1967	36.22663	0.0065858113
1968	36.318207	0.00576639
1969	36.318207	0.005423413
1970	36.41002	0.0063202567
1971	36.41002	0.004604531
1972	36.41002	0.007692875
1973	36.50204	0.007559778
1974	36.50204	0.005843985
1975	36.50204	0.0068735685
1976	36.594276	0.0063967947
1977	36.594276	0.0070830598
1978	36.594276	0.0043386114
1979	36.594276	0.0053677275
1980	36.686718	0.0062628933
1981	36.686718	0.003519113
1982	36.686718	0.004205033
1983	36.686718	0.004205033
1984	36.779335	0.004069556
1985	36.779335	0.0050983494
1986	36.87215	0.0059911134
1987	36.87215	0.0063342974
1988	36.87215	0.0042767106
1989	36.96513	0.0048244647
1990	36.96513	0.0048244647
1991	36.96513	0.005510107
1992	36.96513	0.0061957664
1993	37.05826	0.0036554998
1994	37.05826	0.0036554998
1995	37.05826	0.0063978224
1996	37.05826	0.005026541
1997	37.151546	0.006596939
1998	37.151546	0.005226019
[truncated: 803 more rows]
