# Supplementary material for: The hair cell analysis toolbox is a precise and fully automated pipeline for whole cochlea hair cell quantification
Source: PLoS Biol. 2023 Mar 22;21(3):e3002041. doi: 10.1371/journal.pbio.3002041 (PMC10069775; doi:10.1371/journal.pbio.3002041)
Supplement: S1 Data — A compressed folder with spreadsheets containing, in separate files, the underlying numerical data and statistical analysis for Figs 1G, 3E, 3F, 3G, 4F, 4H, 5A, 5B, 5C, 6A, 6B, S1B, S1C, S1D, S1E, S1F. (ZIP) [file pbio.3002041.s004.zip › Figure 4HF/Figure4H/cochlea_4_frequency_error.csv]

	cochlea_4_gt_cell_frequency	cochlea_4_cell_frequency_error_percentage_of_octave
0	3.1568966	0.009581427
1	3.1778245	0.019113896
2	3.1778245	0.019113896
3	3.1778245	0.019113896
4	3.198784	0.028598126
5	3.2197788	0.038035993
6	3.2197788	0.038035993
7	3.2197788	0.038035993
8	3.2408085	0.04742833
9	3.2408085	0.04040478
10	3.261872	0.04975119
11	3.261872	0.05092408
12	3.2829707	0.044939857
13	3.2829707	0.044939857
14	3.2829707	0.052005947
15	3.3041067	0.048300274
16	3.3041067	0.04239682
17	3.32528	0.052792564
18	3.32528	0.050431423
19	3.3464897	0.047802225
20	3.3464897	0.04898136
21	3.3464897	0.045444228
22	3.3464897	0.045444228
23	3.3677378	0.043989476
24	3.3677378	0.042816103
25	3.3890245	0.050734144
26	3.3890245	0.047219623
27	3.410352	0.043454394
28	3.410352	0.048101842
29	3.410352	0.044614073
30	3.431718	0.047834337
31	3.431718	0.042070296
32	3.4531276	0.046452772
33	3.4531276	0.044165123
34	3.4745755	0.04173417
35	3.4745755	0.047400534
36	3.4745755	0.046264578
37	3.4960678	0.042752992
38	3.4960678	0.046120834
39	3.517601	0.04491235
40	3.517601	0.042688712
41	3.517601	0.04713939
42	3.5391774	0.044875506
43	3.5607994	0.04598041
44	3.5607994	0.04598041
45	3.5607994	0.048168875
46	3.5824635	0.041709278
47	3.5824635	0.04711326
48	3.6041732	0.047198817
49	3.6041732	0.0429126
50	3.6041732	0.047198817
51	3.6259282	0.042018846
52	3.6259282	0.045199398
53	3.6477277	0.040133003
54	3.6477277	0.045386232
55	3.6477277	0.04643978
56	3.669574	0.040397592
57	3.669574	0.045608867
58	3.691467	0.043792784
59	3.691467	0.044828158
60	3.7134058	0.048209462
61	3.7134058	0.043064844
62	3.7353911	0.046459932
63	3.7353911	0.043397486
64	3.7353911	0.045438394
65	3.7574255	0.0407153
66	3.7574255	0.045778822
67	3.7795088	0.046141323
68	3.7795088	0.041107994
69	3.7795088	0.048159394
70	3.801638	0.042516224
71	3.8238173	0.04691666
72	3.8238173	0.043930087
73	3.8238173	0.045920268
74	3.8238173	0.03896519
75	3.8460455	0.03941911
76	3.8460455	0.042380456
77	3.868324	0.041847948
78	3.868324	0.044797316
79	3.8906505	0.044269037
80	3.8906505	0.04231432
81	3.9130294	0.038908444
82	3.9130294	0.044737794
83	3.9130294	0.037939336
84	3.9130294	0.043764256
85	3.9354575	0.040379696
86	3.9579382	0.040892184
87	3.9579382	0.04281477
88	3.9579382	0.04570418
89	3.980469	0.03759102
90	3.980469	0.043326057
91	4.0030503	0.04575233
92	4.0030503	0.044798817
93	4.0030503	0.038137835
94	4.025683	0.039638318
95	4.025683	0.040584546
96	4.025683	0.039638318
97	4.048368	0.042079818
98	4.071107	0.043575708
99	4.071107	0.042637784
100	4.071107	0.040762283
101	4.093897	0.044136103
102	4.093897	0.036676865
103	4.093897	0.036676865
104	4.1167407	0.041916445
105	4.1167407	0.039132416
106	4.1396375	0.040656112
107	4.1396375	0.038810004
108	4.1625867	0.040339727
109	4.1625867	0.044019837
110	4.1625867	0.037584655
111	4.1855893	0.0409532
112	4.1855893	0.0409532
113	4.208646	0.037930124
114	4.208646	0.039750755
115	4.208646	0.039750755
116	4.231756	0.044012163
117	4.231756	0.03675885
118	4.2549205	0.038311683
119	4.2549205	0.041018896
120	4.2549205	0.041018896
121	4.278138	0.039861172
122	4.278138	0.035374187
123	4.3014097	0.040512644
124	4.3014097	0.0423043
125	4.324735	0.042952165
126	4.324735	0.03938447
127	4.324735	0.03493494
128	4.348114	0.03738625
129	4.348114	0.04182456
130	4.371546	0.035411607
131	4.371546	0.040712122
132	4.371546	0.034529652
133	4.395029	0.040495086
134	4.418556	0.03765151
135	4.418556	0.04203906
136	4.418556	0.035898518
137	4.418556	0.035022903
138	4.442126	0.037450768
139	4.4657373	0.036383923
140	4.4657373	0.035514306
141	4.4657373	0.040737204
142	4.4893885	0.038791087
143	4.4893885	0.03445778
144	4.5130773	0.03945509
145	4.5130773	0.036861956
146	4.5367985	0.03580323
147	4.5367985	0.04097276
148	4.5605536	0.036468443
149	4.5605536	0.036468443
150	4.5605536	0.04161838
151	4.5843415	0.037123624
152	4.5843415	0.037979204
153	4.60816	0.03351996
154	4.60816	0.03862734
155	4.60816	0.036072638
156	4.6320086	0.03926849
157	4.6320086	0.033332758
158	4.655885	0.03398903
159	4.655885	0.03398903
160	4.655885	0.03483321
161	4.679795	0.031280026
162	4.679795	0.034640975
163	4.7037334	0.036964215
164	4.7037334	0.03612581
165	4.727707	0.035933077
166	4.727707	0.03676807
167	4.751718	0.03740921
168	4.751718	0.03159588
169	4.751718	0.03824134
170	4.775768	0.033085864
171	4.775768	0.03225933
172	4.775768	0.036393818
173	4.799858	0.03374729
174	4.8239956	0.035232875
175	4.8239956	0.035232875
176	4.8239956	0.035232875
177	4.8481874	0.035900198
178	4.8481874	0.030189909
179	4.872437	0.035760112
180	4.872437	0.030885322
181	4.872437	0.033321165
182	4.8967505	0.029973809
183	4.8967505	0.033206545
184	4.9211264	0.03310587
185	4.9211264	0.032300536
186	4.9455705	0.032218464
187	4.9455705	0.034625024
188	4.970084	0.031352222
189	4.970084	0.0337488
190	4.970084	0.032151017
191	4.9946675	0.035281043
192	4.9946675	0.028124768
193	5.0193233	0.032056827
194	5.0193233	0.034435447
195	5.0440483	0.035979208
196	5.0440483	0.028873267
197	5.0440483	0.03123896
198	5.0688443	0.028082434
199	5.0688443	0.03201192
200	5.0688443	0.030438984
201	5.0937085	0.031221457
202	5.1186423	0.031225665
203	5.1186423	0.032787655
204	5.1186423	0.03200603
205	5.143643	0.026572239
206	5.143643	0.032796398
207	5.143643	0.028127298
208	5.168708	0.02815462
209	5.168708	0.032809004
210	5.1938357	0.030508023
211	5.1938357	0.029735101
212	5.2190266	0.03131015
213	5.2190266	0.030538332
214	5.2442775	0.031340443
215	5.2442775	0.032109812
216	5.269586	0.031372078
217	5.269586	0.026774162
218	5.269586	0.028305057
219	5.269586	0.032139413
220	5.294954	0.028352275
221	5.3203773	0.02916167
222	5.3203773	0.030685656
223	5.3203773	0.032210223
224	5.3458567	0.03148802
225	5.3713913	0.032286912
226	5.3713913	0.027741348
227	5.3713913	0.03304603
228	5.3713913	0.03380458
229	5.3969817	0.026289735
230	5.3969817	0.029307956
231	5.3969817	0.02855277
232	5.422631	0.03162196
233	5.4483347	0.0324275
234	5.4483347	0.027925901
235	5.4483347	0.031676304
236	5.4483347	0.02642787
237	5.4740944	0.029492814
238	5.4740944	0.02874565
239	5.499912	0.030312516
240	5.525785	0.03113579
241	5.525785	0.030393349
242	5.525785	0.03113579
243	5.551712	0.031962294
244	5.551712	0.024584252
245	5.5776973	0.027645519
246	5.5776973	0.032057334
247	5.5776973	0.03353105
248	5.603739	0.025578925
249	5.603739	0.028502017
250	5.603739	0.028502017
251	5.629832	0.030092895
252	5.6559806	0.025884373
253	5.6559806	0.030232519
254	5.6559806	0.030958211
255	5.682181	0.03182839
256	5.682181	0.026053457
257	5.7084384	0.026951244
258	5.7084384	0.03270477
259	5.734751	0.028568957
260	5.734751	0.030717308
261	5.734751	0.027853534
262	5.7611117	0.028757114
263	5.787527	0.028952664
264	5.787527	0.030373983
265	5.787527	0.031085128
266	5.8139935	0.03127851
267	5.8139935	0.026324693
268	5.8405094	0.03076933
269	5.8405094	0.031475905
270	5.8405094	0.025831668
271	5.867079	0.026751034
272	5.867079	0.02956409
273	5.8936963	0.02906762
274	5.8936963	0.030471146
275	5.8936963	0.027664246
276	5.920364	0.0250799
277	5.920364	0.0250799
278	5.920364	0.025778454
279	5.9470806	0.02948102
280	5.9470806	0.024600483
281	5.9738464	0.025511172
282	5.9738464	0.028990084
283	5.9738464	0.02690246
284	6.000663	0.029191164
285	6.000663	0.0271067
286	6.0275254	0.026613774
287	6.0275254	0.030079927
288	6.0275254	0.027999785
289	6.054434	0.029578075
290	6.054434	0.02612068
291	6.054434	0.027503114
292	6.08139	0.029076722
293	6.08139	0.025628092
294	6.08139	0.029767279
295	6.108395	0.027887441
296	6.108395	0.027887441
297	6.108395	0.02582356
298	6.135447	0.03013635
299	6.135447	0.027388707
300	6.135447	0.024643935
301	6.162544	0.025520127
302	6.162544	0.027574318
303	6.162544	0.026889125
304	6.189689	0.029124422
305	6.189689	0.026390214
306	6.2168813	0.024528624
307	6.2168813	0.025210038
308	6.2168813	0.026573252
309	6.2441177	0.024032956
310	6.2441177	0.026752047
311	6.2714024	0.028964462
312	6.2714024	0.02760705
313	6.298737	0.02507111
314	6.298737	0.02507111
315	6.298737	0.02913369
316	6.3261185	0.025246035
317	6.3261185	0.029976
318	6.353549	0.025412828
319	6.353549	0.024738949
320	6.353549	0.026087238
321	6.3810277	0.026922718
322	6.408554	0.028424619
323	6.408554	0.024395043
324	6.408554	0.027752314
325	6.4361353	0.023888163
326	6.4361353	0.029248971
327	6.4361353	0.023888163
328	6.463763	0.023381276
329	6.463763	0.024717141
330	6.4914494	0.025546316
331	6.4914494	0.024879936
332	6.5191884	0.026372653
333	6.5191884	0.021722157
334	6.5469837	0.02852343
335	6.5469837	0.027196826
336	6.574838	0.02207483
337	6.574838	0.024055284
338	6.574838	0.02273455
339	6.574838	0.028021038
340	6.6027546	0.024232022
341	6.630738	0.02572828
342	6.630738	0.022445874
343	6.630738	0.025070773
344	6.6587887	0.025912922
345	6.6869106	0.026757786
346	6.6869106	0.022186441
347	6.6869106	0.022186441
348	6.6869106	0.027411487
349	6.7151065	0.023044324
350	6.7151065	0.023044324
351	6.743378	0.023904065
352	6.743378	0.021956097
353	6.771727	0.024764646
354	6.771727	0.024764646
355	6.800154	0.020448629
356	6.800154	0.023036707
357	6.800154	0.025625726
358	6.800154	0.021095194
359	6.8286653	0.022607235
360	6.8572583	0.023468928
361	6.8572583	0.02217899
362	6.8572583	0.02476008
363	6.8859386	0.02304077
364	6.914709	0.025188914
365	6.914709	0.023900682
366	6.914709	0.023256218
367	6.9435673	0.024757039
368	6.9435673	0.019609053
369	6.9725165	0.02046779
370	6.9725165	0.026254777
371	6.9725165	0.023681944
372	7.0015583	0.021325508
373	7.0015583	0.020683113
374	7.0306945	0.022182208
375	7.0306945	0.024106361
376	7.0599265	0.023680253
377	7.0599265	0.023039246
378	7.0892553	0.023898821
379	7.0892553	0.025178434
380	7.0892553	0.019424789
381	7.118685	0.024124121
382	7.1482134	0.02435615
383	7.1482134	0.02435615
384	7.1482134	0.021172138
385	7.1778483	0.02523184
386	7.1778483	0.01951285
387	7.207583	0.020405559
388	7.207583	0.02293938
389	7.207583	0.024207838
390	7.2374115	0.022567108
391	7.2374115	0.021302631
392	7.2673283	0.022832567
393	7.2673283	0.023464022
394	7.2673283	0.020311447
395	7.29733	0.02247703
396	7.3274055	0.022752833
397	7.3274055	0.023381107
398	7.3274055	0.022124793
399	7.3575544	0.01927054
400	7.3575544	0.023656398
401	7.3877654	0.020804835
402	7.3877654	0.025808018
403	7.418036	0.01983621
404	7.418036	0.024205301
405	7.418036	0.026079299
406	7.448358	0.025097478
407	7.448358	0.018867442
408	7.478728	0.024115495
409	7.478728	0.02660567
410	7.478728	0.021005534
411	7.5091376	0.018165534
412	7.5091376	0.024994543
413	7.5091376	0.021888848
414	7.5395846	0.024623815
415	7.5395846	0.022143763
416	7.5700593	0.026723852
417	7.5700593	0.023009626
418	7.5700593	0.018681217
419	7.6005635	0.022629753
420	7.6005635	0.023864988
421	7.631088	0.020397421
422	7.631088	0.025326647
423	7.631088	0.018551167
424	7.6921864	0.018398182
425	7.6921864	0.022073476
426	7.7227535	0.025956502
427	7.7227535	0.021061974
428	7.7227535	0.017397355
429	7.753329	0.017612629
430	7.783911	0.023291927
431	7.783911	0.019034635
432	7.814501	0.017411798
433	7.8450913	0.023654368
434	7.8450913	0.020625303
435	7.875689	0.01717627
436	7.875689	0.018987281
437	7.875689	0.023216618
438	7.906294	0.020961802
439	7.936903	0.017503042
440	7.936903	0.01990949
441	7.936903	0.017503042
442	7.998162	0.020784153
443	7.998162	0.018384598
444	8.028814	0.02270306
445	8.059494	0.024609106
446	8.059494	0.02101672
447	8.059494	0.018623494
448	8.090206	0.023512075
449	8.12096	0.016451092
450	8.12096	0.022413703
451	8.12096	0.020623775
452	8.151765	0.01834062
453	8.151765	0.023104917
454	8.182624	0.021412438
455	8.182624	0.017846387
456	8.213546	0.022694258
457	8.213546	0.019726112
458	8.244538	0.021602038
459	8.244538	0.019824844
460	8.275603	0.020515434
461	8.275603	0.021698609
462	8.306754	0.02179839
463	8.306754	0.020616995
464	8.337987	0.021900706
465	8.337987	0.01777368
466	8.337987	0.02072092
467	8.337987	0.017184427
468	8.400732	0.019759193
469	8.400732	0.01917109
470	8.400732	0.019759193
471	8.400732	0.02211277
472	8.432251	0.018107621
473	8.432251	0.016932206
474	8.463873	0.02057003
475	8.463873	0.019395433
476	8.495601	0.01892261
477	8.495601	0.021270601
478	8.527435	0.018450482
479	8.527435	0.021384139
480	8.527435	0.021971002
481	8.559383	0.019740025
482	8.59144	0.022202022
483	8.59144	0.018100148
484	8.59144	0.01868597
485	8.59144	0.023374338
486	8.623612	0.020564435
487	8.655902	0.017766036
488	8.655902	0.020689556
489	8.655902	0.020104377
490	8.655902	0.022444181
491	8.688307	0.017318
492	8.688307	0.021403965
493	8.688307	0.01673468
494	8.720826	0.016880872
495	8.753465	0.021688273
496	8.753465	0.018200008
497	8.753465	0.017038606
498	8.78622	0.01778795
499	8.819093	0.02143904
500	8.819093	0.017393786
501	8.819093	0.01854862
502	8.85208	0.01816927
503	8.885184	0.020105563
504	8.885184	0.021254163
505	8.885184	0.01838358
506	8.9184	0.019185176
507	8.95173	0.0205702
508	8.95173	0.021710975
509	8.95173	0.01942988
510	8.98517	0.020258198
511	9.01872	0.021097567
512	9.01872	0.020531373
513	9.01872	0.015443979
514	9.052376	0.017435247
515	9.052376	0.014621743
516	9.086138	0.015500298
517	9.086138	0.019992435
518	9.119999	0.018064652
519	9.119999	0.016385458
520	9.153958	0.017276535
521	9.153958	0.020069608
522	9.188016	0.016501762
523	9.188016	0.019287169
524	9.222165	0.019627884
525	9.222165	0.017960023
526	9.256404	0.01387484
527	9.256404	0.018308863
528	9.256404	0.01941868
529	9.290728	0.015893279
530	9.290728	0.019214706
531	9.290728	0.015340352
532	9.325133	0.013491532
533	9.325133	0.014595013
534	9.359617	0.019368283
535	9.359617	0.017713204
536	9.3941765	0.015866743
537	9.3941765	0.017519014
538	9.428804	0.018972684
539	9.428804	0.014023365
540	9.428804	0.018422635
541	9.463496	0.014926625
542	9.463496	0.016574021
543	9.49825	0.018018963
544	9.49825	0.016372366
545	9.53306	0.017261751
546	9.53306	0.014520612
547	9.567923	0.018143116
548	9.567923	0.01759547
549	9.602839	0.015732186
550	9.602839	0.0184695
551	9.637807	0.014414025
552	9.637807	0.018241277
553	9.637807	0.018241277
554	9.672821	0.014728825
555	9.672821	0.016913338
556	9.707887	0.016128505
557	9.707887	0.018857429
558	9.707887	0.01394672
559	9.743003	0.013707389
560	9.743003	0.016430859
561	9.778165	0.018360317
562	9.778165	0.01455211
563	9.813376	0.014305046
564	9.813376	0.017563527
565	9.813376	0.014847815
566	9.848632	0.014598588
567	9.848632	0.017308483
568	9.883934	0.015430536
569	9.883934	0.0143494895
570	9.919283	0.016259624
571	9.919283	0.01787934
572	9.954675	0.017085515
573	9.954675	0.013857124
574	9.954675	0.014394954
575	9.990114	0.013079319
576	9.990114	0.017371867
577	10.025597	0.014982114
578	10.025597	0.014982114
579	10.061126	0.018481385
580	10.061126	0.014743465
581	10.096694	0.015040323
582	10.096694	0.016637268
583	10.096694	0.013976357
584	10.132307	0.015868613
585	10.167962	0.014576967
586	10.167962	0.01669422
587	10.167962	0.01669422
588	10.203664	0.017518843
589	10.203664	0.013822716
590	10.239408	0.01307182
591	10.239408	0.017812582
592	10.239408	0.014124531
593	10.239408	0.013598016
594	10.275196	0.013374986
595	10.275196	0.016527776
596	10.3110285	0.014724058
597	10.3110285	0.012103786
598	10.3110285	0.015248291
599	10.346906	0.015020069
600	10.382829	0.012700402
601	10.382829	0.015835613
602	10.382829	0.015312785
603	10.4187975	0.012470583
604	10.4187975	0.016123064
605	10.454814	0.012757681
606	10.454814	0.01379989
607	10.454814	0.015884774
608	10.490876	0.014601653
609	10.526991	0.015398207
610	10.526991	0.0143583445
611	10.526991	0.015918113
612	10.563155	0.011515794
613	10.563155	0.012034372
614	10.563155	0.015149416
615	10.599369	0.015934441
616	10.635636	0.013603639
617	10.635636	0.016194662
618	10.635636	0.011531833
619	10.67196	0.01696875
620	10.67196	0.012828424
621	10.708337	0.011020072
622	10.708337	0.013601764
623	10.708337	0.015151969
624	10.744774	0.011279303
625	10.744774	0.014888497
626	10.781273	0.012052792
627	10.781273	0.010510008
628	10.781273	0.014625999
629	10.817832	0.011798647
630	10.817832	0.012312007
631	10.854457	0.01001616
632	10.854457	0.012574245
633	10.891151	0.013352323
634	10.891151	0.013863257
635	10.927917	0.014134069
636	10.927917	0.010064494
637	10.964753	0.014411641
638	10.964753	0.014411641
639	11.001668	0.010656832
640	11.001668	0.014698523
641	11.001668	0.010152617
642	11.038664	0.0149959
643	11.038664	0.01046647
644	11.075745	0.011292784
645	11.075745	0.01179353
646	11.075745	0.009791721
647	11.112911	0.011628397
648	11.150171	0.012474164
649	11.150171	0.012971603
650	11.187525	0.009865001
651	11.187525	0.013824249
652	11.187525	0.012337927
653	11.224977	0.013204921
654	11.2625265	0.009169292
655	11.2625265	0.014573221
656	11.2625265	0.013589498
657	11.2625265	0.0106409555
658	11.3001795	0.0095781805
659	11.3379345	0.013412983
660	11.3379345	0.010484397
661	11.3379345	0.014390357
662	11.375803	0.009939472
663	11.375803	0.009939472
664	11.375803	0.007995805
665	11.413775	0.014260941
666	11.451856	0.0117894355
667	11.451856	0.0117894355
668	11.451856	0.011304899
669	11.490046	0.013688309
670	11.490046	0.008373907
671	11.528351	0.013175439
672	11.528351	0.012210032
673	11.5667715	0.010262422
674	11.5667715	0.010743896
675	11.5667715	0.013634645
676	11.605303	0.012653351
677	11.643949	0.012159724
678	11.643949	0.007835881
679	11.643949	0.012159724
680	11.643949	0.013120904
681	11.6827135	0.00879003
682	11.6827135	0.009270286
683	11.6827135	0.008310298
684	11.721591	0.009264817
685	11.760585	0.011178619
686	11.760585	0.009260717
687	11.760585	0.008781312
688	11.799696	0.010695584
689	11.799696	0.007820657
690	11.838921	0.009734496
691	11.838921	0.009734496
692	11.878265	0.008298671
693	11.878265	0.01212698
694	11.917722	0.009257128
695	11.917722	0.011648016
696	11.917722	0.008779261
697	11.957297	0.011172305
698	11.957297	0.0087845605
699	11.996985	0.00974799
700	11.996985	0.010224683
701	12.036787	0.010714192
702	12.036787	0.012142841
703	12.076707	0.012159894
704	12.076707	0.009309076
705	12.076707	0.008359202
706	12.076707	0.011684524
707	12.116735	0.008866438
708	12.116735	0.009340346
709	12.156875	0.011272135
710	12.156875	0.009853898
711	12.197123	0.011319062
712	12.197123	0.008964035
713	12.197123	0.009434665
714	12.237484	0.0113791255
715	12.237484	0.008095513
716	12.277949	0.0105173495
717	12.277949	0.0105173495
718	12.277949	0.008648315
719	12.318525	0.009678292
720	12.318525	0.007353094
721	12.359203	0.011644774
722	12.359203	0.010716411
723	12.399985	0.008530694
724	12.399985	0.0094529465
725	12.399985	0.007147578
726	12.399985	0.0113009745
727	12.440866	0.008676694
728	12.440866	0.006841218
729	12.481852	0.008838234
730	12.481852	0.009753628
731	12.522932	0.0067368015
732	12.522932	0.010837269
733	12.522932	0.008102012
734	12.564106	0.0073857754
735	12.564106	0.010108385
736	12.605372	0.010757039
737	12.605372	0.007590915
738	12.646733	0.009608591
739	12.646733	0.010962383
740	12.688181	0.0075813346
741	12.688181	0.00982708
742	12.688181	0.011176401
743	12.729717	0.010950947
744	12.729717	0.008261906
745	12.771339	0.010287524
746	12.771339	0.0076075094
747	12.771339	0.008500433
748	12.813041	0.010080547
749	12.813041	0.008298671
750	12.85482	0.007659174
751	12.85482	0.009880545
752	12.85482	0.009880545
753	12.896681	0.010130245
754	12.896681	0.0070270956
755	12.938612	0.0094968565
756	12.938612	0.0072855046
757	12.938612	0.010381952
758	12.980615	0.009310613
759	12.980615	0.0071039386
760	12.980615	0.0066630202
761	13.022691	0.009568614
762	13.022691	0.0064856564
763	13.06483	0.007188307
764	13.06483	0.008067294
765	13.06483	0.008946772
766	13.107034	0.008328595
767	13.149299	0.010341825
768	13.149299	0.009903433
769	13.149299	0.00727558
770	13.191623	0.007101543
771	13.191623	0.009723904
772	13.191623	0.008849516
773	13.234002	0.008236427
774	13.234002	0.0073638735
775	13.234002	0.006492162
776	13.276433	0.008931902
777	13.318915	0.010494812
778	13.318915	0.007887366
779	13.318915	0.009190824
780	13.318915	0.0057167127
781	13.361448	0.005549512
782	13.361448	0.007281569
783	13.404034	0.0079771625
784	13.404034	0.0097073335
785	13.446671	0.0052222493
786	13.446671	0.0056528156
787	13.446671	0.009966288
788	13.446671	0.007808341
789	13.446671	0.00694597
790	13.489358	0.0072120936
791	13.532102	0.007050714
792	13.532102	0.006192855
793	13.532102	0.009197318
794	13.5749	0.009462515
795	13.5749	0.0068935947
796	13.617749	0.0088749835
797	13.617749	0.0075936522
798	13.617749	0.008020262
799	13.660652	0.0065899203
800	13.660652	0.0048887418
801	13.660652	0.008719431
802	13.70361	0.006444565
803	13.70361	0.009418433
804	13.746628	0.007998199
805	13.746628	0.0067273863
806	13.746628	0.0063041607
807	13.789703	0.0053243767
808	13.789703	0.008280374
809	13.832835	0.006879046
810	13.832835	0.008564546
811	13.832835	0.0056158123
812	13.876031	0.0063305306
813	13.876031	0.008010856
814	13.919286	0.005369441
815	13.919286	0.007464139
816	13.919286	0.008302604
817	13.962607	0.008179139
818	13.962607	0.0044185123
819	13.962607	0.005671146
820	14.005991	0.0072256126
821	14.005991	0.006391658
822	14.04945	0.005450313
823	14.04945	0.005450313
824	14.04945	0.0075294957
825	14.092979	0.005347509
826	14.092979	0.008251817
827	14.136583	0.004836292
828	14.136583	0.0077329045
829	14.136583	0.006491135
830	14.180271	0.0051571303
831	14.180271	0.0072215055
832	14.224038	0.0075409585
833	14.224038	0.007953217
834	14.224038	0.0058929725
835	14.267895	0.006220083
836	14.267895	0.008687635
837	14.311842	0.0081919655
838	14.311842	0.0065503726
839	14.311842	0.0057300744
840	14.311842	0.0081919655
841	14.355892	0.0052481242
842	14.355892	0.0040208492
843	14.355892	0.0077043367
844	14.40004	0.007633
845	14.40004	0.005181293
846	14.444296	0.004305518
847	14.444296	0.0055280966
848	14.444296	0.007567477
849	14.488659	0.0071003446
850	14.488659	0.005065445
851	14.53313	0.007046435
852	14.53313	0.004608474
853	14.53313	0.005420672
854	14.577717	0.0045642434
855	14.577717	0.007810052
856	14.622415	0.0053341435
857	14.622415	0.0069543566
858	14.622415	0.006143878
859	14.667229	0.0069156745
860	14.667229	0.0048933695
861	14.712162	0.0068816133
862	14.712162	0.0076896246
863	14.712162	0.00486166
864	14.757215	0.0052376715
865	14.757215	0.007254532
866	14.757215	0.004027881
867	14.802386	0.0072281794
868	14.802386	0.0056159836
869	14.847679	0.0051922607
870	14.847679	0.0072040507
871	14.847679	0.0051922607
872	14.893098	0.007185398
873	14.893098	0.0051754666
874	14.938642	0.006767956
875	14.938642	0.007571412
876	14.938642	0.0051614144
877	14.938642	0.0035556557
878	14.984306	0.003144541
879	14.984306	0.003946758
880	14.984306	0.005551225
881	15.030102	0.005943671
882	15.030102	0.0035388428
883	15.07602	0.003935095
884	15.07602	0.005536663
885	15.07602	0.005136566
886	15.1220665	0.0027372572
887	15.1220665	0.005535292
888	15.1220665	0.0031368185
889	15.168244	0.0031421385
890	15.168244	0.002742922
891	15.168244	0.00673663
892	15.214549	0.0035505088
893	15.214549	0.0051456485
894	15.260978	0.005157473
895	15.260978	0.0031666784
896	15.260978	0.0063522765
897	15.307538	0.0059703896
898	15.307538	0.00279047
899	15.307538	0.0031879572
900	15.354225	0.0051992866
901	15.354225	0.004009187
902	15.40104	0.0032519638
903	15.40104	0.0044392585
904	15.40104	0.0056267763
905	15.44798	0.0036910095
906	15.44798	0.0064560366
907	15.495051	0.0041381535
908	15.495051	0.005713801
909	15.495051	0.0049257637
910	15.542246	0.006164599
911	15.542246	0.0038071396
912	15.542246	0.0022378217
913	15.589565	0.0062313853
914	15.589565	0.0034892606
915	15.6370125	0.003575728
916	15.6370125	0.0043561007
917	15.6370125	0.0059183217
918	15.684581	0.0060085827
919	15.684581	0.0032838802
920	15.732274	0.006498497
921	15.732274	0.005333458
922	15.732274	0.00378141
923	15.780088	0.005448428
924	15.780088	0.0039011347
925	15.780088	0.001969748
926	15.828019	0.00364555
927	15.828019	0.0021047355
928	15.828019	0.005187634
929	15.876077	0.0037867276
930	15.876077	0.0026349463
931	15.924248	0.0050872103
932	15.924248	0.0054703588
933	15.972536	0.0037136532
934	15.972536	0.004095452
935	15.972536	0.0029492376
936	15.972536	0.0056252345
937	16.020945	0.0027370856
938	16.020945	0.0023561292
939	16.06946	0.0044339434
940	16.06946	0.005575724
941	16.11809	0.004611903
942	16.11809	0.0038525942
943	16.11809	0.00271374
944	16.11809	0.004611903
945	16.166826	0.002141829
946	16.166826	0.002520782
947	16.215673	0.0061157923
948	16.215673	0.0034667852
949	16.264622	0.0044133686
950	16.264622	0.0044133686
951	16.264622	0.0029028964
952	16.313675	0.0019666564
953	16.313675	0.0023430798
954	16.313675	0.0046053883
955	16.362835	0.0017868247
956	16.362835	0.0047996105
957	16.412094	0.0053708116
958	16.412094	0.0027377722
959	16.412094	0.0046185884
960	16.461445	0.005189519
961	16.461445	0.0029341339
962	16.461445	0.0036858632
963	16.510895	0.0020063298
964	16.510895	0.0031320136
965	16.510895	0.003506932
966	16.560438	0.0052030566
967	16.560438	0.0022036496
968	16.610067	0.0031479732
969	16.610067	0.0042719096
970	16.610067	0.0053959987
971	16.659786	0.0025927152
972	16.659786	0.00483852
973	16.659786	0.0022180742
974	16.70959	0.0031591277
975	16.70959	0.0054021673
976	16.75948	0.003724117
977	16.75948	0.0033506276
978	16.75948	0.0052181366
979	16.809443	0.0039121117
980	16.809443	0.005778038
981	16.809443	0.0016749982
982	16.809443	0.0013020089
983	16.859488	0.0022378217
984	16.859488	0.0037273762
985	16.9096	0.0024268685
986	16.9096	0.0042859702
987	16.959778	0.0044718343
988	16.959778	0.002614861
989	16.959778	0.0063298456
990	17.010017	0.004656303
991	17.010017	0.0042852843
992	17.010017	0.0028028286
993	17.060316	0.0029906002
994	17.060316	0.001142716
995	17.060316	0.004840577
996	17.110672	0.0053947996
997	17.110672	0.0031792053
998	17.16108	0.0055788076
999	17.16108	0.0026316845
1000	17.16108	0.0033679577
1001	17.16108	0.0015277726
1002	17.211533	0.0031896732
1003	17.262037	0.00411363
1004	17.262037	0.005581035
1005	17.262037	0.003747103
1006	17.312586	0.0035712675
1007	17.312586	0.0017431945
1008	17.312586	0.005034939
1009	17.312586	0.0006475413
1010	17.363182	0.0015739863
1011	17.363182	0.003032648
1012	17.413822	0.0035892809
1013	17.413822	0.0017691322
1014	17.413822	0.0014054454
1015	17.464508	0.0012375722
1016	17.464508	0.003417029
1017	17.515242	0.002882128
1018	17.515242	0.0039702547
1019	17.566032	0.0052467533
1020	17.566032	0.0019874377
1021	17.566032	0.003073322
1022	17.616879	0.0021784066
1023	17.616879	0.0039862054
1024	17.616879	0.0014556145
1025	17.667784	0.0016461384
1026	17.667784	0.0045347554
1027	17.718767	0.0021962656
1028	17.718767	0.0039992398
1029	17.718767	0.004720416
1030	17.769823	0.0016633169
1031	17.769823	0.0020231605
1032	17.769823	0.0034642117
1033	17.820967	0.0043698177
1034	17.820967	0.0018512369
1035	17.872206	0.0020382737
1036	17.872206	0.0027571693
1037	17.872206	0.00347605
1038	17.92356	0.0043807914
1039	17.92356	0.0015071564
1040	17.975042	0.0016962992
1041	17.975042	0.0038496784
1042	17.975042	0.0038496784
1043	18.026665	0.0029633113
1044	18.026665	0.0015281162
1045	18.078445	0.001004373
1046	18.078445	0.004231441
1047	18.078445	0.005307413
1048	18.130394	0.0019185661
1049	18.130394	0.0029936894
1050	18.130394	0.0022769724
1051	18.182522	0.0028376728
1052	18.234846	0.0030463778
1053	18.234846	0.00090039213
1054	18.234846	0.0048356066
1055	18.234846	0.0044778353
1056	18.287354	0.0032608868
1057	18.287354	0.003618445
1058	18.340067	0.0024115879
1059	18.340067	0.0027681552
1060	18.340067	0.0009839211
1061	18.340067	0.0041969735
1062	18.392986	0.0015745016
1063	18.44611	0.0050227707
1064	18.44611	0.0028862476
1065	18.44611	0.004666589
1066	18.499437	0.0027848054
1067	18.499437	0.0020745103
1068	18.499437	0.0042058905
1069	18.499437	0.00065527705
1070	18.552975	0.0026969174
1071	18.606714	0.0036843193
1072	18.606714	0.0029770418
1073	18.606714	0.0040379995
1074	18.606714	0.0005050246
1075	18.660654	0.001861199
1076	18.714798	0.0046324744
1077	18.714798	0.004280826
1078	18.714798	0.0032257093
1079	18.769136	0.0038966753
1080	18.769136	0.0014429006
1081	18.769136	0.0024943426
1082	18.823666	0.00212998
1083	18.823666	0.0052782833
1084	18.878376	0.0024775174
1085	18.878376	0.0042216666
1086	18.878376	0.0024775174
1087	18.878376	0.00038639328
1088	18.933277	0.00248696
1089	18.933277	0.000400492
1090	18.988358	0.0038968467
1091	18.988358	0.00077182363
1092	18.988358	0.0025070473
1093	19.043612	0.00045688555
1094	19.043612	0.0021893969
1095	19.099035	0.00015013304
1096	19.099035	0.002918172
1097	19.099035	0.0046494463
1098	19.15463	0.002960222
1099	19.15463	0.000886642
1100	19.15463	0.0019232035
1101	19.210384	0.0030075912
1102	19.210384	0.00093614176
1103	19.266298	0.000990452
1104	19.266298	0.0030590775
1105	19.266298	0.0030590775
1106	19.32236	0.0017359799
1107	19.32236	0.0034587213
1108	19.378555	0.003859112
1109	19.378555	0.004547785
1110	19.378555	0.0011045656
1111	19.434889	0.0018512369
1112	19.434889	0.0042599062
1113	19.434889	0.0011633374
1114	19.491348	0.0005349388
1115	19.491348	0.0039724847
1116	19.491348	0.0029413425
1117	19.547922	0.0012805304
1118	19.547922	0.002654688
1119	19.547922	0.002654688
1120	19.6046	0.00037832544
1121	19.6046	0.001337405
1122	19.6046	0.0037407563
1123	19.66138	0.0020788037
1124	19.66138	0.0037939318
1125	19.718248	0.0038450472
1126	19.718248	0.0011014723
1127	19.718248	0.0021304952
1128	19.775196	0.00046359072
1129	19.775196	0.0021766894
1130	19.775196	0.0045764153
1131	19.832218	0.0025628435
1132	19.832218	0.0029047844
1133	19.832218	0.00085140683
1134	19.889301	0.00020928771
1135	19.889301	0.0029452902
1136	19.889301	0.0019190813
1137	19.94644	0.003664077
1138	19.94644	0.0012731416
1139	20.00363	0.001649574
1140	20.00363	0.0013081947
1141	20.00363	5.512149e-05
1142	20.00363	0.0043792482
1143	20.060854	0.0010415588
1144	20.060854	0.0027029256
1145	20.118113	0.001370051
1146	20.118113	0.0023901258
1147	20.118113	0.004431543
1148	20.1754	0.0030946021
1149	20.1754	0.0010583369
1150	20.1754	0.000719396
1151	20.2327	0.0037934172
1152	20.2327	0.001083084
1153	20.29002	0.0021195044
1154	20.29002	0.0031339012
1155	20.29002	0.0021195044
1156	20.347351	0.0005616327
1157	20.347351	0.0034870303
1158	20.347351	0.0011243284
1159	20.404688	0.00020716798
1160	20.404688	0.0018131052
1161	20.404688	0.004172451
1162	20.462027	0.00014222265
1163	20.462027	0.0024958877
1164	20.462027	0.0008144519
1165	20.51937	0.0018277053
1166	20.51937	0.0011562918
1167	20.576712	0.00018411917
1168	20.576712	0.002497948
1169	20.576712	0.0021627797
1170	20.634054	0.003495437
1171	20.691399	0.003815373
1172	20.691399	0.0018072651
1173	20.691399	0.0024763155
1174	20.691399	0.0011380762
1175	20.74875	0.0005509656
1176	20.74875	0.00045155577
1177	20.74875	0.002122252
1178	20.806112	0.0030980343
1179	20.863495	0.0010610867
1180	20.863495	0.0037316647
1181	20.863495	0.0023961351
1182	20.863495	0.00027365034
1183	20.920893	0.0016882254
1184	20.920893	0.0003544127
1185	20.978329	0.0029758404
1186	20.978329	0.00030953556
1187	20.978329	0.0009758434
1188	21.035809	0.0009242826
1189	21.035809	0.0025908267
1190	21.093348	0.0028659939
1191	21.093348	0.0018665236
1192	21.093348	0.00086739165
1193	21.15096	0.0028047168
1194	21.15096	0.0008070608
1195	21.208664	0.00041287125
1196	21.208664	0.002741377
1197	21.208664	0.0030740083
1198	21.266476	0.0016801517
1199	21.266476	0.003675056
1200	21.324423	0.0016189958
1201	21.324423	0.003279247
1202	21.324423	0.002947178
1203	21.38252	0.00023611286
1204	21.38252	0.003552396
1205	21.38252	0.00023611286
1206	21.38252	0.0012306988
1207	21.440792	0.0018436793
1208	21.49925	0.0027940744
1209	21.49925	0.00017921705
1210	21.49925	0.0018022838
1211	21.49925	0.0021327275
1212	21.557909	0.0007829965
1213	21.557909	0.0004536189
1214	21.616787	0.003070919
1215	21.616787	0.0017545316
1216	21.675882	0.002406952
1217	21.675882	0.000110752575
1218	21.675882	0.0027351973
1219	21.7352	0.0043814774
1220	21.7352	0.0011062841
1221	21.7352	0.0011062841
1222	21.794752	0.0021126352
1223	21.794752	0.002438887
1224	21.85454	0.002477174
1225	21.85454	0.0008488286
1226	21.85454	0.0028030002
1227	21.914558	0.0012296677
1228	21.914558	0.0022041649
1229	21.914558	0.004154788
1230	21.974808	2.5797374e-06
1231	21.974808	0.0019465617
1232	21.974808	0.0029188585
1233	22.035286	0.0039676824
1234	22.035286	0.0017021396
1235	22.035286	0.001529306
1236	22.09599	0.00046503003
1237	22.09599	0.0024395739
1238	22.09599	0.0037313218
1239	22.156912	0.0012508034
1240	22.156912	0.0041522156
1241	22.156912	0.00028443127
1242	22.218042	0.0013618036
1243	22.218042	0.0042593917
1244	22.218042	0.00088959653
1245	22.218042	0.0016835873
1246	22.279377	0.0018019403
1247	22.279377	0.00044713818
1248	22.279377	0.0010893194
1249	22.279377	0.0027659235
1250	22.340918	0.0009646721
1251	22.340918	0.0016015312
1252	22.340918	2.2357726e-06
1253	22.402643	0.0017868018
1254	22.402643	0.0014173005
1255	22.402643	0.0033408473
1256	22.464552	0.0009132827
1257	22.464552	0.0006868902
1258	22.464552	0.0009132827
1259	22.464552	0.0028350982
1260	22.526636	9.561919e-05
1261	22.526636	0.00086386944
1262	22.526636	0.00041545025
1263	22.588884	0.0013555159
1264	22.588884	0.0015195261
1265	22.588884	0.0024780324
1266	22.651287	0.001027918
1267	22.651287	0.00024853635
1268	22.651287	0.0026244745
1269	22.651287	0.00038948812
1270	22.713842	0.00054061215
1271	22.713842	0.0011784596
1272	22.77654	0.0008983731
1273	22.77654	0.0026047323
1274	22.77654	0.0016494023
1275	22.839386	0.0013769481
1276	22.839386	0.0030769259
1277	22.839386	0.0011672898
1278	22.902378	0.0008984591
1279	22.902378	0.0035505088
1280	22.902378	0.001960817
1281	22.965519	0.0018040015
1282	22.965519	0.0008520943
1283	22.965519	0.0008520943
1284	23.028801	0.0016506048
1285	23.028801	0.0008834013
1286	23.028801	0.0005669662
1287	23.028801	6.6211804e-05
1288	23.092228	8.040413e-05
1289	23.155804	0.0019891553
1290	23.155804	0.0013569926
1291	23.155804	0.0016729368
1292	23.219522	0.0027945894
1293	23.219522	4.5662116e-05
1294	23.219522	0.0002699875
1295	23.219522	0.0002699875
1296	23.283382	0.0013949646
1297	23.347393	0.0003113222
1298	23.347393	0.0025209535
1299	23.347393	0.0025209535
1300	23.347393	0.0022060538
1301	23.41154	0.00081720203
1302	23.41154	0.00050261774
1303	23.41154	0.00018848067
1304	23.475832	0.0008802177
1305	23.475832	0.0019457029
1306	23.540264	0.0024462698
1307	23.540264	0.0024462698
1308	23.540264	6.432294e-05
1309	23.60484	0.0004372856
1310	23.60484	0.0013781264
1311	23.60484	0.0004372856
1312	23.669554	0.00062856154
1313	23.669554	0.00094174035
1314	23.669554	0.002192316
1315	23.734406	0.0004993512
1316	23.734406	0.0026924543
1317	23.799397	0.00068690715
1318	23.799397	0.0003741857
1319	23.799397	0.0013130058
1320	23.864521	0.0027515048
1321	23.864521	0.0006908477
1322	23.864521	0.00037789537
1323	23.929787	0.0013714256
1324	23.929787	0.0026232728
1325	23.995176	0.00032121336
1326	23.995176	0.0024931408
1327	23.995176	0.0006167699
1328	23.995176	0.0006167699
1329	24.060705	0.0007626006
1330	24.060705	0.0004878323
1331	24.060705	0.00013742068
1332	24.126362	0.00026926395
1333	24.126362	0.0022307811
1334	24.19215	0.0024096991
1335	24.19215	0.00022321621
1336	24.19215	0.0011602442
1337	24.258068	0.0010267149
1338	24.258068	0.0028999785
1339	24.258068	0.0008460587
1340	24.324114	0.00035742423
1341	24.324114	0.001827877
1342	24.324114	0.0012033766
1343	24.390287	0.0004422716
1344	24.390287	0.00018171112
1345	24.390287	0.0010662423
1346	24.456581	0.0018629166
1347	24.456581	0.00063140044
1348	24.523	0.0026581213
1349	24.523	0.0007871218
1350	24.523	0.0014107716
1351	24.58954	0.0009557349
1352	24.58954	0.0006018928
1353	24.58954	0.0018909134
1354	24.656202	0.0029921448
1355	24.656202	0.00050038274
1356	24.656202	0.0004338915
1357	24.722986	0.000976359
1358	24.722986	0.0012877472
1359	24.789883	0.0014496011
1360	24.789883	0.002072106
1361	24.789883	0.0010407844
1362	24.856901	0.002231468
1363	24.856901	0.00025911513
1364	24.856901	0.00036369747
1365	24.92403	0.0011428879
1366	24.92403	0.0013473391
1367	24.92403	0.0005201537
1368	24.991283	0.0015038259
1369	24.991283	0.0016067987
1370	24.991283	0.00088193855
1371	25.058641	0.0005124173
1372	25.058641	0.0001099871
1373	25.12612	0.00159254
1374	25.12612	0.0012073934
1375	25.12612	3.6975795e-05
1376	25.193703	0.0020458302
1377	25.193703	0.00013105673
1378	25.193703	0.0019972406
1379	25.261404	0.0012525218
1380	25.261404	0.00063035067
1381	25.329208	0.00047844907
1382	25.329208	0.0020097645
1383	25.329208	0.00014377033
1384	25.397125	0.0005865136
1385	25.397125	0.0027630054
1386	25.465153	0.0013358585
1387	25.465153	0.0013358585
1388	25.465153	0.0011520557
1389	25.465153	0.0010248245
1390	25.533297	0.00040696835
1391	25.533297	0.0007180342
1392	25.533297	0.00040696835
1393	25.601545	0.002466188
1394	25.601545	0.0012667838
1395	25.6699	0.0007582442
1396	25.6699	0.0007973599
1397	25.6699	0.0016916611
1398	25.738365	0.0016228808
1399	25.738365	6.681681e-05
1400	25.738365	0.0006892131
1401	25.738365	0.0025573254
1402	25.806942	0.0018326067
1403	25.806942	0.0012815613
1404	25.87563	0.0010676171
1405	25.87563	0.00080226414
1406	25.87563	0.0014254082
1407	25.944424	8.891777e-05
1408	25.944424	0.00071244204
1409	26.013342	0.001242899
1410	26.013342	0.0009308137
1411	26.082357	6.999524e-05
1412	26.082357	0.0016320518
1413	26.082357	0.00055500877
1414	26.082357	0.0010069509
1415	26.15149	0.002053644
1416	26.15149	0.0011142759
1417	26.15149	0.00017569098
1418	26.15149	0.00017569098
1419	26.220736	0.0013708369
1420	26.220736	0.0010575649
1421	26.220736	0.0019980154
1422	26.2901	6.8020745e-05
1423	26.359581	0.0015427192
1424	26.359581	0.00065609097
1425	26.359581	0.0015986903
1426	26.359581	0.0009146577
1427	26.42919	0.000633445
1428	26.42919	0.0018840097
1429	26.42919	0.00031899253
1430	26.49891	0.0012326962
1431	26.49891	0.0012326962
1432	26.49891	0.00034254877
1433	26.568764	0.0015337823
1434	26.568764	0.00035836734
1435	26.568764	0.0015337823
1436	26.638742	0.0009988734
1437	26.638742	0.0021579314
1438	26.638742	0.0008950173
1439	26.708847	0.0008926941
1440	26.708847	0.00037057503
1441	26.77909	0.00068536005
1442	26.77909	0.00184225
1443	26.77909	0.0015262932
1444	26.77909	0.0013169578
1445	26.849472	0.0008986312
1446	26.849472	0.00026668375
1447	26.919989	4.1963158e-05
1448	26.919989	0.0015373979
1449	26.919989	0.0006738426
1450	26.919989	0.0018528405
1451	26.990654	0.00028113302
1452	26.990654	0.0024908239
1453	27.061472	0.0012344174
1454	27.061472	0.0006583713
1455	27.061472	0.0009739529
1456	27.132444	2.1497672e-05
1457	27.132444	2.1497672e-05
1458	27.132444	0.00029386228
1459	27.203573	0.002187385
1460	27.203573	0.0009622659
1461	27.203573	0.0012428518
1462	27.203573	0.001558058
1463	27.274878	0.00092917745
1464	27.274878	0.00061471097
1465	27.346344	0.00032913726
1466	27.346344	0.000614797
1467	27.346344	0.00032913726
1468	27.346344	0.0021869543
1469	27.41799	0.0018701471
1470	27.41799	0.0028129371
1471	27.41799	0.00064461894
1472	27.489819	0.00060911913
1473	27.489819	0.0015903066
1474	27.489819	0.0015519459
1475	27.561842	0.00033807827
1476	27.561842	0.0018605897
1477	27.561842	0.0015466949
1478	27.561842	0.00028990587
1479	27.634056	0.0018549069
1480	27.634056	0.00034375236
1481	27.706467	3.6115904e-05
1482	27.706467	0.0016064551
1483	27.706467	0.00027803675
1484	27.779089	4.247909e-05
1485	27.779089	0.00035681986
1486	27.779089	0.0024713564
1487	27.779089	0.0012144506
1488	27.851906	0.0005810744
1489	27.851906	0.0008953615
1490	27.924936	0.0021514725
1491	27.924936	0.0009952642
1492	27.924936	0.0005778054
1493	27.99817	0.00068243773
1494	27.99817	0.0005773753
1495	28.071619	4.9874106e-05
1496	28.071619	0.00026539364
1497	28.071619	0.0006808906
1498	28.071619	0.0024749744
1499	28.145275	0.0024872061
1500	28.145275	0.0009061171
1501	28.145275	0.0012221963
1502	28.219147	0.002822759
1503	28.219147	0.00060473173
1504	28.29323	0.00032518254
1505	28.29323	0.00064238417
1506	28.29323	0.0015790627
1507	28.367525	0.0016102259
1508	28.367525	0.0012921682
1509	28.367525	0.0003378995
1510	28.442034	0.0032439695
1511	28.442034	0.00026362532
1512	28.442034	0.0019678771
1513	28.516756	0.0010551554
1514	28.516756	0.0008603446
1515	28.591686	0.0017451311
1516	28.591686	0.0033456713
1517	28.591686	0.0014252361
1518	28.591686	0.00014602065
1519	28.666828	0.0030828128
1520	28.666828	0.0018010081
1521	28.74218	0.00057720323
1522	28.74218	0.0012184095
1523	28.817736	0.0022406091
1524	28.817736	0.002881952
1525	28.817736	0.0003165688
1526	28.817736	0.0006372504
1527	28.893505	0.0023005535
1528	28.893505	0.0016592104
1529	28.96947	0.0007567501
1530	28.96947	0.0007567501
1531	29.045639	0.00017354093
1532	29.045639	0.0020958404
1533	29.045639	0.00046737315
1534	29.122004	0.0015105403
1535	29.122004	0.001190439
1536	29.122004	0.00041098
1537	29.198566	0.000356476
1538	29.198566	0.0025233852
1539	29.198566	0.003163044
1540	29.198566	0.0018833209
1541	29.275322	0.0012948363
1542	29.352264	0.0010258112
1543	29.352264	0.0026245192
1544	29.352264	0.00070590345
1545	29.352264	0.00038615274
1546	29.429392	0.002355849
1547	29.429392	0.002355849
1548	29.429392	0.002036249
1549	29.506706	0.00014996108
1550	29.584192	9.441539e-05
1551	29.584192	0.002146736
1552	29.584192	9.441539e-05
1553	29.584192	0.0008659345
1554	29.661854	0.0025313965
1555	29.661854	0.0009279728
1556	29.661854	0.0018899508
1557	29.73969	3.4224955e-05
1558	29.73969	0.0032481065
1559	29.817686	0.00043475165
1560	29.817686	0.0020460659
1561	29.817686	0.00020911575
1562	29.89585	0.0014978863
1563	29.89585	0.0024686
1564	29.89585	0.0008512212
1565	29.974165	9.802978e-06
1566	29.974165	0.0035657336
1567	29.974165	0.0022633462
1568	30.052637	0.0004453318
1569	30.052637	0.001751244
1570	30.131258	0.00027390837
1571	30.131258	0.0035634923
1572	30.131258	0.0019164712
1573	30.131258	0.0022451738
1574	30.21002	0.0014491655
1575	30.21002	0.0034385882
1576	30.288921	0.000672867
1577	30.288921	0.0030078422
1578	30.288921	0.0016723824
1579	30.36796	0.0022661886
1580	30.36796	0.0019298176
1581	30.36796	0.0036131467
1582	30.447142	0.0039181793
1583	30.447142	0.0015451454
1584	30.526453	0.0032303524
1585	30.526453	0.0001650268
1586	30.526453	0.0011851031
1587	30.605898	0.0035905605
1588	30.605898	0.001875141
1589	30.605898	0.0022179584
1590	30.685476	0.0015634813
1591	30.685476	0.0036306467
1592	30.685476	0.0046654274
1593	30.765184	0.0033413616
1594	30.765184	0.0016134973
1595	30.765184	0.001267811
1596	30.845015	0.003755395
1597	30.845015	0.0027165283
1598	30.845015	0.0027165283
1599	30.92498	0.005212655
1600	30.92498	0.004866623
1601	30.92498	0.0020973904
1602	30.92498	0.0006728112
1603	31.00507	0.002518992
1604	31.00507	0.0021731749
1605	31.085289	0.0025906635
1606	31.085289	0.00086481596
1607	31.085289	0.0029358051
1608	31.085289	0.004314352
1609	31.16563	0.001279258
1610	31.16563	0.0029984496
1611	31.246082	0.0016806471
1612	31.246082	0.0030498942
1613	31.246082	0.0013379573
1614	31.326674	0.0017238657
1615	31.326674	0.00035888643
1616	31.326674	0.0034263483
1617	31.326674	0.0024053757
1618	31.40738	0.002091104
1619	31.40738	0.0027684795
1620	31.488213	0.0010889751
1621	31.488213	0.0007510717
1622	31.488213	0.0021011794
1623	31.56916	0.0017615755
1624	31.56916	0.0024326807
1625	31.56916	0.0014257525
1626	31.650232	0.0034136774
1627	31.650232	0.00040748445
1628	31.650232	0.0044138003
1629	31.731426	0.00038443244
1630	31.731426	0.0023820333
1631	31.81274	0.0030055156
1632	31.81274	0.0016789252
1633	31.81274	0.001347253
1634	31.894176	0.00031089212
1635	31.894176	0.0029581224
1636	31.975748	0.0015859494
1637	31.975748	0.00039619362
1638	31.975748	0.004556473
1639	31.975748	0.0022466378
1640	32.057438	0.005490835
1641	32.057438	0.0031841584
1642	32.057438	0.0012053278
1643	32.139248	0.0031317612
1644	32.2212	0.0017632974
1645	32.2212	0.00011652295
1646	32.2212	0.004726853
1647	32.30328	0.0036909075
1648	32.30328	0.0020443436
1649	32.30328	0.0010564462
1650	32.385487	0.0036469402
1651	32.385487	0.0026583758
1652	32.385487	0.0036469402
1653	32.46784	0.0049261586
1654	32.46784	0.006575671
1655	32.46784	0.0016301983
1656	32.550323	0.0009360612
1657	32.550323	0.0035750438
1658	32.63296	0.00321889
1659	32.63296	0.004541118
1660	32.63296	0.0035493548
1661	32.715736	0.006848757
1662	32.715736	0.005189871
1663	32.715736	0.00220926
1664	32.798676	0.0041917977
1665	32.798676	0.0015370535
1666	32.881775	0.004866968
1667	32.881775	0.0038671347
1668	32.881775	0.0035341831
1669	32.965034	0.0048918175
1670	32.965034	0.0025526737
1671	33.048462	0.0019144907
1672	33.048462	0.0049315947
1673	33.048462	0.0035896986
1674	33.048462	0.0022492218
1675	33.048462	0.0045961547
1676	33.132057	0.004650934
1677	33.132057	0.003640647
1678	33.215847	0.002693353
1679	33.215847	0.0040448494
1680	33.215847	0.00539839
1681	33.29982	0.0027718397
1682	33.29982	0.004807435
1683	33.383995	0.0038864487
1684	33.383995	0.0052497652
1685	33.383995	0.0028652365
1686	33.468376	0.0033145566
1687	33.552963	0.0017244683
1688	33.552963	0.0041228924
1689	33.552963	0.0024092516
1690	33.552963	0.005495237
1691	33.63777	0.0046029696
1692	33.63777	0.0046029696
1693	33.72279	0.004406124
1694	33.72279	0.002683101
1695	33.80803	0.005253908
1696	33.80803	0.0035258217
1697	33.80803	0.0035258217
1698	33.893494	0.0026488132
1699	33.97917	0.0024691168
1700	33.97917	0.0021226227
1701	33.97917	0.0038554086
1702	33.97917	0.004895959
1703	34.065094	0.0050708666
1704	34.065094	0.0036818553
1705	34.065094	0.0047234884
1706	34.151237	0.003164423
1707	34.23762	0.0036934938
1708	34.23762	0.0036934938
1709	34.23762	0.005085623
1710	34.23762	0.002301759
1711	34.32424	0.0056197154
1712	34.32424	0.0038778263
1713	34.41108	0.002671729
1714	34.41108	0.0033690291
1715	34.498173	0.0021630127
1716	34.498173	0.0039076596
1717	34.498173	0.005303534
1718	34.58548	0.0016569721
1719	34.58548	0.005847809
1720	34.58548	0.0041012466
1721	34.67304	0.0039473237
1722	34.67304	0.0039473237
1723	34.76083	0.0023969344
1724	34.76083	0.0044956584
1725	34.76083	0.0058951243
1726	34.848866	0.0060979594
1727	34.848866	0.0046969163
1728	34.848866	0.0032963709
1729	34.937134	0.0038498042
1730	35.025627	0.004757912
1731	35.025627	0.0026536377
1732	35.025627	0.0016021337
1733	35.114365	0.0042656222
1734	35.114365	0.0025109807
1735	35.114365	0.0042656222
1736	35.20333	0.0041267728
1737	35.20333	0.0034242796
1738	35.29253	0.0022325134
1739	35.29253	0.0029353744
1740	35.29253	0.005396405
1741	35.381966	0.004910541
1742	35.381966	0.0027998409
1743	35.381966	0.0045586294
1744	35.471626	0.00442648
1745	35.471626	0.0058344263
1746	35.471626	0.0030182688
1747	35.561512	0.002535359
1748	35.561512	0.005000366
1749	35.651627	0.0024058062
1750	35.651627	0.0052244784
1751	35.651627	0.005929058
1752	35.741955	0.0022784185
1753	35.741955	0.0047453158
1754	35.741955	0.0036882348
1755	35.832516	0.0039149025
1756	35.832516	0.0056779007
1757	35.832516	0.0046197055
1758	35.832516	0.0049727536
1759	35.92328	0.0034383296
1760	36.014267	0.002963034
1761	36.014267	0.0054317075
1762	36.014267	0.0026101326
1763	36.014267	0.002963034
1764	36.014267	0.0043736063
1765	36.105457	0.0056640017
1766	36.105457	0.004958602
1767	36.105457	0.0056640017
1768	36.19686	0.003427555
1769	36.19686	0.0030747985
1770	36.28846	0.00436869
1771	36.28846	0.0040157894
1772	36.28846	0.0036630614
1773	36.28846	0.0050746636
1774	36.38026	0.0060179965
1775	36.38026	0.0056652967
1776	36.47226	0.0034337612
1777	36.47226	0.0034337612
1778	36.564438	0.0033230032
1779	36.564438	0.0040291552
1780	36.564438	0.005795315
1781	36.564438	0.005442238
1782	36.656822	0.00498121
1783	36.656822	0.006041311
1784	36.74939	0.004523434
1785	36.74939	0.003816437
1786	36.84215	0.0026542407
1787	36.84215	0.0040685637
1788	36.935097	0.0025562916
1789	36.935097	0.004679576
1790	36.935097	0.003617888
1791	36.935097	0.005387428
1792	37.02823	0.0038786023
1793	37.02823	0.0060040075
1794	37.12154	0.0059179193
1795	37.12154	0.0041451417
1796	37.12154	0.0027273835
1797	37.215042	0.004772061
1798	37.215042	0.004062355
1799	37.308716	0.0043407446
1800	37.308716	0.002920123
1801	37.402573	0.0028486073
1802	37.402573	0.0046266066
1803	37.402573	0.0028486073
1804	37.49662	0.003138397
1805	37.49662	0.005275139
1806	37.49662	0.003138397
1807	37.59083	0.0034364332
1808	37.59083	0.0034364332
1809	37.59083	0.005576898
1810	37.685226	0.0062443395
1811	37.685226	0.0037431526
1812	37.685226	0.0058867494
1813	37.779793	0.0037012529
1814	37.779793	0.0062062535
1815	37.87454	0.005100811
1816	37.87454	0.004383784
1817	37.87454	0.005459415
1818	37.96945	0.004719002
1819	37.96945	0.006156078
1820	38.06454	0.0043452294
1821	38.06454	0.0043452294
1822	38.1598	0.005420918
1823	38.1598	0.006503369
1824	38.1598	0.0036188364
1825	38.255234	0.0028998742
1826	38.255234	0.005065948
1827	38.255234	0.0065118345
1828	38.350834	0.0054432736
1829	38.350834	0.005081222
1830	38.446606	0.005469255
1831	38.446606	0.0040188073
1832	38.542545	0.005869394
1833	38.542545	0.0036888383
1834	38.542545	0.0033258474
1835	38.638657	0.0040955553
1836	38.638657	0.006281131
1837	38.638657	0.006281131
1838	38.73494	0.0048787026
1839	38.73494	0.0063389977
1840	38.831383	0.004578729
1841	38.831383	0.004944279
1842	38.831383	0.0064078365
1843	38.928	0.006852386
1844	38.928	0.005385788
1845	39.024784	0.0040031997
1846	39.024784	0.0058383117
1847	39.121735	0.0055655893
1848	39.121735	0.0063010817
1849	39.121735	0.0037278065
1850	39.218857	0.0041952473
1851	39.218857	0.0060359575
1852	39.316143	0.0043033985
1853	39.316143	0.006883404
1854	39.316143	0.0054088337
1855	39.4136	0.0047868146
1856	39.4136	0.0066315625
1857	39.511223	0.00675372
1858	39.511223	0.0049079526
1859	39.511223	0.0049079526
1860	39.60901	0.0054029645
1861	39.706978	0.0040552835
1862	39.706978	0.0036856486
1863	39.706978	0.005163118
1864	39.805107	0.0038180752
1865	39.805107	0.005664951
1866	39.805107	0.006034317
1867	39.903408	0.0061686
1868	39.903408	0.0043223733
1869	40.001884	0.0048274514
1870	40.001884	0.0066726836
1871	40.001884	0.0048274514
1872	40.10054	0.0068071126
1873	40.10054	0.004594688
1874	40.19936	0.0043621347
1875	40.19936	0.00509943
1876	40.19936	0.0069418135
1877	40.29835	0.0056031407
1878	40.29835	0.00707549
1879	40.29835	0.00707549
1880	40.397522	0.0053693024
1881	40.496876	0.005502488
1882	40.496876	0.0066051283
1883	40.496876	0.004399741
1884	40.596413	0.0037979863
1885	40.596413	0.0037979863
1886	40.596413	0.007103402
1887	40.696117	0.004298482
1888	40.696117	0.0053994255
1889	40.696117	0.0065001734
1890	40.796013	0.004430534
1891	40.796013	0.005897456
1892	40.796013	0.0069977194
1893	40.796013	0.0069977194
1894	40.896095	0.005662361
1895	40.996353	0.0039622406
1896	40.996353	0.0046953633
1897	40.996353	0.0054284274
1898	40.996353	0.0057949694
1899	41.09681	0.006295468
1900	41.09681	0.007761349
1901	41.09681	0.0070280493
1902	41.09681	0.004463053
1903	41.197464	0.004965333
1904	41.197464	0.0060648858
1905	41.29829	0.005471586
1906	41.29829	0.005104953
1907	41.29829	0.006205131
1908	41.29829	0.006938703
1909	41.399338	0.0067157065
1910	41.399338	0.005247349
1911	41.399338	0.0074497117
1912	41.50057	0.004661028
1913	41.50057	0.0050280653
1914	41.50057	0.007232859
1915	41.602005	0.0077569396
1916	41.602005	0.00665316
1917	41.602005	0.0055491016
1918	41.602005	0.006284931
1919	41.703648	0.005709498
1920	41.805496	0.0047709397
1921	41.805496	0.0047709397
1922	41.805496	0.0062471894
1923	41.805496	0.0047709397
1924	41.90756	0.0071654497
1925	41.90756	0.0064251116
1926	41.90756	0.0075357184
1927	41.90756	0.004576314
1928	42.009834	0.0051302384
1929	42.009834	0.0066129896
1930	42.112335	0.0064397086
1931	42.112335	0.006811519
1932	42.112335	0.0053245937
1933	42.21505	0.0047853477
1934	42.21505	0.0073944796
1935	42.31801	0.004999762
1936	42.31801	0.0068684565
1937	42.31801	0.004999762
1938	42.421192	0.0063502262
1939	42.421192	0.00485161
1940	42.421192	0.007100291
1941	42.524612	0.0069674766
1942	42.524612	0.00546399
1943	42.62827	0.007974995
1944	42.62827	0.004959983
1945	42.62827	0.0057132104
1946	42.73218	0.0052167973
1947	42.73218	0.0071053896
1948	42.73218	0.008239699
1949	42.83633	0.0066194683
1950	42.83633	0.0073766746
1951	42.940746	0.0068961056
1952	42.940746	0.0057585356
1953	43.045406	0.006420361
1954	43.045406	0.0056610666
1955	43.045406	0.008319698
1956	43.045406	0.009079528
1957	43.15033	0.007847634
1958	43.255516	0.006997374
1959	43.255516	0.004715465
1960	43.255516	0.007377798
1961	43.360954	0.006527988
1962	43.360954	0.006527988
1963	43.360954	0.008810432
1964	43.46666	0.0060584955
1965	43.57264	0.005587343
1966	43.57264	0.00824826
1967	43.57264	0.006347635
1968	43.57264	0.0059675686
1969	43.678894	0.00815339
1970	43.678894	0.0077736257
1971	43.678894	0.00815339
1972	43.785408	0.0072966404
1973	43.892212	0.007194919
1974	43.892212	0.0060575455
1975	43.892212	0.0060575455
1976	43.999283	0.0059536663
1977	43.999283	0.007846682
1978	44.106636	0.008492426
1979	44.106636	0.0054667518
1980	44.106636	0.005844787
1981	44.21427	0.006110222
1982	44.21427	0.00799912
1983	44.21427	0.007243575
1984	44.32218	0.008635676
1985	44.32218	0.0071257837
1986	44.43038	0.0066270707
1987	44.43038	0.007004373
1988	44.538853	0.006880553
1989	44.538853	0.0061265435
1990	44.538853	0.008765962
1991	44.647625	0.006000899
1992	44.647625	0.008639395
1993	44.75667	0.007758496
1994	44.75667	0.007758496
1995	44.75667	0.005874057
1996	44.866005	0.0068772696
1997	44.866005	0.008385344
1998	44.97562	0.009391691
[truncated: 489 more rows]
