# Supplementary material for: The hair cell analysis toolbox is a precise and fully automated pipeline for whole cochlea hair cell quantification
Source: PLoS Biol. 2023 Mar 22;21(3):e3002041. doi: 10.1371/journal.pbio.3002041 (PMC10069775; doi:10.1371/journal.pbio.3002041)
Supplement: S1 Data — A compressed folder with spreadsheets containing, in separate files, the underlying numerical data and statistical analysis for Figs 1G, 3E, 3F, 3G, 4F, 4H, 5A, 5B, 5C, 6A, 6B, S1B, S1C, S1D, S1E, S1F. (ZIP) [file pbio.3002041.s004.zip › Figure 4HF/Figure4H/cochlea_5_frequency_error.csv]

	cochlea_5_gt_cell_frequency	cochlea_5_cell_frequency_error_percentage_of_octave
0	3.136	3.773088797020654e-08
1	3.136	3.773088797020654e-08
2	3.136	3.773088797020654e-08
3	3.136	3.773088797020654e-08
4	3.2251096	0.04042261930511145
5	3.2467082	0.050052147708169153
6	3.2681057	0.05952910572391831
7	3.2681057	0.05952910572391831
8	3.2893364	0.06887101933363755
9	3.2893364	0.06623766137033588
10	3.310427	0.0728417435005311
11	3.3314111	0.06409818259414493
12	3.3523169	0.06816331195101255
13	3.3731701	0.06978492707672333
14	3.3939965	0.06910757061037986
15	3.4148207	0.06631056230908049
16	3.4148207	0.07324104750129999
17	3.4148207	0.07324104750129999
18	3.435661	0.0682827345059835
19	3.4565365	0.07033792127532615
20	3.4565365	0.07033792127532615
21	3.4565365	0.0725527121790599
22	3.4774635	0.07031714922494334
23	3.4774635	0.07248009552119963
24	3.4984615	0.0704761411019058
25	3.4984615	0.0704761411019058
26	3.5195403	0.06671722372937859
27	3.5195403	0.06468737149432212
28	3.5195403	0.07495313127194345
29	3.5407102	0.07536898544189138
30	3.5407102	0.07132071076400569
31	3.5619829	0.07200095532467665
32	3.5619829	0.07200095532467665
33	3.5619829	0.07003805906376753
34	3.5619829	0.07397474246891947
35	3.5833654	0.0690178545487291
36	3.5833654	0.0690178545487291
37	3.5833654	0.07284826096259057
38	3.5833654	0.06711809867857157
39	3.6048646	0.06639960412715512
40	3.6048646	0.0682495650655468
41	3.6048646	0.07197886007722235
42	3.6048646	0.07010928365864079
43	3.6264808	0.06412436883849361
44	3.6264808	0.06953242257709902
45	3.6264808	0.06953242257709902
46	3.6264808	0.073184448044293
47	3.6482208	0.06742080554977026
48	3.6482208	0.07096278145442343
49	3.6482208	0.062173533164438174
50	3.6482208	0.06391398958312486
51	3.6482208	0.07096278145442343
52	3.6700835	0.060526194918081845
53	3.6700835	0.0622169487124813
54	3.6700835	0.07079339009854582
55	3.6700835	0.06733791884231402
56	3.6920676	0.06745949223652678
57	3.7141733	0.06941846099474769
58	3.7141733	0.07107024130674267
59	3.7141733	0.06777421599599877
60	3.7141733	0.06450799168622155
61	3.7141733	0.06613742098742594
62	3.736398	0.06666925576878345
63	3.736398	0.06666925576878345
64	3.7587361	0.06893428598306862
65	3.7587361	0.06425335357498572
66	3.7587361	0.06425335357498572
67	3.7587361	0.06736744660237905
68	3.781183	0.06669139109847493
69	3.803729	0.06473416736195159
70	3.803729	0.06921377490356277
71	3.803729	0.07071849256953844
72	3.8263733	0.061592755145959556
73	3.8263733	0.06594224908701016
74	3.8263733	0.06594224908701016
75	3.8263733	0.06303744640724308
76	3.8491027	0.06440840907415409
77	3.8491027	0.06016235245979594
78	3.8491027	0.06157300987013798
79	3.871907	0.06308737613282503
80	3.871907	0.06447993985039197
81	3.8947802	0.06195635181566507
82	3.8947802	0.06743330695597759
83	3.8947802	0.06468664394159934
84	3.9177096	0.06501170563292781
85	3.9177096	0.06366796607785652
86	3.9177096	0.06366796607785652
87	3.9177096	0.05965887446447732
88	3.940682	0.058861943395802904
89	3.940682	0.06676457103663314
90	3.9636872	0.06465195552729522
91	3.9636872	0.06335281276286464
92	3.9636872	0.06465195552729522
93	3.9867098	0.061423514279714646
94	3.9867098	0.06015083901098195
95	3.9867098	0.06015083901098195
96	3.9867098	0.0665423942817922
97	3.9867098	0.05761366811455782
98	4.0097375	0.06339633550282987
99	4.03276	0.06289302000396077
100	4.03276	0.06538453391982565
101	4.03276	0.06538453391982565
102	4.03276	0.0604108878543375
103	4.0557675	0.062452271168045054
104	4.0557675	0.062452271168045054
105	4.0557675	0.05755793098582043
106	4.0557675	0.06614523942643687
107	4.078753	0.058429338041800574
108	4.078753	0.054813758486819505
109	4.078753	0.06571110853106689
110	4.078753	0.06327610793318013
111	4.101709	0.059311098957945105
112	4.101709	0.0605092398179347
113	4.101709	0.06291071988468434
114	4.124634	0.0613863890405475
115	4.124634	0.054279866868545704
116	4.124634	0.060198117112541465
117	4.124634	0.05782625695018018
118	4.1475277	0.057557377812540646
119	4.1475277	0.058732261662960666
120	4.1703916	0.05613816213060869
121	4.1703916	0.05265291975461803
122	4.1703916	0.06314299768061941
123	4.193231	0.060532419648573074
124	4.193231	0.05590229621760265
125	4.193231	0.061692937298542715
126	4.193231	0.03187741714085639
127	4.2160573	0.05452859480400127
128	4.2160573	0.05797258240604607
129	4.2160573	0.05797258240604607
130	4.23888	0.06002656193994418
131	4.23888	0.06117141297177701
132	4.2617197	0.0541174804555649
133	4.2617197	0.05752010937426895
134	4.2617197	0.060931066865014316
135	4.2617197	0.04170832773502537
136	4.284595	0.05618736812557935
137	4.284595	0.055059306289253505
138	4.284595	0.06297391679865583
139	4.3075304	0.05264580079743073
140	4.3075304	0.060507835188600215
141	4.3075304	0.05488812687040972
142	4.330538	0.05921101917150906
143	4.330538	0.05921101917150906
144	4.353632	0.060180068048925235
145	4.353632	0.0535019215196398
146	4.353632	0.05572515883590501
147	4.376823	0.055620319971456174
148	4.376823	0.061166489721927175
149	4.4001203	0.05774956344624264
150	4.4001203	0.05995950171424256
151	4.4001203	0.05333725135577384
152	4.4235272	0.05988997467286141
153	4.4235272	0.05878905457671144
154	4.4470477	0.057653798371650584
155	4.4470477	0.05436861893451543
156	4.4470477	0.0609441225641532
157	4.4470477	0.05546311370326576
158	4.4706836	0.05437017904360622
159	4.4706836	0.056552024048517044
160	4.4944353	0.05765729883127627
161	4.4944353	0.05656928254551158
162	4.5183015	0.05444070734890138
163	4.5183015	0.059863033327647544
164	4.5183015	0.05877757155522689
165	4.5422764	0.05450486886351511
166	4.5422764	0.059910175446818925
167	4.566355	0.05673888830233175
168	4.590531	0.05789948729120402
169	4.590531	0.06220256876433704
170	4.590531	0.0589745923140407
171	4.590531	0.05360343348016204
172	4.6147957	0.054777942722379507
173	4.6147957	0.0558487704514967
174	4.6147957	0.0558487704514967
175	4.639143	0.057021502959100606
176	4.639143	0.05381755612280103
177	4.6635594	0.054993440721154065
178	4.6635594	0.05819035027061043
179	4.6635594	0.05392856793970433
180	4.6880307	0.052973514814486825
181	4.6880307	0.05722335188336771
182	4.7125444	0.05625362753435916
183	4.7125444	0.05731411843049407
184	4.737088	0.056334178276181326
185	4.737088	0.05950945361960223
186	4.737088	0.05316191041436451
187	4.761646	0.053231075539207584
188	4.761646	0.058508477298754503
189	4.761646	0.054285923780439435
190	4.7862015	0.05012018095450551
191	4.7862015	0.05643559823744903
192	4.7862015	0.053276558193967365
193	4.810743	0.05749873819505443
194	4.810743	0.0532942734516245
195	4.835282	0.05328746820690027
196	4.835282	0.05328746820690027
197	4.835282	0.05433624246835968
198	4.835282	0.049094998562290215
199	4.8598304	0.0511661343667734
200	4.8598304	0.05011991166070686
201	4.8843966	0.05321180595483839
202	4.8843966	0.055302567303272966
203	4.908993	0.07406601301672017
204	4.908993	0.05001846156439304
205	4.908993	0.05419179758328779
206	4.908993	0.05419179758328779
207	4.933623	0.06558907918821644
208	4.933623	0.04994367913600963
209	4.933623	0.05098523005510333
210	4.933623	0.057238849936485654
211	4.9582977	0.04673633651580191
212	4.9582977	0.05297693166222466
213	4.983019	0.049754725267347234
214	4.983019	0.05391147219214634
215	4.983019	0.05599092583858426
216	4.983019	0.04663899885901722
217	4.983019	0.050793646472464864
218	5.007793	0.047566933510712846
219	5.007793	0.05171757040179997
220	5.007793	0.047566933510712846
221	5.032625	0.05159187218749263
222	5.032625	0.045373377909316726
223	5.057516	0.050419570320936975
224	5.057516	0.04938395580680418
225	5.057516	0.05145532681344006
226	5.08247	0.049239286827853
227	5.08247	0.04717036327132891
228	5.107489	0.05115238782974288
229	5.107489	0.053220540842460855
230	5.107489	0.04495090737740995
231	5.13258	0.050987682116942795
232	5.13258	0.050987682116942795
233	5.13258	0.045823655025993185
234	5.157739	0.050813508435211534
235	5.157739	0.04565344385011208
236	5.182972	0.04959948975796231
237	5.182972	0.05063095728041848
238	5.208281	0.04837927979499037
239	5.208281	0.04734876060667442
240	5.208281	0.05147146163043513
241	5.208281	0.04837927979499037
242	5.2336707	0.047153871054181805
243	5.2336707	0.04509458055134034
244	5.2591395	0.0520981993491035
245	5.284692	0.05085769843889046
246	5.284692	0.04880046113219889
247	5.284692	0.04880046113219889
248	5.284692	0.04674363904477386
249	5.3103185	0.04447220596228707
250	5.3103185	0.052694429422532205
251	5.3103185	0.048582464067286654
252	5.3360143	0.04732783227990246
253	5.3360143	0.05143634605564209
254	5.361774	0.04093567889776403
255	5.361774	0.04914258894620357
256	5.361774	0.05119549534033766
257	5.361774	0.047090146377521375
258	5.387589	0.04581456025630802
259	5.387589	0.04273975049457487
260	5.387589	0.04786506788521436
261	5.413455	0.044527552354340805
262	5.413455	0.04247967683451031
263	5.439367	0.04527468254537767
264	5.439367	0.05141661928120417
265	5.4653125	0.04089363280553125
266	5.4653125	0.049070927302998724
267	5.4653125	0.04395893240678317
268	5.4653125	0.046003264748701964
269	5.491291	0.038548222753407
270	5.491291	0.04671358653955311
271	5.517293	0.049444725242797735
272	5.517293	0.04434356412663642
273	5.517293	0.04434356412663642
274	5.5433145	0.03992583766830515
275	5.5433145	0.046035263888788376
276	5.569348	0.046685393005949094
277	5.569348	0.042616566126821326
278	5.569348	0.0477031245413349
279	5.5953903	0.04121983310924923
280	5.5953903	0.042234921279327896
281	5.5953903	0.04325024258660758
282	5.621439	0.045891072428415135
283	5.6474876	0.046478246933003585
284	5.6474876	0.04242828112053968
285	5.6474876	0.045465366536091185
286	5.6474876	0.046478246933003585
287	5.6735334	0.04704318691158003
288	5.6735334	0.04198945500204491
289	5.6995797	0.042542365778953935
290	5.6995797	0.042542365778953935
291	5.6995797	0.04758757062412093
292	5.725622	0.045088490618791485
293	5.725622	0.04206861696912107
294	5.725622	0.03804656193477309
295	5.751666	0.045599037108202504
296	5.751666	0.04158088892912433
297	5.77771	0.04007868438225224
298	5.77771	0.04508864722766747
299	5.77771	0.04208162189096347
300	5.8037634	0.041568522047758905
301	5.8037634	0.043567869571928625
302	5.8298283	0.04104720564975752
303	5.8298283	0.04503694640446622
304	5.8559165	0.04450053511144687
305	5.8559165	0.04450053511144687
306	5.8559165	0.04052168633030151
307	5.882035	0.039994614680296234
308	5.882035	0.04197752805100088
309	5.882035	0.04197752805100088
310	5.908198	0.04144753268113049
311	5.9344206	0.04191088761993758
312	5.9344206	0.04388436269280824
313	5.9344206	0.04092481408724751
314	5.9607143	0.0443473332981975
315	5.9607143	0.040412950179071115
316	5.9870934	0.04383753912892575
317	5.9870934	0.041875890013666664
318	6.013566	0.041389987496395636
319	6.013566	0.0453019132139241
320	6.013566	0.04041320890549233
321	6.0401387	0.04189754908334146
322	6.0401387	0.04189754908334146
323	6.0668206	0.04436412046280707
324	6.0668206	0.04339226599545496
325	6.0936155	0.04296123250170584
326	6.0936155	0.039093114967394
327	6.0936155	0.04392954509768176
328	6.0936155	0.04005937173466071
329	6.1205273	0.04062708253080252
330	6.1475587	0.04025387461297478
331	6.1475587	0.04313536427720342
332	6.1475587	0.04409691915405657
333	6.17471	0.04373490067222822
334	6.201979	0.04435330017457886
335	6.201979	0.03958569449559767
336	6.201979	0.04435330017457886
337	6.201979	0.04244463130358521
338	6.229363	0.03928988092826736
339	6.229363	0.04118765195780033
340	6.256861	0.0456443473581812
341	6.256861	0.04185539614424775
342	6.2844715	0.044427585483622134
343	6.2844715	0.038773972064634385
344	6.2844715	0.04254083267623214
345	6.3121862	0.04606320113229078
346	6.3121862	0.042302995975959226
347	6.3121862	0.04136433281682095
348	6.3121862	0.03855167811581722
349	6.3400044	0.04115333666160797
350	6.3400044	0.0355563979211002
351	6.3400044	0.03835236343579873
352	6.3400044	0.04021912247756943
353	6.3679175	0.038174032620865404
354	6.3959193	0.03894053636131574
355	6.3959193	0.04079284405221542
356	6.4240007	0.045260854391945854
357	6.4240007	0.036032524859917786
358	6.4240007	0.04156288888968426
359	6.4521575	0.03774862918151201
360	6.4521575	0.04326246919482902
361	6.4521575	0.03958437797350198
362	6.4803815	0.04129620451743757
363	6.4803815	0.03763783175718095
364	6.508665	0.03753952484182836
365	6.508665	0.04027109508503871
366	6.508665	0.034812803989853994
367	6.508665	0.04027109508503871
368	6.5369983	0.03654562372487328
369	6.5653787	0.0382750202009804
370	6.5653787	0.040985735839518096
371	6.5653787	0.04008163471084882
372	6.5937943	0.03730026374340129
373	6.5937943	0.039098480673139334
374	6.6222386	0.03902390955980337
375	6.6222386	0.0381281651432174
376	6.6507077	0.034497495398856985
377	6.6507077	0.0425270860803805
378	6.6507077	0.040739182114948
379	6.6792016	0.036221992337584386
380	6.6792016	0.038886473671442684
381	6.6792016	0.036221992337584386
382	6.707724	0.03616982614788278
383	6.707724	0.037054050439810096
384	6.7362785	0.03788441926051871
385	6.7362785	0.03788441926051871
386	6.7648635	0.03871265343214329
387	6.7648635	0.03959159783060021
388	6.79348	0.03866314521714564
389	6.79348	0.03429173145578394
390	6.79348	0.03603891867057113
391	6.79348	0.04041494231113154
392	6.822131	0.03600344093946946
393	6.85082	0.037708876655644784
394	6.85082	0.03684045726090286
395	6.85082	0.03684045726090286
396	6.879546	0.03854165767035507
397	6.879546	0.03508109002092452
398	6.9083095	0.03937270256035269
399	6.9083095	0.03419979296444887
400	6.9083095	0.03937270256035269
401	6.937114	0.037621841338376934
402	6.937114	0.03590339361703525
403	6.965958	0.03760071753022032
404	6.965958	0.03845768762107228
405	6.9948454	0.03758357853031252
406	6.9948454	0.040147249416464206
407	6.9948454	0.03758357853031252
408	7.0237794	0.039274069827872765
409	7.0237794	0.036719839069132766
410	7.0237794	0.03586920339232867
411	7.052757	0.033323591202759587
412	7.052757	0.03756153607898695
413	7.0817842	0.03333171493310265
414	7.0817842	0.037556636465861264
415	7.0817842	0.03840272894207204
416	7.1108584	0.03586920296380807
417	7.1108584	0.03586920296380807
418	7.1399817	0.035876328120523715
419	7.1399817	0.03335756682242561
420	7.1399817	0.03755726713472835
421	7.1691613	0.038402651429708
422	7.1983957	0.0367393386837149
423	7.1983957	0.03757511674159388
424	7.1983957	0.03423404340985192
425	7.1983957	0.03757511674159388
426	7.2276874	0.03425881737038279
427	7.2276874	0.03425881737038279
428	7.2570405	0.036779684939990724
429	7.2570405	0.035948919514135605
430	7.2570405	0.03262912356507897
431	7.286457	0.035150688579136884
432	7.3159404	0.03684047450392796
433	7.3159404	0.035188288190908225
434	7.3159404	0.037667043852612936
435	7.345494	0.031939904370711196
436	7.345494	0.033585193981075574
437	7.345494	0.031117724213459343
438	7.345494	0.03687950663762345
439	7.375117	0.031177510323883773
440	7.4048114	0.03451634063791639
441	7.4048114	0.033697531027229645
442	7.434581	0.036213734271786875
443	7.434581	0.0337627480456038
444	7.4644203	0.03546260428047343
445	7.4644203	0.03383310912587898
446	7.4644203	0.03057769251809265
447	7.4943314	0.0363472338986576
448	7.4943314	0.03228463863142462
449	7.5243144	0.03236977179108922
450	7.5243144	0.03561099413808396
451	7.55437	0.03246023727306981
452	7.55437	0.034884549849666706
453	7.55437	0.034884549849666706
454	7.584498	0.03336175886325186
455	7.584498	0.03014044639251564
456	7.6146994	0.03346092067521717
457	7.6146994	0.03506924454932846
458	7.6449747	0.03036061057799304
459	7.6449747	0.03036061057799304
460	7.6449747	0.035169858386109545
461	7.6449747	0.03276392469099481
462	7.675321	0.031277220425026724
463	7.70574	0.03219533071465884
464	7.70574	0.03458816271854327
465	7.7362328	0.0323199589083353
466	7.7362328	0.030730280436840854
467	7.7362328	0.0347066665802823
468	7.766795	0.0332426463688422
469	7.766795	0.030071478974817885
470	7.766795	0.02927941954259797
471	7.7974315	0.03258455211611235
472	7.7974315	0.029422771456250742
473	7.828139	0.028783710181457676
474	7.828139	0.028783710181457676
475	7.828139	0.03272489744959735
476	7.85892	0.028940194247248426
477	7.85892	0.032871043048393375
478	7.8897715	0.029885381420768985
479	7.8897715	0.029101880573685925
480	7.920695	0.033179253368729685
481	7.920695	0.030832321184495203
482	7.951685	0.031780111532245046
483	7.951685	0.02866221052915712
484	7.951685	0.031000187687211068
485	7.98275	0.028066006787963914
486	7.98275	0.03273027681373476
487	7.98275	0.028066006787963914
488	8.013882	0.02825341402626902
489	8.013882	0.02825341402626902
490	8.045082	0.029991242207239387
491	8.045082	0.029991242207239387
492	8.076353	0.02864448443958005
493	8.076353	0.030956302258821993
494	8.107692	0.03192264264371961
495	8.107692	0.03192264264371961
496	8.139098	0.027525639179952648
497	8.139098	0.02829111349654683
498	8.139098	0.029822967460767548
499	8.139098	0.03212301219563113
500	8.170571	0.028507140760580002
501	8.20211	0.030251516171024978
502	8.20211	0.02948965820063092
503	8.20211	0.030251516171024978
504	8.233719	0.028195505530084274
505	8.233719	0.02895466082438445
506	8.265389	0.03145844262097088
507	8.265389	0.026159006968595067
508	8.265389	0.02918546525931212
509	8.297127	0.02866634345367831
510	8.297127	0.03093216913462364
511	8.328922	0.027402863096390104
512	8.328922	0.028907791186661144
513	8.328922	0.0281551798398428
514	8.360781	0.026153056068103583
515	8.360781	0.028402969003462435
516	8.392702	0.0286549587679367
517	8.392702	0.029403474316497286
518	8.424685	0.028164531294787045
519	8.424685	0.025182569507221527
520	8.424685	0.0304040129070502
521	8.456727	0.026938277184270523
522	8.456727	0.024709051553375817
523	8.456727	0.03065931723804622
524	8.488829	0.02646538357056415
525	8.520985	0.026738093204941627
526	8.520985	0.027477540671409187
527	8.520985	0.029697541274437803
528	8.553199	0.026276309707532468
529	8.553199	0.026276309707532468
530	8.553199	0.02848890081434458
531	8.553199	0.024802605745347428
532	8.553199	0.02553932241149485
533	8.585468	0.026555814862367456
534	8.617791	0.027570486284648126
535	8.617791	0.02683697264712209
536	8.617791	0.02683697264712209
537	8.650172	0.027120430288817155
538	8.6826105	0.028135751387462386
539	8.6826105	0.026676237402168197
540	8.6826105	0.028135751387462386
541	8.715114	0.029150861482571948
542	8.715114	0.02478442183558333
543	8.715114	0.02478442183558333
544	8.747683	0.026533939668102993
545	8.747683	0.026533939668102993
546	8.780315	0.028280079782177354
547	8.780315	0.02610753444530648
548	8.813022	0.024245216249151522
549	8.813022	0.027132895662438115
550	8.813022	0.027132895662438115
551	8.845801	0.027438011275707812
552	8.845801	0.023837155312851094
553	8.878652	0.024153339059667742
554	8.878652	0.024871452069992528
555	8.878652	0.026308358130119534
556	8.911582	0.026624110525768404
557	8.94459	0.02551295028368046
558	8.94459	0.027659252411957193
559	8.94459	0.02551295028368046
560	8.97768	0.027267584496411368
561	8.97768	0.022987424807590497
562	9.010853	0.02545924257539874
563	9.010853	0.0240359630014942
564	9.010853	0.027595767037956923
565	9.044112	0.025086470030284493
566	9.044112	0.024376423470904116
567	9.077461	0.024721972793504222
568	9.077461	0.02543054573094353
569	9.077461	0.02543054573094353
570	9.110899	0.025779478058895466
571	9.110899	0.025779478058895466
572	9.144428	0.022607472437777335
573	9.144428	0.026133649250192275
574	9.144428	0.024722554812195954
575	9.178053	0.027198013516879272
576	9.178053	0.022974708687210535
577	9.211777	0.02475233317650524
578	9.211777	0.02475233317650524
579	9.211777	0.02334831360045183
580	9.245602	0.02512968460183181
581	9.245602	0.020928946388478482
582	9.27952	0.026211927541069675
583	9.27952	0.024813369982432835
584	9.27952	0.02201880219051122
585	9.313528	0.022414134470348075
586	9.347615	0.024203862341766316
587	9.347615	0.02350834780685983
588	9.347615	0.027684707769685183
589	9.381779	0.023909041846614108
590	9.381779	0.023909041846614108
591	9.381779	0.020442574517990426
592	9.416011	0.02085358139857022
593	9.416011	0.025697085153077455
594	9.450303	0.024716415206438178
595	9.450303	0.021955665357412283
596	9.450303	0.027480905061811597
597	9.450303	0.021266068529207493
598	9.48465	0.02374395655566825
599	9.48465	0.024432595996847165
600	9.519048	0.022779962878509905
601	9.519048	0.026214596858715463
602	9.519048	0.0220937836271852
603	9.553488	0.01977292770002637
604	9.553488	0.026618125967861107
605	9.553488	0.023192299423323678
606	9.587972	0.024971049535250374
607	9.587972	0.022240296588986224
608	9.62249	0.025379657313582986
609	9.62249	0.021296557053602214
610	9.62249	0.02061701371805598
611	9.657043	0.02510906558754653
612	9.657043	0.022394861697725556
613	9.6916275	0.022813548489863326
614	9.6916275	0.02078712300568695
615	9.726246	0.026606405044467332
616	9.726246	0.023233573746755175
617	9.726246	0.020540853966267324
618	9.760897	0.018961915743991916
619	9.760897	0.02365523545544689
620	9.760897	0.0223126676605057
621	9.795583	0.024749051088630812
622	9.795583	0.02207305267845476
623	9.830309	0.023841030248294977
624	9.830309	0.023841030248294977
625	9.830309	0.020512154243510917
626	9.830309	0.02117723376031005
627	9.865079	0.02294920339170682
628	9.8998995	0.020756138640637294
629	9.8998995	0.024719558718861872
630	9.8998995	0.02405806421462309
631	9.8998995	0.02273617961147762
632	9.934784	0.02056740475347854
633	9.934784	0.023854195254360715
634	9.96974	0.024322678175533366
635	9.96974	0.021049566463662912
636	9.96974	0.021049566463662912
637	10.004783	0.024152550645823043
638	10.004783	0.02089556654881587
639	10.039914	0.022057959489329693
640	10.039914	0.022057959489329693
641	10.039914	0.021410314207670606
642	10.075151	0.023233089250593357
643	10.110496	0.022495404644790065
644	10.110496	0.024421396809222843
645	10.110496	0.02506428050587428
646	10.145947	0.023705401573217193
647	10.145947	0.02562331376349528
648	10.145947	0.021154568995397367
649	10.181516	0.021123884148344065
650	10.181516	0.02302516915848271
651	10.181516	0.02302516915848271
652	10.217201	0.02301224713508637
653	10.252999	0.023655246925888267
654	10.252999	0.024282786754787365
655	10.252999	0.023655246925888267
656	10.288911	0.02494455485650607
657	10.288911	0.021207384735080437
658	10.288911	0.021829000710290737
659	10.324935	0.022530660064018326
660	10.324935	0.02376835852193057
661	10.361067	0.023254587907551416
662	10.361067	0.02264007073724659
663	10.397304	0.0246120827716225
664	10.397304	0.024000660570638103
665	10.397304	0.02034304144529847
666	10.4336405	0.021737432858739653
667	10.4336405	0.02476846012992487
668	10.470072	0.023748267552705742
669	10.470072	0.02555740895388646
670	10.470072	0.022544816061293514
671	10.506594	0.02337311960103267
672	10.506594	0.02158307643484368
673	10.506594	0.020392378921847924
674	10.506594	0.022179224838027076
675	10.543195	0.023627413752904988
676	10.543195	0.02007774826946281
677	10.579876	0.020385424409534395
678	10.579876	0.023909420214347103
679	10.579876	0.021557950063207543
680	10.579876	0.021557950063207543
681	10.616624	0.02130077153357119
682	10.616624	0.022465813612832203
683	10.616624	0.02130077153357119
684	10.65344	0.01992552480384672
685	10.65344	0.023391865719960214
686	10.65344	0.022234290748259288
687	10.690322	0.023760209883172054
688	10.690322	0.019176595561542813
689	10.727271	0.023583834055975965
690	10.727271	0.02130677752129844
691	10.727271	0.023013782397921154
692	10.764286	0.020620222491985536
693	10.764286	0.021183491859347703
694	10.801369	0.02445673787562438
695	10.801369	0.022773119288861002
696	10.801369	0.018305986022373474
697	10.801369	0.018862596473305387
698	10.838522	0.020484402559075982
699	10.838522	0.020484402559075982
700	10.875745	0.020466235097577834
701	10.875745	0.021015845227684255
702	10.913031	0.01830331034992883
703	10.913031	0.02321030514951596
704	10.913031	0.02157028829049199
705	10.950391	0.01944410932111068
706	10.950391	0.02323386665741611
707	10.987822	0.02060036987261794
708	10.987822	0.02060036987261794
709	10.987822	0.02060036987261794
710	11.025328	0.021772299599191927
711	11.025328	0.018050185151045877
712	11.062899	0.022428138752552475
713	11.062899	0.022428138752552475
714	11.062899	0.019784947242860694
715	11.100544	0.01943181933379927
716	11.100544	0.02047923320769319
717	11.13826	0.022757322369584276
718	11.13826	0.02119307585966216
719	11.176053	0.021926626549616923
720	11.176053	0.018828407896430876
721	11.176053	0.0224443848701861
722	11.213918	0.02011118301938035
723	11.213918	0.023193030644379005
724	11.213918	0.019598881760778612
725	11.251854	0.017845282985303718
726	11.251854	0.019877397168751386
727	11.251854	0.019368822643319576
728	11.289868	0.02119092295122714
729	11.327956	0.021005177449052902
730	11.327956	0.019498524645659265
731	11.327956	0.017994922717088798
732	11.327956	0.021005177449052902
733	11.3661175	0.02034754265793643
734	11.3661175	0.018354009027733865
735	11.40436	0.017744174735504492
736	11.40436	0.02071529313872241
737	11.40436	0.019723664010595422
738	11.442676	0.01814731901156268
739	11.442676	0.020115749044041592
740	11.481071	0.0205263756650023
741	11.481071	0.019546923119530858
742	11.51954	0.020953787086704114
743	11.51954	0.021441343367833356
744	11.51954	0.01706351349585607
745	11.558089	0.020913565734275785
746	11.558089	0.018010816910293388
747	11.558089	0.018010816910293388
748	11.596714	0.017527394056161584
749	11.596714	0.019449709047452128
750	11.635421	0.017069763208421154
751	11.635421	0.019937692002404014
752	11.635421	0.020416577860002776
753	11.674207	0.019964025984010335
754	11.674207	0.018061171982721072
755	11.674207	0.019012099200746712
756	11.674207	0.01711123970800622
757	11.713072	0.018116332184410534
758	11.713072	0.01953569217001093
759	11.752014	0.020544155247729977
760	11.752014	0.016309999895118037
761	11.752014	0.02101581800570062
762	11.752014	0.020072733774490845
763	11.791043	0.018281285720659294
764	11.791043	0.017345826783749144
765	11.791043	0.02015503761143303
766	11.83015	0.018390336722781193
767	11.83015	0.017924835125647645
768	11.83015	0.017924835125647645
769	11.86934	0.016203628427856585
770	11.86934	0.019908104814489926
771	11.908611	0.019122427264216087
772	11.908611	0.016819283742315887
773	11.908611	0.020969105451573638
774	11.94797	0.017906657915516423
775	11.94797	0.017906657915516423
776	11.987411	0.01900293941792438
777	11.987411	0.015814188808503948
778	11.987411	0.020373027552519154
779	11.987411	0.016269027472245047
780	12.026932	0.017385430767382987
781	12.026932	0.016932457931630864
782	12.066541	0.018060612854996334
783	12.066541	0.018060612854996334
784	12.106237	0.015613659016275323
785	12.106237	0.01874978042991832
786	12.106237	0.019198749532304615
787	12.146014	0.020346072931674775
788	12.146014	0.016776289760919005
789	12.146014	0.015441594335747624
790	12.18588	0.018392831701192415
791	12.18588	0.018392831701192415
792	12.225831	0.016049218918720413
793	12.225831	0.019132751260278476
794	12.225831	0.016488983290065665
795	12.265867	0.01681921440782917
796	12.265867	0.01944811858831585
797	12.30599	0.01760424835131029
798	12.30599	0.01760424835131029
799	12.30599	0.018039518632758426
800	12.346199	0.018837381830452846
801	12.386497	0.019220128592885674
802	12.386497	0.01578374227079647
803	12.386497	0.019220128592885674
804	12.386497	0.019650829358121992
805	12.426878	0.01663317200605794
806	12.426878	0.016207096771838434
807	12.426878	0.01705950525319214
808	12.467349	0.01834691298746443
809	12.467349	0.014960021781283408
810	12.507908	0.01711648501976856
811	12.507908	0.01880164867832046
812	12.507908	0.015435462277392288
813	12.548549	0.01634830925226663
814	12.548549	0.017183650713735475
815	12.589281	0.018939849755389655
816	12.589281	0.017692636200386237
817	12.630102	0.016161584849113158
818	12.630102	0.018635266850916786
819	12.630102	0.01533905968044126
820	12.630102	0.019048440054707277
821	12.630102	0.016985126536035518
822	12.67101	0.01549846843665256
823	12.67101	0.015906828966062485
824	12.712007	0.016900823502377725
825	12.712007	0.01812066500522972
826	12.753089	0.014283204454650918
827	12.753089	0.01831374220974412
828	12.753089	0.017909593682975882
829	12.753089	0.015489820225867609
830	12.794263	0.01492702218910647
831	12.794263	0.016126469967198805
832	12.8355255	0.01757798500734122
833	12.8355255	0.016781874348540688
834	12.876872	0.018246508315906605
835	12.876872	0.014691852854625157
836	12.876872	0.01508591464410633
837	12.876872	0.01705958999389297
838	12.918312	0.014615739234268512
839	12.918312	0.01657502407634641
840	12.959839	0.01651200689210684
841	12.959839	0.018072970642405657
842	12.959839	0.01651200689210684
843	13.001456	0.016474760888475194
844	13.001456	0.01531373733607256
845	13.001456	0.015700541381667925
846	13.001456	0.013768545077354808
847	13.043163	0.014156275733182422
848	13.043163	0.015692735144158736
849	13.084963	0.016090942523560827
850	13.084963	0.017621995511811827
851	13.084963	0.015708655332957646
852	13.12685	0.014228351117732504
853	13.12685	0.017268067928163724
854	13.12685	0.015366878609084391
855	13.12685	0.013091444837715129
856	13.12685	0.017648857392245896
857	13.168827	0.015050962632872845
858	13.168827	0.015050962632872845
859	13.210894	0.016638006815296588
860	13.210894	0.013634767089003753
861	13.210894	0.013260117754616739
862	13.210894	0.01739051364845251
863	13.253054	0.014492458403763729
864	13.253054	0.01486562691165406
865	13.295302	0.01573297503709687
866	13.295302	0.01647657885782194
867	13.337642	0.0177223498170675
868	13.337642	0.01698157864744857
869	13.337642	0.01328699312125872
870	13.337642	0.014762983722778233
871	13.380073	0.016027770452068667
872	13.380073	0.013089093106579257
873	13.380073	0.014924642623562146
874	13.422597	0.01656743096725719
875	13.422597	0.012547143329342002
876	13.422597	0.014372341149856124
877	13.465208	0.01493442520039489
878	13.465208	0.016390786289666323
879	13.507913	0.017322473064122604
880	13.507913	0.01333898445438908
881	13.507913	0.014061957374223949
882	13.507913	0.014061957374223949
883	13.55071	0.01393658506855599
884	13.55071	0.015376774928450873
885	13.593598	0.016339605141685656
886	13.593598	0.014188824844649055
887	13.593598	0.013115383592611269
888	13.593598	0.015980781268148093
889	13.636579	0.014813557533092672
890	13.636579	0.014100975307273327
891	13.679652	0.015451418637046712
892	13.679652	0.014742054636412831
893	13.679652	0.013325094616108828
894	13.722816	0.01187460750254227
895	13.722816	0.016455558726041753
896	13.722816	0.013633514115663744
897	13.766072	0.016063657721440878
898	13.766072	0.01465985698485631
899	13.809423	0.012213735229670819
900	13.809423	0.013257121074137545
901	13.809423	0.016395668721339428
902	13.809423	0.013953491064923761
903	13.852866	0.014316069898802833
904	13.896402	0.016421660407321896
905	13.896402	0.012632511850295106
906	13.896402	0.015041541670545455
907	13.896402	0.014352443134317884
908	13.940032	0.011678432172862593
909	13.940032	0.013727234410555669
910	13.940032	0.0144114768219829
911	13.983755	0.012116542377461553
912	13.983755	0.01551476204839744
913	14.027572	0.013923344279476687
914	14.027572	0.012574002474385478
915	14.027572	0.016630001892180436
916	14.071481	0.012046560988190019
917	14.071481	0.014392175612587385
918	14.071481	0.015063850057855174
919	14.115482	0.014546798886768757
920	14.115482	0.012548740788711975
921	14.115482	0.013214096880815429
922	14.159581	0.011420015516940777
923	14.159581	0.011420015516940777
924	14.159581	0.014725370412882426
925	14.2037735	0.015586045413381596
926	14.2037735	0.012626619225485297
927	14.248057	0.014171176080563685
928	14.248057	0.014171176080563685
929	14.248057	0.01319189546561488
930	14.248057	0.011237570036232627
931	14.292438	0.012803288729616724
932	14.292438	0.01247949322666461
933	14.336912	0.014699488953117977
934	14.336912	0.011159009917434324
935	14.336912	0.014054445968797409
936	14.381484	0.014995392700795529
937	14.381484	0.012114118679234346
938	14.381484	0.012753421861827822
939	14.426148	0.011492854128071793
940	14.426148	0.013717648988315007
941	14.426148	0.014036006439942288
942	14.470906	0.01247861941042834
943	14.470906	0.01247861941042834
944	14.470906	0.015010430906070264
945	14.515762	0.01096180852611304
946	14.515762	0.01253187736857843
947	14.515762	0.013790011648101674
948	14.515762	0.012846235967098113
949	14.560712	0.011353206086532166
950	14.560712	0.015108684538177866
951	14.560712	0.012290613294190098
952	14.605758	0.013314369440097404
953	14.605758	0.01424927792844825
954	14.605758	0.01456111878693845
955	14.650896	0.011246355051483066
956	14.650896	0.01403538384551806
957	14.650896	0.014656194424863817
958	14.696131	0.012603415400485336
959	14.696131	0.011061425343501035
960	14.696131	0.012603415400485336
961	14.7414665	0.0108912640340685
962	14.7414665	0.013965182104696935
963	14.786893	0.014716282294676367
964	14.786893	0.013182921732258664
965	14.786893	0.012263778675151034
966	14.832419	0.010891997211661822
967	14.832419	0.0102821445045211
968	14.832419	0.013028517216650104
969	14.832419	0.013945159723230053
970	14.878037	0.012275531475058062
971	14.878037	0.011666918441723356
972	14.923756	0.010929567454400777
973	14.923756	0.013357504579381525
974	14.923756	0.01305381477787664
975	14.969567	0.012018765622183973
976	14.969567	0.014441884766627706
977	14.969567	0.010808471486891168
978	15.015479	0.010695088030993257
979	15.015479	0.013714747643363272
980	15.015479	0.013110418273075833
981	15.061485	0.012997770322526489
982	15.061485	0.01209383097061318
983	15.107587	0.013793724110869997
984	15.107587	0.011088141736002529
985	15.107587	0.010787747139522203
986	15.107587	0.0104873973225304
987	15.153789	0.009793514324399467
988	15.153789	0.01249148799044216
989	15.200087	0.011200929149930663
990	15.200087	0.013595464312755249
991	15.200087	0.01179930241925304
992	15.246483	0.012309903921961083
993	15.292976	0.013718156055362337
994	15.292976	0.011929552821919981
995	15.292976	0.011333702499879049
996	15.339564	0.010367325730851444
997	15.339564	0.011258763064553923
998	15.339564	0.010961572095481159
999	15.339564	0.01363790678221016
1000	15.386254	0.008819515517869496
1001	15.386254	0.012080023411544278
1002	15.433038	0.01349569377963974
1003	15.433038	0.01379191610958931
1004	15.433038	0.01053609025912322
1005	15.479922	0.011957500231381783
1006	15.479922	0.010776981554558345
1007	15.479922	0.012252754412748635
1008	15.526902	0.01367425717942622
1009	15.526902	0.010434806866125497
1010	15.526902	0.010434806866125497
1011	15.573983	0.012156979231803967
1012	15.573983	0.012450743695922913
1013	15.573983	0.00892909619827837
1014	15.621161	0.010071513898423087
1015	15.621161	0.010364088676186179
1016	15.621161	0.012999725337382839
1017	15.668434	0.011216119201354706
1018	15.668434	0.011216119201354706
1019	15.715811	0.009162661978340718
1020	15.715811	0.009744194979149265
1021	15.715811	0.012072561610762962
1022	15.715811	0.011781320178701432
1023	15.763287	0.010610001000991666
1024	15.763287	0.009449826633333276
1025	15.810858	0.012637811126798798
1026	15.810858	0.011768919037303363
1027	15.858529	0.010332060362635384
1028	15.858529	0.013219474026742875
1029	15.858529	0.010620564280569884
1030	15.858529	0.011486390970754753
1031	15.906294	0.011788634470742009
1032	15.906294	0.008911502202624827
1033	15.906294	0.00919899295452078
1034	15.954155	0.010660719738068153
1035	16.002102	0.009544445433501499
1036	16.002102	0.0118353258069112
1037	16.002102	0.012121882749040485
1038	16.050135	0.010722870390197425
1039	16.050135	0.00958023672084111
1040	16.098251	0.009904356194637082
1041	16.098251	0.012186022570804497
1042	16.098251	0.011900687344287729
1043	16.146446	0.010514048165346256
1044	16.146446	0.011083376601093892
1045	16.194729	0.011692600640560684
1046	16.194729	0.009135062066771926
1047	16.194729	0.009135062066771926
1048	16.194729	0.008851028982978165
1049	16.24309	0.01003015030080635
1050	16.291533	0.011773711411679162
1051	16.291533	0.008372975632589274
1052	16.340057	0.00926594102736668
1053	16.340057	0.009548980692963366
1054	16.340057	0.011813994018043684
1055	16.388674	0.008460396807224638
1056	16.388674	0.00930860331549122
1057	16.388674	0.010156963738133082
1058	16.437387	0.00878596514953904
1059	16.4862	0.011369256227101044
1060	16.4862	0.007417249950090776
1061	16.4862	0.010804504620510047
1062	16.53513	0.008589525974956979
1063	16.58418	0.010043381648919866
1064	16.58418	0.012580911815187043
1065	16.633364	0.011779179836605187
1066	16.633364	0.010370553267535422
1067	16.682693	0.00957463230020497
1068	16.682693	0.010419024093409087
1069	16.732164	0.01187670654199887
1070	16.732164	0.008501532544914753
1071	16.781786	0.009400528649705633
1072	16.781786	0.0065910634250858635
1073	16.781786	0.00996258811252926
1074	16.831554	0.011144105162556385
1075	16.831554	0.008335890780743744
1076	16.881468	0.009801002183874138
1077	16.881468	0.011204238337183106
1078	16.881468	0.009239805426627574
1079	16.931524	0.010986620627602627
1080	16.931524	0.008182731673920316
1081	16.931524	0.008743397777476862
1082	16.931524	0.007902419552421694
1083	16.981718	0.006849701461514237
1084	16.981718	0.00993099107750345
1085	17.032042	0.010558595913854862
1086	17.032042	0.008039034929480717
1087	17.032042	0.011118650143756684
1088	17.082495	0.008109538365625474
1089	17.082495	0.009787892990927456
1090	17.082495	0.00950813337042118
1091	17.13307	0.00818076348380911
1092	17.13307	0.008460255988697898
1093	17.13307	0.010696670417054806
1094	17.183764	0.009090223001173644
1095	17.183764	0.009648911306029665
1096	17.234571	0.010556916354425428
1097	17.234571	0.010556916354425428
1098	17.234571	0.008323644260822294
1099	17.285501	0.009232168546471239
1100	17.285501	0.011185265909924852
1101	17.336546	0.010696986067973207
1102	17.336546	0.008187563947601263
1103	17.336546	0.008187563947601263
1104	17.336546	0.009023950492370925
1105	17.387718	0.007144415821607607
1106	17.387718	0.009373640600200413
1107	17.439016	0.008330024981711062
1108	17.439016	0.010280028649931897
1109	17.439016	0.010558626691912923
1110	17.49046	0.007566454983860964
1111	17.49046	0.009794312576918457
1112	17.49046	0.009794312576918457
1113	17.542051	0.00847431372839205
1114	17.542051	0.010980342197949687
1115	17.593796	0.009382409734606979
1116	17.593796	0.009103975852545966
1117	17.645674	0.006947224397198166
1118	17.645674	0.010567318324159875
1119	17.645674	0.0077826839543561985
1120	17.697664	0.00840649907688833
1121	17.749758	0.008746597530090112
1122	17.749758	0.00763196631667909
1123	17.749758	0.010696903416310518
1124	17.801922	0.00601143746140083
1125	17.801922	0.011586950534059249
1126	17.801922	0.00879967678673604
1127	17.854143	0.009958455439016991
1128	17.854143	0.009958455439016991
1129	17.854143	0.007169045568552237
1130	17.906387	0.008593897489520866
1131	17.906387	0.008035646536231542
1132	17.958633	0.005536151530045262
1133	17.958633	0.010005436098214355
1134	17.958633	0.0058155720150571575
1135	17.958633	0.006653761763821824
1136	17.958633	0.009446944657073934
1137	18.01086	0.00832840569543311
1138	18.01086	0.007489896726040646
1139	18.063051	0.007190640756691445
1140	18.063051	0.008868632960637642
1141	18.063051	0.008588994449622462
1142	18.115196	0.0074327202961466665
1143	18.115196	0.007152882136405593
1144	18.115196	0.009671092119304427
1145	18.167282	0.00905603657635597
1146	18.167282	0.006536544453328412
1147	18.167282	0.008216272160510992
1148	18.219316	0.0067425323856642565
1149	18.219316	0.010102813229847666
1150	18.219316	0.007302632324836906
1151	18.271307	0.010013349605674668
1152	18.271307	0.008332873725392556
1153	18.323277	0.0065481908865842355
1154	18.323277	0.008509041463331956
1155	18.323277	0.008509041463331956
1156	18.323277	0.01018973371966669
1157	18.375257	0.006993625123347481
1158	18.375257	0.008394188944469888
1159	18.375257	0.008114072929807354
1160	18.427294	0.008832584643517338
1161	18.479448	0.0067491585344450844
1162	18.479448	0.009269249052460885
1163	18.479448	0.010109372283264525
1164	18.479448	0.009829326485600543
1165	18.531773	0.00774891158202417
1166	18.531773	0.008588680305808144
1167	18.584309	0.005956588675799809
1168	18.584309	0.009314132201825986
1169	18.584309	0.006795860702440629
1170	18.584309	0.01155313507646886
1171	18.63708	0.0072503575463108245
1172	18.63708	0.008648741951767163
1173	18.690107	0.008832928172770281
1174	18.690107	0.008553364523872956
1175	18.690107	0.006037730444418734
1176	18.743399	0.009865984495568464
1177	18.743399	0.007351240596566527
1178	18.743399	0.007071874513296874
1179	18.796957	0.005044897543104701
1180	18.796957	0.008395316121372148
1181	18.850775	0.01000706097360837
1182	18.850775	0.0066577020989555
1183	18.850775	0.010844620862613034
1184	18.904846	0.009673849707712364
1185	18.904846	0.008278880808526595
1186	18.904846	0.007999914959185972
1187	18.959152	0.006282042184682266
1188	18.959152	0.008791375384504764
1189	18.959152	0.008791375384504764
1190	19.013674	0.010146128874247543
1191	19.013674	0.0073588461624278095
1192	19.068398	0.006211369958667962
1193	19.068398	0.008997243936263742
1194	19.068398	0.010111790113287287
1195	19.068398	0.008161409584166675
1196	19.123304	0.006460446500019143
1197	19.123304	0.007852865526972466
1198	19.123304	0.007574370293806323
1199	19.17838	0.008660246231465997
1200	19.17838	0.0058761469059931855
1201	19.233603	0.009189220857963679
1202	19.233603	0.009189220857963679
1203	19.233603	0.006683979932040651
1204	19.288969	0.007212732949492238
1205	19.288969	0.005542869565984194
1206	19.288969	0.008047685655442654
1207	19.344477	0.00885361890906811
1208	19.400127	0.007153611978141738
1209	19.400127	0.006875293522010367
1210	19.400127	0.008823485931583993
1211	19.455927	0.008792243922755204
1212	19.455927	0.00712213561989302
1213	19.511871	0.00848071364193514
1214	19.511871	0.0062532271515739115
1215	19.511871	0.007923879072206727
1216	19.511871	0.005139322755063191
1217	19.567963	0.004823787648659024
1218	19.567963	0.007052543812918472
1219	19.624195	0.007570412168297276
1220	19.624195	0.007849094360205268
1221	19.680561	0.005853094195990647
1222	19.680561	0.00947840507460227
1223	19.680561	0.005853094195990647
1224	19.737047	0.009987912043264125
1225	19.737047	0.006918386040862409
1226	19.793653	0.008257902689343042
1227	19.793653	0.008257902689343042
1228	19.793653	0.0071404948468716456
1229	19.850355	0.0042762074438674885
1230	19.850355	0.009031636392738282
1231	19.850355	0.005955318584731831
1232	19.850355	0.005955318584731831
1233	19.907148	0.005037222402731935
1234	19.964018	0.0049468256935663426
1235	19.964018	0.0057884706639556496
1236	20.020956	0.005686633764858648
1237	20.020956	0.006529234935012946
1238	20.077942	0.00725788224341857
1239	20.077942	0.00725788224341857
1240	20.13498	0.008256089388158203
1241	20.13498	0.004312856112511365
1242	20.13498	0.008256089388158203
1243	20.13498	0.005158301568779207
1244	20.192047	0.006704396714220189
1245	20.192047	0.0061402847913643605
1246	20.249146	0.005132055605670765
1247	20.249146	0.0068270901270608845
1248	20.306274	0.008348707535540581
1249	20.363426	0.006178103239892587
1250	20.363426	0.00844336894218265
1251	20.363426	0.00844336894218265
1252	20.363426	0.006461353513689865
1253	20.420614	0.004837440469085463
1254	20.420614	0.006255845625239183
1255	20.420614	0.006255845625239183
1256	20.47785	0.0049007050857177515
1257	20.47785	0.007456415521972851
1258	20.535141	0.008363118755743058
1259	20.535141	0.006089467739332131
1260	20.592503	0.00442371438462251
1261	20.592503	0.0067007255101314955
1262	20.592503	0.0064161690561484064
1263	20.592503	0.008123200702591132
1264	20.649939	0.004739265705823353
1265	20.649939	0.0050242051186367
1266	20.649939	0.004739265705823353
1267	20.707462	0.006472383189567635
1268	20.765078	0.00563196719456684
1269	20.765078	0.0070586059166223
1270	20.765078	0.006773309837415118
1271	20.822803	0.005354814907099454
1272	20.822803	0.004497976494531207
1273	20.822803	0.008209996973476017
1274	20.880638	0.005928184612245816
1275	20.880638	0.005928184612245816
1276	20.93859	0.005924676535552218
1277	20.93859	0.007925970595420396
1278	20.996666	0.00534395297891678
1279	20.996666	0.0076327356441519495
1280	20.996666	0.005916224132505439
1281	20.996666	0.007060615638173147
1282	21.054869	0.005902894881653211
1283	21.054869	0.006761731673695818
1284	21.11321	0.007031403930184593
1285	21.11321	0.007890614069310475
1286	21.11321	0.0073178197975648585
1287	21.171694	0.007870708451617458
1288	21.171694	0.005291139640873731
1289	21.171694	0.005864467734330318
1290	21.171694	0.0055778102090646275
1291	21.230318	0.006986591773691914
1292	21.230318	0.003544206189182519
1293	21.230318	0.006126181114840288
1294	21.289093	0.00466249452612365
1295	21.289093	0.00466249452612365
1296	21.289093	0.0063847973327967895
1297	21.348024	0.005778859121752317
1298	21.407112	0.006893185475924011
1299	21.407112	0.003442997956765319
1300	21.407112	0.00804270004439897
1301	21.407112	0.006605765011834977
1302	21.466354	0.004840664146458507
1303	21.466354	0.004840664146458507
1304	21.466354	0.005416206458467863
1305	21.525763	0.005084860752138652
1306	21.525763	0.005660922885972391
1307	21.585327	0.006766372845811048
1308	21.585327	0.003594530845995171
1309	21.585327	0.006766372845811048
1310	21.585327	0.003594530845995171
1311	21.645061	0.004117989275734539
1312	21.645061	0.004695485687280701
1313	21.70496	0.005504821305444726
1314	21.70496	0.005504821305444726
1315	21.765032	0.003706308064301115
1316	21.765032	0.0034167042159704074
1317	21.765032	0.006600693937225118
1318	21.765032	0.005153872277044185
1319	21.82526	0.003925732709307842
1320	21.885658	0.006172057432695791
1321	21.885658	0.005591587769272323
1322	21.885658	0.005301301662447182
1323	21.946226	0.003475217462860559
1324	21.946226	0.0028930885650062404
1325	21.946226	0.0060929420861626895
1326	22.006962	0.003675723308502292
1327	22.006962	0.00717128454287455
1328	22.067862	0.007079424313488405
1329	22.067862	0.00474521034944124
1330	22.067862	0.00474521034944124
1331	22.128927	0.005517977906000323
1332	22.128927	0.005810365171318059
1333	22.128927	0.0020059136145550703
1334	22.128927	0.0031773093279311155
1335	22.128927	0.005810365171318059
1336	22.190155	0.0036471900992692177
1337	22.251545	0.004109986230950732
1338	22.251545	0.006459374073040677
1339	22.251545	0.005285054835372754
1340	22.313093	0.003387108584981598
1341	22.313093	0.002503002823897596
1342	22.313093	0.0057425905183305865
1343	22.313093	0.004270776854560553
1344	22.374802	0.003537171017294376
1345	22.436672	0.005452917913000659
1346	22.436672	0.005157280742052478
1347	22.436672	0.004270071425364005
1348	22.498688	0.0029195637955406603
1349	22.498688	0.005884137954684601
1350	22.498688	0.0026228331499675473
1351	22.560858	0.00630711610003952
1352	22.560858	0.004228268561420189
1353	22.623177	0.004638517722732162
1354	22.623177	0.005531514179941817
1355	22.623177	0.0034471767270162312
1356	22.623177	0.002255064607630345
1357	22.685644	0.0035481341926694113
1358	22.685644	0.0026522738567807467
1359	22.748257	0.0048356657641361695
1360	22.748257	0.0009453018627813426
1361	22.748257	0.004237641995136617
1362	22.811008	0.0025217886434506696
1363	22.811008	0.006117378156082022
1364	22.8739	0.006193981898183207
1365	22.8739	0.0034929230166208703
1366	22.93693	0.0032548345452027934
1367	22.93693	0.005059205959834612
1368	22.93693	0.00265307915901246
1369	23.000097	0.003609826655872857
1370	23.0634	0.0036558381600159382
1371	23.0634	0.004862340446417886
1372	23.0634	0.004259151630518785
1373	23.0634	0.00154329035135583
1374	23.126831	0.003089599393043729
1375	23.126831	0.0018809247610143602
1376	23.190397	0.0016074203860642182
1377	23.190397	0.0055386313753015125
1378	23.190397	0.004027095841157536
1379	23.254091	0.001932404837788968
1380	23.254091	0.004354086765008916
1381	23.254091	0.003446100861080051
1382	23.317911	0.004069368488234045
1383	23.317911	0.002857682938079181
1384	23.381853	0.00468737056771659
1385	23.381853	0.004384310201225485
1386	23.381853	0.0007466300078226971
1387	23.381853	0.001959373726416092
1388	23.445923	0.0028750077642095816
1389	23.445923	0.0013585886448331773
1390	23.510117	0.00287656795014749
1391	23.510117	0.0043932724477030016
1392	23.574425	0.0025699993988257713
1393	23.574425	0.0013563194903390464
1394	23.574425	0.0019631643012775614
1395	23.574425	0.004087034671342635
1396	23.638855	0.002259588862039968
1397	23.7034	0.00376593569793181
1398	23.7034	0.0034625017881988068
1399	23.7034	0.0031590688672093288
1400	23.768072	0.004055718991216187
1401	23.768072	0.0007183229424532803
1402	23.768072	0.0022352769532315423
1403	23.832848	0.0022178284281788234
1404	23.832848	0.00403801422152727
1405	23.897745	0.004017623579008959
1406	23.897745	0.003410986390679067
1407	23.897745	0.0006813457469374292
1408	23.897745	7.481075390277865e-05
1409	23.962755	0.0012649392757720025
1410	23.962755	0.0009617224974636689
1411	24.027876	0.00032936089924392
1412	24.027876	0.0021483079676403857
1413	24.093113	0.002119147480236588
1414	24.093113	0.003028509563573096
1415	24.158463	0.003299108283157507
1416	24.158463	0.0005715151727045039
1417	24.158463	0.0008745690598930556
1418	24.223925	0.004172443441653284
1419	24.223925	0.0014450885155311312
1420	24.289492	0.002617543830235491
1421	24.289492	0.0014054678408334709
1422	24.289492	0.002011505095245968
1423	24.289492	0.00010962569059937205
1424	24.355173	0.0004530345556403677
1425	24.355173	0.00014999900735293667
1426	24.420973	0.0016180522658614978
1427	24.420973	0.0028302665401215505
1428	24.48688	0.0021723875742242055
1429	24.48688	0.0021723875742242055
1430	24.48688	0.0003536219719329972
1431	24.552898	0.0005997587013148673
1432	24.552898	0.003025398080906761
1433	24.552898	6.735243760793556e-06
1434	24.619032	0.001750927458959357
1435	24.619032	0.00114425601903592
1436	24.685276	0.0019869552723189216
1437	24.685276	0.0022904149299180537
1438	24.751642	9.198979680678962e-05
1439	24.751642	0.00039573174630632335
1440	24.751642	0.0019141943735770793
1441	24.751642	0.0028250819058594115
1442	24.818115	0.0012050873070967533
1443	24.818115	0.00153073341155773
1444	24.884712	0.0017487548690509791
1445	24.884712	0.0026610588347266134
1446	24.884712	7.643379939927291e-05
1447	24.95143	0.00017110080399615967
1448	24.95143	0.0010470046485035803
1449	24.95143	0.00017110080399615967
1450	25.018265	0.001250721072319495
1451	25.018265	0.0014934818501659683
1452	25.085224	0.0014473693092383975
1453	25.085224	0.0009946107751134256
1454	25.085224	0.002362617860588661
1455	25.152308	0.00019697448169765959
1456	25.152308	0.0014200098028526015
1457	25.152308	0.00010870103405226535
1458	25.286858	0.001072993019803009
1459	25.286858	0.0019920264111042015
1460	25.286858	0.0019920264111042015
1461	25.354336	0.00031698929786749434
1462	25.354336	0.0006041748522779324
1463	25.421942	0.0004719443505961597
1464	25.421942	0.0004719443505961597
1465	25.421942	0.0004719443505961597
1466	25.421942	0.0019891353824285115
1467	25.489698	0.0009209230045397476
1468	25.489698	0.0015431199777052144
1469	25.489698	0.002153945176889798
1470	25.557583	0.0001676454952589685
1471	25.625624	0.0006563688933712768
1472	25.762167	0.00042216257229794635
1473	25.762167	0.00011198804422123168
1474	25.83068	0.0024915082977623004
1475	25.899353	0.0007168763396347233
1476	25.9682	0.0007463320830146361
1477	25.9682	0.00012304356958801497
1478	25.9682	0.0019933408423380298
1479	26.03722	0.002845181440991311
1480	26.03722	3.554382506174564e-05
1481	26.03722	0.002845181440991311
1482	26.106411	0.0005785089752167692
1483	26.106411	0.0015161064751276726
1484	26.175781	0.0008148886867701005
1485	26.245323	0.0001959936918368701
1486	26.245323	0.00011712274104563071
1487	26.245323	0.00262292692299436
1488	26.315044	0.0019297396971433708
1489	26.384933	0.0009257820011414704
1490	26.384933	0.0018669575530097771
1491	26.384933	1.5237299966324817e-05
1492	26.455006	0.0024345770438368875
1493	26.455006	0.00023721961439675964
1494	26.455006	0.0030625119042898196
1495	26.525253	0.002377073519567892
1496	26.525253	0.00017870272197006407
1497	26.595661	0.002322385292185379
1498	26.595661	0.0013798567556240794
1499	26.595661	0.0016940258009722521
1500	26.666246	0.0006979839887875238
1501	26.666246	0.003211960538186413
1502	26.737005	0.002217336689384231
1503	26.737005	0.0019030494832510767
1504	26.737005	0.00033164865797877436
1505	26.807932	0.000909644138267435
1506	26.807932	0.0021668417702083603
1507	26.879028	0.0030602207232750486
1508	26.879028	0.00023157954467736694
1509	26.879028	0.002745932522405778
1510	26.879028	0.0014887651645275177
1511	26.95029	0.0023831496739947014
1512	26.95029	0.0023831496739947014
1513	27.021717	0.0007644351574120226
1514	27.021717	0.00422099008147051
1515	27.021717	0.0007644351574120226
1516	27.021717	0.0020214056822041543
1517	27.093304	0.004174387215787526
1518	27.093304	0.004174387215787526
1519	27.093304	0.0038602066744621577
1520	27.093304	0.0013466532869715088
1521	27.165066	0.003185665525019209
1522	27.165066	0.0038139680792387393
1523	27.236986	0.0021984171564017638
1524	27.236986	0.0034549334162583085
1525	27.236986	0.0028266789993855374
1526	27.309078	0.0012119973843129073
1527	27.309078	0.0030966883636069165
1528	27.381329	0.0011695278506714704
1529	27.381329	0.0036824376078699833
1530	27.381329	0.00179775153664119
1531	27.381329	0.0027400907132420563
1532	27.453741	0.003327534891495114
1533	27.453741	0.0011286127880433766
1534	27.526318	0.0014035764090488331
1535	27.526318	0.0026602621636919177
1536	27.599041	0.001995833167091342
1537	27.599041	0.004195693443693234
1538	27.599041	0.004509991289957125
1539	27.67192	0.0010196463110310966
1540	27.67192	0.003534439472106547
1541	27.744959	0.0031905609816952362
1542	27.744959	0.0035050917575200186
1543	27.81815	0.0019064183525571363
1544	27.891489	0.005034339588222776
1545	27.891489	0.0018848272872864886
1546	27.891489	0.0012551642938509987
1547	27.891489	0.0009403608079546529
1548	27.964993	0.003758544226391422
1549	27.964993	0.00029227918787184693
1550	27.964993	0.0031281043251002037
1551	28.038656	0.002801518827666069
1552	28.038656	0.004694907019941993
1553	28.112486	0.0021639318509435656
1554	28.112486	0.001216751040766617
1555	28.186464	0.000899650865450895
1556	28.186464	0.004061724110465459
1557	28.186464	0.0043781312569371395
1558	28.260578	0.0034390778660229205
1559	28.260578	0.0034390778660229205
1560	28.260578	4.310767392246904e-05
1561	28.334822	0.003775697346501891
1562	28.409172	0.0015823528979668757
1563	28.409172	0.0015823528979668757
1564	28.483624	0.003849590755302496
1565	28.483624	0.0028941541529030617
1566	28.483624	0.00034867196028790794
1567	28.483624	0.003849590755302496
1568	28.558157	0.005822802450928167
1569	28.558157	0.0023107029195051075
1570	28.632751	0.0023790116904802362
1571	28.632751	0.0036582201065337343
1572	28.707403	0.0021427795144061995
1573	28.707403	0.00534997148331187
1574	28.707403	0.0037455275576042998
1575	28.78211	0.004171175141093287
1576	28.78211	0.005136382648384403
1577	28.856869	0.004938760168907971
1578	28.931667	0.00378782409889883
1579	28.931667	0.0031414181815496442
1580	29.00653	0.0045932174250466395
1581	29.00653	0.005566767366375418
1582	29.00653	0.0045932174250466395
1583	29.081463	0.005420674196037682
1584	29.156492	0.0036581220161920145
1585	29.156492	0.005289397734235374
1586	29.156492	0.003984209279857586
1587	29.231657	0.0028814826457149068
1588	29.231657	0.003862270107397999
1589	29.306973	0.004408819289128421
1590	29.306973	0.00276909612183385
1591	29.38248	0.0029957234554836318
1592	29.38248	0.005299015804693501
1593	29.458204	0.005543749082326021
1594	29.458204	0.005543749082326021
1595	29.458204	0.002903738774846899
1596	29.534155	0.005136305469141192
1597	29.534155	0.004805200621369969
1598	29.610344	0.004402925280683012
1599	29.610344	0.004734824709643707
1600	29.68679	0.0033404170525911203
1601	29.68679	0.0043381992086861726
1602	29.763494	0.0029461957093835545
1603	29.763494	0.003946214814852211
1604	29.763494	0.00628211881374281
1605	29.763494	0.00628211881374281
1606	29.84048	0.004225877915284351
1607	29.84048	0.005563610166991333
1608	29.917725	0.0031727433768720223
1609	29.917725	0.00484772892994681
1610	29.917725	0.006524311405998329
1611	29.995245	0.005140759614946246
1612	29.995245	0.003797648480565418
1613	29.995245	0.006820978477905132
1614	30.073046	0.005438504646030658
1615	30.15111	0.004055759926470583
1616	30.15111	0.0027083740192452885
1617	30.15111	0.004729764211329424
1618	30.229443	0.0036845049756652113
1619	30.229443	0.0053723254370202245
1620	30.229443	0.006723404825988428
1621	30.308044	0.002639177111677979
1622	30.308044	0.0053430821312828326
1623	30.386911	0.0043003548377602355
1624	30.386911	0.004638849355387589
1625	30.386911	0.0043003548377602355
1626	30.466032	0.0032577819722255635
1627	30.545414	0.0035712820198382836
1628	30.545414	0.0028930072179565165
1629	30.545414	0.00526750999500166
1630	30.62506	0.005924238674704701
1631	30.704956	0.006243279323894712
1632	30.704956	0.003184486980180373
1633	30.785122	0.004861878242757718
1634	30.785122	0.005542169700145315
1635	30.865545	0.004159835648915512
1636	30.865545	0.0038195386068866216
1637	30.94622	0.004138403689088047
1638	30.94622	0.002776508089959293
1639	30.94622	0.0058411673898181365
1640	31.027132	0.007184804320719068
1641	31.027132	0.006503162143546158
1642	31.027132	0.004458611259467305
1643	31.108246	0.0061452859503033684
1644	31.189537	0.004767257279581807
1645	31.189537	0.006813883839861724
1646	31.27098	0.006122472913801519
1647	31.27098	0.0037338767329615067
1648	31.352554	0.005436063503082838
1649	31.352554	0.0057774824216142535
1650	31.434217	0.004073448806538781
1651	31.51595	0.005793454721124188
1652	31.51595	0.003059809739541527
1653	31.51595	0.004768216104964515
1654	31.597721	0.003422277383299134
1655	31.597721	0.007525591532697691
1656	31.597721	0.004789766937891463
1657	31.679518	0.004137789347507759
1658	31.679518	0.004479867644519196
1659	31.679518	0.006532735030709447
1660	31.761309	0.005551007513001404
1661	31.761309	0.006235775870774743
1662	31.761309	0.006920628389155426
1663	31.843092	0.004580520050314332
1664	31.924847	0.006021840357524561
1665	31.924847	0.003964977456761454
1666	31.924847	0.006707655834988652
1667	31.924847	0.003964977456761454
1668	32.006573	0.006106567655419881
1669	32.006573	0.005763417062896353
1670	32.08828	0.004487787206924353
1671	32.08828	0.005861314368873887
1672	32.169983	0.003566572898079237
1673	32.169983	0.004253736659451886
1674	32.169983	0.006315939808655883
1675	32.251694	0.005063477046874662
1676	32.251694	0.00609564768338514
1677	32.251694	0.005407501915852078
1678	32.33346	0.004852134713039067
1679	32.41532	0.004304635352567315
1680	32.41532	0.003960008565838515
1681	32.41532	0.007062925939529942
1682	32.41532	0.003960008565838515
1683	32.49731	0.005488711250491085
1684	32.49731	0.006869615895603661
1685	32.579483	0.004953219914470596
1686	32.579483	0.004607746281045687
1687	32.661827	0.003730839340232468
1688	32.661827	0.006844358017536102
1689	32.661827	0.004076625841359919
1690	32.744404	0.003547638388900433
1691	32.744404	0.005278994776910088
1692	32.744404	0.0059718261273764926
1693	32.827217	0.004753963656568135
1694	32.827217	0.007876440938118793
1695	32.91029	0.00596637418516047
1696	32.91029	0.006661161101868064
1697	32.91029	0.003188954039681285
1698	32.99362	0.005793623393785731
1699	32.99362	0.004750462247453057
1700	33.077248	0.004229094780601807
1701	33.077248	0.0038810670246674766
1702	33.077248	0.007363329449934557
1703	33.077248	0.004229094780601807
1704	33.161144	0.0058002103473819774
1705	33.24534	0.0038860494782859177
1706	33.24534	0.007377586893845147
1707	33.329826	0.006861984746588257
1708	33.4146	0.0035469541465991523
1709	33.4146	0.005296545071435261
1710	33.4146	0.007747777032884242
1711	33.4146	0.006346816459416151
1712	33.49966	0.006533234768684363
1713	33.49966	0.006533234768684363
1714	33.49966	0.007936048838331888
1715	33.585007	0.00918021705531231
1716	33.585007	0.006019653250129729
1717	33.67062	0.0058586227992128105
1718	33.67062	0.004453366501286971
1719	33.67062	0.007967688897750083
1720	33.756504	0.007458668334635232
1721	33.756504	0.0060510912787918175
1722	33.842636	0.009065850313046657
1723	33.842636	0.005894699511197158
1724	33.842636	0.008008481944541733
1725	33.842636	0.005190393255053755
1726	33.929012	0.007151337281329201
1727	34.015636	0.008766560458035762
1728	34.015636	0.004178112779532149
1729	34.015636	0.005942256664494667
1730	34.015636	0.0070011330804359345
1731	34.102486	0.006500642879393018
1732	34.102486	0.007914020953526491
1733	34.189537	0.006710559922358723
1734	34.276787	0.005155685313845761
1735	34.276787	0.005863270598136287
1736	34.276787	0.008694642417545632
1737	34.364235	0.006434957860629165
1738	34.451847	0.005240864676686438
1739	34.451847	0.007012538980837566
1740	34.539635	0.005113255619397139
1741	34.539635	0.006531391470726522
1742	34.539635	0.008659181726550478
1743	34.539635	0.007949842078702907
1744	34.627575	0.0067643230330744425
1745	34.715675	0.007357014051651765
1746	34.715675	0.008067003630105256
1747	34.715675	0.00629214773858053
1748	34.803905	0.007955881485314354
1749	34.89229	0.006783303568472316
1750	34.89229	0.006072828931475214
1751	34.980804	0.004904459118652761
1752	34.980804	0.007747352048151615
1753	34.980804	0.005615110691784113
1754	35.069458	0.007294811877989809
1755	35.069458	0.005872867968962341
1756	35.069458	0.006939309834647918
1757	35.158253	0.00791339722627944
1758	35.158253	0.008624673053376495
1759	35.158253	0.005779803465622318
1760	35.247196	0.007113600675181005
1761	35.247196	0.005690860360243433
1762	35.336296	0.007740368752575253
1763	35.336296	0.005605660753597132
1764	35.425575	0.006946682201640796
1765	35.425575	0.005167386900435406
1766	35.425575	0.003744107374427203
1767	35.51504	0.006511073854793654
1768	35.51504	0.006867036665841738
1769	35.60469	0.004653825940984514
1770	35.60469	0.007502123304726083
1771	35.60469	0.0092825995551078
1772	35.69453	0.006359142455467259
1773	35.69453	0.003510343631879817
1774	35.784508	0.004507832530002556
1775	35.784508	0.006645106365984266
1776	35.784508	0.008070152904242418
1777	35.784508	0.005220218383943435
1778	35.87459	0.006224408089948762
1779	35.87459	0.006580747190771612
1780	35.87459	0.006937096973377247
1781	35.96473	0.005811523600013833
1782	35.96473	0.007237347004870375
1783	35.96473	0.00901989314811901
1784	35.96473	0.007950329242581402
1785	36.054867	0.007548091799250208
1786	36.054867	0.0054086269713103634
1787	36.054867	0.010401448110273614
1788	36.144966	0.008227733371767694
1789	36.144966	0.006087300513303796
1790	36.235004	0.006422496029440544
1791	36.235004	0.008206973649283873
1792	36.235004	0.0039248666518578845
1793	36.324944	0.008200666076586203
1794	36.324944	0.006058358572344195
1795	36.324944	0.008200666076586203
1796	36.41476	0.006780802188059391
1797	36.50448	0.005731638844459454
1798	36.50448	0.004659690408328917
1799	36.50448	0.007161180614524233
1800	36.594112	0.009344646761392041
1801	36.594112	0.005410484125706841
1802	36.594112	0.007198405539506075
1803	36.68372	0.009037217443041272
1804	36.68372	0.00545850359359842
1805	36.68372	0.0065318661519862126
1806	36.77339	0.008379667367880459
1807	36.77339	0.006588996210214681
1808	36.77339	0.008021480739578889
1809	36.86324	0.008442424643389417
1810	36.86324	0.007008748581344913
1811	36.953335	0.007430751242115351
1812	36.953335	0.005996267075208944
1813	36.953335	0.00850692825232358
1814	37.04376	0.007852178410306686
1815	37.04376	0.006416345007509619
1816	37.13458	0.006114963982101638
1817	37.13458	0.00683340176132966
1818	37.13458	0.007551973900195704
1819	37.22585	0.006166965287585161
1820	37.22585	0.008324771259112143
1821	37.317596	0.007652582587882529
1822	37.317596	0.005133222467776488
1823	37.40984	0.0076932007819562305
1824	37.40984	0.006972421048231354
1825	37.40984	0.007332791038683997
1826	37.502613	0.005561900737421164
1827	37.502613	0.008808891577050742
1828	37.502613	0.008447947694697285
1829	37.5959	0.007391178082984796
1830	37.5959	0.006668819326591205
1831	37.689713	0.006686971468491141
1832	37.689713	0.007048570342879408
1833	37.689713	0.008857244284106853
1834	37.78403	0.005251414282878725
1835	37.78403	0.008147689051537482
1836	37.78403	0.008509934212868421
1837	37.878834	0.007794321811745097
1838	37.878834	0.00997111803412033
1839	37.878834	0.006706581572530488
1840	37.9741	0.005621531663205948
1841	37.9741	0.008162681750829431
1842	38.069786	0.009257748209228481
1843	38.069786	0.007439103728704828
1844	38.069786	0.007439103728704828
1845	38.069786	0.0059851086435033585
1846	38.165867	0.008898075692874414
1847	38.165867	0.008169527040762181
1848	38.26231	0.00999778211136065
1849	38.26231	0.004528509508651457
1850	38.26231	0.007443968937972548
1851	38.359062	0.0063543092446781135
1852	38.359062	0.008545382420806286
1853	38.359062	0.0063543092446781135
1854	38.45609	0.0074594935701119604
1855	38.45609	0.008191041877115435
1856	38.45609	0.008191041877115435
1857	38.55335	0.009307300005613408
1858	38.55335	0.006376743284494899
1859	38.55335	0.00857433281425087
1860	38.650784	0.006765670486532518
1861	38.650784	0.007866024117240964
1862	38.748363	0.006430488948198583
1863	38.748363	0.007164987690993338
1864	38.748363	0.00900218951879671
1865	38.748363	0.008634640126060533
1866	38.846066	0.008311437706832488
1867	38.846066	0.007943453893483757
1868	38.943855	0.007261607787410187
1869	38.943855	0.00947289899825991
1870	38.943855	0.010210422427548825
1871	38.943855	0.00689324660154529
1872	39.041767	0.008801620192145362
1873	39.139797	0.008138411820296393
1874	39.139797	0.0059220602666352476
1875	39.139797	0.007399420508473223
1876	39.237946	0.00970384344499438
1877	39.237946	0.008963430196906505
1878	39.237946	0.00785318545794765
1879	39.237946	0.006373565281697981
1880	39.336224	0.007946788198934523
1881	39.43463	0.007307668019385332
1882	39.43463	0.009533852044424009
1883	39.43463	0.008049540885723698
1884	39.43463	0.007678580746436571
1885	39.533176	0.009275533134001653
1886	39.533176	0.008903973195504193
1887	39.631863	0.006421891610961662
1888	39.631863	0.009024669250253184
1889	39.730686	0.00729215257525837
1890	39.730686	0.00803661555812746
1891	39.730686	0.008781244454881324
1892	39.730686	0.010270992981456492
1893	39.82965	0.009290466442195326
1894	39.82965	0.008544956744861002
1895	39.92877	0.007942183568590503
1896	39.92877	0.009807747130622881
1897	39.92877	0.007196216674766175
1898	40.02803	0.00883897628791829
1899	40.02803	0.007718782525179688
1900	40.02803	0.009212443163198998
1901	40.12744	0.007501742283310365
1902	40.12744	0.008996608034311371
1903	40.22701	0.0069166879344228155
1904	40.22701	0.00766456267760754
1905	40.22701	0.008786602620196518
1906	40.32673	0.007085343859699346
1907	40.32673	0.009331072503202994
1908	40.32673	0.008208083005755727
1909	40.42661	0.009507284147300437
1910	40.42661	0.008008964213188361
1911	40.42661	0.0072599574691773455
1912	40.52665	0.008564578867012266
1913	40.52665	0.009689075764616308
1914	40.52665	0.00818979261289723
1915	40.626842	0.009876490988955749
1916	40.626842	0.009876490988955749
1917	40.626842	0.007626381758804202
1918	40.727196	0.009318529992523578
1919	40.727196	0.007067454275373589
1920	40.827705	0.008014273510816393
1921	40.827705	0.007638937068025088
1922	40.827705	0.00838962747571486
1923	40.92839	0.010092872029395345
1924	40.92839	0.007088661283862598
1925	40.92839	0.010092872029395345
1926	40.92839	0.00896617701397825
1927	41.02924	0.010674712448565977
1928	41.02924	0.008044854662226328
1929	41.13026	0.009757424340097421
1930	41.13026	0.007878431403468965
1931	41.13026	0.008629991045476825
1932	41.23145	0.008091761933448295
1933	41.23145	0.009219479227748366
1934	41.23145	0.010347296971129374
1935	41.332798	0.00718139574698317
1936	41.332798	0.009437383329419648
1937	41.43434	0.008529865493215624
1938	41.43434	0.007025552746449352
1939	41.43434	0.008529865493215624
1940	41.536068	0.010258469891826702
1941	41.536068	0.007625118415322839
1942	41.536068	0.010258469891826702
1943	41.536068	0.008377460469098904
1944	41.637974	0.008604478537912198
1945	41.637974	0.009733314256195452
1946	41.740078	0.008457778054725662
1947	41.740078	0.009963204005533315
1948	41.740078	0.008081441865519571
1949	41.842365	0.010572680614174039
1950	41.842365	0.007937648272899195
1951	41.842365	0.009819773841419705
1952	41.944862	0.010054927747503495
1953	41.944862	0.008548885780739066
1954	42.047565	0.00803294343275587
1955	42.047565	0.008786081201354684
1956	42.047565	0.009915851823020195
1957	42.150486	0.011285449650052053
1958	42.150486	0.00940196402813589
1959	42.150486	0.007518706222910843
1960	42.150486	0.011285449650052053
1961	42.25363	0.009266330750839876
1962	42.25363	0.010773445430408918
1963	42.357002	0.010639908061880324
1964	42.357002	0.01026302006265782
1965	42.357002	0.01101680704564026
1966	42.460636	0.010506910423630188
1967	42.564495	0.008490463507139208
1968	42.564495	0.009998747529828742
1969	42.564495	0.008490463507139208
1970	42.66861	0.011754853588851338
1971	42.66861	0.009868576781273255
1972	42.66861	0.007982656110599722
1973	42.772976	0.009362312615924826
1974	42.772976	0.007475813292799927
1975	42.772976	0.011626623278428193
1976	42.87758	0.01036767020693684
1977	42.87758	0.008857668729099502
1978	42.87758	0.010745213652784729
1979	42.98243	0.010242617687424063
1980	42.98243	0.009487258732207973
1981	43.08754	0.00860765917254151
1982	43.08754	0.010496889020778123
1983	43.08754	0.008985464623715555
1984	43.1929	0.011509695335179254
1985	43.1929	0.009619175627334508
1986	43.1929	0.008107160136946285
1987	43.298496	0.008365183953669798
1988	43.298496	0.009499842777270014
1989	43.298496	0.011391422782943346
1990	43.404358	0.010517710745178308
1991	43.404358	0.011274878998869009
1992	43.404358	0.01013916637794667
1993	43.510464	0.011539873302813078
1994	43.510464	0.012297711606464706
1995	43.510464	0.009267047203155946
1996	43.616817	0.009154560554804623
1997	43.616817	0.010670711725059833
1998	43.72343	0.009423762197301172
[truncated: 578 more rows]
