# Supplementary material for: The hair cell analysis toolbox is a precise and fully automated pipeline for whole cochlea hair cell quantification
Source: PLoS Biol. 2023 Mar 22;21(3):e3002041. doi: 10.1371/journal.pbio.3002041 (PMC10069775; doi:10.1371/journal.pbio.3002041)
Supplement: S1 Data — A compressed folder with spreadsheets containing, in separate files, the underlying numerical data and statistical analysis for Figs 1G, 3E, 3F, 3G, 4F, 4H, 5A, 5B, 5C, 6A, 6B, S1B, S1C, S1D, S1E, S1F. (ZIP) [file pbio.3002041.s004.zip › Figure 4HF/Figure4H/cochlea_6_frequency_error.csv]

	cochlea_6_gt_cell_frequency	cochlea_6_cell_frequency_error_percentage_of_octave
0	3.203234	0.03060366
1	3.224598	0.040193718
2	3.2455842	0.04955262
3	3.2662787	0.05872241
4	3.2662787	0.05872241
5	3.2867582	0.06773977
6	3.2867582	0.06773977
7	3.2867582	0.06773977
8	3.2867582	0.06773977
9	3.3070939	0.0766385
10	3.327355	0.085450254
11	3.347596	0.07803253
12	3.347596	0.080032215
13	3.347596	0.084048934
14	3.3678744	0.08475276
15	3.3678744	0.08078533
16	3.3882325	0.081616715
17	3.3882325	0.081616715
18	3.4293327	0.07787448
19	3.4501264	0.08095119
20	3.4501264	0.082827
21	3.4501264	0.08095119
22	3.4711127	0.07672363
23	3.4711127	0.082252525
24	3.4711127	0.07856178
25	3.4923003	0.072791085
26	3.4923003	0.080022946
27	3.4923003	0.07639581
28	3.5136943	0.072677925
29	3.5136943	0.07980637
30	3.5353	0.07798805
31	3.5353	0.070979945
32	3.5571113	0.07292468
33	3.5571113	0.07637868
34	3.5571113	0.07985339
35	3.5791247	0.07157726
36	3.5791247	0.07667976
37	3.6013284	0.07208532
38	3.6013284	0.0754372
39	3.6013284	0.0754372
40	3.623712	0.06943534
41	3.623712	0.0760312
42	3.646257	0.07511121
43	3.646257	0.07023644
44	3.646257	0.076744825
45	3.6689503	0.07757055
46	3.6689503	0.07435007
47	3.6917732	0.07690512
48	3.6917732	0.072153874
49	3.6917732	0.07531723
50	3.7147014	0.070137985
51	3.8070772	0.067935035
52	3.8302262	0.06651823
53	3.8302262	0.06796128
54	3.8533564	0.07089529
55	3.8994684	0.06412913
56	3.922406	0.061599616
57	3.922406	0.061599616
58	3.922406	0.06844963
59	3.9452312	0.06724757
60	3.9452312	0.060482044
61	3.967928	0.066068985
62	3.967928	0.066068985
63	3.9904764	0.066231616
64	3.9904764	0.063578255
65	3.9904764	0.063578255
66	4.012866	0.06243208
67	4.012866	0.06243208
68	4.035086	0.059983894
69	4.035086	0.061279055
70	4.035086	0.059983894
71	4.057138	0.0601162
72	4.079032	0.057673167
73	4.079032	0.06788072
74	4.079032	0.06659838
75	4.1007886	0.064080104
76	4.1007886	0.064080104
77	4.1007886	0.06661775
78	4.122441	0.061589397
79	4.122441	0.065360084
80	4.122441	0.060335092
81	4.1440406	0.06412189
82	4.1440406	0.061628126
83	4.1440406	0.06412189
84	4.165645	0.05921043
85	4.165645	0.06292115
86	4.165645	0.057976853
87	4.1873326	0.059319373
88	4.209159	0.064368464
89	4.209159	0.061923236
90	4.2311687	0.057288267
91	4.2311687	0.05971083
92	4.2311687	0.062138062
93	4.2311687	0.062138062
94	4.253396	0.05640189
95	4.253396	0.057605583
96	4.275853	0.060395293
97	4.275853	0.061595164
98	4.29855	0.060851093
99	4.29855	0.059657365
100	4.29855	0.05608199
101	4.321484	0.05426282
102	4.321484	0.057817586
103	4.321484	0.056631763
104	4.344642	0.053706348
105	4.368007	0.060266476
106	4.368007	0.057912752
107	4.368007	0.061444204
108	4.368007	0.05204128
109	4.3915544	0.05628297
110	4.3915544	0.05394228
111	4.415256	0.052372195
112	4.415256	0.057034858
113	4.415256	0.06053762
114	4.4390755	0.050835095
115	4.4390755	0.05897024
116	4.4390755	0.054318804
117	4.4629908	0.058586676
118	4.4629908	0.05163347
119	4.4629908	0.05394891
120	4.486994	0.050124984
121	4.486994	0.054744735
122	4.486994	0.057057343
123	4.486994	0.053589527
124	4.5110807	0.056695424
125	4.5110807	0.05093238
126	4.5352435	0.054035388
127	4.5352435	0.052884914
128	4.5594788	0.05138504
129	4.5594788	0.054828517
130	4.5837784	0.051027674
131	4.5837784	0.051027674
132	4.5837784	0.055612274
133	4.60814	0.055239234
134	4.60814	0.04951789
135	4.632558	0.05485517
136	4.632558	0.051425867
137	4.6570244	0.053314254
138	4.6570244	0.053314254
139	4.6570244	0.048747607
140	4.6815376	0.048335034
141	4.6815376	0.04719482
142	4.6815376	0.049475845
143	4.7060933	0.04790205
144	4.7060933	0.053601954
145	4.730686	0.04516473
146	4.730686	0.050861992
147	4.730686	0.052002296
148	4.755309	0.046958447
149	4.755309	0.052654445
150	4.755309	0.04809785
151	4.779963	0.048724327
152	4.779963	0.04758459
153	4.779963	0.045306902
154	4.804643	0.05045866
155	4.804643	0.045902774
156	4.804643	0.045902774
157	4.8293447	0.04418814
158	4.8293447	0.04646626
159	4.8540673	0.04813694
160	4.8540673	0.04927641
161	4.8788037	0.045214567
162	4.8788037	0.049773782
163	4.8788037	0.047493562
164	4.8788037	0.044074383
165	4.903557	0.045674853
166	4.903557	0.045674853
167	4.928319	0.04267669
168	4.928319	0.046098847
169	4.928319	0.04495786
170	4.9530907	0.044204153
171	4.977875	0.04569568
172	4.977875	0.04569568
173	4.977875	0.044553712
174	5.002664	0.04600873
175	5.002664	0.042579845
176	5.027464	0.041710947
177	5.027464	0.046283897
178	5.027464	0.041710947
179	5.027464	0.041710947
180	5.052268	0.041947182
181	5.052268	0.040802576
182	5.077083	0.043291006
183	5.077083	0.043291006
184	5.1019073	0.04345706
185	5.1019073	0.04460257
186	5.1267405	0.042440075
187	5.1267405	0.04358622
188	5.1267405	0.04358622
189	5.1267405	0.040146384
190	5.151587	0.037945367
191	5.151587	0.041387107
192	5.1764474	0.03800383
193	5.1764474	0.03800383
194	5.1764474	0.042595875
195	5.201328	0.040330026
196	5.201328	0.041478183
197	5.226231	0.042626765
198	5.226231	0.04032936
199	5.226231	0.03688291
200	5.2511616	0.040301595
201	5.276133	0.040250417
202	5.276133	0.039100613
203	5.276133	0.0356524
204	5.276133	0.04254895
205	5.3011513	0.035579916
206	5.3011513	0.036729343
207	5.3262253	0.03893807
208	5.3513637	0.03538392
209	5.3513637	0.039982624
210	5.3513637	0.03538392
211	5.3513637	0.03423426
212	5.376572	0.03641679
213	5.4018545	0.03284313
214	5.4018545	0.0374382
215	5.4018545	0.038587824
216	5.4018545	0.0374382
217	5.427216	0.03385733
218	5.427216	0.035006285
219	5.452657	0.037159324
220	5.452657	0.037159324
221	5.4781847	0.038159106
222	5.4781847	0.038159106
223	5.4781847	0.032423466
224	5.5037985	0.03685961
225	5.5037985	0.033420816
226	5.5037985	0.034567095
227	5.5294976	0.03555911
228	5.5294976	0.030979756
229	5.5552855	0.03311679
230	5.5552855	0.037692394
231	5.5552855	0.03654843
232	5.5811577	0.034106106
233	5.5811577	0.034106106
234	5.607117	0.03623399
235	5.607117	0.031671926
236	5.607117	0.03623399
237	5.607117	0.031671926
238	5.6331625	0.03380021
239	5.659288	0.03592301
240	5.659288	0.03478553
241	5.659288	0.031376284
242	5.659288	0.03478553
243	5.685494	0.03236612
244	5.685494	0.03236612
245	5.7117796	0.02996067
246	5.7117796	0.028829942
247	5.7117796	0.034486834
248	5.7117796	0.035619177
249	5.7381377	0.030952824
250	5.7381377	0.032082226
251	5.7645698	0.03419899
252	5.7645698	0.028567776
253	5.7645698	0.031945135
254	5.791069	0.03181157
255	5.791069	0.03181157
256	5.8176317	0.033924863
257	5.8176317	0.028325293
258	5.8176317	0.032803964
259	5.8442574	0.029327841
260	5.8442574	0.030443866
261	5.8442574	0.033794835
262	5.870939	0.02921577
263	5.870939	0.03255513
264	5.8976717	0.029108746
265	5.8976717	0.026893346
266	5.8976717	0.034658436
267	5.8976717	0.032436583
268	5.924455	0.029007446
269	5.9512854	0.03111475
270	5.9512854	0.03111475
271	5.9781585	0.03211553
272	5.9781585	0.02882421
273	5.9781585	0.029920243
274	5.9781585	0.02882421
275	6.0050716	0.026560083
276	6.0050716	0.02874194
277	6.032023	0.030842056
278	6.032023	0.030842056
279	6.0590086	0.026436144
280	6.0590086	0.031849418
281	6.0590086	0.031849418
282	6.0860276	0.028539618
283	6.0860276	0.028539618
284	6.0860276	0.029616995
285	6.1130843	0.027418744
286	6.1130843	0.027418744
287	6.1401787	0.031657122
288	6.1401787	0.02951927
289	6.167311	0.030549949
290	6.167311	0.031614386
291	6.167311	0.02524198
292	6.194488	0.027355462
293	6.194488	0.030526545
294	6.2217097	0.031571142
295	6.2217097	0.026312703
296	6.2217097	0.027362889
297	6.2489753	0.02843069
298	6.2489753	0.03052385
299	6.2762938	0.031591166
300	6.2762938	0.026386837
301	6.2762938	0.027425999
302	6.303658	0.02851753
303	6.303658	0.030588675
304	6.3310757	0.028588178
305	6.3310757	0.029617839
306	6.3310757	0.029617839
307	6.3310757	0.025505088
308	6.3585434	0.026631502
309	6.3585434	0.023571633
310	6.3860664	0.027767835
311	6.3860664	0.02472255
312	6.3860664	0.031842016
313	6.413643	0.023866681
314	6.413643	0.028913556
315	6.413643	0.02487436
316	6.441274	0.027052183
317	6.441274	0.025045589
318	6.468963	0.024242168
319	6.468963	0.024242168
320	6.468963	0.027232436
321	6.4967103	0.027435955
322	6.4967103	0.024463695
323	6.5245147	0.025689084
324	6.5245147	0.025689084
325	6.5523787	0.023011487
326	6.5523787	0.02888709
327	6.5523787	0.027905323
328	6.580303	0.025249077
329	6.580303	0.02330631
330	6.580303	0.027195815
331	6.608289	0.022658704
332	6.608289	0.025554933
333	6.636335	0.025880488
334	6.636335	0.028768577
335	6.6644416	0.02718282
336	6.6644416	0.022410316
337	6.6644416	0.025271216
338	6.6644416	0.02431658
339	6.6926155	0.024694316
340	6.7208495	0.026980447
341	6.7208495	0.025091732
342	6.7208495	0.026035385
343	6.7208495	0.021325339
344	6.7491484	0.023634743
345	6.7491484	0.020829923
346	6.777517	0.024083529
347	6.8059487	0.026403723
348	6.8059487	0.025476025
349	6.8059487	0.020850435
350	6.8344502	0.023193093
351	6.8344502	0.02503477
352	6.8344502	0.023193093
353	6.863019	0.020964006
354	6.863019	0.022791093
355	6.891654	0.025146492
356	6.891654	0.026058186
357	6.9203625	0.02478172
358	6.9203625	0.023875983
359	6.9203625	0.023875983
360	6.9203625	0.023875983
361	6.9491434	0.02084518
362	6.9491434	0.026247516
363	6.9780016	0.023235912
364	6.9780016	0.025028348
365	6.9780016	0.021445818
366	6.9780016	0.02234038
367	6.9780016	0.024131393
368	7.006931	0.021171799
369	7.006931	0.021171799
370	7.0359387	0.020920781
371	7.0359387	0.022692056
372	7.0650268	0.021572897
373	7.0650268	0.019810764
374	7.094196	0.021361263
375	7.094196	0.022238772
376	7.12345	0.022042818
377	7.12345	0.022042818
378	7.12345	0.018551338
379	7.152787	0.022737598
380	7.152787	0.020127103
381	7.1822095	0.023443546
382	7.1822095	0.020842807
383	7.1822095	0.01824603
384	7.21171	0.02070346
385	7.21171	0.022430975
386	7.241288	0.023160938
387	7.241288	0.01714347
388	7.241288	0.018860823
389	7.241288	0.020579355
390	7.2709346	0.019609561
391	7.3006525	0.022071443
392	7.3006525	0.018655412
393	7.3006525	0.022071443
394	7.330434	0.017714562
395	7.330434	0.021970663
396	7.330434	0.016864384
397	7.360279	0.017632846
398	7.360279	0.021027228
399	7.390184	0.017554354
400	7.390184	0.01670901
401	7.390184	0.019246101
402	7.4201436	0.01832075
403	7.4201436	0.015790705
404	7.4501586	0.018244503
405	7.480228	0.019848084
406	7.480228	0.02153037
407	7.480228	0.018166384
408	7.510348	0.019764284
409	7.540513	0.015489578
410	7.540513	0.021353468
411	7.540513	0.018839944
412	7.540513	0.022191692
413	7.5707254	0.014567773
414	7.5707254	0.017075488
415	7.5707254	0.016239727
416	7.6009817	0.016980307
417	7.631284	0.016877132
418	7.631284	0.018545905
419	7.631284	0.016877132
420	7.661627	0.018432314
421	7.6920133	0.018309204
422	7.6920133	0.018309204
423	7.7224402	0.014846283
424	7.7224402	0.019840112
425	7.752912	0.0188632
426	7.752912	0.014703119
427	7.752912	0.01803136
428	7.7834206	0.017042005
429	7.8139715	0.016040916
430	7.8139715	0.01770403
431	7.844569	0.019184837
432	7.844569	0.015858918
433	7.8752127	0.017326666
434	7.905913	0.013794609
435	7.905913	0.017120017
436	7.936671	0.01690178
437	7.936671	0.014407214
438	7.9674964	0.012514232
439	7.9674964	0.014177497
440	7.9674964	0.018336033
441	7.998393	0.01060886
442	7.998393	0.014770022
443	7.998393	0.014770022
444	8.029364	0.016184457
445	8.060411	0.0167578
446	8.060411	0.013427297
447	8.060411	0.011761972
448	8.060411	0.01426009
449	8.091546	0.01232582
450	8.12276	0.0137130115
451	8.12276	0.011212238
452	8.154058	0.013425422
453	8.154058	0.013425422
454	8.185444	0.012295296
455	8.185444	0.014797599
456	8.216919	0.013659518
457	8.216919	0.015328441
458	8.248483	0.013346189
459	8.248483	0.013346189
460	8.248483	0.011676164
461	8.280136	0.013861213
462	8.311881	0.012698016
463	8.311881	0.010190871
464	8.311881	0.014369072
465	8.311881	0.012698016
466	8.343719	0.009855093
467	8.343719	0.010691146
468	8.37565	0.011184763
469	8.37565	0.01369325
470	8.407673	0.010837098
471	8.407673	0.012509799
472	8.439794	0.011320257
473	8.439794	0.012156313
474	8.472009	0.011797794
475	8.472009	0.01430743
476	8.504323	0.01310761
477	8.504323	0.01310761
478	8.504323	0.010598446
479	8.536728	0.012739781
480	8.536728	0.008558049
481	8.569223	0.012366573
482	8.569223	0.014039205
483	8.601804	0.011151826
484	8.601804	0.0144964345
485	8.601804	0.009480113
486	8.634462	0.014947221
487	8.634462	0.009096489
488	8.634462	0.012439381
489	8.667195	0.011213263
490	8.667195	0.010378195
491	8.7	0.010817297
492	8.7	0.010817297
493	8.732866	0.012918083
494	8.732866	0.01208332
495	8.765791	0.010004033
496	8.765791	0.012506047
497	8.765791	0.010004033
498	8.798772	0.0129206395
499	8.831801	0.008330305
500	8.831801	0.01082788
501	8.831801	0.009995152
502	8.831801	0.011660298
503	8.8979845	0.009951769
504	8.8979845	0.008289608
505	8.8979845	0.013276835
506	8.8979845	0.010782987
507	8.93113	0.008671053
508	8.964309	0.013190776
509	8.964309	0.010701389
510	8.964309	0.009871833
511	8.997519	0.0077472734
512	8.997519	0.00940408
513	8.997519	0.00940408
514	8.997519	0.0052630324
515	9.0640135	0.009268235
516	9.0640135	0.010094893
517	9.0640135	0.010094893
518	9.0640135	0.0067890105
519	9.097298	0.009599195
520	9.097298	0.009599195
521	9.1306095	0.009095635
522	9.1306095	0.010745261
523	9.163945	0.008584036
524	9.163945	0.009407839
525	9.163945	0.0077601033
526	9.197309	0.0047754413
527	9.197309	0.010533228
528	9.230702	0.009181767
529	9.230702	0.009181767
530	9.264133	0.010289403
531	9.264133	0.0061851493
532	9.297606	0.0056483615
533	9.297606	0.00974799
534	9.297606	0.008107484
535	9.331127	0.005925173
536	9.331127	0.00920159
537	9.364704	0.00619628
538	9.364704	0.007832802
539	9.364704	0.008651393
540	9.398348	0.0056459634
541	9.432068	0.008361254
542	9.432068	0.008361254
543	9.432068	0.0075442092
544	9.465878	0.00780646
545	9.499778	0.0088831885
546	9.499778	0.0088831885
547	9.499778	0.0048038955
548	9.499778	0.009699134
549	9.533782	0.0050664735
550	9.533782	0.0050664735
551	9.56789	0.0053274613
552	9.56789	0.0077727614
553	9.602108	0.00640313
554	9.636442	0.0042190943
555	9.636442	0.00910794
556	9.636442	0.008293199
557	9.636442	0.007478511
558	9.670891	0.006923035
559	9.670891	0.004478521
560	9.705458	0.008810884
561	9.705458	0.003920859
562	9.705458	0.005551225
563	9.740147	0.0058075003
564	9.740147	0.004176738
565	9.774952	0.0076918486
566	9.774952	0.00524504
567	9.774952	0.0027969924
568	9.809876	0.0046772175
569	9.809876	0.0046772175
570	9.844922	0.004920793
571	9.844922	0.0073719155
572	9.880079	0.0018842148
573	9.880079	0.0059758704
574	9.880079	0.0035215148
575	9.880079	0.0059758704
576	9.915351	0.0029296714
577	9.950728	0.0023253942
578	9.950728	0.004787783
579	9.950728	0.007248372
580	9.9862175	0.0049974057
581	10.021805	0.006017831
582	10.021805	0.0043711895
583	10.021805	0.006017831
584	10.0574875	0.0062026163
585	10.093268	0.0071992595
586	10.093268	0.003065084
587	10.093268	0.0063728234
588	10.093268	0.0071992595
589	10.129129	0.004868516
590	10.129129	0.0023801671
591	10.165076	0.0049992907
592	10.165076	0.0074910005
593	10.201103	0.0051101744
594	10.201103	0.0051101744
595	10.201103	0.00093854795
596	10.237205	0.0018527828
597	10.237205	0.006035129
598	10.273377	0.0061036334
599	10.273377	0.003587737
600	10.309619	0.0019388329
601	10.309619	0.0027818873
602	10.309619	0.0010954575
603	10.309619	0.0061485018
604	10.382294	0.005312725
605	10.382294	0.0036174157
606	10.382294	0.0036174157
607	10.382294	0.005312725
608	10.418722	0.001867726
609	10.418722	0.0010150285
610	10.455207	0.0043504424
611	10.455207	0.0043504424
612	10.491745	0.00424756
613	10.491745	0.0025307394
614	10.491745	0.00424756
615	10.491745	0.0008118736
616	10.528337	0.000662497
617	10.528337	0.000662497
618	10.528337	0.0049740965
619	10.564976	0.0039453856
620	10.564976	0.001347027
621	10.6016655	0.002005471
622	10.6016655	0.0037447016
623	10.6016655	0.002005471
624	10.638403	0.0026358045
625	10.638403	0.0026358045
626	10.675181	0.0023604217
627	10.675181	0.00027588656
628	10.675181	0.0032378929
629	10.712009	0.000599312
630	10.712009	0.0046926457
631	10.748881	0.0025882516
632	10.748881	7.154656e-05
633	10.748881	0.0017023114
634	10.785796	0.0013174732
635	10.785796	0.00046503003
636	10.822758	0.0035783013
637	10.822758	0.002684901
638	10.85976	0.0013636068
639	10.85976	0.003131842
640	10.85976	0.0013636068
641	10.85976	0.0022340438
642	10.896815	5.9679212e-05
643	10.896815	5.9679212e-05
644	10.933921	0.0024120081
645	10.933921	0.0003153817
646	10.971086	0.0024835265
647	10.971086	0.0024835265
648	11.008313	6.5867855e-05
649	11.008313	0.0018967531
650	11.008313	0.0017682048
651	11.045604	0.0014872124
652	11.045604	0.0014872124
653	11.045604	0.0031107338
654	11.082964	0.00061625417
655	11.082964	0.0012327823
656	11.120395	0.00085192244
657	11.120395	0.00085192244
658	11.157903	0.0010626334
659	11.157903	0.0008013177
660	11.157903	0.002668714
661	11.195488	0.0012482259
662	11.195488	0.0015605544
663	11.233159	0.0014100868
664	11.233159	0.0023513702
665	11.233159	0.0023513702
666	11.27091	0.0003394477
667	11.308747	0.0030779869
668	11.308747	0.002128737
669	11.308747	0.0007147548
670	11.308747	0.00023245328
671	11.346671	0.0030044816
672	11.346671	0.0030044816
673	11.384688	0.0019966378
674	11.384688	0.0019966378
675	11.384688	0.004867227
676	11.422794	0.0019631411
677	11.460994	0.0038756707
678	11.460994	2.6571564e-05
679	11.460994	0.0009878625
680	11.499285	2.7517486e-05
681	11.499285	0.002922794
682	11.537676	0.0010151407
683	11.537676	0.001983549
684	11.537676	0.001983549
685	11.57616	0.001057737
686	11.614738	0.0011188369
687	11.614738	0.0011188369
688	11.614738	0.0011188369
689	11.614738	0.005017883
690	11.653419	0.004128239
691	11.653419	0.003150979
692	11.692195	0.0022717868
693	11.692195	0.0022717868
694	11.7310705	0.0023855648
695	11.7310705	0.0023855648
696	11.770039	0.0044847038
697	11.770039	0.005469687
698	11.770039	0.0025157186
699	11.770039	0.0015318886
700	11.80911	0.003646509
701	11.848276	0.0038069529
702	11.848276	0.0038069529
703	11.848276	0.0018304542
704	11.887539	0.0029901774
705	11.926904	0.0031738167
706	11.926904	0.0021822175
707	11.926904	0.0021822175
708	11.926904	0.0051569906
709	11.96636	0.0063487575
710	11.96636	0.005355579
711	11.96636	0.005355579
712	12.005916	0.0035754747
713	12.045566	0.005782278
714	12.045566	0.003791606
715	12.045566	0.0067778244
716	12.045566	0.0027968253
717	12.08531	0.0060091023
718	12.125147	0.005247263
719	12.165078	0.0024974567
720	12.165078	0.005488418
721	12.165078	0.0044918633
722	12.2051	0.0067336764
723	12.2051	0.003741773
724	12.245213	0.0039943177
725	12.245213	0.0039943177
726	12.285415	0.0032551736
727	12.285415	0.0072437483
728	12.285415	0.0072437483
729	12.325706	0.003517029
730	12.325706	0.005511379
731	12.366082	0.0077675735
732	12.366082	0.0047790497
733	12.366082	0.0067715175
734	12.366082	0.0077675735
735	12.366082	0.0047790497
736	12.406544	0.0050461004
737	12.406544	0.00703695
738	12.406544	0.00604157
739	12.447091	0.0053144093
740	12.447091	0.006308855
741	12.4877205	0.0035953019
742	12.4877205	0.006575671
743	12.4877205	0.0035953019
744	12.528432	0.005850054
745	12.528432	0.0068419315
746	12.528432	0.0068419315
747	12.569222	0.0090853255
748	12.569222	0.005125578
749	12.610092	0.0053910534
750	12.610092	0.008355591
751	12.610092	0.0053910534
752	12.65104	0.008610675
753	12.65104	0.008610675
754	12.65104	0.006639165
755	12.692061	0.0059102345
756	12.733161	0.00616195
757	12.733161	0.008124939
758	12.733161	0.005180205
759	12.774332	0.0054279957
760	12.774332	0.007386528
761	12.815578	0.005669009
762	12.815578	0.0046921717
763	12.815578	0.009571645
764	12.856895	0.0059019458
765	12.856895	0.0059019458
766	12.856895	0.00784798
767	12.898286	0.009033146
768	12.898286	0.009033146
769	12.898286	0.008064406
770	12.939752	0.0063377023
771	12.9812975	0.0065376624
772	12.9812975	0.009423196
773	12.9812975	0.008462238
774	12.9812975	0.0065376624
775	13.022915	0.0086413855
776	13.022915	0.0086413855
777	13.064617	0.006897229
778	13.064617	0.008804894
779	13.106403	0.008003098
780	13.106403	0.0070531955
781	13.106403	0.009900192
782	13.148273	0.0109675545
783	13.148273	0.008137305
784	13.148273	0.009081778
785	13.190237	0.008252584
786	13.232299	0.0111466665
787	13.232299	0.007411248
788	13.232299	0.008346942
789	13.232299	0.008346942
790	13.274461	0.01027558
791	13.274461	0.01027558
792	13.316735	0.0075415103
793	13.316735	0.012154594
794	13.316735	0.008466303
795	13.359119	0.008489398
796	13.359119	0.011240174
797	13.401608	0.011220674
798	13.401608	0.0029887985
799	13.401608	0.0066588614
800	13.401608	0.009399307
801	13.401608	0.005743168
802	13.444202	0.008458605
803	13.444202	0.011174224
804	13.444202	0.01207681
805	13.4869	0.0084038535
806	13.4869	0.011100565
807	13.4869	0.012892326
808	13.529684	0.010109913
809	13.529684	0.011001001
810	13.529684	0.010109913
811	13.5725565	0.010874239
812	13.5725565	0.00998929
813	13.615511	0.012472194
814	13.615511	0.008081095
815	13.615511	0.008962019
816	13.658532	0.008795118
817	13.658532	0.011409265
818	13.658532	0.011409265
819	13.70162	0.01119459
820	13.70162	0.012916534
821	13.70162	0.009466907
822	13.744768	0.010952998
823	13.744768	0.012660774
824	13.787966	0.010684592
825	13.787966	0.008985295
826	13.831219	0.009546801
827	13.831219	0.011228387
828	13.831219	0.009546801
829	13.874523	0.012557633
830	13.874523	0.009229932
831	13.917882	0.008884233
832	13.917882	0.008884233
833	13.917882	0.011359948
834	13.961301	0.011775856
835	13.961301	0.011775856
836	13.961301	0.010145158
837	14.004788	0.0097234
838	14.048357	0.008466131
839	14.048357	0.010867653
840	14.048357	0.0092680985
841	14.092026	0.007983296
842	14.092026	0.011150826
843	14.092026	0.011150826
844	14.135807	0.010599783
845	14.135807	0.010599783
846	14.17971	0.013855025
847	14.17971	0.009236596
848	14.17971	0.010010244
849	14.22374	0.007848931
850	14.22374	0.011669571
851	14.267901	0.011728607
852	14.267901	0.007956577
853	14.267901	0.00947037
854	14.312187	0.012470199
855	14.312187	0.009501271
856	14.312187	0.014680149
857	14.312187	0.010246134
858	14.356605	0.012404974
859	14.40114	0.013718636
860	14.40114	0.010840622
861	14.40114	0.007936518
862	14.445791	0.012814242
863	14.445791	0.009968248
864	14.445791	0.009252434
865	14.490547	0.011872006
866	14.490547	0.011872006
867	14.535405	0.010893387
868	14.535405	0.01364858
869	14.535405	0.01364858
870	14.580362	0.009878374
871	14.580362	0.012601179
872	14.625402	0.012855713
873	14.625402	0.010849026
874	14.625402	0.011519605
875	14.670532	0.0097403675
876	14.670532	0.013036882
877	14.670532	0.016293982
878	14.670532	0.014344519
879	14.715739	0.013146826
880	14.715739	0.011855185
881	14.761039	0.010639198
882	14.761039	0.013818734
883	14.761039	0.01191553
884	14.806423	0.009389873
885	14.806423	0.013154462
886	14.806423	0.0150160305
887	14.806423	0.010650979
888	14.851908	0.009971885
889	14.851908	0.0124388
890	14.897503	0.011066423
891	14.897503	0.014079042
892	14.897503	0.012878445
893	14.897503	0.010459543
894	14.943223	0.011448182
895	14.943223	0.012041951
896	14.989081	0.012899528
897	14.989081	0.011153079
898	14.989081	0.014633674
899	14.989081	0.011153079
900	15.035083	0.013074194
901	15.035083	0.013642416
902	15.035083	0.014209039
903	15.081226	0.010917387
904	15.081226	0.014826533
905	15.081226	0.014826533
906	15.127512	0.012060941
907	15.127512	0.012610027
908	15.173932	0.014676153
909	15.173932	0.011456329
910	15.173932	0.011996168
911	15.173932	0.01414278
912	15.22048	0.012378173
913	15.22048	0.01343114
914	15.22048	0.0155219985
915	15.267149	0.014716635
916	15.267149	0.014204436
917	15.267149	0.0131760705
918	15.313926	0.016856251
919	15.313926	0.01284721
920	15.360798	0.011950126
921	15.360798	0.014424684
922	15.360798	0.010952392
923	15.407752	0.016325638
924	15.407752	0.013922574
925	15.407752	0.013922574
926	15.407752	0.013438431
927	15.454782	0.01524857
928	15.454782	0.01524857
929	15.501871	0.016435225
930	15.501871	0.013665508
931	15.501871	0.012267073
932	15.549013	0.015241878
933	15.549013	0.012970155
934	15.549013	0.013881419
935	15.596198	0.014457603
936	15.596198	0.014457603
937	15.596198	0.016669907
938	15.643419	0.015369721
939	15.643419	0.011867584
940	15.643419	0.016236583
941	15.690684	0.012747699
942	15.690684	0.016168144
943	15.690684	0.014464465
944	15.737989	0.013516462
945	15.737989	0.013937421
946	15.78535	0.014180902
947	15.78535	0.014180902
948	15.78535	0.012110976
949	15.78535	0.015413612
950	15.832771	0.014342087
951	15.832771	0.014746346
952	15.832771	0.01675542
953	15.832771	0.014342087
954	15.880263	0.014822798
955	15.880263	0.01600858
956	15.880263	0.01600858
957	15.9278345	0.014047
958	15.9278345	0.015603533
959	15.9754925	0.015522781
960	15.9754925	0.015903547
961	15.9754925	0.013993078
962	15.9754925	0.0132247545
963	16.023241	0.016871478
964	16.023241	0.0161251
965	16.023241	0.015750794
966	16.023241	0.013871782
967	16.071087	0.01700512
968	16.071087	0.01700512
969	16.071087	0.013314925
970	16.119036	0.013073153
971	16.119036	0.014532911
972	16.167088	0.013492679
973	16.167088	0.014210515
974	16.167088	0.015640303
975	16.167088	0.014568785
976	16.21526	0.01664146
977	16.21526	0.014536819
978	16.21526	0.015591451
979	16.21526	0.014536819
980	16.263538	0.015133251
981	16.263538	0.015478973
982	16.263538	0.01720056
983	16.31194	0.016661469
984	16.31194	0.013256257
985	16.31194	0.016322942
986	16.36046	0.014734792
987	16.36046	0.017404381
988	16.36046	0.014398975
989	16.409107	0.016749157
990	16.409107	0.015435775
991	16.409107	0.013452579
992	16.457876	0.01829929
993	16.457876	0.014751297
994	16.457876	0.017014692
995	16.457876	0.014426335
996	16.506775	0.015616225
997	16.506775	0.015297585
998	16.5558	0.015444119
999	16.5558	0.016382083
1000	16.5558	0.016382083
1001	16.5558	0.013557086
1002	16.604952	0.017355643
1003	16.604952	0.017355643
1004	16.604952	0.014898819
1005	16.65424	0.016116403
1006	16.65424	0.013385313
1007	16.65424	0.018518338
1008	16.703651	0.0151389
1009	16.703651	0.017212482
1010	16.703651	0.015733493
1011	16.753197	0.015578672
1012	16.753197	0.016451923
1013	16.753197	0.017321613
1014	16.802868	0.017347723
1015	16.802868	0.014492086
1016	16.802868	0.017914409
1017	16.852669	0.015897026
1018	16.852669	0.015897026
1019	16.852669	0.01840293
1020	16.902597	0.016884267
1021	16.902597	0.01715731
1022	16.902597	0.014687707
1023	16.952652	0.018542029
1024	16.952652	0.018276649
1025	16.952652	0.01587051
1026	16.952652	0.015332262
1027	17.002834	0.017176542
1028	17.002834	0.017176542
1029	17.053139	0.015772093
1030	17.053139	0.015514002
1031	17.053139	0.018335521
1032	17.053139	0.018589763
1033	17.103565	0.017359473
1034	17.103565	0.016857732
1035	17.15411	0.018541072
1036	17.15411	0.019271532
1037	17.15411	0.015839819
1038	17.15411	0.014848862
1039	17.204775	0.017433364
1040	17.204775	0.016470276
1041	17.255554	0.0186368
1042	17.255554	0.015570588
1043	17.255554	0.019104742
1044	17.255554	0.016282154
1045	17.306452	0.019023357
1046	17.306452	0.019481748
1047	17.306452	0.017873488
1048	17.306452	0.016717317
1049	17.306452	0.017873488
1050	17.357456	0.018419916
1051	17.357456	0.017740898
1052	17.357456	0.017514484
1053	17.357456	0.019771585
1054	17.408573	0.018433154
1055	17.408573	0.01976278
1056	17.408573	0.018877244
1057	17.459797	0.017066725
1058	17.459797	0.020344459
1059	17.459797	0.019474339
1060	17.511126	0.016543688
1061	17.511126	0.017410474
1062	17.511126	0.01870562
1063	17.562561	0.019816745
1064	17.562561	0.018116241
1065	17.562561	0.019604737
1066	17.562561	0.017049149
1067	17.614096	0.01770364
1068	17.614096	0.01959663
1069	17.665731	0.017674303
1070	17.665731	0.017257126
1071	17.665731	0.02079219
1072	17.717472	0.018433066
1073	17.717472	0.020080315
1074	17.769308	0.019551566
1075	17.769308	0.018326115
1076	17.821247	0.019607525
1077	17.821247	0.017986502
1078	17.873285	0.021038227
1079	17.873285	0.019031895
1080	17.873285	0.017421354
1081	17.873285	0.020437256
1082	17.925423	0.02062784
1083	17.925423	0.019233972
1084	17.977657	0.018811118
1085	17.977657	0.01900933
1086	17.977657	0.021181418
1087	18.029987	0.021108905
1088	18.029987	0.018365568
1089	18.029987	0.018169187
1090	18.08242	0.020811208
1091	18.08242	0.017505346
1092	18.08242	0.01828562
1093	18.134953	0.018559363
1094	18.134953	0.020099673
1095	18.134953	0.019715182
1096	18.187582	0.019363564
1097	18.187582	0.021454053
1098	18.187582	0.018409986
1099	18.240314	0.019356417
1100	18.240314	0.017845368
1101	18.240314	0.021048522
1102	18.293144	0.020051105
1103	18.293144	0.018373754
1104	18.293144	0.02097933
1105	18.34607	0.019765483
1106	18.34607	0.018292064
1107	18.399097	0.019440435
1108	18.399097	0.017983455
1109	18.399097	0.01907651
1110	18.399097	0.021072606
1111	18.452219	0.020153737
1112	18.452219	0.021226795
1113	18.452219	0.020690646
1114	18.505445	0.018852849
1115	18.505445	0.021860747
1116	18.55877	0.020168211
1117	18.55877	0.020343237
1118	18.55877	0.018589588
1119	18.612196	0.018985454
1120	18.612196	0.021582797
1121	18.612196	0.02141024
1122	18.612196	0.020718735
1123	18.665726	0.023100562
1124	18.665726	0.021734597
1125	18.665726	0.020192891
1126	18.719357	0.0213433
1127	18.719357	0.018790731
1128	18.77309	0.02042548
1129	18.77309	0.020763138
1130	18.77309	0.022617262
1131	18.77309	0.019411063
1132	18.826931	0.022011966
1133	18.826931	0.021006204
1134	18.88087	0.020060172
1135	18.88087	0.023231288
1136	18.88087	0.022064094
1137	18.88087	0.019224038
1138	18.93492	0.021438168
1139	18.93492	0.021271737
1140	18.989075	0.022963472
1141	18.989075	0.020641273
1142	18.989075	0.019977165
1143	19.043344	0.021661358
1144	19.043344	0.019840196
1145	19.043344	0.021827048
1146	19.097717	0.023003051
1147	19.097717	0.020194547
1148	19.097717	0.023333099
1149	19.097717	0.022507729
1150	19.152205	0.02153191
1151	19.206806	0.020719346
1152	19.206806	0.02055483
1153	19.206806	0.020390246
1154	19.206806	0.023021312
1155	19.26152	0.022199266
1156	19.26152	0.023182353
1157	19.26152	0.021871572
1158	19.316359	0.023981003
1159	19.316359	0.023655092
1160	19.316359	0.020226376
1161	19.371311	0.021671833
1162	19.371311	0.023132982
1163	19.371311	0.0223217
1164	19.426382	0.021303678
1165	19.426382	0.023883607
1166	19.426382	0.021626616
1167	19.481583	0.023317892
1168	19.481583	0.023317892
1169	19.481583	0.020914853
1170	19.536905	0.02383762
1171	19.536905	0.022411568
1172	19.536905	0.020821938
1173	19.592361	0.021641804
1174	19.592361	0.023996655
1175	19.592361	0.020854043
1176	19.647947	0.023337556
1177	19.647947	0.021938711
1178	19.647947	0.020847501
1179	19.703665	0.024641272
1180	19.703665	0.022495065
1181	19.703665	0.02110873
1182	19.703665	0.022187477
1183	19.759518	0.023903714
1184	19.759518	0.022842294
1185	19.759518	0.022994313
1186	19.8155	0.022236291
1187	19.8155	0.024783684
1188	19.8155	0.024932846
1189	19.8155	0.024036262
1190	19.871618	0.025745336
1191	19.871618	0.023973834
1192	19.92787	0.022256201
1193	19.92787	0.023137525
1194	19.984253	0.0240186
1195	19.984253	0.022421611
1196	19.984253	0.021401512
1197	20.04076	0.024414122
1198	20.04076	0.02110297
1199	20.04076	0.023696613
1200	20.04076	0.022401523
1201	20.04076	0.02498753
1202	20.097397	0.023629392
1203	20.097397	0.025760831
1204	20.097397	0.023059407
1205	20.097397	0.024056286
1206	20.154158	0.024378615
1207	20.154158	0.025646858
1208	20.154158	0.023814104
1209	20.211042	0.026903687
1210	20.211042	0.02340721
1211	20.268044	0.021024702
1212	20.268044	0.024928998
1213	20.268044	0.022003233
1214	20.325161	0.024612667
1215	20.325161	0.023643903
1216	20.325161	0.026546547
1217	20.325161	0.022673778
1218	20.382399	0.025795147
1219	20.382399	0.024832238
1220	20.382399	0.025932858
1221	20.439749	0.02722683
1222	20.439749	0.024350105
1223	20.497206	0.023040185
1224	20.497206	0.025910182
1225	20.497206	0.02262949
1226	20.554777	0.024046404
1227	20.554777	0.024592288
1228	20.554777	0.024728572
1229	20.612452	0.025585497
1230	20.612452	0.025449658
1231	20.612452	0.02354548
1232	20.67023	0.02643689
1233	20.67023	0.023313522
1234	20.67023	0.024943609
1235	20.728125	0.02321547
1236	20.728125	0.027146125
1237	20.728125	0.025248809
1238	20.728125	0.02592638
1239	20.786127	0.025011327
1240	20.844248	0.026939958
1241	20.844248	0.023962205
1242	20.844248	0.023420494
1243	20.844248	0.02355588
1244	20.902489	0.02534945
1245	20.902489	0.023726072
1246	20.902489	0.025890747
1247	20.960854	0.025248634
1248	20.960854	0.024842648
1249	20.960854	0.025925504
1250	21.01934	0.02609974
1251	21.01934	0.02434127
1252	21.01934	0.026640795
1253	21.077965	0.023704305
1254	21.077965	0.027219031
1255	21.136715	0.022933153
1256	21.136715	0.025767135
1257	21.136715	0.022392528
1258	21.195602	0.02283251
1259	21.195602	0.024449106
1260	21.195602	0.025391545
1261	21.254625	0.023799418
1262	21.254625	0.024336198
1263	21.254625	0.025945378
1264	21.254625	0.027417874
1265	21.313795	0.025143977
1266	21.313795	0.025277074
1267	21.373102	0.02724751
1268	21.373102	0.02552519
1269	21.373102	0.023400044
1270	21.432562	0.022445193
1271	21.432562	0.028251847
1272	21.432562	0.026540503
1273	21.492172	0.025296591
1274	21.492172	0.024113383
1275	21.551928	0.027193619
1276	21.551928	0.026276099
1277	21.551928	0.023916217
1278	21.611845	0.02817161
1279	21.611845	0.027121503
1280	21.671919	0.027716849
1281	21.73215	0.025031626
1282	21.73215	0.025031626
1283	21.79255	0.0287159
1284	21.79255	0.026454756
1285	21.79255	0.024862157
1286	21.79255	0.026853314
1287	21.853107	0.026578778
1288	21.853107	0.028048065
1289	21.913834	0.028327351
1290	21.913834	0.024712825
1291	21.913834	0.02765733
1292	21.913834	0.026586225
1293	21.97472	0.027810823
1294	21.97472	0.027005406
1295	21.97472	0.025933295
1296	22.035757	0.025284952
1297	22.035757	0.028772304
1298	22.035757	0.026760804
1299	22.035757	0.02850407
1300	22.096922	0.025175478
1301	22.096922	0.026918406
1302	22.096922	0.028793445
1303	22.158209	0.02667084
1304	22.158209	0.02880985
1305	22.158209	0.028943637
1306	22.158209	0.02733935
1307	22.2196	0.028556608
1308	22.2196	0.02775577
1309	22.281088	0.025504185
1310	22.281088	0.02803544
1311	22.342663	0.031243132
1312	22.342663	0.026850685
1313	22.342663	0.02605202
1314	22.342663	0.025385682
1315	22.40431	0.02607032
1316	22.40431	0.025671279
1317	22.40431	0.028997594
1318	22.46603	0.027821256
1319	22.46603	0.025959563
1320	22.46603	0.030216252
1321	22.46603	0.030216252
1322	22.527822	0.026918933
1323	22.527822	0.028915036
1324	22.589682	0.028154776
1325	22.589682	0.028154776
1326	22.589682	0.028154776
1327	22.651613	0.030747697
1328	22.651613	0.029409932
1329	22.651613	0.026338013
1330	22.651613	0.02967728
1331	22.713621	0.027607631
1332	22.775713	0.029724067
1333	22.775713	0.02702626
1334	22.775713	0.027564945
1335	22.775713	0.029453725
1336	22.837917	0.0312267
1337	22.837917	0.028772129
1338	22.837917	0.028636163
1339	22.900244	0.027157955
1340	22.900244	0.030176738
1341	22.900244	0.030727757
1342	22.962717	0.029565278
1343	22.962717	0.029426254
1344	23.025362	0.027862985
1345	23.025362	0.02926241
1346	23.025362	0.031511966
1347	23.088211	0.030976374
1348	23.088211	0.029557556
1349	23.088211	0.026312442
1350	23.151245	0.02903664
1351	23.151245	0.027896388
1352	23.151245	0.03276125
1353	23.151245	0.031038754
1354	23.214472	0.03012186
1355	23.214472	0.03301048
1356	23.277853	0.03023566
1357	23.277853	0.028497843
1358	23.277853	0.031396657
1359	23.277853	0.026188355
1360	23.341383	0.032124337
1361	23.341383	0.031248493
1362	23.341383	0.028772654
1363	23.341383	0.029791484
1364	23.405016	0.03214579
1365	23.405016	0.030388637
1366	23.405016	0.033465154
1367	23.46873	0.0318917
1368	23.46873	0.03306776
1369	23.46873	0.026905965
1370	23.532497	0.028565204
1371	23.532497	0.031066341
1372	23.596298	0.032618664
1373	23.596298	0.030108074
1374	23.596298	0.03128874
1375	23.596298	0.029665342
1376	23.660122	0.031681076
1377	23.660122	0.03138523
1378	23.723969	0.030314341
1379	23.723969	0.030314341
1380	23.787855	0.029407563
1381	23.787855	0.031493243
1382	23.787855	0.029407563
1383	23.851814	0.030607067
1384	23.851814	0.02926127
1385	23.851814	0.030906001
1386	23.915913	0.028832044
1387	23.915913	0.032288246
1388	23.915913	0.031836666
1389	23.980223	0.02811295
1390	23.980223	0.030223541
1391	24.044846	0.029214762
1392	24.044846	0.031340502
1393	24.109835	0.026079163
1394	24.109835	0.027750775
1395	24.109835	0.031105792
1396	24.175224	0.030418409
1397	24.175224	0.029343234
1398	24.175224	0.027351007
1399	24.241024	0.028498983
1400	24.307222	0.025336497
1401	24.307222	0.030302925
1402	24.307222	0.02999121
1403	24.307222	0.027193706
1404	24.373781	0.03247653
1405	24.373781	0.031530246
1406	24.373781	0.028389178
1407	24.373781	0.026514139
1408	24.440672	0.02789174
1409	24.507845	0.029803863
1410	24.507845	0.026461938
1411	24.507845	0.031404655
1412	24.57523	0.025523353
1413	24.57523	0.030664336
1414	24.57523	0.027924968
1415	24.57523	0.033749804
1416	24.642765	0.027838876
1417	24.642765	0.032245684
1418	24.642765	0.030116942
1419	24.710386	0.031096743
1420	24.710386	0.028949868
1421	24.710386	0.032092508
1422	24.778038	0.029982166
1423	24.778038	0.034704857
1424	24.845655	0.031795878
1425	24.845655	0.028739583
1426	24.913195	0.033055265
1427	24.913195	0.02822098
1428	24.913195	0.030281587
1429	24.913195	0.032532994
1430	24.980614	0.029330948
1431	24.980614	0.03498288
1432	24.980614	0.031786647
1433	24.980614	0.033912484
1434	25.0479	0.03128092
1435	25.0479	0.03271771
1436	25.115068	0.03321998
1437	25.115068	0.032669418
1438	25.115068	0.030843977
1439	25.115068	0.031390328
1440	25.182173	0.029737849
1441	25.182173	0.032330193
1442	25.182173	0.031958163
1443	25.249243	0.031116951
1444	25.249243	0.032440297
1445	25.249243	0.029613642
1446	25.316326	0.03070896
1447	25.316326	0.03128382
1448	25.316326	0.03051739
1449	25.383453	0.030167256
1450	25.383453	0.031726696
1451	25.383453	0.031531125
1452	25.450655	0.032452255
1453	25.450655	0.032651648
1454	25.450655	0.031854864
1455	25.450655	0.029481722
1456	25.517958	0.033872694
1457	25.517958	0.032050833
1458	25.517958	0.032656927
1459	25.585394	0.029253986
1460	25.652975	0.029732406
1461	25.652975	0.03179333
1462	25.652975	0.031586498
1463	25.652975	0.030143723
1464	25.72073	0.031728543
1465	25.72073	0.031102454
1466	25.788675	0.029596789
1467	25.788675	0.029177116
1468	25.788675	0.032541703
1469	25.788675	0.032752894
1470	25.856817	0.03169751
1471	25.856817	0.03042605
1472	25.856817	0.033184253
1473	25.92517	0.030865852
1474	25.92517	0.034711286
1475	25.92517	0.03214579
1476	25.993748	0.030685857
1477	25.993748	0.03175632
1478	25.993748	0.0334714
1479	26.062557	0.030730218
1480	26.062557	0.03201874
1481	26.062557	0.03352271
1482	26.1316	0.0333606
1483	26.1316	0.03271542
1484	26.1316	0.029705897
1485	26.200878	0.034268726
1486	26.200878	0.031260356
1487	26.270395	0.030660823
1488	26.270395	0.032807786
1489	26.270395	0.028726865
1490	26.340147	0.032198112
1491	26.340147	0.03262649
1492	26.340147	0.0328406
1493	26.340147	0.032198112
1494	26.41014	0.031151045
1495	26.41014	0.03435256
1496	26.480366	0.033288352
1497	26.480366	0.031373456
1498	26.480366	0.029668415
1499	26.480366	0.030947292
1500	26.550812	0.03285124
1501	26.550812	0.031579114
1502	26.621479	0.031556
1503	26.621479	0.033245496
1504	26.621479	0.031133207
1505	26.69236	0.033832815
1506	26.69236	0.031096479
1507	26.763443	0.033146065
1508	26.763443	0.034823336
1509	26.763443	0.03062639
1510	26.834717	0.0320336
1511	26.834717	0.03412731
1512	26.906176	0.032382254
1513	26.906176	0.031545803
1514	26.977808	0.03189179
1515	26.977808	0.033772778
1516	26.977808	0.033563726
1517	26.977808	0.03314589
1518	27.0496	0.030984193
1519	27.0496	0.033912838
1520	27.12155	0.032803122
1521	27.12155	0.03196511
1522	27.12155	0.031546067
1523	27.12155	0.034061365
1524	27.193628	0.03485637
1525	27.193628	0.03359365
1526	27.265833	0.032085035
1527	27.265833	0.035043847
1528	27.265833	0.03229607
1529	27.338156	0.03419238
1530	27.338156	0.032281563
1531	27.410585	0.03336016
1532	27.410585	0.03336016
1533	27.483099	0.031905062
1534	27.483099	0.034271896
1535	27.483099	0.0331949
1536	27.483099	0.03491945
1537	27.555698	0.033712126
1538	27.555698	0.035234872
1539	27.628374	0.03187069
1540	27.628374	0.035154335
1541	27.628374	0.03296244
1542	27.701113	0.03334344
1543	27.701113	0.034449257
1544	27.701113	0.034449257
1545	27.773933	0.03578536
1546	27.773933	0.03511301
1547	27.773933	0.032881152
1548	27.846838	0.03312583
1549	27.846838	0.03425164
1550	27.919828	0.033871815
1551	27.919828	0.035466727
1552	27.919828	0.0325096
1553	27.992926	0.035826262
1554	27.992926	0.033755086
1555	27.992926	0.031923175
1556	28.066114	0.035535384
1557	28.066114	0.0346055
1558	28.066114	0.033677533
1559	28.13941	0.033872254
1560	28.13941	0.035748247
1561	28.212822	0.032695014
1562	28.212822	0.033637837
1563	28.212822	0.03552939
1564	28.286366	0.036061123
1565	28.286366	0.034150116
1566	28.286366	0.033673663
1567	28.360044	0.03326644
1568	28.360044	0.036154848
1569	28.360044	0.03446784
1570	28.43389	0.035553277
1571	28.43389	0.03482466
1572	28.43389	0.03628341
1573	28.507908	0.034240812
1574	28.582127	0.03367894
1575	28.582127	0.03392525
1576	28.582127	0.03367894
1577	28.582127	0.036394436
1578	28.656525	0.0363723
1579	28.656525	0.035624318
1580	28.656525	0.035375252
1581	28.731121	0.034621883
1582	28.805902	0.03388766
1583	28.805902	0.036415245
1584	28.805902	0.035150018
1585	28.805902	0.033383396
1586	28.880873	0.03495134
1587	28.880873	0.035715986
1588	28.95603	0.0342667
1589	28.95603	0.0342667
1590	29.03137	0.0361865
1591	29.03137	0.033344056
1592	29.03137	0.034117803
1593	29.106905	0.033215843
1594	29.106905	0.035817973
1595	29.106905	0.035557065
1596	29.182627	0.0370515
1597	29.182627	0.035735555
1598	29.182627	0.03416121
1599	29.258547	0.03621022
1600	29.258547	0.033566806
1601	29.33467	0.035652258
1602	29.33467	0.038058095
1603	29.33467	0.03511909
1604	29.33467	0.03432024
1605	29.410994	0.036726855
1606	29.410994	0.037535157
1607	29.487535	0.032977134
1608	29.487535	0.035676144
1609	29.487535	0.03893296
1610	29.564299	0.038459074
1611	29.564299	0.035454478
1612	29.564299	0.037364654
1613	29.564299	0.034637913
1614	29.641285	0.036352456
1615	29.718489	0.035352513
1616	29.718489	0.03673391
1617	29.718489	0.038395755
1618	29.718489	0.03425006
1619	29.795893	0.034365594
1620	29.795893	0.037700474
1621	29.873491	0.03926243
1622	29.873491	0.035622288
1623	29.873491	0.03646049
1624	29.873491	0.032834616
1625	29.951254	0.037480086
1626	29.951254	0.034670416
1627	29.951254	0.035231438
1628	30.029161	0.03570479
1629	30.029161	0.037116524
1630	30.029161	0.03909711
1631	30.029161	0.037116524
1632	30.107187	0.03875708
1633	30.185307	0.034166932
1634	30.185307	0.03501856
1635	30.185307	0.03757911
1636	30.2635	0.03498614
1637	30.2635	0.036697745
1638	30.2635	0.036697745
1639	30.34175	0.035542436
1640	30.34175	0.03954787
1641	30.34175	0.038402908
1642	30.34175	0.034685038
1643	30.42004	0.037548576
1644	30.42004	0.0372622
1645	30.498386	0.03670436
1646	30.498386	0.037564106
1647	30.576778	0.03586796
1648	30.576778	0.038449183
1649	30.576778	0.03816219
1650	30.576778	0.03558104
1651	30.655266	0.038478237
1652	30.655266	0.037044615
1653	30.73386	0.037076466
1654	30.73386	0.03793555
1655	30.73386	0.036789834
1656	30.812643	0.03538741
1657	30.812643	0.037104346
1658	30.891647	0.03569774
1659	30.891647	0.03512614
1660	30.891647	0.03741169
1661	30.970913	0.03713814
1662	30.970913	0.036568
1663	30.970913	0.036282703
1664	31.050451	0.035431564
1665	31.050451	0.038560197
1666	31.050451	0.038844
1667	31.130243	0.037128612
1668	31.130243	0.03457335
1669	31.210266	0.03682565
1670	31.210266	0.03852328
1671	31.210266	0.035125878
1672	31.290495	0.038774215
1673	31.290495	0.035667684
1674	31.290495	0.03623297
1675	31.370865	0.03676602
1676	31.370865	0.037611857
1677	31.370865	0.037611857
1678	31.451357	0.040952932
1679	31.451357	0.036731705
1680	31.531937	0.038667686
1681	31.531937	0.03585465
1682	31.531937	0.03472908
1683	31.612587	0.039765485
1684	31.612587	0.036951628
1685	31.612587	0.03779572
1686	31.612587	0.036951628
1687	31.693287	0.037776563
1688	31.774075	0.03889833
1689	31.774075	0.040028833
1690	31.774075	0.03607611
1691	31.774075	0.03635766
1692	31.854977	0.03636013
1693	31.854977	0.04118084
1694	31.854977	0.03805827
1695	31.936068	0.038366966
1696	31.936068	0.038366966
1697	32.017395	0.03698074
1698	32.017395	0.040135372
1699	32.017395	0.040135372
1700	32.098976	0.038771387
1701	32.098976	0.035601664
1702	32.180847	0.039167617
1703	32.180847	0.037126493
1704	32.180847	0.03799947
1705	32.26302	0.038720686
1706	32.26302	0.040201157
1707	32.26302	0.036366656
1708	32.34551	0.038603034
1709	32.34551	0.03800556
1710	32.428314	0.0385292
1711	32.428314	0.04005138
1712	32.428314	0.037923016
1713	32.511417	0.039433867
1714	32.511417	0.04005403
1715	32.511417	0.037277114
1716	32.594822	0.03948645
1717	32.594822	0.038543154
1718	32.678497	0.03768891
1719	32.678497	0.04025368
1720	32.678497	0.03800768
1721	32.762432	0.038174022
1722	32.762432	0.039809503
1723	32.762432	0.039481144
1724	32.846596	0.038757253
1725	32.846596	0.039761327
1726	32.846596	0.03809129
1727	32.930973	0.04048104
1728	32.930973	0.039450657
1729	32.930973	0.037408248
1730	33.015522	0.03816634
1731	33.015522	0.03816634
1732	33.015522	0.039212417
1733	33.100224	0.04012883
1734	33.100224	0.04085049
1735	33.100224	0.04012883
1736	33.100224	0.03869542
1737	33.18506	0.04118615
1738	33.18506	0.040077284
1739	33.26999	0.038614605
1740	33.26999	0.040871367
1741	33.26999	0.03973923
1742	33.35501	0.038711675
1743	33.440083	0.040481124
1744	33.440083	0.03969212
1745	33.440083	0.037347622
1746	33.440083	0.036573645
1747	33.440083	0.03890672
1748	33.525204	0.0396055
1749	33.525204	0.03840282
1750	33.525204	0.041222163
1751	33.610367	0.040843327
1752	33.610367	0.03796857
1753	33.610367	0.039605234
1754	33.69555	0.04180893
1755	33.69555	0.039694857
1756	33.69555	0.038856544
1757	33.69555	0.040960364
1758	33.780773	0.0398743
1759	33.86602	0.041467287
1760	33.86602	0.03753163
1761	33.86602	0.037964597
1762	33.86602	0.039270293
1763	33.951317	0.039168857
1764	33.951317	0.04006155
1765	33.951317	0.041408435
1766	33.951317	0.039614957
1767	34.03667	0.040507305
1768	34.03667	0.0409647
1769	34.03667	0.0409647
1770	34.12213	0.039186526
1771	34.12213	0.04151012
1772	34.12213	0.041978456
1773	34.20773	0.038832694
1774	34.20773	0.040246077
1775	34.29352	0.04092878
1776	34.29352	0.039966594
1777	34.29352	0.04189533
1778	34.29352	0.03948698
1779	34.379562	0.04268023
1780	34.379562	0.04071462
1781	34.379562	0.04071462
1782	34.46592	0.042041313
1783	34.46592	0.042041313
1784	34.46592	0.039555386
1785	34.55262	0.040424082
1786	34.55262	0.040928517
1787	34.639675	0.03983523
1788	34.639675	0.03983523
1789	34.639675	0.042397708
1790	34.639675	0.04188329
1791	34.72707	0.041869923
1792	34.72707	0.041349497
1793	34.8148	0.042956516
1794	34.8148	0.040320884
1795	34.8148	0.040845893
1796	34.90282	0.043043423
1797	34.90282	0.041973323
1798	34.90282	0.039313592
1799	34.99111	0.041011147
1800	34.99111	0.041011147
1801	35.079624	0.040071804
1802	35.079624	0.042799897
1803	35.079624	0.041160405
1804	35.168316	0.04135525
1805	35.168316	0.039705288
1806	35.168316	0.04356792
1807	35.257156	0.040483072
1808	35.257156	0.041038927
1809	35.34611	0.039636258
1810	35.34611	0.041881785
1811	35.34611	0.042445175
1812	35.34611	0.042445175
1813	35.435154	0.041077502
1814	35.52427	0.04316206
1815	35.52427	0.039727915
1816	35.52427	0.040298246
1817	35.52427	0.0408696
1818	35.61347	0.041848853
1819	35.61347	0.041848853
1820	35.61347	0.043005154
1821	35.70278	0.041131735
1822	35.70278	0.04346148
1823	35.79225	0.04160544
1824	35.79225	0.042778283
1825	35.79225	0.04043514
1826	35.881916	0.041522067
1827	35.881916	0.041522067
1828	35.971798	0.04027667
1829	35.971798	0.04027667
1830	35.971798	0.043840032
1831	35.971798	0.041461974
1832	36.061913	0.043216553
1833	36.061913	0.042020507
1834	36.061913	0.04261823
1835	36.15228	0.0414041
1836	36.15228	0.0444119
1837	36.2429	0.04080007
1838	36.2429	0.04080007
1839	36.2429	0.042611055
1840	36.333794	0.04263231
1841	36.333794	0.041418433
1842	36.42495	0.04327946
1843	36.42495	0.041450206
1844	36.516365	0.04272053
1845	36.516365	0.04333316
1846	36.516365	0.041496046
1847	36.608044	0.041556053
1848	36.608044	0.042785015
1849	36.69996	0.04101309
1850	36.69996	0.044715393
1851	36.69996	0.04286279
1852	36.69996	0.041629512
1853	36.79212	0.04295235
1854	36.79212	0.043571904
1855	36.79212	0.043571904
1856	36.88451	0.04243313
1857	36.977116	0.041300297
1858	36.977116	0.04192224
1859	36.977116	0.041300297
1860	36.977116	0.043789063
1861	37.069923	0.04328921
1862	37.069923	0.04328921
1863	37.069923	0.042665526
1864	37.16293	0.045299146
1865	37.16293	0.044673264
1866	37.16293	0.04217182
1867	37.25612	0.04356464
1868	37.25612	0.04231181
1869	37.34948	0.043715578
1870	37.34948	0.04434344
1871	37.34948	0.042461026
1872	37.44302	0.041990053
1873	37.44302	0.044503156
1874	37.536736	0.042153932
1875	37.536736	0.042782713
1876	37.536736	0.04341185
1877	37.630623	0.044842858
1878	37.630623	0.04295377
1879	37.630623	0.04295377
1880	37.630623	0.044842858
1881	37.724686	0.044391062
1882	37.724686	0.044391062
1883	37.81894	0.043312248
1884	37.81894	0.043312248
1885	37.9134	0.04286589
1886	37.9134	0.04538886
1887	37.9134	0.042235393
1888	37.9134	0.04475815
1889	38.008045	0.04494594
1890	38.008045	0.043684203
1891	38.10289	0.045135442
1892	38.10289	0.044504486
1893	38.10289	0.04261194
1894	38.19791	0.04280353
1895	38.19791	0.044696234
1896	38.293114	0.044889163
1897	38.293114	0.043627653
1898	38.293114	0.043627653
1899	38.38849	0.04571386
1900	38.38849	0.043192275
1901	38.38849	0.046344016
1902	38.48402	0.045279004
1903	38.48402	0.042758264
1904	38.579712	0.044215932
1905	38.579712	0.045475297
1906	38.579712	0.045475297
1907	38.67554	0.04378463
1908	38.67554	0.045672677
1909	38.771515	0.044612773
1910	38.771515	0.043354873
1911	38.771515	0.04524156
1912	38.86763	0.046696324
1913	38.86763	0.04544033
1914	38.86763	0.043555245
1915	38.963882	0.045011677
1916	39.060272	0.043956604
1917	39.060272	0.04458377
1918	39.060272	0.04521095
1919	39.156807	0.04478334
1920	39.156807	0.046662126
1921	39.156807	0.043530427
1922	39.253517	0.04623187
1923	39.253517	0.045606732
1924	39.253517	0.043729052
1925	39.350414	0.04392593
1926	39.350414	0.04580085
1927	39.350414	0.04580085
1928	39.44752	0.04599162
1929	39.44752	0.044118933
1930	39.44752	0.044118933
1931	39.544888	0.044930592
1932	39.544888	0.046800245
1933	39.544888	0.044306464
1934	39.544888	0.044930592
1935	39.642517	0.043865826
1936	39.642517	0.046978977
1937	39.642517	0.045734275
1938	39.740414	0.044665016
1939	39.740414	0.044665016
1940	39.740414	0.044042952
1941	39.83862	0.046076223
1942	39.83862	0.04669712
1943	39.83862	0.044834256
1944	39.83862	0.04669712
1945	39.937122	0.045616407
1946	39.937122	0.046856742
1947	40.035927	0.045770936
1948	40.035927	0.045151234
1949	40.135036	0.047155153
1950	40.135036	0.04591829
1951	40.135036	0.044061482
1952	40.135036	0.045299415
1953	40.23446	0.0460582
1954	40.23446	0.047293674
1955	40.33417	0.04557487
1956	40.33417	0.04742572
1957	40.33417	0.044957474
1958	40.434174	0.045086466
1959	40.434174	0.047551557
1960	40.434174	0.0469358
1961	40.53446	0.047056623
1962	40.53446	0.045825705
1963	40.634995	0.047787447
1964	40.634995	0.045943324
1965	40.634995	0.04532852
1966	40.735798	0.04544193
1967	40.735798	0.047284167
1968	40.836838	0.04432411
1969	40.836838	0.046165187
1970	40.836838	0.04739186
1971	40.938087	0.045658298
1972	40.938087	0.048109166
1973	40.938087	0.047496635
1974	41.03956	0.047598485
1975	41.03956	0.04576197
1976	41.14121	0.04586476
1977	41.14121	0.04586476
1978	41.14121	0.047699273
1979	41.243042	0.045965962
1980	41.243042	0.04840926
1981	41.243042	0.04779838
1982	41.345047	0.04606646
1983	41.345047	0.048506904
1984	41.447212	0.046775997
1985	41.447212	0.046775997
1986	41.447212	0.04860482
1987	41.54951	0.048703454
1988	41.54951	0.046876106
1989	41.651962	0.046976488
1990	41.651962	0.04819381
1991	41.651962	0.045150526
1992	41.75455	0.04890208
1993	41.75455	0.047077768
1994	41.75455	0.04768603
1995	41.857273	0.04900305
1996	41.857273	0.04657269
1997	41.960114	0.046677403
1998	41.960114	0.046677403
[truncated: 580 more rows]
