# Supplementary material for: The hair cell analysis toolbox is a precise and fully automated pipeline for whole cochlea hair cell quantification
Source: PLoS Biol. 2023 Mar 22;21(3):e3002041. doi: 10.1371/journal.pbio.3002041 (PMC10069775; doi:10.1371/journal.pbio.3002041)
Supplement: S1 Data — A compressed folder with spreadsheets containing, in separate files, the underlying numerical data and statistical analysis for Figs 1G, 3E, 3F, 3G, 4F, 4H, 5A, 5B, 5C, 6A, 6B, S1B, S1C, S1D, S1E, S1F. (ZIP) [file pbio.3002041.s004.zip › Figure 4HF/Figure4H/cochlea_7_frequency_error.csv]

	cochlea_7_gt_cell_frequency	cochlea_7_cell_frequency_error_percentage_of_octave
0	3.156949	0.009605516
1	3.156949	0.009605516
2	3.156949	0.009605516
3	3.1779075	0.019151574
4	3.1779075	0.019151574
5	3.1988776	0.028640278
6	3.1988776	0.028640278
7	3.2198665	0.038075354
8	3.2198665	0.038075354
9	3.2408762	0.04247364
10	3.2408762	0.046210945
11	3.2619107	0.048077554
12	3.2619107	0.05554426
13	3.2829695	0.04374924
14	3.2829695	0.047451958
15	3.2829695	0.04992381
16	3.2829695	0.04868775
17	3.3040576	0.041923124
18	3.3040576	0.043148804
19	3.3251796	0.046219442
20	3.3251796	0.04989025
21	3.3463366	0.04805011
22	3.3463366	0.0492681
23	3.3463366	0.0456152
24	3.3675299	0.045021042
25	3.3675299	0.041395128
26	3.3887627	0.042028703
27	3.3887627	0.049255636
28	3.3887627	0.052879114
29	3.4100401	0.046256583
30	3.4100401	0.046256583
31	3.4313595	0.04091475
32	3.4313595	0.04687304
33	3.4313595	0.050458826
34	3.4527245	0.0486796
35	3.4741373	0.043379296
36	3.4741373	0.04692432
37	3.4955993	0.042842314
38	3.4955993	0.046369504
39	3.4955993	0.046369504
40	3.5171127	0.04817287
41	3.5171127	0.043487266
42	3.5386798	0.04180451
43	3.5386798	0.04763168
44	3.5386798	0.038316373
45	3.5386798	0.04646393
46	3.560297	0.041301373
47	3.5819693	0.04427087
48	3.5819693	0.05005671
49	3.5819693	0.043115586
50	3.6036975	0.040328857
51	3.6036975	0.0437761
52	3.6036975	0.040328857
53	3.6036975	0.044926353
54	3.625481	0.038713902
55	3.6473236	0.045095723
56	3.6473236	0.047379732
57	3.6473236	0.045095723
58	3.6692226	0.042348225
59	3.6692226	0.038945943
60	3.6692226	0.042348225
61	3.6911774	0.046419967
62	3.6911774	0.04076412
63	3.7131944	0.045958083
64	3.7131944	0.041450612
65	3.7352684	0.041014552
66	3.7352684	0.04550372
67	3.7352684	0.04550372
68	3.7573998	0.03835422
69	3.7573998	0.03723944
70	3.7573998	0.041703764
71	3.7573998	0.046176966
72	3.7795906	0.04908177
73	3.7795906	0.04127948
74	3.7795906	0.036832616
75	3.8018425	0.040861256
76	3.8018425	0.039752595
77	3.82415	0.04265632
78	3.82415	0.041550875
79	3.82415	0.041550875
80	3.82415	0.043762587
81	3.8465152	0.04003716
82	3.8465152	0.03783765
83	3.8465152	0.04334124
84	3.8465152	0.04334124
85	3.8689408	0.038541272
86	3.8689408	0.04402634
87	3.8914227	0.041428387
88	3.8914227	0.03924154
89	3.8914227	0.03924154
90	3.9139605	0.042115897
91	3.9365544	0.042801242
92	3.9365544	0.04062902
93	3.9365544	0.04171496
94	3.9365544	0.035208542
95	3.9592035	0.036992207
96	3.9592035	0.03807368
97	3.9819071	0.04092328
98	3.9819071	0.037689377
99	4.004665	0.04053254
100	4.004665	0.0394581
101	4.027475	0.041213628
102	4.027475	0.041213628
103	4.027475	0.033722762
104	4.027475	0.036930185
105	4.0503364	0.038685776
106	4.0503364	0.0333578
107	4.0732446	0.0372381
108	4.0732446	0.03617512
109	4.0732446	0.04149456
110	4.096196	0.041095287
111	4.096196	0.03473617
112	4.1191907	0.03541513
113	4.142224	0.033978954
114	4.165293	0.039889112
115	4.165293	0.039889112
116	4.1883993	0.034252565
117	4.1883993	0.0363425
118	4.1883993	0.040527694
119	4.211535	0.03489801
120	4.2347016	0.035530414
121	4.2347016	0.036569387
122	4.2578974	0.037187148
123	4.28112	0.03882641
124	4.28112	0.037793588
125	4.28112	0.03469722
126	4.3043704	0.03221981
127	4.3043704	0.03324671
128	4.3043704	0.039418943
129	4.3276453	0.033846747
130	4.3276453	0.032822456
131	4.350945	0.033413254
132	4.350945	0.033413254
133	4.374268	0.03195809
134	4.374268	0.035009976
135	4.3976154	0.033544995
136	4.3976154	0.03658934
137	4.3976154	0.028480265
138	4.4209886	0.032083068
139	4.4209886	0.03713988
140	4.4209886	0.031073008
141	4.4443865	0.03465491
142	4.4443865	0.03264105
143	4.467812	0.033190243
144	4.467812	0.030181658
145	4.491266	0.03573176
146	4.491266	0.03573176
147	4.51475	0.033266377
148	4.51475	0.03127447
149	4.538267	0.03578461
150	4.538267	0.03181022
151	4.538267	0.03578461
152	4.56182	0.036302753
153	4.56182	0.035311926
154	4.56182	0.029377554
155	4.5854106	0.028930917
156	4.5854106	0.03681887
157	4.5854106	0.03089963
158	4.609049	0.030452622
159	4.632734	0.032947358
160	4.632734	0.02903492
161	4.632734	0.032947358
162	4.656475	0.032504518
163	4.6802783	0.03401809
164	4.6802783	0.031103473
165	4.6802783	0.027223999
166	4.6802783	0.034991346
167	4.704147	0.029722802
168	4.728082	0.033182677
169	4.728082	0.033182677
170	4.728082	0.028364586
171	4.7520885	0.029904744
172	4.7520885	0.032786477
173	4.7761683	0.02762561
174	4.7761683	0.03336284
175	4.7761683	0.029535614
176	4.800323	0.032041352
177	4.8245525	0.028845957
178	4.8245525	0.03264206
179	4.8245525	0.03264206
180	4.8245525	0.030743236
181	4.8488617	0.025695672
182	4.8488617	0.02852731
183	4.8732467	0.031048434
184	4.8732467	0.031990554
185	4.89771	0.026066631
186	4.89771	0.03168993
187	4.922249	0.046424795
188	4.922249	0.027670994
189	4.922249	0.030470809
190	4.922249	0.034213096
191	4.9468627	0.02648832
192	4.9468627	0.045157894
193	4.9468627	0.029276947
194	4.9715514	0.030886836
195	4.9715514	0.029032897
196	4.9963126	0.029726846
197	4.9963126	0.032499135
198	4.9963126	0.048284143
199	5.021145	0.031349022
200	5.021145	0.024917971
201	5.021145	0.032270096
202	5.0460496	0.032972574
203	5.0460496	0.026561603
204	5.071021	0.031855643
205	5.071021	0.02638329
206	5.071021	0.028205555
207	5.096061	0.028033856
208	5.121167	0.031496268
209	5.121167	0.031496268
210	5.121167	0.0287792
211	5.146337	0.026827678
212	5.146337	0.025927786
213	5.146337	0.030432753
214	5.17157	0.032084245
215	5.17157	0.02938834
216	5.1968684	0.028364755
217	5.1968684	0.026577473
218	5.1968684	0.027470715
219	5.1968684	0.031048771
220	5.2222276	0.029140264
221	5.2222276	0.026469579
222	5.2476454	0.027258089
223	5.2476454	0.029032055
224	5.2476454	0.026371976
225	5.2731247	0.02716746
226	5.2731247	0.029818662
227	5.298665	0.03060989
228	5.298665	0.027967567
229	5.298665	0.025329519
230	5.298665	0.025329519
231	5.324264	0.027893513
232	5.3499174	0.030450266
233	5.3499174	0.028701646
234	5.3499174	0.031325128
235	5.3499174	0.02782806
236	5.375627	0.026032344
237	5.375627	0.027771378
238	5.401392	0.031193351
239	5.401392	0.02859037
240	5.401392	0.02859037
241	5.427208	0.0268189
242	5.427208	0.030274117
243	5.427208	0.025093758
244	5.453078	0.029369297
245	5.453078	0.027648555
246	5.4789977	0.020777034
247	5.4789977	0.025907347
248	5.4789977	0.029335594
249	5.5049677	0.018229559
250	5.5049677	0.028452948
251	5.5049677	0.02759912
252	5.5049677	0.031017967
253	5.530986	0.028433725
254	5.530986	0.030989857
255	5.5570498	0.029267846
256	5.5570498	0.030964607
257	5.5570498	0.028419055
258	5.5831575	0.030099802
259	5.5831575	0.024188388
260	5.5831575	0.027563687
261	5.609311	0.030930772
262	5.609311	0.014976837
263	5.609311	0.027560651
264	5.635507	0.025884036
265	5.635507	0.030078748
266	5.635507	0.024208684
267	5.6617436	0.02422272
268	5.6617436	0.029235825
269	5.688021	0.025070941
270	5.688021	0.024239631
271	5.688021	0.027569087
272	5.7143383	0.027576005
273	5.740694	0.029240208
274	5.740694	0.025104238
275	5.740694	0.025104238
276	5.740694	0.029240208
277	5.767086	0.029244421
278	5.793513	0.025140915
279	5.793513	0.029249476
280	5.793513	0.025140915
281	5.793513	0.029249476
282	5.819974	0.025159167
283	5.819974	0.029254364
284	5.819974	0.024341268
285	5.8464746	0.023548624
286	5.8464746	0.02436342
287	5.8464746	0.026809784
288	5.8730087	0.021949152
289	5.8730087	0.026010893
290	5.8995786	0.02359735
291	5.8995786	0.026027108
292	5.926183	0.024428016
293	5.926183	0.02766104
294	5.9528227	0.02283934
295	5.9528227	0.026865492
296	5.9528227	0.024448477
297	5.979496	0.025271554
298	6.006207	0.02368905
299	6.006207	0.02368905
300	6.006207	0.02849308
301	6.0329576	0.02610531
302	6.0329576	0.02371206
303	6.059748	0.022939889
304	6.059748	0.025325295
305	6.086577	0.026929975
306	6.086577	0.025342532
307	6.1134458	0.02377973
308	6.1134458	0.026943985
309	6.1134458	0.021410065
310	6.1403623	0.022228781
311	6.1403623	0.02695901
312	6.1673255	0.022259602
313	6.1673255	0.022259602
314	6.1673255	0.021474116
315	6.1943398	0.023857545
316	6.221406	0.023107287
317	6.221406	0.021544771
318	6.221406	0.023107287
319	6.221406	0.02076432
320	6.221406	0.02545203
321	6.248528	0.020807378
322	6.275705	0.023179892
323	6.275705	0.024734383
324	6.275705	0.02395701
325	6.302944	0.020899933
326	6.302944	0.023223387
327	6.330241	0.02481367
328	6.330241	0.02481367
329	6.357603	0.02563164
330	6.357603	0.021777553
331	6.3850265	0.020300593
332	6.3850265	0.02567844
333	6.3850265	0.024909688
334	6.412519	0.02419752
335	6.412519	0.020366898
336	6.4400744	0.025023108
337	6.4400744	0.021965582
338	6.4677014	0.025850082
339	6.4677014	0.022036552
340	6.495397	0.023634743
341	6.495397	0.020594614
342	6.495397	0.025156295
343	6.523164	0.022952752
344	6.551006	0.02455314
345	6.551006	0.023039924
346	6.551006	0.025309917
347	6.578919	0.02463954
348	6.578919	0.020867726
349	6.578919	0.020114552
350	6.606908	0.024732694
351	6.606908	0.01946687
352	6.6349716	0.020327726
353	6.6349716	0.021827359
354	6.663109	0.021190612
355	6.663109	0.024934536
356	6.691324	0.023548454
357	6.691324	0.020561893
358	6.691324	0.020561893
359	6.719617	0.022922622
360	6.719617	0.018456595
361	6.747987	0.022304649
362	6.747987	0.021561883
363	6.7764363	0.018736562
364	6.7764363	0.020217158
365	6.7764363	0.024663208
366	6.8049636	0.021838877
367	6.8049636	0.020360623
368	6.8335686	0.021985909
369	6.8335686	0.019039217
370	6.8622513	0.017729172
371	6.8622513	0.0214021
372	6.8622513	0.0214021
373	6.891012	0.020828567
374	6.891012	0.019362852
375	6.919854	0.020994855
376	6.919854	0.020263286
377	6.919854	0.01734043
378	6.9487777	0.020438625
379	6.9777737	0.019888796
380	6.9777737	0.021344317
381	6.9777737	0.019161927
382	7.0068517	0.021528166
383	7.036005	0.023165338
384	7.036005	0.019543562
385	7.036005	0.020991465
386	7.065237	0.021186205
387	7.065237	0.018298505
388	7.094545	0.020665312
389	7.094545	0.019944772
390	7.12393	0.02302909
391	7.12393	0.02015322
392	7.153391	0.021799915
393	7.153391	0.02036588
394	7.153391	0.018216653
395	7.182928	0.017725095
396	7.182928	0.020583594
397	7.2125382	0.020092165
398	7.2125382	0.019379143
399	7.2422214	0.018898167
400	7.2422214	0.020320095
401	7.271977	0.018425012
402	7.271977	0.020552227
403	7.3018045	0.021496482
404	7.3018045	0.02008131
405	7.3317013	0.021734864
406	7.3317013	0.018912086
407	7.3317013	0.017501682
408	7.3616667	0.0163489
409	7.3616667	0.020568674
410	7.391701	0.01941393
411	7.391701	0.015908077
412	7.391701	0.01801098
413	7.4218025	0.017571513
414	7.451969	0.017836194
415	7.451969	0.01853402
416	7.451969	0.020628015
417	7.4822	0.01671309
418	7.4822	0.020192567
419	7.5124917	0.019762926
420	7.5124917	0.01560085
421	7.5124917	0.01837492
422	7.5428452	0.017956117
423	7.5428452	0.01519009
424	7.5732584	0.018923799
425	7.5732584	0.016853845
426	7.6037283	0.017825153
427	7.6037283	0.01989049
428	7.634255	0.016051462
429	7.634255	0.0194818
430	7.634255	0.0194818
431	7.6648364	0.019763434
432	7.6648364	0.015658693
433	7.695469	0.01936387
434	7.695469	0.01595281
435	7.695469	0.01799858
436	7.726152	0.018288316
437	7.7568827	0.01925764
438	7.7568827	0.01925764
439	7.7568827	0.015189069
440	7.7568827	0.019936461
441	7.7876625	0.016841605
442	7.818485	0.0205134
443	7.818485	0.019838076
444	7.818485	0.01713922
445	7.84935	0.01676528
446	7.84935	0.018782398
447	7.84935	0.014749934
448	7.8802533	0.018405315
449	7.8802533	0.01572453
450	7.911197	0.015360261
451	7.911197	0.01937032
452	7.911197	0.0146925645
453	7.942177	0.017663257
454	7.942177	0.015664818
455	7.9731994	0.017298287
456	7.9731994	0.014642853
457	7.9731994	0.014642853
458	8.004261	0.016937645
459	8.035364	0.015261735
460	8.035364	0.01922404
461	8.035364	0.015921345
462	8.06651	0.015573287
463	8.06651	0.017547388
464	8.0977	0.013919297
465	8.0977	0.015885964
466	8.0977	0.018511606
467	8.128935	0.017508648
468	8.128935	0.015546066
469	8.160219	0.015864702
470	8.160219	0.015864702
471	8.160219	0.013910269
472	8.19155	0.01748605
473	8.222931	0.013271381
474	8.222931	0.016509073
475	8.222931	0.017805787
476	8.222931	0.016509073
477	8.254369	0.0136085795
478	8.254369	0.01489871
479	8.285856	0.017811563
480	8.285856	0.01587882
481	8.317403	0.01557533
482	8.317403	0.017501853
483	8.349009	0.017841121
484	8.349009	0.018481724
485	8.349009	0.01464098
486	8.380676	0.012446201
487	8.380676	0.016908068
488	8.380676	0.014994368
489	8.412408	0.014082465
490	8.412408	0.0128124
491	8.412408	0.01598921
492	8.444208	0.0131846415
493	8.444208	0.0131846415
494	8.476079	0.014826196
495	8.476079	0.016089728
496	8.508022	0.015208299
497	8.508022	0.015837826
498	8.508022	0.013320117
499	8.540045	0.012462058
500	8.540045	0.016854355
501	8.572145	0.015369791
502	8.572145	0.012243797
503	8.572145	0.014744316
504	8.604332	0.014530998
505	8.636606	0.014952498
506	8.636606	0.016818147
507	8.636606	0.014952498
508	8.668968	0.016622476
509	8.668968	0.013524415
510	8.701414	0.016439872
511	8.701414	0.015203705
512	8.733947	0.016269658
513	8.733947	0.01319214
514	8.766567	0.016112009
515	8.766567	0.013045062
516	8.766567	0.014884583
517	8.7992735	0.012910583
518	8.7992735	0.01596761
519	8.832064	0.015225657
520	8.832064	0.015835444
521	8.832064	0.014006333
522	8.864934	0.01207104
523	8.89789	0.01257936
524	8.89789	0.014394783
525	8.89789	0.016817978
526	8.930926	0.01430164
527	8.930926	0.015508975
528	8.964044	0.015423049
529	8.964044	0.015423049
530	8.964044	0.013017792
531	8.997242	0.0159489
532	8.997242	0.011155411
533	8.997242	0.013550653
534	9.030517	0.014090129
535	9.030517	0.015883243
536	9.030517	0.010510179
537	9.0638685	0.013446379
538	9.0638685	0.012851436
539	9.0638685	0.0122564165
540	9.097294	0.011631467
541	9.130793	0.01456607
542	9.130793	0.011610995
543	9.130793	0.012201335
544	9.164366	0.01454615
545	9.164366	0.010424297
546	9.198005	0.010426858
547	9.198005	0.014534913
548	9.198005	0.012185987
549	9.198005	0.013947231
550	9.231714	0.012777285
551	9.231714	0.012777285
552	9.231714	0.010439322
553	9.265491	0.013956769
554	9.265491	0.011625155
555	9.299329	0.009910777
556	9.299329	0.015138013
557	9.299329	0.014556536
558	9.299329	0.0128124
559	9.333234	0.012264772
560	9.333234	0.010529301
561	9.333234	0.011107796
562	9.367205	0.012883482
563	9.401238	0.011782613
564	9.401238	0.01293223
565	9.401238	0.0135070365
566	9.401238	0.010633956
567	9.435341	0.010128025
568	9.435341	0.012416874
569	9.469513	0.013057674
570	9.469513	0.009635413
571	9.469513	0.013057674
572	9.5037565	0.012566062
573	9.5037565	0.010292818
574	9.538071	0.012655566
575	9.538071	0.013789499
576	9.538071	0.010390148
577	9.572455	0.010497715
578	9.572455	0.01388506
579	9.572455	0.010497715
580	9.606915	0.011177596
581	9.641448	0.011864319
582	9.641448	0.011864319
583	9.641448	0.010184381
584	9.676054	0.012557537
585	9.710736	0.011587963
586	9.710736	0.012144376
587	9.710736	0.014371626
588	9.710736	0.010476203
589	9.745493	0.0095322225
590	9.745493	0.011192784
591	9.780325	0.014126235
592	9.780325	0.01302086
593	9.815234	0.012646531
594	9.815234	0.013747423
595	9.815234	0.010996348
596	9.815234	0.009348547
597	9.850216	0.011739113
598	9.850216	0.010096772
599	9.885276	0.010852461
600	9.885276	0.013582342
601	9.920412	0.0137915425
602	9.920412	0.012702789
603	9.920412	0.011071956
604	9.955627	0.010221097
605	9.955627	0.0118445335
606	9.955627	0.0118445335
607	9.990918	0.00885225
608	9.990918	0.012084856
609	9.990918	0.00939041
610	10.026286	0.009652326
611	10.026286	0.012337074
612	10.0617285	0.009925637
613	10.0617285	0.011529444
614	10.097248	0.0086144665
615	10.097248	0.0123409955
616	10.132844	0.009976194
617	10.132844	0.0115668075
618	10.168518	0.010285816
619	10.168518	0.009757727
620	10.204267	0.013239004
621	10.204267	0.012185304
622	10.240094	0.009369222
623	10.240094	0.01198764
624	10.240094	0.009892501
625	10.240094	0.013036711
626	10.275997	0.010762161
627	10.275997	0.009719462
628	10.311976	0.008525223
629	10.311976	0.0121592125
630	10.311976	0.010600324
631	10.348034	0.009938276
632	10.348034	0.012006742
633	10.384168	0.009295918
634	10.384168	0.01084017
635	10.384168	0.012386182
636	10.420377	0.009186722
637	10.420377	0.012776262
638	10.420377	0.008163235
639	10.456665	0.01266733
640	10.456665	0.010113508
641	10.493028	0.010031019
642	10.493028	0.010031019
643	10.493028	0.009523168
644	10.52947	0.007943981
645	10.52947	0.011989516
646	10.565988	0.008404684
647	10.565988	0.012433925
648	10.565988	0.01092142
649	10.602582	0.010380244
650	10.602582	0.009879007
651	10.639253	0.012356854
652	10.639253	0.011856815
653	10.639253	0.00786513
654	10.676003	0.0093588
655	10.676003	0.00787009
656	10.676003	0.012341849
657	10.71283	0.010361291
658	10.71283	0.010856045
659	10.749735	0.011864661
660	10.749735	0.008908998
661	10.749735	0.008908998
662	10.786716	0.01238891
663	10.786716	0.009935031
664	10.823776	0.0099919075
665	10.823776	0.011456761
666	10.823776	0.010479959
667	10.860914	0.007151685
668	10.860914	0.012495647
669	10.860914	0.009092217
670	10.89813	0.012571688
671	10.89813	0.010149885
672	10.935424	0.011696806
673	10.935424	0.0112144565
674	10.935424	0.007844776
675	10.935424	0.007844776
676	10.972798	0.008928142
677	10.972798	0.00844914
678	11.010247	0.010495325
679	11.010247	0.010495325
680	11.047776	0.01111411
681	11.047776	0.007788841
682	11.047776	0.012066436
683	11.047776	0.008262932
684	11.085378	0.00984809
685	11.123054	0.01096409
686	11.123054	0.009550162
687	11.123054	0.007197719
688	11.160798	0.008799945
689	11.160798	0.0116152605
690	11.198609	0.010870554
691	11.198609	0.008535139
692	11.198609	0.009936056
693	11.236486	0.007821512
694	11.236486	0.0073573715
695	11.236486	0.01061108
696	11.236486	0.008286188
697	11.274426	0.009902749
698	11.3124275	0.0110574495
699	11.3124275	0.009211502
700	11.3124275	0.010134344
701	11.3124275	0.008290121
702	11.350496	0.008999243
703	11.350496	0.008081489
704	11.388618	0.006971814
705	11.388618	0.01062798
706	11.388618	0.01062798
707	11.388618	0.006971814
708	11.426804	0.0072464896
709	11.426804	0.008611218
710	11.46505	0.009795992
711	11.46505	0.0093427375
712	11.503355	0.010983547
713	11.503355	0.009175273
714	11.503355	0.0069189267
715	11.503355	0.007821171
716	11.541724	0.006323681
717	11.541724	0.008120653
718	11.580162	0.0070866537
719	11.580162	0.0097742975
720	11.580162	0.010222633
721	11.618666	0.007854696
722	11.618666	0.0065169875
723	11.618666	0.008746782
724	11.657239	0.0095177
725	11.657239	0.0064065545
726	11.657239	0.005519016
727	11.695887	0.007635395
728	11.695887	0.007635395
729	11.734619	0.00975192
730	11.734619	0.0057819774
731	11.734619	0.0075447224
732	11.773436	0.0065885503
733	11.773436	0.009225685
734	11.773436	0.0074667055
735	11.812338	0.0052141952
736	11.812338	0.008715499
737	11.812338	0.0065258904
738	11.851341	0.0064776093
739	11.851341	0.010407052
740	11.890446	0.007746247
741	11.890446	0.008616517
742	11.890446	0.007746247
743	11.929652	0.0064205946
744	11.929652	0.0055548227
745	11.929652	0.0094546545
746	11.968966	0.009003687
747	11.968966	0.0077074156
748	12.008389	0.005558078
749	12.008389	0.006417684
750	12.008389	0.008139294
751	12.008389	0.009431588
752	12.047923	0.0068651815
753	12.047923	0.006008069
754	12.087562	0.003906966
755	12.087562	0.0077505237
756	12.087562	0.00518712
757	12.087562	0.008178113
758	12.127317	0.006513221
759	12.167183	0.006995433
760	12.167183	0.004873658
761	12.167183	0.0099709
762	12.167183	0.008694986
763	12.207153	0.007486381
764	12.207153	0.0070630363
765	12.207153	0.0053702975
766	12.247236	0.003770432
767	12.247236	0.0054557957
768	12.247236	0.007987424
769	12.287419	0.0059715887
770	12.287419	0.009759777
771	12.327712	0.008175206
772	12.327712	0.0064971275
773	12.327712	0.0044020526
774	12.327712	0.006916188
775	12.368103	0.007030005
776	12.368103	0.004940675
777	12.408592	0.007569701
778	12.408592	0.004653732
779	12.408592	0.009655742
780	12.408592	0.0038217197
781	12.449178	0.0072856755
782	12.449178	0.005208883
783	12.449178	0.008116891
784	12.489859	0.0053569325
785	12.489859	0.007842039
786	12.489859	0.007013233
787	12.530626	0.005512506
788	12.530626	0.0075772284
789	12.530626	0.0046876743
790	12.571485	0.006088563
791	12.571485	0.006088563
792	12.571485	0.007323663
793	12.612422	0.007079808
794	12.612422	0.0050282553
795	12.612422	0.007900707
796	12.653446	0.0076646484
797	12.653446	0.0076646484
798	12.653446	0.005618896
799	12.653446	0.00520974
800	12.6945505	0.008254211
801	12.6945505	0.004990036
802	12.735733	0.0059991633
803	12.735733	0.00844059
804	12.735733	0.007626328
805	12.7769985	0.005389145
806	12.7769985	0.006605328
807	12.7769985	0.007011179
808	12.7769985	0.007822539
809	12.818343	0.0039836327
810	12.818343	0.006002931
811	12.818343	0.0039836327
812	12.859771	0.0046077883
813	12.859771	0.007831604
814	12.901275	0.00684293
815	12.901275	0.0060388967
816	12.901275	0.0064407983
817	12.942855	0.0038673452
818	12.942855	0.0082726795
819	12.942855	0.0050673303
820	12.984517	0.0037124522
821	12.984517	0.0065055164
822	12.984517	0.008103722
823	13.026257	0.006350393
824	13.026257	0.004758471
825	13.026257	0.005156445
826	13.068075	0.006601219
827	13.109966	0.0076497653
828	13.109966	0.0044855503
829	13.109966	0.00725419
830	13.109966	0.0076497653
831	13.151937	0.0059383614
832	13.151937	0.005150276
833	13.151937	0.004756071
834	13.193984	0.0038555101
835	13.193984	0.0069990274
836	13.236107	0.0076690963
837	13.236107	0.005709004
838	13.236107	0.0053173513
839	13.278307	0.0067795957
840	13.278307	0.0063889185
841	13.320583	0.0043485565
842	13.320583	0.004737215
843	13.320583	0.0078529855
844	13.320583	0.0074631125
845	13.36293	0.0058200047
846	13.405361	0.007293034
847	13.405361	0.004971869
848	13.405361	0.007680216
849	13.447866	0.006064415
850	13.447866	0.005679026
851	13.447866	0.0033683006
852	13.490447	0.00447012
853	13.490447	0.004854118
854	13.490447	0.00447012
855	13.533107	0.0059578866
856	13.575849	0.004011417
857	13.575849	0.007064234
858	13.575849	0.005537005
859	13.575849	0.0066825356
860	13.618665	0.004748186
861	13.618665	0.0024691047
862	13.618665	0.005508394
863	13.661565	0.006627412
864	13.661565	0.0039745425
865	13.661565	0.0028388745
866	13.70455	0.0047255587
867	13.70455	0.0047255587
868	13.747621	0.0062354947
869	13.747621	0.0020978663
870	13.747621	0.0028490014
871	13.747621	0.0054818382
872	13.790778	0.0036186166
873	13.790778	0.003993237
874	13.834024	0.0036464077
875	13.834024	0.0055150758
876	13.877364	0.0033125356
877	13.877364	0.0066661015
878	13.877364	0.0062928596
879	13.9208	0.004104884
880	13.9208	0.0052186507
881	13.9208	0.004847262
882	13.964336	0.0023150917
883	13.964336	0.0041631907
884	13.964336	0.006014235
885	13.964336	0.0019453594
886	14.007973	0.0038640862
887	14.051712	0.0057843756
888	14.051712	0.0050484785
889	14.051712	0.005416217
890	14.051712	0.0050484785
891	14.051712	0.0024768305
892	14.0955515	0.0018416182
893	14.0955515	0.0036716252
894	14.0955515	0.004403767
895	14.139495	0.0052357865
896	14.183544	0.0024342514
897	14.183544	0.005709347
898	14.183544	0.0038887854
899	14.227699	0.0040129605
900	14.227699	0.0047389297
901	14.227699	0.0018380112
902	14.271962	0.0041474137
903	14.271962	0.0023401608
904	14.271962	0.0019790223
905	14.316328	0.0017689605
906	14.316328	0.0050128303
907	14.360804	0.00480441
908	14.360804	0.00480441
909	14.360804	0.003366585
910	14.405384	0.0031738856
911	14.405384	0.003890672
912	14.405384	0.0035323233
913	14.405384	0.0013841401
914	14.450071	0.002278346
915	14.450071	0.0015647092
916	14.494864	0.0056733727
917	14.494864	0.003534039
918	14.539765	0.0033715607
919	14.539765	0.0040820753
920	14.539765	0.00372669
921	14.539765	0.0015961477
922	14.584768	0.0021559107
923	14.584768	0.0021559107
924	14.584768	0.0032183307
925	14.629877	0.0034280098
926	14.629877	0.0037812386
927	14.675093	0.0043500997
928	14.675093	0.0018835278
929	14.675093	0.0047029313
930	14.720412	0.004924221
931	14.720412	0.002814329
932	14.720412	0.0031658201
933	14.765836	0.004099396
934	14.765836	0.0012951358
935	14.765836	0.0026967458
936	14.811362	0.0025872216
937	14.811362	0.005736584
938	14.856997	0.003532152
939	14.856997	0.003881067
940	14.856997	0.004230069
941	14.902734	0.0016950967
942	14.902734	0.0016950967
943	14.902734	0.005525355
944	14.948574	0.0043876497
945	14.948574	0.005430781
946	14.994521	0.004649103
947	14.994521	0.0036090096
948	14.994521	0.004649103
949	14.994521	0.0039556767
950	15.040569	0.002839561
951	15.040569	0.0014568171
952	15.040569	0.0021480112
953	15.040569	0.002839561
954	15.13295	0.0030475792
955	15.13295	0.005459222
956	15.13295	0.0047697844
957	15.13295	0.0051148017
958	15.179277	0.0043602157
959	15.179277	0.0026414697
960	15.179277	0.004016562
961	15.225695	0.002584303
962	15.225695	0.0032703243
963	15.225695	0.0008704855
964	15.225695	0.004299688
965	15.272196	0.0025307394
966	15.318786	0.005898796
967	15.318786	0.0035052162
968	15.318786	0.0055567073
969	15.365445	0.0010684764
970	15.365445	0.0037958187
971	15.365445	0.0048196656
972	15.365445	0.0041372958
973	15.412185	0.002386005
974	15.412185	0.0027262713
975	15.412185	0.0006850162
976	15.459003	0.0037011306
977	15.505893	0.0053529916
978	15.505893	0.005692388
979	15.505893	0.0016214009
980	15.505893	0.0022992946
981	15.552854	0.0039510457
982	15.552854	0.00044799838
983	15.552854	0.00056639966
984	15.552854	0.0032740994
985	15.599893	0.0035707527
986	15.599893	0.0018807796
987	15.647006	0.0015064691
988	15.647006	0.002518035
989	15.694194	0.00046101183
990	15.694194	0.004502181
991	15.694194	0.005176495
992	15.741464	0.002445583
993	15.741464	0.005136566
994	15.741464	0.002782059
995	15.788815	0.00027175818
996	15.788815	0.003754994
997	15.788815	0.0027477283
998	15.836258	0.0017109005
999	15.836258	0.0043924507
1000	15.836258	0.0007065037
1001	15.883799	0.0016844462
1002	15.883799	0.0013501198
1003	15.931435	0.0046672747
1004	15.931435	0.0029960922
1005	15.9791765	0.0029744671
1006	15.9791765	0.0043086046
1007	15.9791765	0.00030764416
1008	15.9791765	0.0023077084
1009	16.027029	0.0022908808
1010	16.027029	0.0026239594
1011	16.074991	0.00094937574
1012	16.074991	0.002943059
1013	16.074991	0.0032756438
1014	16.074991	0.00094937574
1015	16.12307	0.00028116425
1016	16.12307	0.0016074858
1017	16.171268	0.0032614013
1018	16.171268	0.004255962
1019	16.219587	0.0032614013
1020	16.219587	0.0012779528
1021	16.219587	0.0009473133
1022	16.219587	0.0032614013
1023	16.268024	0.001616419
1024	16.268024	0.001616419
1025	16.316584	0.0003466727
1026	16.316584	0.0019590994
1027	16.316584	0.0029478646
1028	16.36527	0.0039517316
1029	16.36527	0.0013191915
1030	16.41408	0.002000147
1031	16.41408	0.0016720779
1032	16.41408	0.0029854514
1033	16.463013	0.00038966007
1034	16.463013	0.0036685374
1035	16.463013	0.0007173332
1036	16.51207	0.0036997583
1037	16.51207	0.002062317
1038	16.561249	0.0027549379
1039	16.561249	0.0027549379
1040	16.561249	0.0021011292
1041	16.561249	0.0001848932
1042	16.610554	0.0011669461
1043	16.610554	0.0005148242
1044	16.659977	0.0025200953
1045	16.659977	0.003171655
1046	16.659977	0.00040989288
1047	16.70952	2.6657557e-05
1048	16.70952	0.00035157538
1049	16.70952	0.0028980905
1050	16.70952	0.00062313053
1051	16.75918	0.0013329375
1052	16.808958	0.0023696935
1053	16.808958	0.0008681716
1054	16.808958	0.0013977137
1055	16.808958	0.0026938275
1056	16.858845	0.0004966004
1057	16.858845	0.001789573
1058	16.858845	0.0011430597
1059	16.90884	0.0012160926
1060	16.90884	0.0025073907
1061	16.958944	0.00063931517
1062	16.958944	0.0016148728
1063	16.958944	0.0025820713
1064	16.958944	0.0029042694
1065	17.009146	0.0016942378
1066	17.009146	0.0016942378
1067	17.009146	0.002659323
1068	17.059454	0.00047010518
1069	17.059454	0.00081359246
1070	17.059454	0.00081359246
1071	17.059454	0.0020980379
1072	17.109854	0.0012202167
1073	17.109854	0.00038159397
1074	17.160353	0.00060997944
1075	17.160353	0.0022687302
1076	17.160353	0.001308882
1077	17.210957	0.00019633156
1078	17.210957	0.0020398193
1079	17.26166	0.00021943318
1080	17.26166	0.0024521074
1081	17.26166	0.001813964
1082	17.312468	0.00031803097
1083	17.312468	0.00031803097
1084	17.312468	0.0019106653
1085	17.363377	0.00042009246
1086	17.363377	0.0023276263
1087	17.414392	0.0024287573
1088	17.414392	0.0011590413
1089	17.414392	0.00084143766
1090	17.465517	0.0028500312
1091	17.465517	2.4937506e-06
1092	17.465517	0.0003191491
1093	17.516747	0.0013728001
1094	17.516747	0.00084141246
1095	17.516747	0.0026395812
1096	17.568085	9.63135e-05
1097	17.568085	0.0027482433
1098	17.568085	9.63135e-05
1099	17.619537	0.0015964912
1100	17.619537	0.0019122112
1101	17.671097	0.0029720645
1102	17.671097	0.000494965
1103	17.671097	0.002341706
1104	17.671097	0.000135344
1105	17.722765	6.148511e-05
1106	17.722765	0.0011971903
1107	17.774548	0.0022596293
1108	17.774548	0.002888822
1109	17.774548	0.0002561909
1110	17.82644	0.002063691
1111	17.82644	0.00017936675
1112	17.82644	0.0011214069
1113	17.878448	0.0012662619
1114	17.878448	1.1522884e-05
1115	17.878448	0.0024988065
1116	17.878448	0.0012662619
1117	17.930573	0.00105215
1118	17.930573	0.00082859234
1119	17.98281	7.816823e-05
1120	17.98281	0.001174851
1121	17.98281	0.00023508113
1122	18.035158	0.0012065327
1123	18.035158	4.5402707e-05
1124	18.035158	0.0016102345
1125	18.087622	0.00014387067
1126	18.087622	0.0011069715
1127	18.1402	0.0015425474
1128	18.1402	0.002167588
1129	18.192898	0.0026026722
1130	18.192898	0.0007288503
1131	18.192898	0.0013532126
1132	18.192898	0.0019779918
1133	18.192898	0.00020811401
1134	18.245712	0.0007100331
1135	18.245712	0.00085106306
1136	18.245712	8.547791e-05
1137	18.29864	0.0012115244
1138	18.29864	0.0008995777
1139	18.29864	0.0019084326
1140	18.351683	0.0010923641
1141	18.351683	0.0001556527
1142	18.404837	0.0021459504
1143	18.404837	0.000973148
1144	18.404837	0.0012851106
1145	18.404837	0.0018338888
1146	18.458109	7.8937876e-05
1147	18.458109	0.00070255
1148	18.511492	0.0004305368
1149	18.511492	0.00074246817
1150	18.511492	0.0014394644
1151	18.564985	0.00032000922
1152	18.564985	0.0024850715
1153	18.618595	0.0016578198
1154	18.618595	0.0019699195
1155	18.618595	0.00041166772
1156	18.672314	0.0010426776
1157	18.672314	0.0007310255
1158	18.672314	0.00082785886
1159	18.672314	0.0023858333
1160	18.726141	0.00061694183
1161	18.726141	0.001253524
1162	18.780083	0.0010256838
1163	18.780083	0.0016494023
1164	18.780083	0.0011564448
1165	18.83413	0.0011184855
1166	18.83413	0.0004404288
1167	18.88829	0.0021433746
1168	18.88829	0.00035131734
1169	18.88829	0.0021433746
1170	18.942553	0.0002672858
1171	18.942553	0.0006681698
1172	18.942553	0.0019161615
1173	18.996925	0.00012399416
1174	18.996925	0.0011240004
1175	18.996925	0.0019961968
1176	19.051409	0.0010496479
1177	19.051409	0.0017593412
1178	19.051409	0.00082287425
1179	19.105999	0.0015178081
1180	19.105999	0.00035553196
1181	19.160694	0.0018948638
1182	19.160694	0.00033360778
1183	19.215494	8.0313665e-05
1184	19.215494	0.0014821336
1185	19.215494	0.0022671847
1186	19.215494	0.0022671847
1187	19.270405	0.0001343122
1188	19.270405	0.0014289373
1189	19.270405	0.00044674176
1190	19.325424	0.0008084359
1191	19.325424	0.002371754
1192	19.325424	0.0010679775
1193	19.380547	0.0021026747
1194	19.380547	0.00022596751
1195	19.380547	0.00022596751
1196	19.380547	0.001025639
1197	19.43578	0.0012023455
1198	19.43578	0.0013016358
1199	19.43578	0.0016147025
1200	19.43578	4.9445858e-05
1201	19.491117	0.000644649
1202	19.491117	0.0018973558
1203	19.491117	0.0015478731
1204	19.546564	7.911181e-06
1205	19.546564	0.00063430454
1206	19.546564	0.00061875425
1207	19.602116	0.000599312
1208	19.602116	0.0009130008
1209	19.602116	0.0012815613
1210	19.602116	0.00034117323
1211	19.65778	0.0012128153
1212	19.65778	0.00027184418
1213	19.65778	0.0016102345
1214	19.713552	0.0016193395
1215	19.713552	0.0015191484
1216	19.713552	0.0002636735
1217	19.713552	0.0013056173
1218	19.769434	0.00026135132
1219	19.769434	0.0015179432
1220	19.769434	0.0005751386
1221	19.769434	0.0006807187
1222	19.825426	0.0009918269
1223	19.825426	0.0015225055
1224	19.881533	0.00066851365
1225	19.881533	0.0016117806
1226	19.881533	0.00027485445
1227	19.881533	0.0016117806
1228	19.937752	0.00029050795
1229	19.937752	0.00033876605
1230	19.937752	0.0018639477
1231	19.937752	0.0006530423
1232	19.99408	0.00031252633
1233	19.99408	0.0018871095
1234	19.99408	0.001257397
1235	20.050526	0.0012857992
1236	20.050526	0.0018649778
1237	20.107086	0.00057104137
1238	20.107086	0.00088647014
1239	20.107086	0.00025588748
1240	20.163765	0.0019933656
1241	20.163765	0.0007307673
1242	20.163765	0.0013624018
1243	20.163765	0.0014779496
1244	20.220566	0.00014584867
1245	20.277485	0.000117803305
1246	20.277485	0.00075016526
1247	20.277485	0.0016981887
1248	20.334524	0.0003755612
1249	20.334524	0.0019572102
1250	20.334524	0.0012065327
1251	20.391693	0.0012719423
1252	20.391693	0.0003115989
1253	20.391693	0.0015777657
1254	20.448984	0.001027188
1255	20.448984	0.0007100331
1256	20.448984	0.0011913477
1257	20.506407	0.0007986383
1258	20.506407	0.0011054119
1259	20.563957	0.0013506353
1260	20.563957	0.00087247376
1261	20.563957	0.0007154424
1262	20.621637	0.00064568134
1263	20.621637	0.0012816678
1264	20.621637	0.0012619726
1265	20.679451	0.0004247737
1266	20.679451	0.0018027992
1267	20.737392	0.00052911567
1268	20.737392	0.0013825938
1269	20.737392	0.001804452
1270	20.737392	0.00010817303
1271	20.795473	0.00064026145
1272	20.853683	0.0014770905
1273	20.853683	0.0005187784
1274	20.853683	0.0021157262
1275	20.912018	0.00056567584
1276	20.912018	0.0008857245
1277	20.912018	0.0008857245
1278	20.912018	0.0010334175
1279	20.97049	0.0005813562
1280	20.97049	0.0010203898
1281	21.029097	0.00076168205
1282	21.029097	0.0018050547
1283	21.029097	0.00044089614
1284	21.029097	0.00076168205
1285	21.08783	0.0022790213
1286	21.08783	2.9237346e-05
1287	21.08783	0.0013146322
1288	21.08783	0.0009931977
1289	21.146692	0.00050933054
1290	21.146692	0.001474903
1291	21.205687	0.00061195646
1292	21.205687	0.0009340793
1293	21.205687	0.0009997375
1294	21.264807	0.00043659788
1295	21.264807	0.0018233078
1296	21.264807	0.0014047581
1297	21.264807	0.0018233078
1298	21.324055	0.001041645
1299	21.324055	0.0005751673
1300	21.324055	0.0020123099
1301	21.38343	0.00026676976
1302	21.38343	0.001563223
1303	21.38343	0.00026676976
1304	21.44293	0.0017719071
1305	21.44293	0.0005002108
1306	21.502546	0.0013410558
1307	21.502546	0.00060972164
1308	21.502546	0.00060972164
1309	21.56229	0.0007097698
1310	21.56229	0.0012444871
1311	21.62215	0.00017921705
1312	21.62215	0.001451491
1313	21.62215	0.0017773773
1314	21.682129	0.0017373825
1315	21.682129	0.00022476382
1316	21.682129	0.00042924655
1317	21.682129	0.00055161485
1318	21.742224	0.0013469087
1319	21.742224	0.002002321
1320	21.802437	0.00034736312
1321	21.802437	0.0013315629
1322	21.86276	0.0019113909
1323	21.86276	0.0007204274
1324	21.86276	0.0019113909
1325	21.86276	6.3116255e-05
1326	21.92319	0.002213308
1327	21.92319	0.0012240036
1328	21.983734	0.0007754333
1329	21.983734	0.0008758295
1330	22.044386	0.00012313432
1331	22.044386	0.0015321468
1332	22.044386	0.00078488723
1333	22.10516	0.0007828246
1334	22.10516	0.00021138217
1335	22.10516	0.0015389473
1336	22.166048	0.002222523
1337	22.166048	0.00043745752
1338	22.166048	0.001557111
1339	22.227066	0.0007451803
1340	22.227066	0.0019198293
1341	22.288202	0.0016272713
1342	22.288202	0.0006255505
1343	22.288202	0.0002919701
1344	22.349472	0.0009966391
1345	22.349472	0.0026832733
1346	22.349472	0.0023483555
1347	22.410873	0.0002703314
1348	22.410873	0.0010706452
1349	22.472424	0.0028212946
1350	22.472424	0.00020223742
1351	22.472424	0.00046915896
1352	22.472424	0.0014769689
1353	22.534113	0.0022317383
1354	22.534113	0.0022317383
1355	22.595953	0.00063699234
1356	22.595953	3.731975e-05
1357	22.65795	0.002086023
1358	22.65795	0.0002789289
1359	22.65795	0.0002789289
1360	22.65795	0.0024245838
1361	22.7201	0.002195136
1362	22.7201	0.0018563707
1363	22.782421	6.242835e-05
1364	22.782421	0.0002766606
1365	22.844913	0.00028253984
1366	22.844913	0.0014162841
1367	22.844913	0.0006219272
1368	22.907583	0.0012050696
1369	22.907583	0.0011763975
1370	22.907583	0.0012050696
1371	22.970442	0.0009986188
1372	22.970442	0.0007053004
1373	23.033485	0.0005681188
1374	23.033485	0.0011386304
1375	23.033485	0.00022665533
1376	23.096735	0.0029939688
1377	23.096735	0.00042611008
1378	23.096735	0.0016255495
1379	23.096735	0.0012836475
1380	23.160175	0.0024612783
1381	23.223803	0.00012588581
1382	23.223803	0.0004684047
1383	23.223803	0.001245606
1384	23.223803	0.00056008424
1385	23.28761	0.002093343
1386	23.28761	0.0017495219
1387	23.28761	0.0017495219
1388	23.28761	0.0014060412
1389	23.351599	0.0008349061
1390	23.351599	0.0032914581
1391	23.415754	2.1497992e-05
1392	23.415754	0.0010539506
1393	23.415754	0.00036542342
1394	23.480078	0.0012301143
1395	23.480078	0.0012301143
1396	23.480078	0.0029535557
1397	23.54456	0.0006581994
1398	23.60919	0.001253438
1399	23.60919	0.00012760548
1400	23.60919	0.0019441975
1401	23.60919	0.0004728748
1402	23.673977	0.0035197875
1403	23.673977	0.0014454641
1404	23.673977	0.0014454641
1405	23.738907	0.0030274892
1406	23.738907	0.0030274892
1407	23.738907	0.0012974184
1408	23.803967	0.0018476744
1409	23.869165	0.0010180664
1410	23.869165	0.0006717486
1411	23.869165	0.0017106073
1412	23.93449	0.0005395245
1413	23.93449	0.0029657914
1414	23.999943	0.00028099227
1415	23.999943	6.5784865e-05
1416	23.999943	0.0024929773
1417	24.065512	0.0027196298
1418	24.065512	0.0013316742
1419	24.065512	0.00063785265
1420	24.131203	0.002950626
1421	24.131203	0.0022568868
1422	24.131203	0.0032979222
1423	24.197	0.0024938388
1424	24.26291	0.0003054735
1425	24.26291	0.0010000817
1426	24.26291	0.0006529079
1427	24.32892	0.00298449
1428	24.32892	0.001942217
1429	24.32892	0.0022893567
1430	24.32892	0.003331622
1431	24.395031	0.0035851297
1432	24.461246	0.002801478
1433	24.461246	0.0024541288
1434	24.461246	0.0010646214
1435	24.527546	0.0023710944
1436	24.527546	0.0023710944
1437	24.593945	0.0015983459
1438	24.593945	0.0040311385
1439	24.593945	0.00298854
1440	24.660435	0.003611164
1441	24.660435	0.0015258627
1442	24.727009	0.003543924
1443	24.727009	0.0021537116
1444	24.727009	0.0021537116
1445	24.793667	0.0024400884
1446	24.86041	0.0009939721
1447	24.86041	0.0030790211
1448	24.86041	0.001341314
1449	24.927235	0.0012912215
1450	24.927235	0.003376097
1451	24.99415	0.000898287
1452	24.99415	0.0015930947
1453	24.99415	0.004025361
1454	25.061142	0.0032902516
1455	25.061142	0.001553065
1456	25.128239	0.0025595652
1457	25.128239	0.0008225695
1458	25.128239	0.0042964984
1459	25.195433	0.0025282092
1460	25.26273	0.0028481765
1461	25.26273	0.0011112638
1462	25.26273	0.0011112638
1463	25.330145	0.0014345323
1464	25.330145	0.0035184084
1465	25.330145	0.0045601823
1466	25.39768	0.003844717
1467	25.39768	0.0017606284
1468	25.46533	0.002437332
1469	25.46533	0.0038267833
1470	25.46533	0.0045211916
1471	25.53312	0.001380391
1472	25.60104	0.0024090793
1473	25.60104	0.004492553
1474	25.60104	0.004839617
1475	25.60104	0.0013675661
1476	25.669098	0.0044815983
1477	25.737297	0.0016956271
1478	25.737297	0.0034314338
1479	25.805653	0.004465813
1480	25.805653	0.0051604426
1481	25.942806	0.0023746258
1482	25.942806	0.002027035
1483	25.942806	0.0023746258
1484	26.011621	0.004455807
1485	26.011621	0.004455807
1486	26.011621	0.0037613441
1487	26.011621	0.004455807
1488	26.149746	0.003414367
1489	26.149746	0.0044562384
1490	26.149746	0.002719371
1491	26.149746	0.002024796
1492	26.219051	0.0034166945
1493	26.219051	0.004111509
1494	26.288542	0.004462104
1495	26.288542	0.0020302213
1496	26.288542	0.0055047325
1497	26.358189	0.0044676242
1498	26.358189	0.003077039
1499	26.42802	0.0037784148
1500	26.42802	0.0044733174
1501	26.42802	0.0041259103
1502	26.498022	0.0027428914
1503	26.568207	0.0024034807
1504	26.568207	0.003099186
1505	26.568207	0.0055334773
1506	26.568207	0.0037946238
1507	26.638565	0.0045008343
1508	26.638565	0.0045008343
1509	26.70911	0.0041645453
1510	26.70911	0.0034684986
1511	26.70911	0.0059045358
1512	26.779825	0.0055710278
1513	26.779825	0.003134088
1514	26.850729	0.004889833
1515	26.850729	0.0052379416
1516	26.850729	0.0034969444
1517	26.92181	0.0042106844
1518	26.993078	0.006320256
1519	26.993078	0.0038804992
1520	26.993078	0.0031837276
1521	26.993078	0.002835511
1522	27.064531	0.004598311
1523	27.064531	0.005644405
1524	27.064531	0.005644405
1525	27.136164	0.004272349
1526	27.207975	0.0039484445
1527	27.207975	0.0042971885
1528	27.207975	0.0029014251
1529	27.279974	0.0032768925
1530	27.279974	0.0053718057
1531	27.35215	0.004354372
1532	27.35215	0.004354372
1533	27.35215	0.00295683
1534	27.424501	0.0029887124
1535	27.424501	0.0047365157
1536	27.497038	0.006171018
1537	27.497038	0.0033729079
1538	27.497038	0.0058212164
1539	27.497038	0.0037226337
1540	27.569754	0.0055100843
1541	27.642643	0.0038015211
1542	27.642643	0.0045016967
1543	27.642643	0.0031012543
1544	27.715706	0.005597961
1545	27.715706	0.003846269
1546	27.715706	0.006298923
1547	27.715706	0.005948486
1548	27.788948	0.005646995
1549	27.86235	0.00499795
1550	27.86235	0.00499795
1551	27.86235	0.004647311
1552	27.935926	0.0047032144
1553	27.935926	0.006458712
1554	28.009672	0.0044113854
1555	28.009672	0.003357738
1556	28.083582	0.0051788245
1557	28.083582	0.0030693694
1558	28.083582	0.0044753877
1559	28.157661	0.003136501
1560	28.157661	0.0041917115
1561	28.231892	0.006024645
1562	28.231892	0.003560389
1563	28.231892	0.0032083755
1564	28.231892	0.0067290976
1565	28.306282	0.0046940693
1566	28.306282	0.005398649
1567	28.380825	0.00512903
1568	28.380825	0.0047765477
1569	28.455523	0.0038054872
1570	28.455523	0.0038054872
1571	28.455523	0.0066281934
1572	28.53037	0.003544269
1573	28.53037	0.0053094034
1574	28.53037	0.005662275
1575	28.605354	0.0043480755
1576	28.605354	0.0061147125
1577	28.68049	0.0037438422
1578	28.68049	0.0062189484
1579	28.68049	0.0030369682
1580	28.755758	0.0066826185
1581	28.755758	0.00491382
1582	28.755758	0.0056213555
1583	28.831163	0.006090533
1584	28.831163	0.004674486
1585	28.906696	0.0044406257
1586	28.906696	0.0062120394
1587	28.906696	0.0037323758
1588	28.982365	0.0070484425
1589	28.982365	0.005984838
1590	28.982365	0.005275916
1591	29.058163	0.006117908
1592	29.058163	0.0036352158
1593	29.134079	0.005547289
1594	29.134079	0.005547289
1595	29.134079	0.0034181597
1596	29.134079	0.0059024636
1597	29.210125	0.0064025675
1598	29.210125	0.0053370222
1599	29.286295	0.005132137
1600	29.286295	0.0054872097
1601	29.286295	0.0054872097
1602	29.36258	0.0077777756
1603	29.36258	0.0049330615
1604	29.36258	0.004222155
1605	29.438995	0.0047393627
1606	29.438995	0.0036719409
1607	29.51552	0.004551383
1608	29.51552	0.0063309656
1609	29.51552	0.0038395438
1610	29.51552	0.007398542
1611	29.592173	0.0061485646
1612	29.592173	0.005436714
1613	29.668943	0.0056158304
1614	29.668943	0.0056158304
1615	29.745838	0.007939025
1616	29.745838	0.0036626302
1617	29.745838	0.005444137
1618	29.822853	0.005277987
1619	29.822853	0.0045652715
1620	29.89999	0.0044032773
1621	29.89999	0.007612913
1622	29.89999	0.007256366
1623	29.977264	0.0038892077
1624	29.977264	0.0063864156
1625	30.054663	0.0051638084
1626	30.054663	0.0069479486
1627	30.054663	0.0062344074
1628	30.132202	0.0053720647
1629	30.132202	0.0075137625
1630	30.209879	0.0059416643
1631	30.209879	0.0059416643
1632	30.287699	0.0068725175
1633	30.287699	0.0040154443
1634	30.365667	0.006020846
1635	30.365667	0.0053063827
1636	30.365667	0.0042347466
1637	30.443806	0.0069573666
1638	30.443806	0.005170799
1639	30.522095	0.005038679
1640	30.522095	0.004323839
1641	30.522095	0.007182561
1642	30.600563	0.0066951453
1643	30.600563	0.0077674007
1644	30.600563	0.0063375295
1645	30.679213	0.00585109
1646	30.75804	0.006081293
1647	30.75804	0.007511342
1648	30.75804	0.0042940835
1649	30.837057	0.0048827576
1650	30.837057	0.007385577
1651	30.91627	0.0076178405
1652	30.91627	0.0069025857
1653	30.91627	0.004757049
1654	30.995678	0.007135549
1655	30.995678	0.006062554
1656	31.075296	0.005580696
1657	31.075296	0.0062959865
1658	31.155117	0.005456135
1659	31.155117	0.007959863
1660	31.155117	0.0043830075
1661	31.235147	0.006762705
1662	31.235147	0.004616341
1663	31.315397	0.0044916905
1664	31.315397	0.0066380417
1665	31.315397	0.007353684
1666	31.395864	0.0068713077
1667	31.395864	0.0050822576
1668	31.476553	0.006745685
1669	31.476553	0.0056727207
1670	31.476553	0.0056727207
1671	31.557467	0.0059041907
1672	31.557467	0.0051888353
1673	31.638603	0.005420141
1674	31.638603	0.006493781
1675	31.638603	0.0050624963
1676	31.638603	0.007567443
1677	31.719969	0.007440204
1678	31.719969	0.005293091
1679	31.801558	0.0076707467
1680	31.801558	0.004449769
1681	31.801558	0.0062391576
1682	31.801558	0.0055234637
1683	31.883383	0.008258292
1684	31.883383	0.007184549
1685	31.883383	0.0068267253
1686	31.965445	0.0066975644
1687	31.965445	0.0063393433
1688	32.047737	0.007999466
1689	32.047737	0.005493338
1690	32.047737	0.0058515216
1691	32.13026	0.00786873
1692	32.13026	0.0053629153
1693	32.13026	0.0042892536
1694	32.213017	0.005231728
1695	32.213017	0.006663613
1696	32.213017	0.008095796
1697	32.296013	0.0072478964
1698	32.296013	0.005457516
1699	32.379242	0.0056830808
1700	32.379242	0.0071155005
1701	32.379242	0.0071155005
1702	32.379242	0.0053251116
1703	32.462704	0.005550483
1704	32.546394	0.006849794
1705	32.546394	0.0047007985
1706	32.546394	0.006849794
1707	32.546394	0.0047007985
1708	32.63032	0.0059999493
1709	32.63032	0.008507564
1710	32.63032	0.0070746257
1711	32.714485	0.007299233
1712	32.714485	0.0058661997
1713	32.79887	0.006448951
1714	32.79887	0.008599256
1715	32.79887	0.006448951
1716	32.883484	0.0052407896
1717	32.883484	0.008466563
1718	32.968334	0.007974909
1719	32.968334	0.0072580944
1720	32.968334	0.00546563
1721	33.05339	0.007842879
1722	33.05339	0.0064087003
1723	33.138668	0.008070632
1724	33.138668	0.007353252
1725	33.138668	0.0048428955
1726	33.224148	0.0065061334
1727	33.224148	0.0065061334
1728	33.309826	0.0060192915
1729	33.309826	0.006378038
1730	33.39569	0.009124007
1731	33.39569	0.00445805
1732	33.48175	0.0068468563
1733	33.48175	0.005051623
1734	33.567997	0.008162643
1735	33.567997	0.0074441796
1736	33.567997	0.004930387
1737	33.567997	0.0060077207
1738	33.654415	0.007686221
1739	33.654415	0.0073268907
1740	33.741013	0.006493522
1741	33.741013	0.017639743
1742	33.741013	0.0068531637
1743	33.827763	0.006023868
1744	33.827763	0.006383479
1745	33.91468	0.0051979832
1746	33.91468	0.0077151824
1747	33.91468	0.0055575613
1748	34.001762	0.008332412
1749	34.001762	0.0072529954
1750	34.001762	0.004374986
1751	34.08899	0.007515318
1752	34.08899	0.006435649
1753	34.17637	0.0056217005
1754	34.17637	0.00814232
1755	34.17637	0.007421793
1756	34.263885	0.005532873
1757	34.263885	0.008054376
1758	34.351555	0.006529888
1759	34.351555	0.0072507486
1760	34.439358	0.00464895
1761	34.439358	0.0060912236
1762	34.527283	0.006018428
1763	34.527283	0.0067399833
1764	34.527283	0.0056576994
1765	34.615356	0.0073946523
1766	34.615356	0.0048680897
1767	34.703545	0.0055287294
1768	34.703545	0.0051676054
1769	34.791866	0.0065564075
1770	34.791866	0.008362857
1771	34.791866	0.004750406
1772	34.791866	0.0072790096
1773	34.88031	0.0061458875
1774	34.96888	0.0053791422
1775	34.96888	0.0057406644
1776	34.96888	0.0075490307
1777	35.057564	0.007512898
1778	35.057564	0.0042565665
1779	35.14637	0.007121031
1780	35.14637	0.006758731
1781	35.14637	0.0042249146
1782	35.235306	0.005285496
1783	35.235306	0.0063722506
1784	35.324352	0.0059918324
1785	35.324352	0.0063540265
1786	35.41353	0.0048919036
1787	35.50281	0.0070626144
1788	35.50281	0.004522917
1789	35.50281	0.0052485573
1790	35.50281	0.004885691
1791	35.592216	0.0070639104
1792	35.592216	0.0070639104
1793	35.68175	0.0059817294
1794	35.68175	0.00489199
1795	35.771416	0.005630679
1796	35.771416	0.0049036383
1797	35.861206	0.0067396373
1798	35.861206	0.004558112
1799	35.861206	0.004558112
1800	35.951134	0.0042178426
1801	35.951134	0.00676426
1802	36.04119	0.00606644
1803	36.04119	0.0046103885
1804	36.04119	0.005338058
1805	36.04119	0.006794326
1806	36.13139	0.005008909
1807	36.13139	0.007558107
1808	36.221737	0.0035908192
1809	36.221737	0.0072345873
1810	36.221737	0.005412459
1811	36.312237	0.0069149416
1812	36.312237	0.006550361
1813	36.40289	0.006235185
1814	36.40289	0.004411644
1815	36.493702	0.0070184576
1816	36.493702	0.004829177
1817	36.493702	0.0062887315
1818	36.58469	0.0067110416
1819	36.58469	0.0045210193
1820	36.67585	0.0053113885
1821	36.67585	0.0067720357
1822	36.67585	0.005676433
1823	36.767204	0.0057398872
1824	36.767204	0.007201228
1825	36.858757	0.005440166
1826	36.858757	0.0050750086
1827	36.950523	0.004776806
1828	36.950523	0.005508185
1829	37.042492	0.005212396
1830	37.042492	0.007772588
1831	37.042492	0.0044810805
1832	37.134697	0.0038200582
1833	37.134697	0.006380629
1834	37.22714	0.0060868193
1835	37.22714	0.004988717
1836	37.22714	0.0068185176
1837	37.319817	0.005061288
1838	37.412743	0.004401466
1839	37.412743	0.006232162
1840	37.412743	0.0051339488
1841	37.505928	0.0037416008
1842	37.505928	0.0066708694
1843	37.599373	0.006010743
1844	37.599373	0.0049118353
1845	37.599373	0.0056445776
1846	37.69308	0.0053499686
1847	37.787045	0.005421436
1848	37.787045	0.0046886345
1849	37.787045	0.0050549023
1850	37.881287	0.0040259645
1851	37.975784	0.005194963
1852	37.975784	0.004828573
1853	37.975784	0.006660762
1854	37.975784	0.0037294445
1855	38.07055	0.0059968405
1856	38.07055	0.0070963157
1857	38.16559	0.00459857
1858	38.16559	0.00496516
1859	38.26089	0.004665945
1860	38.26089	0.0061320704
1861	38.356464	0.0050983084
1862	38.356464	0.0039986293
1863	38.356464	0.006931013
1864	38.452293	0.007363364
1865	38.452293	0.005163981
1866	38.548374	0.003762982
1867	38.548374	0.007061664
1868	38.548374	0.005595285
1869	38.644726	0.0060259406
1870	38.644726	0.006392203
1871	38.741314	0.005723311
1872	38.741314	0.0049903565
1873	38.838158	0.0046869954
1874	38.838158	0.005420141
1875	38.838158	0.0079852855
1876	38.93524	0.0040173414
1877	38.93524	0.007315568
1878	39.03256	0.004447095
1879	39.03256	0.006645903
1880	39.03256	0.006279404
1881	39.130104	0.0059762895
1882	39.130104	0.007075922
1883	39.227875	0.006040448
1884	39.227875	0.0049415175
1885	39.325855	0.0042735566
1886	39.325855	0.0072049443
1887	39.325855	0.0064719273
1888	39.424053	0.005072075
1889	39.424053	0.0072702807
1890	39.522446	0.005871812
1891	39.522446	0.007337089
1892	39.522446	0.0066046966
1893	39.62104	0.006306523
1894	39.71982	0.005277815
1895	39.71982	0.005277815
1896	39.71982	0.005277815
1897	39.81877	0.0075473883
1898	39.81877	0.0075473883
1899	39.81877	0.0046179798
1900	39.917885	0.004326858
1901	39.917885	0.0072562797
1902	40.017166	0.006967304
1903	40.017166	0.0058691353
1904	40.017166	0.0055029197
1905	40.1166	0.007779937
1906	40.1166	0.007048011
1907	40.216187	0.006765124
1908	40.216187	0.006765124
1909	40.315933	0.005021162
1910	40.315933	0.0068510035
1911	40.415836	0.0065740296
1912	40.415836	0.0054761604
1913	40.515896	0.004836166
1914	40.515896	0.0073974184
1915	40.515896	0.0059338068
1916	40.616116	0.006394103
1917	40.616116	0.007857317
1918	40.616116	0.0052965432
1919	40.716507	0.0057587945
1920	40.817055	0.0054928204
1921	40.817055	0.0065904427
1922	40.817055	0.0054928204
1923	40.91778	0.00522888
1924	41.018673	0.005333397
1925	41.018673	0.0078931125
1926	41.018673	0.0049676625
1927	41.018673	0.0046021934
1928	41.119747	0.007633401
1929	41.119747	0.007633401
1930	41.119747	0.007999207
1931	41.22098	0.0070111128
1932	41.322403	0.007121636
1933	41.322403	0.006755966
1934	41.322403	0.007852994
1935	41.424015	0.005771659
1936	41.5258	0.005155524
1937	41.5258	0.0066180862
1938	41.5258	0.008445372
1939	41.62777	0.007831379
1940	41.62777	0.005272636
1941	41.729946	0.0072183395
1942	41.729946	0.0053906217
1943	41.729946	0.007583608
1944	41.832317	0.007703425
1945	41.832317	0.005876215
1946	41.93488	0.0052670264
1947	41.93488	0.0074593923
1948	42.03766	0.005754996
1949	42.03766	0.0075821383
1950	42.03766	0.004658871
1951	42.140644	0.0077064508
1952	42.140644	0.007341065
1953	42.140644	0.0077064508
1954	42.243847	0.006004526
1955	42.347263	0.0068618036
1956	42.347263	0.0057654423
1957	42.347263	0.006130775
1958	42.347263	0.007592512
1959	42.45092	0.008084901
1960	42.554806	0.0056545916
1961	42.554806	0.006385552
1962	42.554806	0.004923829
1963	42.65892	0.0065140803
1964	42.65892	0.0068796026
1965	42.65892	0.0076104924
1966	42.763294	0.006277504
1967	42.763294	0.00810453
1968	42.867897	0.0056762607
1969	42.867897	0.0060416567
1970	42.97275	0.007268379
1971	42.97275	0.0058064526
1972	42.97275	0.0079992935
1973	42.97275	0.0061720544
1974	43.077854	0.007764634
1975	43.077854	0.008861478
1976	43.183205	0.0067996825
1977	43.183205	0.0060685123
1978	43.288788	0.008029385
1979	43.288788	0.008029385
1980	43.288788	0.006566601
1981	43.394634	0.005236992
1982	43.394634	0.008527977
1983	43.50072	0.007565628
1984	43.50072	0.008297038
1985	43.50072	0.0061023636
1986	43.607056	0.0069693774
1987	43.607056	0.008432743
1988	43.713646	0.007471494
1989	43.713646	0.00673981
1990	43.820488	0.005779515
1991	43.820488	0.006877356
1992	43.927586	0.005917574
1993	43.927586	0.0073820334
1994	43.927586	0.0073820334
1995	44.034924	0.005691541
1996	44.142517	0.007298196
1997	44.142517	0.0054666656
1998	44.142517	0.0061991718
[truncated: 465 more rows]
