# Supplementary material for: The hair cell analysis toolbox is a precise and fully automated pipeline for whole cochlea hair cell quantification
Source: PLoS Biol. 2023 Mar 22;21(3):e3002041. doi: 10.1371/journal.pbio.3002041 (PMC10069775; doi:10.1371/journal.pbio.3002041)
Supplement: S1 Data — A compressed folder with spreadsheets containing, in separate files, the underlying numerical data and statistical analysis for Figs 1G, 3E, 3F, 3G, 4F, 4H, 5A, 5B, 5C, 6A, 6B, S1B, S1C, S1D, S1E, S1F. (ZIP) [file pbio.3002041.s004.zip › Figure 4HF/Figure4H/cochlea_8_frequency_error.csv]

	cochlea_8_gt_cell_frequency	cochlea_8_cell_frequency_error_percentage_of_octave
0	3.136	0.0
1	3.136	0.0
2	3.1558802	0.009116998
3	3.1760676	0.018316166
4	3.1760676	0.018316166
5	3.1760676	0.018316166
6	3.196533	0.027582416
7	3.196533	0.027582416
8	3.196533	0.027582416
9	3.2172484	0.036901854
10	3.2172484	0.036901854
11	3.2381847	0.046259746
12	3.2381847	0.046259746
13	3.2381847	0.046259746
14	3.2593148	0.0531858
15	3.2593148	0.0531858
16	3.280612	0.048164386
17	3.280612	0.048164386
18	3.280612	0.05052907
19	3.280612	0.05530478
20	3.3020518	0.052877124
21	3.3236105	0.050810523
22	3.3236105	0.053073242
23	3.3236105	0.048562538
24	3.3236105	0.05534947
25	3.3452618	0.05127185
26	3.3452618	0.046903174
27	3.3669865	0.047665626
28	3.3669865	0.049790066
29	3.3669865	0.049790066
30	3.3887615	0.052758243
31	3.4105718	0.05580008
32	3.4105718	0.04970084
33	3.4105718	0.05580008
34	3.4105718	0.051721744
35	3.4323993	0.05490153
36	3.4323993	0.04898801
37	3.4323993	0.05094716
38	3.4323993	0.05490153
39	3.4542258	0.050415978
40	3.4542258	0.048515808
41	3.4542258	0.052327245
42	3.476044	0.053834096
43	3.476044	0.048271835
44	3.476044	0.05196912
45	3.4978402	0.05363609
46	3.4978402	0.051826272
47	3.4978402	0.050026808
48	3.4978402	0.046460435
49	3.5196092	0.04667824
50	3.5196092	0.05541137
51	3.5196092	0.050140765
52	3.5413504	0.052140314
53	3.5413504	0.045414563
54	3.5413504	0.05044388
55	3.5630624	0.04929004
56	3.5630624	0.052575678
57	3.5847497	0.051584516
58	3.5847497	0.051584516
59	3.5847497	0.051584516
60	3.606428	0.052410174
61	3.6281118	0.04890738
62	3.6281118	0.045951087
63	3.6281118	0.05189579
64	3.6281118	0.05189579
65	3.6498156	0.04730101
66	3.671552	0.05019973
67	3.671552	0.05160559
68	3.671552	0.0530192
69	3.671552	0.0530192
70	3.693333	0.046394818
71	3.693333	0.04908875
72	3.693333	0.053180326
73	3.693333	0.051809352
74	3.7151663	0.04437978
75	3.7151663	0.048277322
76	3.7151663	0.048277322
77	3.737064	0.047746155
78	3.737064	0.054151177
79	3.7590282	0.05242825
80	3.7590282	0.04625192
81	3.781065	0.054684795
82	3.781065	0.052251615
83	3.781065	0.043897055
84	3.8031812	0.047643993
85	3.8031812	0.04996817
86	3.8253744	0.049174353
87	3.8253744	0.04804595
88	3.8253744	0.050307028
89	3.8476505	0.048636038
90	3.8476505	0.04753999
91	3.8476505	0.04644711
92	3.8700063	0.04513623
93	3.8700063	0.052630898
94	3.8700063	0.04513623
95	3.8924425	0.04408089
96	3.8924425	0.047183834
97	3.8924425	0.0492676
98	3.9149525	0.043251786
99	3.9149525	0.045265403
100	3.9149525	0.050347388
101	3.937537	0.04755597
102	3.937537	0.046564013
103	3.960193	0.045052715
104	3.960193	0.048940133
105	3.960193	0.04991783
106	3.9829118	0.04849552
107	3.9829118	0.04468527
108	3.9829118	0.045634363
109	3.9829118	0.04849552
110	4.005689	0.0453829
111	4.005689	0.04258886
112	4.028519	0.04986051
113	4.028519	0.04432891
114	4.028519	0.045246903
115	4.028519	0.041584294
116	4.051391	0.04611317
117	4.051391	0.043398988
118	4.074301	0.045247402
119	4.074301	0.043462902
120	4.074301	0.044355094
121	4.074301	0.040794883
122	4.0972347	0.042707577
123	4.120188	0.04725707
124	4.120188	0.04813328
125	4.120188	0.044635583
126	4.1431584	0.046571005
127	4.1431584	0.043114085
128	4.1431584	0.046571005
129	4.1661496	0.03995536
130	4.1661496	0.042515054
131	4.1661496	0.04422467
132	4.1661496	0.03910379
133	4.1891713	0.042806588
134	4.2122245	0.04228125
135	4.2122245	0.043122597
136	4.2122245	0.04565069
137	4.235315	0.045971245
138	4.235315	0.042625263
139	4.2584496	0.04548339
140	4.2584496	0.04382148
141	4.281629	0.04585163
142	4.281629	0.04254912
143	4.281629	0.038431257
144	4.281629	0.043373287
145	4.3048596	0.042953
146	4.328144	0.04255847
147	4.328144	0.044190142
148	4.328144	0.044190142
149	4.328144	0.039300624
150	4.3514824	0.039755773
151	4.3514824	0.040565483
152	4.37488	0.038614616
153	4.37488	0.043450385
154	4.37488	0.041030433
155	4.3983374	0.04150893
156	4.4218564	0.04279874
157	4.4218564	0.038013045
158	4.4218564	0.042000137
159	4.4218564	0.04120176
160	4.44544	0.038535245
161	4.44544	0.040121295
162	4.4690866	0.040647916
163	4.4690866	0.04222964
164	4.4690866	0.03827986
165	4.492799	0.034907244
166	4.492799	0.037259553
167	4.492799	0.041187555
168	4.516574	0.040955376
169	4.516574	0.037046015
170	4.5404153	0.03607331
171	4.5404153	0.04152046
172	4.5404153	0.035297155
173	4.564321	0.03744675
174	4.564321	0.040545084
175	4.5882916	0.040365983
176	4.5882916	0.0365112
177	4.5882916	0.0365112
178	4.5882916	0.03420285
179	4.6123238	0.034067474
180	4.6123238	0.037898462
181	4.6364174	0.038524527
182	4.6364174	0.03547068
183	4.6364174	0.03776075
184	4.66057	0.033078134
185	4.66057	0.033078134
186	4.66057	0.03839542
187	4.684783	0.034494724
188	4.684783	0.03979509
189	4.709051	0.034403205
190	4.709051	0.03666412
191	4.709051	0.0359106
192	4.7333755	0.034321085
193	4.7333755	0.039578583
194	4.757744	0.03573797
195	4.757744	0.040229175
196	4.757744	0.03573797
197	4.782152	0.039384134
198	4.782152	0.036401533
199	4.782152	0.032678206
200	4.782152	0.031190658
201	4.806584	0.03631282
202	4.806584	0.034084607
203	4.831032	0.03399911
204	4.831032	0.033259485
205	4.831032	0.037698593
206	4.8554893	0.039067302
207	4.8554893	0.035375696
208	4.879951	0.033055443
209	4.879951	0.03452512
210	4.879951	0.035995815
211	4.879951	0.03746786
212	4.9044156	0.031467997
213	4.9044156	0.035865135
214	4.9044156	0.031467997
215	4.928881	0.03571968
216	4.928881	0.03352668
217	4.953355	0.036292356
218	4.953355	0.036292356
219	4.953355	0.031191668
220	4.9778414	0.037577618
221	4.9778414	0.03394233
222	4.9778414	0.03394233
223	5.00235	0.030875895
224	5.00235	0.031599242
225	5.00235	0.035946496
226	5.00235	0.033771988
227	5.026896	0.032872554
228	5.0514984	0.0363046
229	5.0514984	0.030536816
230	5.0514984	0.031977434
231	5.0514984	0.0355826
232	5.076181	0.03397072
233	5.1009607	0.0359678
234	5.1009607	0.03238176
235	5.1009607	0.03453284
236	5.1009607	0.036685415
237	5.1258507	0.03224806
238	5.1258507	0.032962825
239	5.1258507	0.03153278
240	5.150849	0.029273408
241	5.150849	0.037836812
242	5.150849	0.029273408
243	5.150849	0.03069862
244	5.17596	0.01643256
245	5.17596	0.029177343
246	5.2011747	0.034769416
247	5.2011747	0.031932857
248	5.2011747	0.034059748
249	5.226485	0.029034583
250	5.226485	0.03398097
251	5.226485	0.031860184
252	5.226485	0.030446898
253	5.251878	0.030386612
254	5.251878	0.031795755
255	5.2773447	0.029633677
256	5.2773447	0.033846747
257	5.2773447	0.032441627
258	5.2773447	0.028230516
259	5.30287	0.028888607
260	5.30287	0.027491301
261	5.30287	0.03028776
262	5.328444	0.032337196
263	5.3540554	0.0336774
264	5.3540554	0.02950579
265	5.3540554	0.03298148
266	5.3540554	0.028116334
267	5.3796973	0.030847613
268	5.3796973	0.030847613
269	5.3796973	0.028078554
270	5.405373	0.029419346
271	5.405373	0.029419346
272	5.431089	0.03419815
273	5.431089	0.03419815
274	5.4568453	0.03208357
275	5.4568453	0.030026363
276	5.4568453	0.030711753
277	5.4568453	0.034143396
278	5.482641	0.034090653
279	5.482641	0.029305428
280	5.482641	0.03203782
281	5.482641	0.03135424
282	5.5084763	0.031314187
283	5.5084763	0.031314187
284	5.5084763	0.029952753
285	5.534347	0.02924122
286	5.534347	0.033992056
287	5.534347	0.02653104
288	5.534347	0.02924122
289	5.560254	0.029887225
290	5.5861917	0.032551263
291	5.5861917	0.0339
292	5.5861917	0.027164085
293	5.6121616	0.031838987
294	5.6121616	0.02915341
295	5.6121616	0.033183184
296	5.638159	0.027787741
297	5.638159	0.030461716
298	5.638159	0.030461716
299	5.664189	0.027762942
300	5.664189	0.032429688
301	5.664189	0.027097417
302	5.6902537	0.02906661
303	5.6902537	0.02906661
304	5.7163606	0.03102773
305	5.7163606	0.031690434
306	5.7163606	0.026394943
307	5.742519	0.028359527
308	5.742519	0.027040536
309	5.742519	0.028359527
310	5.7687426	0.029005423
311	5.795048	0.029002896
312	5.795048	0.029658442
313	5.795048	0.028347386
314	5.8214445	0.030320263
315	5.8214445	0.026400177
316	5.8214445	0.025094943
317	5.8479323	0.026429897
318	5.8479323	0.03229734
319	5.8745065	0.023878014
320	5.8745065	0.02971977
321	5.8745065	0.029070318
322	5.9011593	0.026522767
323	5.9011593	0.032354686
324	5.9011593	0.027169487
325	5.9278736	0.027222985
326	5.9278736	0.027868379
327	5.9278736	0.024641737
328	5.9278736	0.02335234
329	5.9546404	0.025346925
330	5.981446	0.026687725
331	5.981446	0.026687725
332	5.981446	0.027971614
333	6.00828	0.025455918
334	6.00828	0.024177395
335	6.00828	0.029297676
336	6.0351377	0.024866244
337	6.0351377	0.02614213
338	6.0620193	0.02554429
339	6.0620193	0.028091036
340	6.088936	0.029391373
341	6.088936	0.02431049
342	6.088936	0.02494451
343	6.1159	0.025616772
344	6.1159	0.030050956
345	6.1159	0.0230863
346	6.142943	0.025659855
347	6.142943	0.029451363
348	6.142943	0.024397071
349	6.142943	0.027554914
350	6.17008	0.026971838
351	6.17008	0.02508159
352	6.197327	0.026403554
353	6.197327	0.031438548
354	6.224682	0.031500306
355	6.224682	0.023342356
356	6.224682	0.030243972
357	6.224682	0.027732406
358	6.2521405	0.025309747
359	6.2521405	0.028439458
360	6.2521405	0.029692477
361	6.279692	0.025404042
362	6.279692	0.028526971
363	6.279692	0.02353221
364	6.3073225	0.027995568
365	6.3350115	0.025599876
366	6.3350115	0.029332055
367	6.3350115	0.033068385
368	6.3350115	0.02435598
369	6.362746	0.02693065
370	6.362746	0.03003647
371	6.3905034	0.028248055
372	6.3905034	0.02700914
373	6.3905034	0.025769839
374	6.4182725	0.02521629
375	6.4182725	0.021507496
376	6.4182725	0.029547745
377	6.4460373	0.024029743
378	6.4460373	0.030825896
379	6.4460373	0.026499465
380	6.4737926	0.028376896
381	6.4737926	0.027142819
382	6.4737926	0.02344304
383	6.5015397	0.025300115
384	6.5015397	0.025300115
385	6.5015397	0.023452684
386	6.5292835	0.025903124
387	6.557047	0.027718741
388	6.557047	0.027718741
389	6.557047	0.027103493
390	6.557047	0.022800572
391	6.5848594	0.025220348
392	6.5848594	0.023377892
393	6.5848594	0.023991855
394	6.6127467	0.023333894
395	6.6127467	0.02701792
396	6.6407275	0.027583597
397	6.6407275	0.024514422
398	6.6687994	0.02998678
399	6.6687994	0.02691782
400	6.6687994	0.02384892
401	6.696968	0.022565585
402	6.696968	0.02624853
403	6.696968	0.02624853
404	6.696968	0.021338386
405	6.7252245	0.022501582
406	6.7535596	0.027339263
407	6.7535596	0.023655383
408	6.7535596	0.027339263
409	6.781969	0.026026431
410	6.781969	0.020495936
411	6.8104453	0.023467405
412	6.8104453	0.028999018
413	6.8104453	0.024082007
414	6.83899	0.021504784
415	6.83899	0.023350816
416	6.83899	0.025811397
417	6.8676157	0.021374311
418	6.8676157	0.024453212
419	6.8963385	0.023699371
420	6.8963385	0.027395625
421	6.9251933	0.022941073
422	6.9251933	0.026641127
423	6.9251933	0.022941073
424	6.954195	0.026502335
425	6.954195	0.022799049
426	6.983352	0.025129253
427	6.983352	0.023893915
428	6.983352	0.023893915
429	7.0126624	0.026846416
430	7.042112	0.02423253
431	7.042112	0.0279453
432	7.042112	0.026088927
433	7.042112	0.022994392
434	7.071685	0.024706658
435	7.071685	0.02284848
436	7.1013584	0.025172012
437	7.1013584	0.025172012
438	7.1013584	0.022072798
439	7.1311054	0.022523256
440	7.1311054	0.021282973
441	7.1311054	0.025623363
442	7.1609006	0.025437668
443	7.1609006	0.022335978
444	7.1907134	0.025227783
445	7.1907134	0.023987118
446	7.1907134	0.023366723
447	7.2205234	0.021268569
448	7.2205234	0.0243712
449	7.2205234	0.020648358
450	7.2502985	0.023483142
451	7.2502985	0.021001127
452	7.280026	0.02132161
453	7.280026	0.020080632
454	7.280026	0.023802567
455	7.3096833	0.024085727
456	7.3096833	0.020985533
457	7.33927	0.021234674
458	7.33927	0.022473983
459	7.33927	0.020615298
460	7.368797	0.023930114
461	7.39829	0.025358753
462	7.39829	0.02164541
463	7.39829	0.022883521
464	7.39829	0.02412057
465	7.4277735	0.020582238
466	7.4277735	0.023054818
467	7.457268	0.021976423
468	7.457268	0.020124389
469	7.457268	0.02259386
470	7.4867926	0.022740813
471	7.5163655	0.024728468
472	7.5163655	0.021649309
473	7.5163655	0.022264853
474	7.546003	0.021787379
475	7.546003	0.020557823
476	7.546003	0.024248257
477	7.5757117	0.021926623
478	7.5757117	0.024383036
479	7.5757117	0.021926623
480	7.6055064	0.020839756
481	7.6055064	0.025133817
482	7.635395	0.022822749
483	7.635395	0.022822749
484	7.635395	0.024047334
485	7.635395	0.02159865
486	7.6653852	0.023583984
487	7.6653852	0.02052934
488	7.695482	0.024351245
489	7.695482	0.020078767
490	7.7256894	0.022682576
491	7.7256894	0.020246327
492	7.75601	0.022246394
493	7.75601	0.021638125
494	7.75601	0.019814666
495	7.786449	0.020001424
496	7.786449	0.022428943
497	7.8170066	0.02262061
498	7.8170066	0.02262061
499	7.8476825	0.024637002
500	7.8476825	0.022216925
501	7.8476825	0.018589368
502	7.878474	0.024238955
503	7.878474	0.022425724
504	7.878474	0.019405954
505	7.909383	0.020831957
506	7.9404044	0.023466729
507	7.9404044	0.023466729
508	7.9404044	0.022864392
509	7.971543	0.019490285
510	7.971543	0.02369734
511	7.971543	0.019490285
512	8.00279	0.019730693
513	8.00279	0.021530878
514	8.034148	0.02057732
515	8.034148	0.02057732
516	8.065617	0.019033786
517	8.065617	0.022624167
518	8.097193	0.02347502
519	8.097193	0.01929243
520	8.12888	0.02313538
521	8.12888	0.020150848
522	8.12888	0.020747367
523	8.160672	0.019820603
524	8.160672	0.022204563
525	8.192574	0.022470767
526	8.192574	0.023066496
527	8.224588	0.019768864
528	8.224588	0.018580541
529	8.224588	0.02214732
530	8.256713	0.018859126
531	8.256713	0.022422677
532	8.288936	0.01973239
533	8.288936	0.020325521
534	8.288936	0.020325521
535	8.321237	0.021193663
536	8.321237	0.016455004
537	8.321237	0.017639302
538	8.353593	0.023830311
539	8.385988	0.019947147
540	8.385988	0.019356236
541	8.418402	0.02196643
542	8.418402	0.019603793
543	8.418402	0.019603793
544	8.450815	0.022786014
545	8.450815	0.018655073
546	8.450815	0.018655073
547	8.483206	0.021225354
548	8.483206	0.019456519
549	8.515561	0.01729166
550	8.515561	0.020234965
551	8.515561	0.02082433
552	8.547868	0.020988923
553	8.547868	0.017459545
554	8.580119	0.01818965
555	8.580119	0.01936489
556	8.580119	0.018777303
557	8.612308	0.018893074
558	8.644442	0.02015831
559	8.644442	0.018985074
560	8.676535	0.020226656
561	8.708613	0.022035366
562	8.708613	0.019107956
563	8.708613	0.020863827
564	8.740704	0.017978877
565	8.740704	0.022073645
566	8.740704	0.017394297
567	8.77282	0.01801166
568	8.77282	0.020348584
569	8.804984	0.018621627
570	8.804984	0.019205203
571	8.837213	0.019810256
572	8.837213	0.019227603
573	8.869519	0.020414038
574	8.869519	0.019831799
575	8.901917	0.016948013
576	8.901917	0.020436421
577	8.901917	0.018691912
578	8.934413	0.020461855
579	8.934413	0.017559111
580	8.967024	0.018753538
581	8.967024	0.0175936
582	8.999756	0.021690816
583	8.999756	0.021111125
584	9.032612	0.017685853
585	9.032612	0.01710778
586	9.032612	0.018842151
587	9.032612	0.018842151
588	9.065599	0.016015233
589	9.098723	0.020123541
590	9.098723	0.01896895
591	9.131986	0.018468989
592	9.131986	0.018468989
593	9.165387	0.020857556
594	9.165387	0.02028177
595	9.165387	0.016256902
596	9.19893	0.02037775
597	9.232614	0.016470646
598	9.232614	0.021631349
599	9.232614	0.018763723
600	9.232614	0.021631349
601	9.26644	0.017166244
602	9.26644	0.015449934
603	9.300404	0.018441143
604	9.300404	0.020156104
605	9.33451	0.019152932
606	9.33451	0.018011319
607	9.3687525	0.019302443
608	9.3687525	0.01702348
609	9.3687525	0.019872341
610	9.403131	0.020030597
611	9.437642	0.01736252
612	9.437642	0.016795369
613	9.437642	0.019065356
614	9.437642	0.020768896
615	9.472284	0.020379785
616	9.472284	0.016979119
617	9.507048	0.018300882
618	9.507048	0.018866764
619	9.507048	0.020564944
620	9.507048	0.018866764
621	9.541919	0.01736405
622	9.541919	0.015669921
623	9.541919	0.018493779
624	9.576891	0.015870485
625	9.576891	0.019818738
626	9.611941	0.01945007
627	9.611941	0.01945007
628	9.611941	0.017759921
629	9.647064	0.016270166
630	9.647064	0.01964468
631	9.682247	0.0170279
632	9.682247	0.018712455
633	9.717476	0.014416749
634	9.717476	0.019461948
635	9.717476	0.018340278
636	9.75274	0.019082667
637	9.75274	0.019082667
638	9.75274	0.0151645625
639	9.78803	0.019256623
640	9.823335	0.018304618
641	9.823335	0.019979883
642	9.823335	0.01607204
643	9.8586445	0.02013287
644	9.8586445	0.016230544
645	9.893949	0.018046308
646	9.893949	0.016376957
647	9.893949	0.02027363
648	9.929246	0.015955534
649	9.929246	0.017622482
650	9.929246	0.018177932
651	9.964527	0.019406462
652	9.964527	0.017186128
653	9.99979	0.017846556
654	9.99979	0.017292
655	10.035031	0.017937094
656	10.07025	0.018566448
657	10.105452	0.019181782
658	10.105452	0.015870824
659	10.140635	0.019781927
660	10.140635	0.015924236
661	10.140635	0.01812783
662	10.175805	0.01706529
663	10.210979	0.017644908
664	10.210979	0.017644908
665	10.24616	0.017664107
666	10.281368	0.018224973
667	10.281368	0.014937519
668	10.316615	0.015496724
669	10.351927	0.015509656
670	10.351927	0.018240258
671	10.351927	0.016601905
672	10.387331	0.013891363
673	10.387331	0.017162165
674	10.422849	0.017181879
675	10.458504	0.017753975
676	10.458504	0.019931031
677	10.458504	0.013948424
678	10.494313	0.01616354
679	10.494313	0.018879665
680	10.494313	0.0145347435
681	10.530283	0.014589566
682	10.530283	0.015673835
683	10.566424	0.016281731
684	10.566424	0.015740182
685	10.602738	0.015819455
686	10.602738	0.01690127
687	10.639227	0.013752192
688	10.639227	0.016992206
689	10.639227	0.017532436
690	10.675885	0.018175045
691	10.712712	0.017749729
692	10.712712	0.015596086
693	10.712712	0.013981807
694	10.749704	0.014653919
695	10.786847	0.015870485
696	10.786847	0.017481463
697	10.786847	0.015333886
698	10.82415	0.016022887
699	10.82415	0.015487366
700	10.861597	0.016183777
701	10.861597	0.01671938
702	10.899196	0.01688818
703	10.899196	0.017423013
704	10.936937	0.018133266
705	10.936937	0.015462865
706	10.936937	0.017064951
707	10.936937	0.013861383
708	10.974826	0.014583266
709	11.012841	0.014240847
710	11.012841	0.017438645
711	11.012841	0.016372707
712	11.050965	0.015499107
713	11.050965	0.012838822
714	11.050965	0.014966965
715	11.089179	0.015692038
716	11.127459	0.016944783
717	11.127459	0.016944783
718	11.165784	0.012887742
719	11.165784	0.017128684
720	11.20413	0.018364051
721	11.20413	0.014127086
722	11.242484	0.014822792
723	11.242484	0.016410455
724	11.242484	0.013764458
725	11.28083	0.016033093
726	11.28083	0.012862686
727	11.319154	0.017227424
728	11.319154	0.016171532
729	11.357451	0.0136600295
730	11.357451	0.016823078
731	11.357451	0.0136600295
732	11.357451	0.012605615
733	11.395733	0.013771442
734	11.434008	0.013871263
735	11.434008	0.013345166
736	11.472293	0.015013261
737	11.510598	0.014569305
738	11.510598	0.015094955
739	11.548943	0.01674199
740	11.548943	0.01254458
741	11.587329	0.013663436
742	11.625767	0.013205944
743	11.664269	0.014838282
744	11.664269	0.014838282
745	11.7028475	0.015944136
746	11.7028475	0.014377075
747	11.741503	0.014435139
748	11.741503	0.016000947
749	11.780242	0.015536537
750	11.819075	0.013515385
751	11.819075	0.011954721
752	11.819075	0.016638117
753	11.819075	0.013515385
754	11.858007	0.014099837
755	11.897041	0.013646912
756	11.897041	0.013127891
757	11.897041	0.015204726
758	11.9361725	0.015271095
759	11.9361725	0.012160747
760	11.975419	0.013271381
761	11.975419	0.015342395
762	11.975419	0.012236465
763	12.014772	0.013865982
764	12.014772	0.012832515
765	12.054238	0.013948083
766	12.093819	0.015581454
767	12.093819	0.014034947
768	12.133513	0.013612157
769	12.133513	0.013097896
770	12.133513	0.015671114
771	12.173321	0.015251865
772	12.173321	0.012682673
773	12.21324	0.012275345
774	12.21324	0.014839645
775	12.21324	0.015865551
776	12.253269	0.013922023
777	12.253269	0.013922023
778	12.293406	0.014035799
779	12.293406	0.015569375
780	12.293406	0.012502808
781	12.33365	0.012114701
782	12.33365	0.016196532
783	12.373999	0.013260646
784	12.373999	0.015807375
785	12.373999	0.015297981
786	12.414448	0.01390039
787	12.414448	0.012376122
788	12.414448	0.0133923665
789	12.454998	0.015050535
790	12.454998	0.012515254
791	12.495637	0.015188559
792	12.495637	0.013669911
793	12.495637	0.012658124
794	12.536371	0.013815391
795	12.536371	0.012301094
796	12.536371	0.012806093
797	12.577199	0.014470214
798	12.577199	0.014470214
799	12.618118	0.015128143
800	12.618118	0.012111461
801	12.618118	0.015631134
802	12.659131	0.01528658
803	12.659131	0.012777966
804	12.659131	0.012276709
805	12.7002325	0.0114465235
806	12.7002325	0.013947742
807	12.741423	0.014619019
808	12.741423	0.011125374
809	12.741423	0.014619019
810	12.782704	0.012304504
811	12.782704	0.012304504
812	12.782704	0.012304504
813	12.824077	0.013982318
814	12.865536	0.014667198
815	12.865536	0.013675362
816	12.865536	0.011198586
817	12.865536	0.015162861
818	12.9070835	0.012388058
819	12.9070835	0.012388058
820	12.948715	0.013578254
821	12.948715	0.014071565
822	12.9904375	0.0142778
823	12.9904375	0.015262245
824	12.9904375	0.010836074
825	13.032249	0.012527189
826	13.074147	0.013238663
827	13.074147	0.011771524
828	13.116128	0.013953363
829	13.116128	0.0149302
830	13.116128	0.011513577
831	13.116128	0.011513577
832	13.158196	0.012236635
833	13.158196	0.012723246
834	13.158196	0.012236635
835	13.200349	0.013934457
836	13.200349	0.010537496
837	13.242588	0.012240387
838	13.242588	0.014177667
839	13.242588	0.011272989
840	13.284914	0.012011688
841	13.284914	0.012977228
842	13.327322	0.010828563
843	13.327322	0.01371693
844	13.327322	0.010828563
845	13.327322	0.01371693
846	13.369818	0.012058761
847	13.369818	0.010619445
848	13.412398	0.013289445
849	13.412398	0.013768717
850	13.412398	0.010418321
851	13.455061	0.012611241
852	13.455061	0.011656204
853	13.455061	0.010702413
854	13.497809	0.010516837
855	13.497809	0.0128960945
856	13.540642	0.013186857
857	13.540642	0.010814224
858	13.540642	0.014137134
859	13.583559	0.011590693
860	13.583559	0.012063878
861	13.583559	0.012063878
862	13.62656	0.013314835
863	13.669647	0.010802958
864	13.669647	0.014567602
865	13.669647	0.013625616
866	13.669647	0.0140964305
867	13.712814	0.013003476
868	13.712814	0.012064901
869	13.756072	0.0100580035
870	13.756072	0.0100580035
871	13.756072	0.013797846
872	13.756072	0.01332983
873	13.79941	0.011332201
874	13.79941	0.010400905
875	13.842835	0.012608513
876	13.842835	0.012608513
877	13.886349	0.011107796
878	13.886349	0.012033519
879	13.886349	0.011107796
880	13.886349	0.014350511
881	13.929948	0.012395731
882	13.973631	0.010466641
883	13.973631	0.010466641
884	13.973631	0.013685754
885	13.973631	0.013225541
886	14.017403	0.011767772
887	14.017403	0.011767772
888	14.061261	0.011701583
889	14.061261	0.012614651
890	14.061261	0.009877469
891	14.105208	0.013468019
892	14.105208	0.0111931255
893	14.149242	0.012965978
894	14.149242	0.012058931
895	14.19337	0.010224512
896	14.19337	0.013835492
897	14.19337	0.009773784
898	14.19337	0.013835492
899	14.237581	0.01111138
900	14.237581	0.012010494
901	14.281885	0.012453533
902	14.281885	0.012453533
903	14.326282	0.010678343
904	14.326282	0.011569367
905	14.326282	0.013800401
906	14.37077	0.009378279
907	14.37077	0.012038806
908	14.37077	0.014261112
909	14.37077	0.011151143
910	14.415354	0.009869613
911	14.415354	0.010310406
912	14.415354	0.011193637
913	14.460025	0.011250293
914	14.504797	0.011761119
915	14.504797	0.012637154
916	14.504797	0.012637154
917	14.549667	0.010105482
918	14.549667	0.009670263
919	14.549667	0.013156352
920	14.594628	0.014121466
921	14.594628	0.011515794
922	14.6396885	0.011636074
923	14.6396885	0.009050003
924	14.6396885	0.0120678
925	14.6396885	0.0120678
926	14.684832	0.010054588
927	14.684832	0.010054588
928	14.730069	0.013634816
929	14.730069	0.011495321
930	14.775394	0.011239201
931	14.775394	0.013367318
932	14.775394	0.012089971
933	14.775394	0.009540082
934	14.820802	0.011001981
935	14.820802	0.010156715
936	14.866296	0.011626008
937	14.866296	0.009103667
938	14.866296	0.0128903
939	14.911877	0.010168328
940	14.911877	0.00975004
941	14.911877	0.012681309
942	14.957553	0.011241249
943	14.957553	0.011658081
944	15.003325	0.010250298
945	15.003325	0.009008473
946	15.003325	0.012738077
947	15.003325	0.011493103
948	15.049205	0.010936098
949	15.049205	0.008877035
950	15.095201	0.012868481
951	15.095201	0.011635903
952	15.095201	0.009175444
953	15.141319	0.011122985
954	15.141319	0.010714534
955	15.141319	0.0098986495
956	15.187553	0.009416211
957	15.187553	0.011446694
958	15.233914	0.0097654145
959	15.233914	0.012191955
960	15.233914	0.011787218
961	15.28039	0.011739284
962	15.28039	0.010531179
963	15.28039	0.008922843
964	15.326984	0.012511845
965	15.326984	0.009306
966	15.326984	0.009306
967	15.373695	0.011297903
968	15.373695	0.010898888
969	15.420509	0.0101106055
970	15.420509	0.012097817
971	15.420509	0.008126981
972	15.420509	0.012495477
973	15.467424	0.009343592
974	15.467424	0.010529984
975	15.467424	0.009343592
976	15.514437	0.01017089
977	15.514437	0.009383405
978	15.514437	0.0078093675
979	15.514437	0.008596002
980	15.561541	0.008258144
981	15.561541	0.008258144
982	15.608731	0.010668953
983	15.608731	0.011451472
984	15.656004	0.011515283
985	15.656004	0.008398358
986	15.656004	0.009566221
987	15.656004	0.009566221
988	15.703358	0.009645492
989	15.703358	0.00809329
990	15.750786	0.011280838
991	15.750786	0.00818427
992	15.750786	0.010893768
993	15.798297	0.009054105
994	15.798297	0.010983889
995	15.798297	0.009054105
996	15.845893	0.009157158
997	15.845893	0.011466827
998	15.893575	0.010417638
999	15.893575	0.011569709
1000	15.893575	0.009650105
1001	15.893575	0.008116206
1002	15.941354	0.01053135
1003	15.941354	0.008235743
1004	15.989238	0.011416323
1005	15.989238	0.00912503
1006	16.03723	0.008876352
1007	16.03723	0.008115009
1008	16.085333	0.0086361775
1009	16.133554	0.011816388
1010	16.133554	0.0076480545
1011	16.181902	0.010451445
1012	16.181902	0.011208142
1013	16.23037	0.009855947
1014	16.23037	0.009478746
1015	16.23037	0.010610908
1016	16.23037	0.011365304
1017	16.278967	0.008519068
1018	16.278967	0.008519068
1019	16.278967	0.008895153
1020	16.376553	0.011882742
1021	16.376553	0.0107575515
1022	16.376553	0.0107575515
1023	16.376553	0.008883702
1024	16.425539	0.00832945
1025	16.425539	0.010572666
1026	16.425539	0.00870302
1027	16.474657	0.009650105
1028	16.523914	0.008741312
1029	16.523914	0.009113238
1030	16.523914	0.010602373
1031	16.523914	0.011347558
1032	16.573296	0.008586771
1033	16.573296	0.01044342
1034	16.573296	0.007844433
1035	16.622812	0.011777325
1036	16.622812	0.00918245
1037	16.672455	0.0101533
1038	16.672455	0.007935771
1039	16.672455	0.010522984
1040	16.672455	0.010893085
1041	16.722223	0.008546594
1042	16.722223	0.010021284
1043	16.772116	0.012475869
1044	16.772116	0.006589749
1045	16.772116	0.010634468
1046	16.772116	0.0084270835
1047	16.822128	0.010518033
1048	16.822128	0.00868319
1049	16.872261	0.010777183
1050	16.872261	0.010045024
1051	16.872261	0.0074839857
1052	16.922503	0.011773571
1053	16.922503	0.009581939
1054	16.922503	0.008486754
1055	16.972845	0.0069457986
1056	16.972845	0.007673031
1057	16.972845	0.010220414
1058	16.972845	0.009492414
1059	17.023273	0.008683703
1060	17.073774	0.009695034
1061	17.073774	0.010781962
1062	17.073774	0.0075241923
1063	17.073774	0.011869096
1064	17.124338	0.008900281
1065	17.124338	0.008539584
1066	17.124338	0.009622258
1067	17.174952	0.008113812
1068	17.174952	0.0070351395
1069	17.174952	0.00991351
1070	17.225609	0.008769688
1071	17.225609	0.01128408
1072	17.27632	0.009784375
1073	17.27632	0.007637106
1074	17.27632	0.010859118
1075	17.27632	0.009068461
1076	17.32708	0.0068710013
1077	17.32708	0.00865447
1078	17.32708	0.009725783
1079	17.377913	0.010384171
1080	17.377913	0.008604038
1081	17.428848	0.008915665
1082	17.428848	0.009626358
1083	17.428848	0.0074961334
1084	17.428848	0.010336531
1085	17.479923	0.0074663633
1086	17.5312	0.011338514
1087	17.5312	0.008510348
1088	17.5312	0.0060399245
1089	17.5312	0.009923929
1090	17.582747	0.010275571
1091	17.582747	0.008512571
1092	17.634626	0.007836907
1093	17.634626	0.009594924
1094	17.634626	0.0074856966
1095	17.634626	0.01170636
1096	17.686834	0.010696268
1097	17.686834	0.008239505
1098	17.686834	0.006136343
1099	17.686834	0.006136343
1100	17.739323	0.00726035
1101	17.739323	0.009360508
1102	17.792025	0.008393571
1103	17.792025	0.008743022
1104	17.844845	0.010575398
1105	17.844845	0.012670228
1106	17.844845	0.0060424935
1107	17.844845	0.008133479
1108	17.897696	0.0075236787
1109	17.897696	0.0043938225
1110	17.897696	0.009264134
1111	17.897696	0.011702606
1112	17.950474	0.006557734
1113	17.950474	0.00864199
1114	17.950474	0.010728019
1115	18.003094	0.0069632563
1116	18.003094	0.009738766
1117	18.003094	0.007310145
1118	18.05548	0.008035826
1119	18.05548	0.009075468
1120	18.107576	0.010461519
1121	18.107576	0.00665583
1122	18.159369	0.011122132
1123	18.159369	0.009048124
1124	18.210878	0.008990698
1125	18.210878	0.00864541
1126	18.210878	0.00933539
1127	18.210878	0.00933539
1128	18.262175	0.0092545645
1129	18.262175	0.008220694
1130	18.262175	0.008220694
1131	18.262175	0.007531378
1132	18.313416	0.008474274
1133	18.364798	0.008388441
1134	18.364798	0.010108215
1135	18.364798	0.009420141
1136	18.416508	0.01107025
1137	18.416508	0.006948366
1138	18.416508	0.009008815
1139	18.468678	0.009313518
1140	18.468678	0.01343326
1141	18.521366	0.007937482
1142	18.521366	0.011708407
1143	18.521366	0.014109544
1144	18.521366	0.009993956
1145	18.574587	0.010707193
1146	18.574587	0.00831047
1147	18.574587	0.01207701
1148	18.628305	0.0070046755
1149	18.628305	0.010765745
1150	18.682459	0.01290172
1151	18.682459	0.009484042
1152	18.682459	0.0057285326
1153	18.682459	0.014269626
1154	18.736965	0.0082253115
1155	18.736965	0.011296366
1156	18.736965	0.013003817
1157	18.791729	0.01073058
1158	18.791729	0.0069820834
1159	18.791729	0.010389635
1160	18.791729	0.008685755
1161	18.846663	0.0074485694
1162	18.846663	0.009490364
1163	18.901665	0.013014043
1164	18.901665	0.0058731036
1165	18.901665	0.009951941
1166	18.956661	0.0114236595
1167	18.956661	0.008366384
1168	18.956661	0.012103274
1169	19.0116	0.009486264
1170	19.0116	0.010843755
1171	19.0116	0.0071123242
1172	19.0116	0.0084689725
1173	19.066475	0.009236622
1174	19.066475	0.007204222
1175	19.121328	0.007963308
1176	19.121328	0.011687424
1177	19.121328	0.009655742
1178	19.176239	0.010409271
1179	19.176239	0.010071155
1180	19.176239	0.008380576
1181	19.231256	0.010486276
1182	19.231256	0.008122363
1183	19.231256	0.009473108
1184	19.28641	0.011578751
1185	19.28641	0.009216628
1186	19.28641	0.008542148
1187	19.341715	0.010313309
1188	19.341715	0.008628143
1189	19.341715	0.009639171
1190	19.397173	0.0077089556
1191	19.397173	0.009391777
1192	19.397173	0.0117484955
1193	19.397173	0.007372429
1194	19.45278	0.008139807
1195	19.45278	0.010493447
1196	19.50851	0.009578864
1197	19.50851	0.009243116
1198	19.50851	0.010922955
1199	19.564342	0.011350971
1200	19.564342	0.0073246895
1201	19.564342	0.008330989
1202	19.564342	0.010008474
1203	19.620249	0.009093926
1204	19.620249	0.010770354
1205	19.676199	0.009515479
1206	19.676199	0.011526202
1207	19.676199	0.009515479
1208	19.676199	0.008175206
1209	19.732166	0.0069160173
1210	19.732166	0.010263617
1211	19.732166	0.008589506
1212	19.732166	0.0075852694
1213	19.788132	0.008994629
1214	19.788132	0.0076566082
1215	19.844084	0.009723391
1216	19.844084	0.008052244
1217	19.844084	0.008386389
1218	19.90001	0.010441371
1219	19.90001	0.007101029
1220	19.90001	0.009439107
1221	19.90001	0.0074348813
1222	19.955935	0.009480113
1223	19.955935	0.009480113
1224	20.011879	0.010180454
1225	20.011879	0.0071764993
1226	20.011879	0.010848022
1227	20.067896	0.010208631
1228	20.067896	0.006872713
1229	20.067896	0.010541935
1230	20.067896	0.009207742
1231	20.124031	0.0065678353
1232	20.124031	0.008567965
1233	20.124031	0.009234914
1234	20.124031	0.009568272
1235	20.180315	0.0075965608
1236	20.180315	0.008930022
1237	20.236778	0.010960677
1238	20.236778	0.0079612555
1239	20.236778	0.009627725
1240	20.293444	0.009662917
1241	20.293444	0.009996006
1242	20.293444	0.00866353
1243	20.293444	0.0066650743
1244	20.350323	0.009703404
1245	20.350323	0.007372429
1246	20.407425	0.008418021
1247	20.407425	0.006753577
1248	20.407425	0.010083109
1249	20.407425	0.011414787
1250	20.464746	0.005475156
1251	20.464746	0.007804578
1252	20.464746	0.0091361385
1253	20.464746	0.009801628
1254	20.522295	0.008528301
1255	20.522295	0.0081958985
1256	20.522295	0.0068651815
1257	20.580065	0.008592241
1258	20.580065	0.0069293673
1259	20.638042	0.007331192
1260	20.638042	0.009990541
1261	20.638042	0.0060013896
1262	20.638042	0.011320427
1263	20.696218	0.0067391978
1264	20.696218	0.010062444
1265	20.696218	0.008400581
1266	20.754583	0.008809004
1267	20.754583	0.005487663
1268	20.754583	0.008477009
1269	20.754583	0.0074803927
1270	20.813116	0.0082222335
1271	20.813116	0.006562357
1272	20.871813	0.010957434
1273	20.871813	0.008634127
1274	20.871813	0.007306894
1275	20.930655	0.008714302
1276	20.930655	0.008050876
1277	20.930655	0.009377937
1278	20.930655	0.00606099
1279	20.989628	0.007136112
1280	20.989628	0.007136112
1281	20.989628	0.008793791
1282	21.048725	0.007878814
1283	21.048725	0.009204154
1284	21.048725	0.005891602
1285	21.107939	0.009613032
1286	21.107939	0.006962914
1287	21.107939	0.008619082
1288	21.167274	0.0077021127
1289	21.167274	0.006047289
1290	21.167274	0.008033089
1291	21.167274	0.009026247
1292	21.226728	0.0064555225
1293	21.226728	0.0057941396
1294	21.226728	0.008109024
1295	21.286308	0.009176298
1296	21.286308	0.00785367
1297	21.346008	0.00825746
1298	21.346008	0.00825746
1299	21.346008	0.0066051567
1300	21.346008	0.009910094
1301	21.405825	0.007339234
1302	21.405825	0.007008783
1303	21.405825	0.008990526
1304	21.465763	0.008071399
1305	21.465763	0.006420937
1306	21.465763	0.010052026
1307	21.52581	0.0074803927
1308	21.52581	0.008800457
1309	21.585974	0.0062296726
1310	21.585974	0.008208211
1311	21.585974	0.005899995
1312	21.706612	0.008665582
1313	21.706612	0.007018025
1314	21.767082	0.0074078473
1315	21.767082	0.00938443
1316	21.767082	0.0074078473
1317	21.767082	0.0054312944
1318	21.827654	0.006477267
1319	21.827654	0.00845273
1320	21.827654	0.0058188057
1321	21.888319	0.008176403
1322	21.888319	0.008505561
1323	21.888319	0.004556014
1324	21.888319	0.0071888207
1325	21.94908	0.0065803328
1326	21.94908	0.007238618
1327	21.94908	0.009213381
1328	22.00993	0.009258324
1329	22.00993	0.008271311
1330	22.00993	0.0069548697
1331	22.00993	0.0056389393
1332	22.070875	0.009299335
1333	22.070875	0.0050225994
1334	22.070875	0.00798349
1335	22.131916	0.008020262
1336	22.131916	0.008678232
1337	22.131916	0.0073621627
1338	22.19305	0.007723325
1339	22.19305	0.007394159
1340	22.19305	0.007065432
1341	22.19305	0.006736288
1342	22.254284	0.0064346343
1343	22.254284	0.005776496
1344	22.254284	0.0064346343
1345	22.254284	0.007092815
1346	22.315624	0.0057997922
1347	22.315624	0.005141536
1348	22.315624	0.007115576
1349	22.37707	0.0077922624
1350	22.37707	0.0051597008
1351	22.37707	0.006475897
1352	22.43862	0.005501541
1353	22.43862	0.0078057754
1354	22.50028	0.008144082
1355	22.50028	0.006497812
1356	22.562057	0.005843985
1357	22.562057	0.007161611
1358	22.562057	0.0074906587
1359	22.623943	0.0051845494
1360	22.623943	0.0065022637
1361	22.623943	0.008149042
1362	22.623943	0.0055140476
1363	22.685947	0.007485868
1364	22.685947	0.0055090794
1365	22.685947	0.0045203543
1366	22.748075	0.0061591193
1367	22.748075	0.007477484
1368	22.748075	0.004841263
1369	22.81032	0.007794486
1370	22.81032	0.00581675
1371	22.81032	0.0051576444
1372	22.872692	0.007778749
1373	22.872692	0.0064601456
1374	22.872692	0.00448195
1375	22.935188	0.0080886725
1376	22.935188	0.0070998315
1377	22.935188	0.0054509984
1378	22.997812	0.006087535
1379	22.997812	0.005757825
1380	22.997812	0.0074066496
1381	23.060564	0.008040273
1382	23.060564	0.006391658
1383	23.060564	0.0050728144
1384	23.123446	0.0053738956
1385	23.123446	0.007022646
1386	23.123446	0.0040548067
1387	23.123446	0.0066933203
1388	23.18646	0.004683903
1389	23.18646	0.005013516
1390	23.249613	0.00564031
1391	23.249613	0.0039923796
1392	23.249613	0.006629809
1393	23.312899	0.006924746
1394	23.312899	0.004287342
1395	23.312899	0.0059357923
1396	23.376324	0.0068889735
1397	23.376324	0.006559275
1398	23.376324	0.0049110237
1399	23.376324	0.0045815585
1400	23.439884	0.0071807774
1401	23.439884	0.0045441845
1402	23.439884	0.0052035707
1403	23.503588	0.006153468
1404	23.503588	0.0071417596
1405	23.503588	0.0071417596
1406	23.567434	0.007101885
1407	23.567434	0.006113566
1408	23.567434	0.0057842047
1409	23.567434	0.0074312882
1410	23.631424	0.0060731494
1411	23.631424	0.003767859
1412	23.631424	0.006402274
1413	23.631424	0.006732008
1414	23.695559	0.0060317037
1415	23.695559	0.006690239
1416	23.695559	0.0047144163
1417	23.759834	0.005989058
1418	23.759834	0.0050013475
1419	23.759834	0.005659839
1420	23.824259	0.0042998595
1421	23.824259	0.0052871937
1422	23.824259	0.0039707692
1423	23.824259	0.0072620614
1424	23.888824	0.0045843017
1425	23.888824	0.0059005087
1426	23.95355	0.004210006
1427	23.95355	0.0071717077
1428	23.95355	0.0068424162
1429	23.95355	0.005197059
1430	24.018421	0.0058083567
1431	24.018421	0.004163362
1432	24.018421	0.006137713
1433	24.083437	0.003456834
1434	24.083437	0.0051024626
1435	24.083437	0.007405452
1436	24.083437	0.0044440595
1437	24.148605	0.0053814347
1438	24.148605	0.004065268
1439	24.213924	0.003684491
1440	24.213924	0.00467156
1441	24.213924	0.0063171745
1442	24.213924	0.0066462434
1443	24.279398	0.005276741
1444	24.279398	0.004947531
1445	24.345024	0.0048916554
1446	24.345024	0.0032452715
1447	24.345024	0.0062082675
1448	24.410799	0.0041743373
1449	24.410799	0.004832864
1450	24.476727	0.0031236047
1451	24.476727	0.0057595377
1452	24.476727	0.0057595377
1453	24.476727	0.0047714985
1454	24.542812	0.003717084
1455	24.542812	0.0033876894
1456	24.609049	0.005956688
1457	24.609049	0.005956688
1458	24.675442	0.006214432
1459	24.675442	0.004894055
1460	24.675442	0.006214432
1461	24.74199	0.0031642758
1462	24.80869	0.0060563656
1463	24.87555	0.0056382543
1464	24.87555	0.006300051
1465	24.87555	0.004644989
1466	24.942562	0.005544715
1467	24.942562	0.00388707
1468	24.942562	0.00388707
1469	25.009727	0.0027887532
1470	25.009727	0.0044490313
1471	25.009727	0.005444659
1472	25.077042	0.0063342974
1473	25.077042	0.0046731033
1474	25.077042	0.0033435929
1475	25.144516	0.0058898893
1476	25.144516	0.0025612984
1477	25.144516	0.0035604592
1478	25.144516	0.0048916554
1479	25.212143	0.004436858
1480	25.212143	0.00243614
1481	25.212143	0.00343676
1482	25.27992	0.0033061868
1483	25.27992	0.0049752966
1484	25.347855	0.005173753
1485	25.347855	0.005173753
1486	25.347855	0.0038368138
1487	25.347855	0.0024998365
1488	25.415941	0.00402771
1489	25.415941	0.003023552
1490	25.415941	0.004362788
1491	25.484177	0.003542274
1492	25.484177	0.005552253
1493	25.552565	0.0057324725
1494	25.552565	0.002042739
1495	25.552565	0.006067669
1496	25.552565	0.0043912507
1497	25.62111	0.004900568
1498	25.62111	0.004564929
1499	25.62111	0.0035575428
1500	25.689796	0.0054043946
1501	25.689796	0.0020435976
1502	25.689796	0.0037246316
1503	25.689796	0.0023798237
1504	25.758633	0.0035501658
1505	25.758633	0.0022048517
1506	25.758633	0.0065765665
1507	25.827621	0.0037079924
1508	25.827621	0.0023621386
1509	25.827621	0.0053906874
1510	25.827621	0.004717845
1511	25.896757	0.0041990313
1512	25.896757	0.0031889868
1513	25.896757	0.0021789218
1514	25.896757	0.004872287
1515	25.966036	0.0050231135
1516	25.966036	0.002665503
1517	25.966036	0.0036755707
1518	26.035465	0.003486687
1519	26.035465	0.0051703257
1520	26.035465	0.002139253
1521	26.035465	0.0051703257
1522	26.105036	0.002283669
1523	26.105036	0.0046417317
1524	26.105036	0.003294347
1525	26.105036	0.003294347
1526	26.174751	0.0047840117
1527	26.174751	0.0020891079
1528	26.174751	0.003099922
1529	26.2446	0.0052606333
1530	26.2446	0.0035765858
1531	26.2446	0.004587387
1532	26.314596	0.003715197
1533	26.314596	0.004051891
1534	26.314596	0.0057353848
1535	26.314596	0.0023686632
1536	26.314596	0.0030420872
1537	26.314596	0.003715197
1538	26.384735	0.0031792053
1539	26.384735	0.0031792053
1540	26.455	0.004996549
1541	26.455	0.0016322236
1542	26.455	0.0053331153
1543	26.455	0.0023051328
1544	26.525393	0.0034479124
1545	26.525393	0.0037843261
1546	26.525393	0.0017668993
1547	26.59591	0.004924564
1548	26.59591	0.0025707406
1549	26.666536	0.0050520776
1550	26.666536	0.0037076492
1551	26.666536	0.0013552745
1552	26.666536	0.004379763
1553	26.737257	0.0031608436
1554	26.737257	0.0034968096
1555	26.737257	0.0024893638
1556	26.808098	0.0026131442
1557	26.808098	0.001605768
1558	26.808098	0.004291629
1559	26.879044	0.0013903255
1560	26.879044	0.0034043323
1561	26.879044	0.0040755584
1562	26.950087	0.0041916575
1563	26.950087	0.0018433358
1564	26.950087	0.0018433358
1565	27.021246	0.0029638263
1566	27.021246	0.0039702547
1567	27.021246	0.00095109444
1568	27.09251	0.0030740083
1569	27.09251	0.002068328
1570	27.09251	0.0027388022
1571	27.163904	0.0008355937
1572	27.163904	0.0011705549
1573	27.163904	0.0035177406
1574	27.235422	0.003958592
1575	27.235422	0.0022821235
1576	27.307089	0.0013803601
1577	27.307089	0.0037268617
1578	27.307089	0.001044932
1579	27.307089	0.0037268617
1580	27.378908	0.002153163
1581	27.378908	0.0024885053
1582	27.450903	0.0029250374
1583	27.450903	0.00091397023
1584	27.450903	0.00091397023
1585	27.450903	0.0035958
1586	27.523085	0.0020210997
1587	27.595459	0.0034628392
1588	27.595459	0.0031278948
1589	27.595459	0.0007812776
1590	27.595459	0.004133523
1591	27.668032	0.0022232255
1592	27.668032	0.0018879935
1593	27.668032	0.0018879935
1594	27.740797	0.0029945476
1595	27.740797	0.0009820306
1596	27.740797	0.00064650987
1597	27.81376	0.0007462117
1598	27.81376	0.0034300687
1599	27.81376	0.0014173005
1600	27.886925	0.00017352006
1601	27.886925	0.0005091508
1602	27.886925	0.0015160901
1603	27.886925	0.003194135
1604	27.960274	0.0026203543
1605	27.960274	0.00026964358
1606	28.033804	0.001371941
1607	28.033804	0.0003077958
1608	28.033804	0.0027156284
1609	28.033804	0.0027156284
1610	28.107513	0.00079210656
1611	28.107513	0.001464205
1612	28.181393	0.0035705813
1613	28.181393	0.0018895393
1614	28.181393	0.000208084
1615	28.25544	0.0023118292
1616	28.25544	0.0023118292
1617	28.25544	0.0006293192
1618	28.329645	0.003066972
1619	28.329645	3.6975795e-05
1620	28.329645	0.0010471662
1621	28.404005	0.0031452274
1622	28.404005	0.00011333211
1623	28.404005	0.0017978179
1624	28.478512	0.0018704741
1625	28.478512	0.00052187295
1626	28.478512	0.0022075993
1627	28.553167	0.0012640345
1628	28.553167	0.0022757703
1629	28.553167	0.00042322537
1630	28.627975	0.000989077
1631	28.627975	0.00031400615
1632	28.627975	0.0033516572
1633	28.702938	0.0020609433
1634	28.702938	0.00037212245
1635	28.702938	0.0013853428
1636	28.778053	0.0005883866
1637	28.778053	0.0005883866
1638	28.778053	0.001101816
1639	28.778053	0.0031292678
1640	28.853334	0.00047631332
1641	28.853334	0.0021667294
1642	28.928766	0.0008605165
1643	28.928766	0.0011987368
1644	28.928766	0.0025518562
1645	29.004362	0.0005650243
1646	29.004362	0.0032723835
1647	29.004362	0.0011272706
1648	29.004362	0.0015801708
1649	29.080103	0.001958069
1650	29.080103	7.326647e-05
1651	29.156006	0.0009784214
1652	29.156006	0.0007153672
1653	29.156006	0.0030101654
1654	29.156006	0.0009784214
1655	29.23207	5.331472e-06
1656	29.23207	0.002027454
1657	29.23207	0.0010218527
1658	29.30828	0.0010404637
1659	29.30828	0.0023957917
1660	29.38464	0.0027611174
1661	29.38464	4.9530154e-05
1662	29.38464	0.0017440533
1663	29.38464	0.00038880037
1664	29.461153	0.0016221921
1665	29.461153	0.0021066244
1666	29.461153	0.0010896145
1667	29.537817	0.0028048884
1668	29.537817	0.0002462142
1669	29.537817	0.001448914
1670	29.614632	0.0007884969
1671	29.614632	0.0007884969
1672	29.614632	0.00090689154
1673	29.614632	0.0028225682
1674	29.691605	0.00046479423
1675	29.691605	0.0012308027
1676	29.691605	0.0021598605
1677	29.691605	0.0012308027
1678	29.76873	0.00020097573
1679	29.76873	0.0011557763
1680	29.846025	0.00082751515
1681	29.846025	0.0018447099
1682	29.846025	0.0004880042
1683	29.923494	0.0021933464
1684	29.923494	0.00083645305
1685	29.923494	0.000858879
1686	30.001154	0.0001722509
1687	30.001154	0.0028804117
1688	30.001154	0.0015234776
1689	30.078993	0.0032272537
1690	30.078993	0.001521817
1691	30.078993	0.0015310368
1692	30.078993	0.00085261
1693	30.078993	0.00017437986
1694	30.157015	0.00049823377
1695	30.157015	0.00049823377
1696	30.157015	0.001536878
1697	30.157015	0.0011771854
1698	30.23522	0.000523936
1699	30.23522	0.001851549
1700	30.23522	0.0012023455
1701	30.3136	0.0008658448
1702	30.3136	0.00015247067
1703	30.3136	0.002223054
1704	30.392149	0.0004917822
1705	30.392149	0.0004917822
1706	30.392149	0.0029020382
1707	30.392149	0.0012052668
1708	30.470873	0.001881982
1709	30.470873	0.0015129505
1710	30.470873	0.00018469755
1711	30.470873	0.0012032047
1712	30.54976	0.0005189503
1713	30.54976	0.0022173873
1714	30.54976	0.0005000402
1715	30.54976	0.0011795951
1716	30.628817	0.00084846787
1717	30.628817	0.0015280149
1718	30.628817	0.00051069807
1719	30.628817	0.00051069807
1720	30.708021	0.0012017132
1721	30.708021	0.0015181517
1722	30.787401	0.0015030331
1723	30.787401	0.0021828713
1724	30.866941	0.001143919
1725	30.866941	0.00012313432
1726	30.866941	0.001143919
1727	30.866941	0.00080379494
1728	30.946638	0.00043917683
1729	30.946638	0.00058227876
1730	30.946638	0.00058227876
1731	30.946638	0.001120204
1732	31.026493	0.00075136847
1733	31.026493	0.00027038206
1734	31.026493	0.0012932871
1735	31.10651	3.645986e-05
1736	31.10651	0.0009866578
1737	31.10651	0.001741305
1738	31.18669	0.0003394538
1739	31.18669	0.001704201
1740	31.18669	0.0006844813
1741	31.267029	0.00063757075
1742	31.267029	0.0010703009
1743	31.267029	0.0013203943
1744	31.347525	9.459356e-05
1745	31.347525	0.0019558363
1746	31.347525	0.0009308137
1747	31.428194	0.0012197011
1748	31.428194	0.0004904919
1749	31.509026	0.00013465613
1750	31.509026	0.00089278014
1751	31.509026	0.0015778574
1752	31.590029	0.0016437143
1753	31.590029	0.0009580034
1754	31.671225	0.0010311833
1755	31.752607	0.00095934415
1756	31.752607	0.0016457948
1757	31.752607	7.051461e-05
1758	31.834196	0.00054061215
1759	31.834196	0.0015714093
1760	31.834196	0.00019725061
1761	31.834196	0.0011773575
1762	31.915985	0.00080534193
1763	31.915985	0.0009137752
1764	31.915985	0.0012577412
1765	31.99798	0.00030856987
1766	31.99798	0.0016851239
1767	31.99798	0.0017560775
1768	32.080177	0.0013274391
1769	32.080177	0.0014271297
1770	32.080177	0.0013274391
1771	32.16257	0.0018610202
1772	32.16257	0.001239806
1773	32.16257	0.00020619246
1774	32.16257	0.00013810868
1775	32.24515	0.0005741923
1776	32.24515	0.000115223775
1777	32.327927	0.0010134197
1778	32.327927	0.0017452558
1779	32.327927	0.00032379368
1780	32.327927	0.001055759
1781	32.410877	0.0002692997
1782	32.410877	0.0014553631
1783	32.410877	0.00095934415
1784	32.410877	0.0018006638
1785	32.494007	0.00017457295
1786	32.494007	0.0015547867
1787	32.5773	0.00075858796
1788	32.5773	0.0014483985
1789	32.5773	0.00027683264
1790	32.660763	0.00030919167
1791	32.660763	0.0006544175
1792	32.660763	0.0007258634
1793	32.660763	0.0007258634
1794	32.744385	0.0011773575
1795	32.744385	0.0018673918
1796	32.744385	0.00020275329
1797	32.828167	0.0005955268
1798	32.828167	0.001975713
1799	32.912106	0.0013638654
1800	32.912106	0.0020849898
1801	32.996197	0.00047259973
1802	32.996197	0.0021964277
1803	32.996197	0.00021702578
1804	33.080437	0.0019649495
1805	33.080437	0.0009308123
1806	33.080437	0.00044794526
1807	33.164814	1.2812764e-05
1808	33.164814	0.002080081
1809	33.164814	0.00104655
1810	33.249348	0.0021967723
1811	33.249348	0.00012993874
1812	33.249348	0.00021461838
1813	33.249348	0.0008187837
1814	33.334015	0.0012826147
1815	33.334015	9.475933e-05
1816	33.334015	0.0005937203
1817	33.334015	0.0016269269
1818	33.418823	0.00031778894
1819	33.418823	0.0010590279
1820	33.418823	0.002435523
1821	33.503773	0.0018698887
1822	33.503773	0.0004935026
1823	33.503773	0.0012270901
1824	33.588856	0.00041321514
1825	33.588856	0.00096247793
1826	33.588856	0.00027459644
1827	33.674088	0.00074539334
1828	33.674088	0.0017767284
1829	33.674088	0.00063000683
1830	33.674088	0.002464293
1831	33.759445	0.0015620178
1832	33.759445	0.00053066405
1833	33.844944	0.00036851174
1834	33.844944	0.001349663
1835	33.844944	0.00036851174
1836	33.930588	0.001139491
1837	33.930588	0.0012657528
1838	33.930588	0.00045229928
1839	34.01637	0.00024475207
1840	34.01637	0.0016187486
1841	34.01637	0.0033362764
1842	34.102303	0.0027870894
1843	34.102303	0.0003036894
1844	34.102303	0.0010696986
1845	34.188385	0.0025835996
1846	34.188385	0.0012099752
1847	34.188385	0.0005235242
1848	34.274616	0.0030695419
1849	34.274616	0.00032267554
1850	34.274616	0.0016960576
1851	34.361008	0.00021908926
1852	34.361008	0.0014977141
1853	34.447575	0.0013003447
1854	34.447575	0.0007591037
1855	34.447575	0.0023303542
1856	34.447575	0.0006141948
1857	34.534317	7.5674354e-05
1858	34.534317	0.0031651126
1859	34.534317	0.0017920539
1860	34.62123	0.0026287406
1861	34.62123	0.00046118375
1862	34.62123	0.0012554175
1863	34.708347	0.0027801108
1864	34.708347	0.0010632445
1865	34.708347	0.0010632445
1866	34.795666	0.001902436
1867	34.795666	0.00018532321
1868	34.795666	0.0029327031
1869	34.8832	0.0013683407
1870	34.8832	0.002742202
1871	34.8832	0.0003378995
1872	34.97097	0.0011780461
1873	34.97097	0.002552329
1874	34.97097	0.0015214726
1875	35.058975	0.0027067068
1876	35.058975	0.00038639328
1877	35.058975	0.0027067068
1878	35.058975	0.0030504111
1879	35.147236	0.00079770404
1880	35.23576	0.0012948363
1881	35.23576	0.001982688
1882	35.23576	0.0009508614
1883	35.32453	0.0024809178
1884	35.32453	7.240651e-05
1885	35.413578	0.0008068889
1886	35.413578	0.00022548687
1887	35.413578	0.00022548687
1888	35.413578	0.0019466946
1889	35.502876	0.0021013517
1890	35.502876	0.0007237125
1891	35.502876	0.00037944363
1892	35.592445	0.0022563701
1893	35.592445	0.002945542
1894	35.592445	0.0019117354
1895	35.682274	0.0027567623
1896	35.682274	0.0013775505
1897	35.682274	0.001722402
1898	35.772358	0.00019088811
1899	35.772358	0.0008437356
1900	35.772358	0.0022238148
1901	35.862713	0.00038037548
1902	35.862713	3.542799e-05
1903	35.862713	0.0016902894
1904	35.953316	0.0008116424
1905	35.953316	0.0005691503
1906	35.953316	0.0021932411
1907	35.953316	0.0008116424
1908	36.044178	0.0030431726
1909	36.044178	6.638378e-05
1910	36.044178	0.0016610184
1911	36.13529	0.00078333565
1912	36.13529	0.0009445634
1913	36.13529	0.0025114114
1914	36.22663	0.0005976775
1915	36.22663	0.0019807073
1916	36.22663	0.0002519766
1917	36.22663	0.0033641162
1918	36.318207	0.0028343908
1919	36.318207	0.0014509731
1920	36.318207	0.0014509731
1921	36.41002	0.0009216054
1922	36.41002	0.002651053
1923	36.50204	0.00039329194
1924	36.50204	0.000644447
1925	36.50204	0.0021233978
1926	36.594276	0.00021250022
1927	36.594276	0.003326537
1928	36.594276	0.0019424753
1929	36.686718	0.002454818
1930	36.686718	0.0028007026
1931	36.686718	0.003838768
1932	36.686718	0.0010708174
1933	36.779335	0.0019311953
1934	36.779335	0.0033149014
1935	36.87215	0.0010627281
1936	36.87215	0.0010627281
1937	36.87215	0.0027921728
1938	36.96513	0.0005428794
1939	36.96513	0.002271959
1940	36.96513	0.0026177997
1941	37.05826	0.0038287663
1942	37.05826	0.0017539989
1943	37.05826	0.00071665767
1944	37.151546	0.0033127468
1945	37.151546	0.0019299036
1946	37.151546	0.00054726657
1947	37.244957	0.002454301
1948	37.244957	0.0010721082
1949	37.244957	0.002454301
1950	37.244957	0.0031458084
1951	37.338497	0.0019455751
1952	37.338497	0.0029819051
1953	37.432137	0.002822156
1954	37.432137	0.0007500393
1955	37.432137	0.00040499
1956	37.525867	0.0033574796
1957	37.525867	0.002321655
1958	37.525867	0.002321655
1959	37.525867	0.0005954408
1960	37.61969	0.003551079
1961	37.61969	0.0032059625
1962	37.61969	0.0014804121
1963	37.71362	0.0006439607
1964	37.71362	0.0023691133
1965	37.80764	0.0008468331
1966	37.80764	0.0032610341
1967	37.80764	0.003950859
1968	37.80764	0.0015366231
1969	37.80764	0.0011916439
1970	37.901775	0.00243225
1971	37.901775	0.0017425483
1972	37.996037	0.0036750445
1973	37.996037	0.0009177333
1974	37.996037	0.0029858688
1975	37.996037	0.0009177333
1976	38.09042	0.0021642183
1977	38.09042	0.0018190889
1978	38.09042	0.0042318143
1979	38.184937	0.0010007701
1980	38.184937	0.0041017644
1981	38.184937	0.003068077
1982	38.279602	0.003974485
1983	38.279602	0.0019076884
1984	38.279602	0.00052954577
1985	38.374428	0.004193781
1986	38.374428	0.0024719595
1987	38.374428	0.0014387501
1988	38.374428	0.003160545
1989	38.469406	0.0030382609
1990	38.56455	0.001540669
1991	38.659878	0.0045206742
1992	38.659878	0.00073334837
1993	38.659878	0.0021105662
1994	38.755394	0.0030264552
1995	38.755394	0.0016493101
1996	38.755394	0.0026822395
1997	38.851112	0.004632214
1998	38.851112	0.0015332659
[truncated: 711 more rows]
