# Supplementary material for: The hair cell analysis toolbox is a precise and fully automated pipeline for whole cochlea hair cell quantification
Source: PLoS Biol. 2023 Mar 22;21(3):e3002041. doi: 10.1371/journal.pbio.3002041 (PMC10069775; doi:10.1371/journal.pbio.3002041)
Supplement: S1 Data — A compressed folder with spreadsheets containing, in separate files, the underlying numerical data and statistical analysis for Figs 1G, 3E, 3F, 3G, 4F, 4H, 5A, 5B, 5C, 6A, 6B, S1B, S1C, S1D, S1E, S1F. (ZIP) [file pbio.3002041.s004.zip › Figure 4HF/Figure4H/cochlea_9_frequency_error.csv]

	cochlea_9_gt_cell_frequency	cochlea_9_cell_frequency_error_percentage_of_octave
0	3.136	0.0
1	3.136	0.0
2	3.2239728	0.039914038
3	3.2456346	0.049575053
4	3.2456346	0.049575053
5	3.2456346	0.049575053
6	3.2672005	0.059129383
7	3.2672005	0.059129383
8	3.2672005	0.059129383
9	3.2672005	0.059129383
10	3.2886915	0.062290102
11	3.2886915	0.062290102
12	3.2886915	0.06354814
13	3.3101256	0.05912823
14	3.3315163	0.058467273
15	3.3315163	0.06717288
16	3.3528764	0.06644909
17	3.3742228	0.0632899
18	3.3742228	0.06451533
19	3.3955643	0.06628336
20	3.3955643	0.06142822
21	3.3955643	0.057803374
22	3.4169142	0.06083757
23	3.4169142	0.05725339
24	3.4169142	0.056061644
25	3.4382827	0.059122946
26	3.4596791	0.06218402
27	3.4596791	0.06218402
28	3.4596791	0.056337386
29	3.4596791	0.063358374
30	3.4811108	0.059443325
31	3.4811108	0.055981245
32	3.4811108	0.05483067
33	3.4811108	0.06292066
34	3.5025854	0.056833655
35	3.5025854	0.05569435
36	3.5241082	0.057729516
37	3.5241082	0.052102163
38	3.5241082	0.057729516
39	3.5456834	0.05531802
40	3.5456834	0.058667094
41	3.567316	0.058536965
42	3.567316	0.058536965
43	3.567316	0.05521954
44	3.589008	0.058459513
45	3.589008	0.052983392
46	3.610761	0.058428627
47	3.610761	0.055165906
48	3.610761	0.059518415
49	3.6325803	0.05628016
50	3.6325803	0.05304705
51	3.6325803	0.055201165
52	3.6544628	0.050988164
53	3.6544628	0.056339704
54	3.6544628	0.052056875
55	3.6764107	0.053229887
56	3.6764107	0.050041094
57	3.6764107	0.05535973
58	3.6984217	0.049120832
59	3.6984217	0.050176974
60	3.6984217	0.053351212
61	3.720496	0.05454023
62	3.720496	0.050326295
63	3.7426307	0.05152859
64	3.7426307	0.05047975
65	3.7426307	0.0557286
66	3.764825	0.05168242
67	3.764825	0.053773288
68	3.7870746	0.05392124
69	3.7870746	0.050796907
70	3.7870746	0.052879445
71	3.7870746	0.047677103
72	3.8093798	0.047844984
73	3.8093798	0.046808943
74	3.8093798	0.047844984
75	3.8317344	0.053178336
76	3.8541334	0.053317238
77	3.8541334	0.052285284
78	3.8541334	0.047130737
79	3.8541334	0.049191974
80	3.8765764	0.047276877
81	3.8765764	0.04933292
82	3.8990595	0.05048772
83	3.8990595	0.051513825
84	3.9215753	0.052646484
85	3.9215753	0.04855389
86	3.9215753	0.047532003
87	3.9215753	0.04650989
88	3.9441237	0.046615135
89	3.9441237	0.048654824
90	3.9666977	0.04975318
91	3.9666977	0.050772
92	3.9666977	0.04568185
93	3.9666977	0.04568185
94	3.989294	0.0477776
95	3.989294	0.04473079
96	4.011909	0.045784988
97	4.011909	0.042743977
98	4.011909	0.049841903
99	4.011909	0.049841903
100	4.0345383	0.046806946
101	4.0345383	0.04275717
102	4.0571775	0.051842533
103	4.0571775	0.043749407
104	4.0798264	0.045715507
105	4.0798264	0.04773634
106	4.0798264	0.04773634
107	4.102495	0.048656654
108	4.102495	0.044615407
109	4.102495	0.046635948
110	4.102495	0.04259504
111	4.1251955	0.045504887
112	4.1251955	0.04146348
113	4.1251955	0.046514723
114	4.1251955	0.04146348
115	4.14794	0.040299423
116	4.14794	0.042322002
117	4.1707397	0.043150637
118	4.1707397	0.046185963
119	4.1707397	0.047196817
120	4.1936035	0.04496603
121	4.1936035	0.045978907
122	4.216539	0.047769617
123	4.216539	0.039655384
124	4.216539	0.04472862
125	4.216539	0.04574267
126	4.239552	0.043443378
127	4.239552	0.043443378
128	4.239552	0.03937409
129	4.2626486	0.047212463
130	4.2626486	0.040077973
131	4.2626486	0.0421179
132	4.2858315	0.038701013
133	4.2858315	0.044838995
134	4.2858315	0.044838995
135	4.2858315	0.041772265
136	4.309103	0.042411853
137	4.3324633	0.040954538
138	4.3324633	0.0430156
139	4.3324633	0.0388912
140	4.3324633	0.046102345
141	4.3559146	0.03840128
142	4.3559146	0.03736329
143	4.3559146	0.03840128
144	4.3559146	0.03736329
145	4.379455	0.035771858
146	4.379455	0.03681518
147	4.403084	0.039352503
148	4.403084	0.040399265
149	4.4267936	0.041856136
150	4.4267936	0.03659202
151	4.4267936	0.040804412
152	4.4505825	0.04009871
153	4.4505825	0.03904052
154	4.4505825	0.035861276
155	4.4744487	0.037195027
156	4.4744487	0.03826077
157	4.498384	0.04062083
158	4.498384	0.04062083
159	4.498384	0.03526292
160	4.5223823	0.03539869
161	4.5223823	0.041864656
162	4.5464354	0.0398073
163	4.5464354	0.0398073
164	4.5464354	0.03764062
165	4.5705385	0.040924948
166	4.5705385	0.03438507
167	4.5705385	0.03438507
168	4.5705385	0.03765905
169	4.594683	0.037610292
170	4.594683	0.03541765
171	4.6188564	0.03529313
172	4.6188564	0.03969487
173	4.6188564	0.033088554
174	4.6430545	0.036210176
175	4.6430545	0.039523866
176	4.667263	0.03374225
177	4.667263	0.034852013
178	4.667263	0.039286733
179	4.667263	0.0381787
180	4.6914716	0.036762875
181	4.6914716	0.036762875
182	4.7156715	0.036398176
183	4.7156715	0.03751143
184	4.7398543	0.032635838
185	4.7398543	0.029293463
186	4.7398543	0.04043622
187	4.7640185	0.038857717
188	4.7881675	0.036129333
189	4.7881675	0.037242457
190	4.7881675	0.037242457
191	4.7881675	0.031681012
192	4.8123035	0.033384014
193	4.8123035	0.03560307
194	4.8364325	0.03506218
195	4.8364325	0.031748477
196	4.8364325	0.033956777
197	4.860565	0.03672331
198	4.884715	0.03508736
199	4.884715	0.039472993
200	4.884715	0.03727782
201	4.884715	0.032901466
202	4.9089017	0.033496268
203	4.9089017	0.030248182
204	4.9089017	0.037846025
205	4.9331474	0.036276087
206	4.9331474	0.03089761
207	4.9331474	0.035197295
208	4.9574823	0.032657526
209	4.9574823	0.032657526
210	4.9574823	0.032657526
211	4.9819393	0.035516825
212	4.9819393	0.031303752
213	5.0065618	0.029047731
214	5.0065618	0.032153375
215	5.0065618	0.036320865
216	5.0065618	0.03527668
217	5.03139	0.032072302
218	5.03139	0.02799405
219	5.03139	0.035153322
220	5.03139	0.030029396
221	5.056432	0.029104363
222	5.056432	0.03212024
223	5.056432	0.026109027
224	5.0816507	0.03628196
225	5.106996	0.033551887
226	5.106996	0.036500804
227	5.106996	0.033551887
228	5.106996	0.03159672
229	5.1324058	0.030075042
230	5.1324058	0.03487518
231	5.1324058	0.0319882
232	5.157816	0.028703164
233	5.157816	0.028703164
234	5.157816	0.032456927
235	5.157816	0.03624674
236	5.1831717	0.03298686
237	5.1831717	0.027464472
238	5.1831717	0.030215172
239	5.1831717	0.027464472
240	5.208419	0.026338033
241	5.233527	0.035969142
242	5.233527	0.033276122
243	5.233527	0.0323826
244	5.258477	0.031291805
245	5.258477	0.0321675
246	5.258477	0.031291805
247	5.258477	0.02954606
248	5.283291	0.028573172
249	5.283291	0.029428951
250	5.3080254	0.030212983
251	5.3080254	0.034457445
252	5.332777	0.031049443
253	5.332777	0.034397498
254	5.332777	0.030215846
255	5.357672	0.031965323
256	5.357672	0.032790344
257	5.382784	0.03460706
258	5.382784	0.03297392
259	5.382784	0.02972179
260	5.408122	0.028444685
261	5.408122	0.031652916
262	5.408122	0.03649695
263	5.4336624	0.033643626
264	5.4336624	0.0344425
265	5.4593477	0.031722065
266	5.4593477	0.03093397
267	5.4593477	0.03567522
268	5.48511	0.03851398
269	5.48511	0.029104533
270	5.48511	0.033796515
271	5.510885	0.029648334
272	5.510885	0.03508853
273	5.510885	0.03508853
274	5.536619	0.03327495
275	5.536619	0.031730644
276	5.536619	0.031730644
277	5.562294	0.029186107
278	5.562294	0.028421415
279	5.562294	0.0337861
280	5.562294	0.03071714
281	5.587932	0.031238792
282	5.587932	0.028194256
283	5.587932	0.027434774
284	5.6136174	0.029502925
285	5.6136174	0.031016957
286	5.6394277	0.026330434
287	5.6394277	0.03159083
288	5.6394277	0.03159083
289	5.665392	0.032957446
290	5.665392	0.029964209
291	5.665392	0.029217623
292	5.6915092	0.032871712
293	5.6915092	0.026940104
294	5.6915092	0.030642387
295	5.717753	0.03283876
296	5.717753	0.028423775
297	5.717753	0.023308003
298	5.7440786	0.0321231
299	5.7440786	0.03066377
300	5.7440786	0.026304428
301	5.770441	0.02930172
302	5.770441	0.02858177
303	5.770441	0.027146531
304	5.796805	0.024480097
305	5.796805	0.026599085
306	5.796805	0.030148814
307	5.82315	0.031022007
308	5.82315	0.026811978
309	5.849491	0.027764292
310	5.849491	0.03123105
311	5.849491	0.025008233
312	5.8758583	0.029440073
313	5.8758583	0.03149677
314	5.902285	0.03047266
315	5.902285	0.031149928
316	5.9287963	0.027558794
317	5.9287963	0.028887933
318	5.9287963	0.03222637
319	5.955409	0.030052472
320	5.955409	0.02939407
321	5.9821296	0.031264037
322	5.9821296	0.02800788
323	5.9821296	0.031264037
324	6.0089593	0.028645672
325	6.0089593	0.03251864
326	6.0089593	0.029289417
327	6.035899	0.029326662
328	6.035899	0.032528393
329	6.0629396	0.03004186
330	6.0629396	0.031312842
331	6.0629396	0.031312842
332	6.09007	0.028255813
333	6.09007	0.029517753
334	6.09007	0.028255813
335	6.09007	0.032045558
336	6.117274	0.029649682
337	6.117274	0.029021436
338	6.1445446	0.03104776
339	6.1445446	0.03042147
340	6.171878	0.032446504
341	6.171878	0.031821996
342	6.171878	0.027454179
343	6.199269	0.03072943
344	6.199269	0.029484894
345	6.199269	0.03321999
346	6.2267146	0.029023796
347	6.2267146	0.029023796
348	6.2267146	0.02778285
349	6.2267146	0.032749154
350	6.254207	0.029803837
351	6.254207	0.027948
352	6.254207	0.026711866
353	6.28174	0.03181325
354	6.28174	0.028108576
355	6.28174	0.027491134
356	6.309306	0.02640997
357	6.309306	0.031956743
358	6.309306	0.02764147
359	6.3369064	0.031475905
360	6.36454	0.030378193
361	6.36454	0.029150883
362	6.36454	0.029764079
363	6.36454	0.031605635
364	6.3922157	0.028056964
365	6.3922157	0.025608156
366	6.3922157	0.030506339
367	6.3922157	0.025608156
368	6.419933	0.025743145
369	6.419933	0.030628076
370	6.447695	0.029529043
371	6.447695	0.025874238
372	6.447695	0.025874238
373	6.475504	0.029650524
374	6.475504	0.027220791
375	6.503359	0.030380044
376	6.503359	0.027957108
377	6.503359	0.026746983
378	6.531259	0.024475362
379	6.531259	0.024475362
380	6.531259	0.02869423
381	6.531259	0.029901206
382	6.5592055	0.025827276
383	6.5592055	0.027028214
384	6.5592055	0.027628984
385	6.5871983	0.028374704
386	6.5871983	0.025981503
387	6.5871983	0.024785608
388	6.615234	0.028525118
389	6.615234	0.025543781
390	6.615234	0.0279286
391	6.6433163	0.029274587
392	6.6433163	0.027489953
393	6.6433163	0.026896046
394	6.6714454	0.026465695
395	6.6714454	0.023504123
396	6.6714454	0.029430298
397	6.699626	0.026629645
398	6.699626	0.028402697
399	6.7278614	0.029741671
400	6.7278614	0.027969759
401	6.7278614	0.023839952
402	6.7561636	0.02694888
403	6.7561636	0.028717496
404	6.7561636	0.02518097
405	6.784536	0.025338983
406	6.784536	0.028282797
407	6.812993	0.028435918
408	6.812993	0.029024133
409	6.812993	0.025495626
410	6.8415546	0.026241267
411	6.8415546	0.02800417
412	6.870235	0.026403723
413	6.870235	0.028165247
414	6.870235	0.028752394
415	6.899052	0.025989104
416	6.899052	0.02305922
417	6.899052	0.028921984
418	6.9280076	0.029687421
419	6.9570956	0.028705187
420	6.9570956	0.023442024
421	6.9570956	0.031631213
422	6.9570956	0.0269504
423	6.986301	0.025981503
424	6.986301	0.023064636
425	6.986301	0.028901586
426	7.015609	0.022691887
427	7.015609	0.029687084
428	7.044997	0.027558627
429	7.044997	0.029305091
430	7.044997	0.026394436
431	7.0744467	0.025438514
432	7.0744467	0.02369734
433	7.0744467	0.02369734
434	7.0744467	0.027180288
435	7.1039333	0.025057083
436	7.133437	0.024665914
437	7.133437	0.02871817
438	7.133437	0.026402034
439	7.133437	0.02350903
440	7.1629367	0.022528505
441	7.1629367	0.025417052
442	7.1629367	0.023683807
443	7.1924176	0.027299773
444	7.1924176	0.022109212
445	7.2218633	0.028003495
446	7.2218633	0.02454621
447	7.2218633	0.026274875
448	7.2512636	0.025802612
449	7.2512636	0.022352912
450	7.2512636	0.024077779
451	7.2806206	0.027031928
452	7.2806206	0.022437409
453	7.3099413	0.026514493
454	7.3099413	0.023072759
455	7.3099413	0.021926284
456	7.3392386	0.024832098
457	7.3392386	0.023114564
458	7.3685455	0.02485796
459	7.3685455	0.02314249
460	7.397887	0.02544747
461	7.397887	0.022022832
462	7.397887	0.027161216
463	7.4272876	0.024324358
464	7.4272876	0.022046037
465	7.4272876	0.024894305
466	7.4567647	0.024915267
467	7.4863296	0.0215363
468	7.4863296	0.02494096
469	7.4863296	0.026644671
470	7.4863296	0.026644671
471	7.5159965	0.023274833
472	7.5159965	0.022708477
473	7.5457726	0.026714567
474	7.5457726	0.023320695
475	7.575659	0.025070773
476	7.575659	0.02281547
477	7.575659	0.023378907
478	7.605662	0.025137365
479	7.605662	0.021761121
480	7.6357703	0.022403035
481	7.6357703	0.024087926
482	7.6357703	0.025774231
483	7.6659894	0.021930689
484	7.6659894	0.024734216
485	7.6963124	0.024265844
486	7.6963124	0.023705969
487	7.7267303	0.02436359
488	7.7267303	0.021012653
489	7.7267303	0.026040282
490	7.7572412	0.0222342
491	7.7572412	0.02614027
492	7.7878447	0.021227388
493	7.7878447	0.025126379
494	7.818535	0.021340081
495	7.818535	0.02578842
496	7.8493147	0.021459036
497	7.8493147	0.022013178
498	7.8493147	0.023121841
499	7.8801765	0.024350569
500	7.9111247	0.025026489
501	7.9111247	0.022818008
502	7.9111247	0.025026489
503	7.9421544	0.025706992
504	7.9421544	0.021300597
505	7.9732676	0.02639106
506	7.9732676	0.021994038
507	7.9732676	0.023092562
508	8.004458	0.023787173
509	8.03573	0.020657685
510	8.03573	0.024482971
511	8.03573	0.024482971
512	8.06708	0.019727979
513	8.06708	0.020817889
514	8.098501	0.023155352
515	8.13	0.023309188
516	8.13	0.020043828
517	8.13	0.020043828
518	8.1615715	0.024003524
519	8.1615715	0.019652823
520	8.193215	0.020344006
521	8.193215	0.022517499
522	8.193215	0.021973882
523	8.224932	0.01994172
524	8.224932	0.021571541
525	8.256719	0.018992202
526	8.256719	0.024420576
527	8.256719	0.021705894
528	8.288572	0.020206982
529	8.288572	0.01858088
530	8.288572	0.020749401
531	8.320495	0.02141786
532	8.352482	0.02099689
533	8.352482	0.023702923
534	8.352482	0.019374052
535	8.384535	0.021116719
536	8.384535	0.018417541
537	8.384535	0.02327788
538	8.416652	0.020697016
539	8.416652	0.020697016
540	8.448831	0.021892406
541	8.448831	0.022430805
542	8.481073	0.021473946
543	8.481073	0.018790206
544	8.481073	0.019326879
545	8.481073	0.023084946
546	8.513376	0.01998548
547	8.545742	0.022781782
548	8.545742	0.021176375
549	8.545742	0.021176375
550	8.578167	0.021827528
551	8.578167	0.018089617
552	8.61065	0.020342987
553	8.61065	0.022475168
554	8.61065	0.023008779
555	8.643191	0.019930523
556	8.643191	0.018867103
557	8.643191	0.019398827
558	8.675792	0.02163999
559	8.708449	0.021748077
560	8.708449	0.021217728
561	8.708449	0.020156274
562	8.741162	0.017617386
563	8.741162	0.0223839
564	8.773934	0.022487022
565	8.773934	0.021428704
566	8.773934	0.019313812
567	8.80676	0.018363373
568	8.80676	0.019946808
569	8.839642	0.022157311
570	8.839642	0.022684947
571	8.872579	0.022776365
572	8.872579	0.0196155
573	8.872579	0.020142198
574	8.905571	0.01917822
575	8.905571	0.022863377
576	8.905571	0.017600056
577	8.938618	0.021364652
578	8.938618	0.018735373
579	8.971718	0.018810917
580	8.971718	0.020387076
581	8.971718	0.021964058
582	9.004875	0.021504954
583	9.004875	0.018879157
584	9.038086	0.018415334
585	9.038086	0.02208872
586	9.071351	0.022141222
587	9.071351	0.018470008
588	9.071351	0.02161661
589	9.104671	0.017998751
590	9.104671	0.017998751
591	9.104671	0.021139769
592	9.138047	0.02066243
593	9.138047	0.01752632
594	9.171478	0.017053394
595	9.171478	0.020183748
596	9.171478	0.019140203
597	9.204965	0.017622653
598	9.204965	0.017622653
599	9.23851	0.018710587
600	9.23851	0.01923032
601	9.272111	0.02083128
602	9.272111	0.020312294
603	9.272111	0.018755235
604	9.305772	0.019319072
605	9.305772	0.017766036
606	9.305772	0.02035418
607	9.339493	0.02039759
608	9.373271	0.020950785
609	9.373271	0.020950785
610	9.373271	0.019400524
611	9.373271	0.016818147
612	9.407113	0.017372036
613	9.407113	0.018404126
614	9.441019	0.018437067
615	9.474987	0.020010075
616	9.474987	0.018979473
617	9.509021	0.02003348
618	9.509021	0.019519128
619	9.543121	0.020569861
620	9.543121	0.022112092
621	9.577289	0.019565279
622	9.577289	0.020078257
623	9.577289	0.017002745
624	9.577289	0.020078257
625	9.611526	0.017034868
626	9.645836	0.021153836
627	9.645836	0.018092845
628	9.645836	0.020133039
629	9.680219	0.01762741
630	9.680219	0.01762741
631	9.714675	0.020214105
632	9.714675	0.019706773
633	9.749213	0.018748615
634	9.749213	0.020266507
635	9.783828	0.020324843
636	9.783828	0.021334827
637	9.818529	0.02038589
638	9.818529	0.01635332
639	9.85331	0.017426241
640	9.85331	0.017426241
641	9.923136	0.01854981
642	9.923136	0.018046308
643	9.958179	0.018597178
644	9.993316	0.014602334
645	9.993316	0.020654462
646	9.993316	0.019646037
647	9.993316	0.018133096
648	10.0285425	0.014129471
649	10.063864	0.015670432
650	10.063864	0.020210713
651	10.063864	0.01768874
652	10.09928	0.016201124
653	10.13479	0.017737838
654	10.13479	0.02126501
655	10.13479	0.018745389
656	10.170394	0.014751977
657	10.170394	0.015254247
658	10.241899	0.016841946
659	10.241899	0.017341789
660	10.277796	0.01589532
661	10.277796	0.015396506
662	10.313797	0.015958084
663	10.349894	0.016521655
664	10.349894	0.017515784
665	10.386088	0.019572066
666	10.422383	0.019148178
667	10.422383	0.019148178
668	10.422383	0.015677577
669	10.458779	0.014763042
670	10.458779	0.015258672
671	10.458779	0.018724848
672	10.4952755	0.016323393
673	10.4952755	0.014838964
674	10.531872	0.0168926
675	10.531872	0.013925259
676	10.5685625	0.017458865
677	10.605357	0.013579446
678	10.605357	0.015060917
679	10.605357	0.018025247
680	10.642248	0.017601926
681	10.642248	0.014148034
682	10.67924	0.013733624
683	10.67924	0.016196702
684	10.67924	0.014718611
685	10.753515	0.015372173
686	10.753515	0.01586334
687	10.790796	0.018402258
688	10.790796	0.013990154
689	10.828174	0.017510008
690	10.828174	0.014574924
691	10.828174	0.014086212
692	10.865642	0.015651038
693	10.865642	0.013700405
694	10.903208	0.014782959
695	10.903208	0.015756173
696	10.9408655	0.014895647
697	10.9408655	0.017325476
698	10.978609	0.017437285
699	10.978609	0.013075058
700	10.978609	0.015496895
701	11.016428	0.01706818
702	11.016428	0.014165745
703	11.054312	0.015253907
704	11.054312	0.014771213
705	11.092258	0.014894455
706	11.092258	0.017785402
707	11.130253	0.015014112
708	11.130253	0.015014112
709	11.130253	0.015494683
710	11.168288	0.01609211
711	11.206357	0.016202655
712	11.206357	0.01668215
713	11.206357	0.01668215
714	11.244456	0.0134397345
715	11.244456	0.012483542
716	11.282581	0.016410794
717	11.282581	0.014022855
718	11.3207245	0.015075553
719	11.358887	0.01421394
720	11.358887	0.017547218
721	11.358887	0.01564219
722	11.397062	0.013349256
723	11.397062	0.015249822
724	11.435255	0.01627663
725	11.435255	0.01627663
726	11.473461	0.0125560025
727	11.473461	0.013976357
728	11.473461	0.0125560025
729	11.473461	0.01634533
730	11.511684	0.013569735
731	11.5499325	0.014575775
732	11.5499325	0.013159249
733	11.5499325	0.015520374
734	11.588214	0.016045848
735	11.588214	0.013215998
736	11.626528	0.013266099
737	11.626528	0.015621265
738	11.664886	0.016134968
739	11.664886	0.014253108
740	11.703303	0.012883822
741	11.703303	0.016644748
742	11.741795	0.0124518275
743	11.741795	0.016210986
744	11.780371	0.013425422
745	11.819051	0.015805334
746	11.819051	0.013925599
747	11.819051	0.014865518
748	11.8578415	0.014892583
749	11.8578415	0.012540999
750	11.8578415	0.01348182
751	11.896758	0.01303228
752	11.935806	0.0139904935
753	11.935806	0.01634703
754	11.935806	0.013518793
755	11.935806	0.0130471075
756	11.974992	0.0140002025
757	12.014322	0.014002587
758	12.014322	0.014002587
759	12.014322	0.015421689
760	12.0538	0.014470724
761	12.093427	0.014458295
762	12.093427	0.014933604
763	12.093427	0.01398317
764	12.1332035	0.015390039
765	12.1332035	0.012055009
766	12.173129	0.016317781
767	12.173129	0.012977909
768	12.173129	0.012977909
769	12.213202	0.013899368
770	12.213202	0.012466321
771	12.253416	0.014341316
772	12.253416	0.014341316
773	12.29377	0.014306238
774	12.29377	0.0157395
775	12.334254	0.013797164
776	12.334254	0.015705988
777	12.334254	0.012843254
778	12.374866	0.013298476
779	12.374866	0.015678769
780	12.415593	0.014237271
781	12.415593	0.013288593
782	12.415593	0.014711631
783	12.456428	0.014711971
784	12.497366	0.0161416
785	12.497366	0.014259408
786	12.497366	0.015200131
787	12.538387	0.012897799
788	12.538387	0.011965126
789	12.538387	0.016170852
790	12.5794935	0.014825515
791	12.5794935	0.012505536
792	12.620661	0.01398351
793	12.620661	0.01398351
794	12.661891	0.01638682
795	12.661891	0.014551088
796	12.661891	0.010893768
797	12.703181	0.012406814
798	12.703181	0.015590811
799	12.703181	0.0114995865
800	12.744537	0.012571517
801	12.744537	0.013474152
802	12.785959	0.011411034
803	12.785959	0.013203898
804	12.785959	0.012307233
805	12.827446	0.013848778
806	12.869	0.01317203
807	12.869	0.01317203
808	12.869	0.015394634
809	12.869	0.011397383
810	12.910623	0.012957286
811	12.952315	0.011433726
812	12.952315	0.014076845
813	12.952315	0.012314395
814	12.994081	0.013878588
815	12.994081	0.016078334
816	13.035915	0.011932378
817	13.035915	0.014124702
818	13.035915	0.0106180785
819	13.077826	0.012621129
820	13.077826	0.012621129
821	13.119807	0.013306145
822	13.119807	0.012868652
823	13.161867	0.014862965
824	13.161867	0.010929271
825	13.161867	0.014862965
826	13.203999	0.013355561
827	13.203999	0.011608436
828	13.203999	0.0120452875
829	13.246207	0.013156011
830	13.246207	0.010973648
831	13.288491	0.014698863
832	13.288491	0.014262474
833	13.288491	0.011208654
834	13.330854	0.012749328
835	13.330854	0.012313542
836	13.330854	0.011442428
837	13.373297	0.010374097
838	13.373297	0.009940155
839	13.373297	0.013852185
840	13.415816	0.012783762
841	13.415816	0.011482866
842	13.458413	0.0121615995
843	13.458413	0.010003863
844	13.458413	0.012593851
845	13.501097	0.010270107
846	13.501097	0.009841087
847	13.501097	0.014140881
848	13.543855	0.011834128
849	13.543855	0.012689321
850	13.586697	0.010005741
851	13.586697	0.012552763
852	13.586697	0.01297825
853	13.629621	0.01159837
854	13.629621	0.014133047
855	13.629621	0.011176913
856	13.672628	0.011942441
857	13.672628	0.012361117
858	13.7157135	0.013975335
859	13.7157135	0.013975335
860	13.7157135	0.010237319
861	13.7157135	0.00941006
862	13.758885	0.011881036
863	13.758885	0.011469728
864	13.802138	0.009858851
865	13.802138	0.010266008
866	13.802138	0.01148969
867	13.802138	0.013534297
868	13.845476	0.011539169
869	13.845476	0.009516505
870	13.888898	0.009607053
871	13.888898	0.012823651
872	13.888898	0.012420625
873	13.932405	0.011716084
874	13.932405	0.012516619
875	13.932405	0.010916981
876	13.975995	0.013031087
877	13.975995	0.009454996
878	13.975995	0.0110426005
879	14.019671	0.0119757
880	14.019671	0.012767568
881	14.063435	0.012522927
882	14.063435	0.00897993
883	14.063435	0.013311257
884	14.063435	0.010947192
885	14.063435	0.00897993
886	14.107281	0.009546062
887	14.107281	0.010722386
888	14.151219	0.008553945
889	14.151219	0.012073769
890	14.151219	0.012073769
891	14.151219	0.009726467
892	14.195241	0.010692341
893	14.195241	0.009132037
894	14.239354	0.01204921
895	14.239354	0.0128287645
896	14.239354	0.0093230875
897	14.283554	0.0114600025
898	14.283554	0.011848797
899	14.283554	0.010682269
900	14.327842	0.01204
901	14.327842	0.009322233
902	14.327842	0.010098309
903	14.327842	0.009710237
904	14.372219	0.010681245
905	14.372219	0.0079687815
906	14.372219	0.008743363
907	14.41669	0.009328897
908	14.41669	0.0116514275
909	14.461252	0.00952966
910	14.461252	0.011074858
911	14.461252	0.011847774
912	14.461252	0.008371172
913	14.505905	0.010118803
914	14.505905	0.010504203
915	14.550649	0.009556996
916	14.550649	0.011865173
917	14.550649	0.011865173
918	14.550649	0.00917271
919	14.595487	0.01092398
920	14.595487	0.008241557
921	14.595487	0.009773443
922	14.595487	0.008241557
923	14.640419	0.009616962
924	14.640419	0.008090382
925	14.685446	0.010996006
926	14.685446	0.011758048
927	14.685446	0.008333382
928	14.730571	0.009725271
929	14.730571	0.01086219
930	14.730571	0.010483032
931	14.775794	0.008481796
932	14.775794	0.00810509
933	14.775794	0.009989345
934	14.775794	0.011877454
935	14.8211155	0.008388441
936	14.8211155	0.010266008
937	14.866534	0.011677358
938	14.866534	0.009055131
939	14.866534	0.010927905
940	14.912062	0.0112226475
941	14.912062	0.008981297
942	14.912062	0.007115405
943	14.912062	0.009728175
944	14.957684	0.010403466
945	14.957684	0.008166143
946	14.957684	0.0066743186
947	15.003414	0.009586894
948	15.003414	0.009959968
949	15.049247	0.012122717
950	15.049247	0.009510866
951	15.049247	0.0080168415
952	15.049247	0.0080168415
953	15.095187	0.007926193
954	15.095187	0.0068020197
955	15.095187	0.010171232
956	15.1412325	0.010821565
957	15.1412325	0.0063156337
958	15.187387	0.010706851
959	15.187387	0.0046765315
960	15.187387	0.008825072
961	15.187387	0.009954331
962	15.233655	0.007931153
963	15.280027	0.01042515
964	15.280027	0.0123161
965	15.280027	0.007773959
966	15.326514	0.009122295
967	15.326514	0.0041846265
968	15.326514	0.009881227
969	15.326514	0.011019389
970	15.3731165	0.007804749
971	15.3731165	0.008944721
972	15.3731165	0.008944721
973	15.419827	0.0068600466
974	15.419827	0.00762034
975	15.419827	0.0068600466
976	15.466658	0.010474666
977	15.466658	0.0059164376
978	15.513603	0.009529489
979	15.513603	0.00990924
980	15.513603	0.008012224
981	15.513603	0.004222524
982	15.560662	0.007835196
983	15.560662	0.007835196
984	15.607843	0.0057795797
985	15.607843	0.0076667015
986	15.607843	0.009177323
987	15.607843	0.006156722
988	15.6551485	0.0063774465
989	15.6551485	0.0056248917
990	15.702568	0.0088596
991	15.702568	0.0081071425
992	15.750111	0.0068372814
993	15.750111	0.007212265
994	15.750111	0.007587322
995	15.750111	0.009088286
996	15.797775	0.00782425
997	15.797775	0.005952577
998	15.845566	0.008813961
999	15.845566	0.008065926
1000	15.845566	0.005822745
1001	15.893481	0.0049502733
1002	15.893481	0.0071900184
1003	15.893481	0.008310298
1004	15.9415245	0.008931731
1005	15.9415245	0.0063202567
1006	15.989694	0.009180741
1007	15.989694	0.0069432314
1008	15.989694	0.0073163053
1009	16.037994	0.006449359
1010	16.037994	0.008685241
1011	16.037994	0.006449359
1012	16.08642	0.008190939
1013	16.08642	0.0059556603
1014	16.13498	0.0058340505
1015	16.13498	0.009186552
1016	16.13498	0.0095590465
1017	16.183668	0.0075732935
1018	16.183668	0.007945863
1019	16.183668	0.009436031
1020	16.232492	0.0074477135
1021	16.232492	0.0063298456
1022	16.232492	0.0074477135
1023	16.232492	0.005956688
1024	16.281452	0.005826685
1025	16.281452	0.005080355
1026	16.330542	0.007930982
1027	16.330542	0.009423729
1028	16.379772	0.0074193114
1029	16.379772	0.0059246593
1030	16.379772	0.0074193114
1031	16.379772	0.008166314
1032	16.42913	0.0065258904
1033	16.42913	0.005404052
1034	16.478613	0.007122935
1035	16.478613	0.0063743647
1036	16.528204	0.003968025
1037	16.528204	0.0054665897
1038	16.528204	0.00958604
1039	16.528204	0.006590091
1040	16.577888	0.0067994525
1041	16.627663	0.007752063
1042	16.627663	0.009250976
1043	16.627663	0.0047540143
1044	16.677517	0.007574662
1045	16.677517	0.009073246
1046	16.677517	0.0060757184
1047	16.727432	0.005517817
1048	16.727432	0.005517817
1049	16.727432	0.0043943366
1050	16.727432	0.007765235
1051	16.777403	0.006076917
1052	16.827421	0.007003135
1053	16.827421	0.008499919
1054	16.827421	0.007003135
1055	16.877481	0.0071730767
1056	16.877481	0.0082954215
1057	16.877481	0.0038071396
1058	16.877481	0.0056771412
1059	16.927572	0.003969226
1060	16.927572	0.0065868385
1061	16.927572	0.0050909803
1062	16.97769	0.0056170113
1063	16.97769	0.0044951513
1064	16.97769	0.0052428124
1065	17.027832	0.0023906408
1066	17.027832	0.0076278676
1067	17.027832	0.006505859
1068	17.077993	0.0062601534
1069	17.077993	0.008131255
1070	17.077993	0.0043890215
1071	17.077993	0.0055119917
1072	17.128178	0.0041280356
1073	17.128178	0.0041280356
1074	17.128178	0.006001218
1075	17.17838	0.0053507644
1076	17.17838	0.0068508037
1077	17.228613	0.004682703
1078	17.228613	0.0054340363
1079	17.228613	0.0039309785
1080	17.228613	0.004682703
1081	17.278872	0.003239952
1082	17.32918	0.005927057
1083	17.32918	0.00630399
1084	17.32918	0.0051725535
1085	17.379534	0.005582748
1086	17.379534	0.0048268647
1087	17.379534	0.0036922104
1088	17.379534	0.002935507
1089	17.42996	0.007115405
1090	17.42996	0.0037071346
1091	17.42996	0.0025698822
1092	17.480473	0.003331067
1093	17.480473	0.004848976
1094	17.480473	0.0014332791
1095	17.531092	0.0037062769
1096	17.531092	0.004845548
1097	17.581848	0.0036989006
1098	17.581848	0.0033192276
1099	17.581848	0.004078988
1100	17.632761	0.0014155824
1101	17.632761	0.002554088
1102	17.632761	0.0059714173
1103	17.683859	0.0040729856
1104	17.683859	0.0014198777
1105	17.683859	0.003693926
1106	17.735151	0.004462062
1107	17.735151	0.0003011102
1108	17.78665	0.0052400706
1109	17.78665	0.0010863492
1110	17.78665	0.004484179
1111	17.78665	0.0025958053
1112	17.838364	0.0011310304
1113	17.838364	0.0033897483
1114	17.890285	0.0038194896
1115	17.890285	0.0045716153
1116	17.890285	0.0011896293
1117	17.942415	0.003886041
1118	17.942415	0.0027609456
1119	17.942415	0.0020111385
1120	17.994747	0.0009706874
1121	17.994747	0.0043394687
1122	17.994747	0.0028416207
1123	18.047264	0.0014367154
1124	18.047264	0.003305329
1125	18.047264	0.0029315595
1126	18.099962	4.3338976e-05
1127	18.099962	0.003775921
1128	18.099962	0.0011626501
1129	18.152817	0.0049963775
1130	18.152817	0.0020113103
1131	18.205818	0.0006250215
1132	18.205818	0.0039798594
1133	18.205818	0.0021160697
1134	18.205818	0.002861703
1135	18.258955	0.0025935734
1136	18.258955	0.0014753725
1137	18.312204	0.003440363
1138	18.312204	0.003067487
1139	18.312204	0.0015770785
1140	18.36555	0.0024182838
1141	18.36555	0.003909711
1142	18.36555	0.0001809144
1143	18.418978	0.003998554
1144	18.418978	0.000638946
1145	18.418978	0.0025060172
1146	18.472479	0.0025813845
1147	18.472479	0.0014597379
1148	18.472479	0.0007114887
1149	18.526037	0.0011422004
1150	18.526037	0.0033906063
1151	18.579653	0.0019329933
1152	18.579653	0.003435559
1153	18.579653	0.0015568066
1154	18.633326	0.0038373286
1155	18.633326	0.0019536035
1156	18.687075	0.0019548058
1157	18.687075	0.0042223525
1158	18.687075	0.0034669568
1159	18.687075	0.00044124
1160	18.740896	0.0011789751
1161	18.740896	0.0007993259
1162	18.740896	0.0026958873
1163	18.79481	0.0026648163
1164	18.79481	0.0015246802
1165	18.84881	0.0022395388
1166	18.84881	0.0014781214
1167	18.84881	0.0041420977
1168	18.902906	0.00028099227
1169	18.902906	0.004089621
1170	18.902906	0.002566277
1171	18.957098	0.0009840929
1172	18.957098	0.00060318905
1173	18.957098	0.0032686084
1174	18.957098	0.004030282
1175	19.01139	0.0005462854
1176	19.01139	0.0020667822
1177	19.065786	0.0008727199
1178	19.065786	0.0035287207
1179	19.065786	0.0039086817
1180	19.120283	0.0004476014
1181	19.120283	0.001203892
1182	19.120283	0.0034750204
1183	19.174885	0.0022946585
1184	19.174885	0.0038054243
1185	19.229599	0.0033883755
1186	19.229599	0.0015054384
1187	19.229599	0.0026351179
1188	19.229599	0.00037693672
1189	19.28442	0.0018534698
1190	19.28442	0.0015232803
1191	19.339354	4.2394346e-05
1192	19.339354	0.0048311497
1193	19.339354	0.0025805263
1194	19.3944	5.7873323e-05
1195	19.3944	0.0036838048
1196	19.3944	0.00106418
1197	19.449568	0.0025441307
1198	19.449568	0.0021710226
1199	19.504856	0.0032775311
1200	19.504856	0.0002902775
1201	19.504856	0.0017837328
1202	19.504856	0.0010370265
1203	19.560278	0.0012128153
1204	19.560278	0.0017711936
1205	19.560278	0.0015856912
1206	19.560278	0.0010251682
1207	19.615837	0.00064186845
1208	19.615837	0.00047629856
1209	19.671547	0.000111363064
1210	19.671547	0.0006337888
1211	19.72741	0.003979688
1212	19.72741	0.0013715974
1213	19.72741	0.00086386944
1214	19.72741	0.0027267805
1215	19.78345	0.002483183
1216	19.78345	0.00012460681
1217	19.839674	0.001248188
1218	19.839674	0.0009887334
1219	19.839674	0.00061573845
1220	19.896078	0.0021021594
1221	19.896078	0.0005082983
1222	19.95265	0.00022975053
1223	19.95265	0.00022975053
1224	19.95265	0.0028417923
1225	19.95265	0.0023839283
1226	20.009386	0.0009655314
1227	20.009386	0.0027716674
1228	20.009386	0.0012765899
1229	20.066277	0.00091971236
1230	20.066277	0.00020258134
1231	20.123308	0.0016901172
1232	20.123308	0.0009413101
1233	20.123308	0.00092995435
1234	20.180481	0.00021800448
1235	20.180481	0.0016542122
1236	20.237782	0.0002464722
1237	20.237782	0.0012513188
1238	20.237782	0.00012794942
1239	20.237782	0.0021189197
1240	20.2952	0.0014008767
1241	20.2952	9.647904e-05
1242	20.2952	0.0017753509
1243	20.352732	0.0004372856
1244	20.352732	0.001433069
1245	20.410372	0.002586098
1246	20.410372	0.00071812025
1247	20.410372	0.0011506209
1248	20.410372	2.9236755e-05
1249	20.468111	0.00036885563
1250	20.468111	0.0026171966
1251	20.468111	0.0018710942
1252	20.525942	3.9126582e-05
1253	20.525942	0.0015308555
1254	20.583862	0.0006710922
1255	20.583862	0.00044696615
1256	20.583862	0.0019371366
1257	20.641865	0.0017502372
1258	20.641865	0.0008554373
1259	20.699951	0.0020088654
1260	20.699951	0.0009663907
1261	20.699951	0.00014963266
1262	20.699951	0.00059424964
1263	20.758106	0.001306886
1264	20.758106	0.00093502866
1265	20.758106	0.00093502866
1266	20.816338	0.0020949792
1267	20.816338	0.00087718875
1268	20.816338	0.0024665326
1269	20.874634	0.0006600484
1270	20.874634	0.0008252806
1271	20.932999	0.0007687296
1272	20.932999	0.0018305402
1273	20.932999	0.0003975691
1274	20.932999	0.0010875982
1275	20.99143	0.0007794639
1276	20.99143	0.0011507648
1277	21.04993	0.0023359526
1278	21.04993	0.0030792796
1279	21.04993	0.0006358517
1280	21.04993	0.00026431313
1281	21.108507	0.0016724684
1282	21.108507	0.0016724684
1283	21.167189	0.000101122256
1284	21.167189	0.0006431865
1285	21.225994	0.00038106323
1286	21.225994	0.0018548209
1287	21.225994	0.00038106323
1288	21.225994	0.0022276905
1289	21.284937	0.0030783317
1290	21.284937	0.0012112661
1291	21.284937	0.0015846582
1292	21.344027	0.0039389594
1293	21.344027	0.003565044
1294	21.344027	0.0005478327
1295	21.403267	0.0010633306
1296	21.403267	0.00031441855
1297	21.462671	0.0008096635
1298	21.462671	0.0011841564
1299	21.52225	0.0035578029
1300	21.52225	0.0016828855
1301	21.52225	0.00094112597
1302	21.52225	0.0013162706
1303	21.581999	0.0018073794
1304	21.581999	0.0006825886
1305	21.581999	0.002557153
1306	21.641924	0.0041773953
1307	21.641924	0.00043122494
1308	21.641924	0.00230486
1309	21.702023	0.0012999144
1310	21.702023	0.002048305
1311	21.762295	8.237734e-05
1312	21.762295	0.0014134437
1313	21.762295	0.003655044
1314	21.822744	0.0022662745
1315	21.822744	0.0030124953
1316	21.822744	0.0004000011
1317	21.883366	0.0038542014
1318	21.883366	0.0034818593
1319	21.883366	0.0016194372
1320	21.883366	0.00087445276
1321	21.944159	0.0028282735
1322	21.944159	0.0013407116
1323	22.00513	0.00068439526
1324	22.00513	0.001056188
1325	22.00513	0.0029136606
1326	22.066267	0.0026229685
1327	22.066267	0.00076750474
1328	22.066267	0.0015097655
1329	22.127583	0.002328976
1330	22.127583	0.001587499
1331	22.127583	0.002328976
1332	22.18907	0.0038834307
1333	22.18907	0.00017895905
1334	22.18907	0.0024020164
1335	22.250727	0.0009912185
1336	22.250727	0.002102213
1337	22.250727	0.0035829744
1338	22.312548	0.0036503884
1339	22.312548	0.0010604907
1340	22.312548	0.0043904255
1341	22.374525	1.8574246e-05
1342	22.374525	0.0011285614
1343	22.374525	0.003347826
1344	22.43664	0.0030459303
1345	22.43664	0.0037849674
1346	22.43664	0.0026759505
1347	22.43664	0.0019368783
1348	22.498894	0.002005421
1349	22.561281	0.002445515
1350	22.561281	0.003554096
1351	22.561281	0.00059741945
1352	22.561281	0.0013368384
1353	22.623775	0.0025202841
1354	22.623775	0.0025202841
1355	22.623775	0.003998716
1356	22.68638	0.00038142194
1357	22.68638	0.0018604174
1358	22.68638	0.0044489065
1359	22.749083	0.0019465223
1360	22.749083	0.0012067049
1361	22.749083	0.004165839
1362	22.749083	0.0037962617
1363	22.81187	0.0031502033
1364	22.81187	0.0024101993
1365	22.874739	0.0032523295
1366	22.874739	0.0006606506
1367	22.874739	0.0028820382
1368	22.937675	0.0011398352
1369	22.937675	0.0044727135
1370	22.937675	0.0029917283
1371	22.937675	0.004102454
1372	22.937675	0.0011398352
1373	23.000671	0.00347867
1374	23.000671	0.0016270131
1375	23.000671	0.0023678213
1376	23.063726	0.0010097194
1377	23.063726	0.0013799607
1378	23.063726	0.0032303524
1379	23.063726	0.003600302
1380	23.126831	0.002248016
1381	23.126831	0.0011382
1382	23.189985	0.002379794
1383	23.189985	0.0020103294
1384	23.189985	0.004226726
1385	23.189985	0.0009019009
1386	23.253181	0.0032531912
1387	23.253181	0.005466493
1388	23.253181	0.0021461332
1389	23.253181	0.005097877
1390	23.316422	0.004866019
1391	23.316422	0.0033916119
1392	23.379711	0.0042695897
1393	23.379711	0.00316494
1394	23.379711	0.0046379077
1395	23.443056	0.004782673
1396	23.443056	0.0022069346
1397	23.506458	0.0030934124
1398	23.506458	0.00235783
1399	23.506458	0.004196886
1400	23.506458	0.00235783
1401	23.569927	0.0054554446
1402	23.569927	0.0025139097
1403	23.569927	0.003984919
1404	23.633478	0.0015707985
1405	23.633478	0.004512307
1406	23.69713	0.0013672218
1407	23.69713	0.0035722852
1408	23.69713	0.004307366
1409	23.760893	0.0026349432
1410	23.760893	0.0030018964
1411	23.760893	0.00483815
1412	23.824804	0.0031651126
1413	23.824804	0.004632473
1414	23.824804	0.004632473
1415	23.888882	0.0058888216
1416	23.888882	0.0025913527
1417	23.888882	0.005522514
1418	23.953142	0.0020132572
1419	23.953142	0.0045753648
1420	24.017607	0.0032575869
1421	24.017607	0.0039881957
1422	24.017607	0.003623319
1423	24.08228	0.0026656124
1424	24.08228	0.0059491764
1425	24.08228	0.005220077
1426	24.147179	0.00279605
1427	24.147179	0.004254669
1428	24.212305	0.0051044356
1429	24.212305	0.0032833565
1430	24.212305	0.005468651
1431	24.212305	0.002554655
1432	24.277666	0.0048564416
1433	24.277666	0.0041284114
1434	24.343254	0.0031487383
1435	24.343254	0.0031487383
1436	24.343254	0.0056975842
1437	24.343254	0.006425802
1438	24.40908	0.004714775
1439	24.475138	0.0037297031
1440	24.475138	0.0030012932
1441	24.475138	0.0059157605
1442	24.475138	0.0022729065
1443	24.54142	0.004200163
1444	24.54142	0.006386675
1445	24.54142	0.0045645814
1446	24.54142	0.0045645814
1447	24.607922	0.0039397357
1448	24.607922	0.0053970953
1449	24.607922	0.005761471
1450	24.674633	0.002584375
1451	24.674633	0.003677286
1452	24.674633	0.00586266
1453	24.674633	0.0065907883
1454	24.741539	0.0048682624
1455	24.741539	0.003776173
1456	24.80863	0.0060546957
1457	24.80863	0.0027810584
1458	24.80863	0.0042367303
1459	24.80863	0.005691023
1460	24.875898	0.004692775
1461	24.875898	0.005056197
1462	24.943321	0.0040570945
1463	24.943321	0.0040570945
1464	24.943321	0.006598477
1465	24.943321	0.00623553
1466	25.010891	0.00559822
1467	25.078588	0.006775837
1468	25.078588	0.004237765
1469	25.078588	0.004237765
1470	25.078588	0.0031496864
1471	25.146387	0.0054191914
1472	25.146387	0.0061444193
1473	25.146387	0.0054191914
1474	25.214289	0.0044287224
1475	25.28226	0.0034443634
1476	25.28226	0.005618334
1477	25.28226	0.0038063494
1478	25.28226	0.0041689435
1479	25.350306	0.0050007114
1480	25.350306	0.004638598
1481	25.350306	0.0068114325
1482	25.418432	0.0065583945
1483	25.418432	0.005834858
1484	25.418432	0.0036634062
1485	25.486645	0.0055854437
1486	25.486645	0.005223788
1487	25.486645	0.0070308144
1488	25.554943	0.006780675
1489	25.554943	0.0042537204
1490	25.623344	0.006530666
1491	25.623344	0.0043675685
1492	25.623344	0.005809733
1493	25.69184	0.0048406525
1494	25.69184	0.007000744
1495	25.76044	0.0038733426
1496	25.76044	0.0038733426
1497	25.76044	0.0060310354
1498	25.829165	0.0054216087
1499	25.829165	0.0054216087
1500	25.829165	0.0054216087
1501	25.897997	0.0073275818
1502	25.897997	0.0069687725
1503	25.897997	0.004096245
1504	25.966959	0.0056446637
1505	25.966959	0.003850149
1506	26.036055	0.0075509325
1507	26.036055	0.00468087
1508	26.036055	0.005039456
1509	26.036055	0.005756895
1510	26.105291	0.006230003
1511	26.105291	0.0065888017
1512	26.174675	0.0056287795
1513	26.174675	0.004194126
1514	26.244213	0.006821282
1515	26.244213	0.003952497
1516	26.244213	0.005028583
1517	26.244213	0.0075378795
1518	26.313913	0.0065787807
1519	26.313913	0.0062205032
1520	26.383787	0.006693504
1521	26.383787	0.0056190244
1522	26.383787	0.007409865
1523	26.383787	0.0049028615
1524	26.453846	0.0050161574
1525	26.453846	0.007879797
1526	26.453846	0.007879797
1527	26.524086	0.0065577035
1528	26.594534	0.0059496947
1529	26.594534	0.005592091
1530	26.594534	0.005234662
1531	26.594534	0.008094932
1532	26.665176	0.007485756
1533	26.665176	0.006413278
1534	26.665176	0.007485756
1535	26.73601	0.007950179
1536	26.73601	0.005803776
1537	26.807028	0.005196171
1538	26.807028	0.007700918
1539	26.807028	0.005553849
1540	26.878223	0.0074546384
1541	26.878223	0.006022314
1542	26.878223	0.006022314
1543	26.949585	0.008287265
1544	26.949585	0.0054205726
1545	27.021097	0.0058979737
1546	27.021097	0.0073314714
1547	27.021097	0.0048225336
1548	27.09276	0.0042274157
1549	27.09276	0.006736527
1550	27.09276	0.006378124
1551	27.09276	0.007811321
1552	27.164566	0.005425838
1553	27.164566	0.0061420877
1554	27.164566	0.0086489115
1555	27.236507	0.0062644626
1556	27.236507	0.0051910793
1557	27.236507	0.0073374347
1558	27.308575	0.0070974394
1559	27.308575	0.008168178
1560	27.380768	0.00898815
1561	27.380768	0.0054285135
1562	27.45308	0.0066046966
1563	27.45308	0.005183053
1564	27.45308	0.008024283
1565	27.5255	0.0070588123
1566	27.5255	0.008473916
1567	27.598036	0.0060912236
1568	27.598036	0.008914516
1569	27.670683	0.0068836636
1570	27.670683	0.007588103
1571	27.743437	0.008721926
1572	27.743437	0.008721926
1573	27.743437	0.0069653164
1574	27.816303	0.0073946523
1575	27.889269	0.006069376
1576	27.962355	0.008596575
1577	28.035551	0.0062248213
1578	28.035551	0.0076237186
1579	28.108868	0.0066529005
1580	28.108868	0.0101474095
1581	28.108868	0.008749784
1582	28.108868	0.009448211
1583	28.182306	0.0084788455
1584	28.25589	0.009954048
1585	28.25589	0.007160956
1586	28.25589	0.007160956
1587	28.25589	0.00681221
1588	28.32963	0.009334307
1589	28.32963	0.0079388525
1590	28.403536	0.0055755163
1591	28.403536	0.00976106
1592	28.403536	0.007668326
1593	28.477615	0.0073976777
1594	28.477615	0.007048702
1595	28.477615	0.009140536
1596	28.55188	0.009913007
1597	28.55188	0.009216172
1598	28.55188	0.007125525
1599	28.55188	0.008171118
1600	28.626343	0.008941253
1601	28.700996	0.0079692025
1602	28.700996	0.01005709
1603	28.700996	0.007621212
1604	28.775856	0.00943064
1605	28.775856	0.00943064
1606	28.775856	0.0076912353
1607	28.8509	0.0077598793
1608	28.8509	0.008802298
1609	28.926167	0.007823511
1610	29.001625	0.0075382255
1611	29.077297	0.0069024996
1612	29.077297	0.0072497115
1613	29.077297	0.01106443
1614	29.153166	0.009731191
1615	29.153166	0.008691215
1616	29.229237	0.0080500515
1617	29.229237	0.009088614
1618	29.229237	0.011165818
1619	29.305496	0.011212528
1620	29.305496	0.007060454
1621	29.305496	0.009483093
1622	29.381954	0.0077991304
1623	29.381954	0.009527844
1624	29.458601	0.010952132
1625	29.458601	0.00818876
1626	29.458601	0.010261464
1627	29.458601	0.008879994
1628	29.53543	0.009611119
1629	29.53543	0.010646994
1630	29.612452	0.008615347
1631	29.612452	0.008960376
1632	29.68965	0.010378558
1633	29.68965	0.0076192236
1634	29.68965	0.007964187
1635	29.767021	0.007658298
1636	29.767021	0.009037387
1637	29.767021	0.009726949
1638	29.844578	0.00804054
1639	29.844578	0.010797042
1640	29.844578	0.01114164
1641	29.922295	0.009801057
1642	29.922295	0.008078674
1643	30.000193	0.009494865
1644	30.000193	0.009150401
1645	30.000193	0.010183434
1646	30.078249	0.010912535
1647	30.078249	0.010912535
1648	30.156471	0.008543202
1649	30.156471	0.009921059
1650	30.234852	0.010998835
1651	30.234852	0.00927632
1652	30.234852	0.008587492
1653	30.313389	0.009322709
1654	30.313389	0.0082894275
1655	30.313389	0.01104476
1656	30.392088	0.009026397
1657	30.392088	0.010059687
1658	30.392088	0.010403936
1659	30.470945	0.010796436
1660	30.470945	0.009763743
1661	30.549946	0.0115333
1662	30.549946	0.009125652
1663	30.549946	0.008437587
1664	30.6291	0.0119235935
1665	30.6291	0.008143964
1666	30.6291	0.010206124
1667	30.708403	0.0112817725
1668	30.708403	0.009222922
1669	30.708403	0.009222922
1670	30.78785	0.010638765
1671	30.78785	0.010638765
1672	30.78785	0.010296539
1673	30.867445	0.012044553
1674	30.867445	0.01170286
1675	30.867445	0.009310073
1676	30.947186	0.00832238
1677	30.947186	0.010712054
1678	31.027063	0.010060727
1679	31.027063	0.011422613
1680	31.027063	0.009720283
1681	31.027063	0.010060727
1682	31.107084	0.011106631
1683	31.107084	0.011785826
1684	31.107084	0.011785826
1685	31.187244	0.00909121
1686	31.187244	0.01010922
1687	31.267546	0.010127058
1688	31.267546	0.010127058
1689	31.267546	0.009450115
1690	31.267546	0.012157977
1691	31.34799	0.012168816
1692	31.34799	0.011493341
1693	31.34799	0.012168816
1694	31.42857	0.010153384
1695	31.509287	0.009488546
1696	31.509287	0.009488546
1697	31.509287	0.01117405
1698	31.509287	0.0108368965
1699	31.590157	0.010843221
1700	31.590157	0.0121891955
1701	31.590157	0.012525712
1702	31.590157	0.010169839
1703	31.671156	0.0111850565
1704	31.671156	0.0121933585
1705	31.752298	0.009846165
1706	31.752298	0.010182136
1707	31.752298	0.011861341
1708	31.83358	0.012200383
1709	31.83358	0.0091801705
1710	31.83358	0.010858556
1711	31.915012	0.009856381
1712	31.915012	0.012538897
1713	31.915012	0.010192094
1714	31.996584	0.011872006
1715	31.996584	0.0115370285
1716	31.996584	0.011202042
1717	32.07831	0.009866425
1718	32.07831	0.013213821
1719	32.07831	0.012544535
1720	32.07831	0.012544535
1721	32.16018	0.010874845
1722	32.2422	0.010544171
1723	32.2422	0.01154665
1724	32.2422	0.010209675
1725	32.2422	0.012215212
1726	32.32438	0.011214868
1727	32.32438	0.011548297
1728	32.32438	0.013551444
1729	32.32438	0.013217465
1730	32.406708	0.012216773
1731	32.406708	0.012216773
1732	32.489212	0.013213821
1733	32.489212	0.010548588
1734	32.489212	0.01154847
1735	32.571877	0.009881143
1736	32.571877	0.0108794365
1737	32.571877	0.011545263
1738	32.65471	0.010875018
1739	32.65471	0.012536728
1740	32.65471	0.010875018
1741	32.65471	0.010875018
1742	32.73772	0.011531654
1743	32.73772	0.011863508
1744	32.73772	0.013191257
1745	32.82091	0.010193307
1746	32.82091	0.013177546
1747	32.82091	0.012845996
1748	32.90429	0.011505043
1749	32.90429	0.01117379
1750	32.987858	0.010493844
1751	32.987858	0.010493844
1752	32.987858	0.01280895
1753	32.987858	0.012478526
1754	33.07162	0.0137755
1755	33.07162	0.011133321
1756	33.07162	0.011463784
1757	33.155594	0.012426483
1758	33.155594	0.010776943
1759	33.155594	0.012426483
1760	33.23977	0.0127241025
1761	33.23977	0.013382535
1762	33.23977	0.013382535
1763	33.23977	0.010417447
1764	33.324158	0.014002195
1765	33.324158	0.011370349
1766	33.40876	0.010672723
1767	33.40876	0.010672723
1768	33.40876	0.012644292
1769	33.493587	0.011612963
1770	33.493587	0.013581478
1771	33.493587	0.011941021
1772	33.493587	0.011612963
1773	33.578632	0.0135274
1774	33.578632	0.011562079
1775	33.578632	0.012545056
1776	33.663906	0.014121591
1777	33.663906	0.010523295
1778	33.663906	0.0115049565
1779	33.749397	0.011769528
1780	33.749397	0.011442808
1781	33.749397	0.012422841
1782	33.835125	0.012678819
1783	33.835125	0.013982919
1784	33.835125	0.011374422
1785	33.835125	0.013331069
1786	33.921066	0.012603434
1787	33.921066	0.013580176
1788	34.007236	0.013497975
1789	34.007236	0.011221541
1790	34.007236	0.014148598
1791	34.007236	0.012197781
1792	34.093636	0.013736866
1793	34.093636	0.014061414
1794	34.093636	0.013087297
1795	34.180264	0.0146201225
1796	34.180264	0.0146201225
1797	34.26711	0.01095915
1798	34.26711	0.014851903
1799	34.354176	0.012164134
1800	34.354176	0.012164134
1801	34.354176	0.014110128
1802	34.354176	0.011839492
1803	34.441467	0.013692506
1804	34.441467	0.011746206
1805	34.441467	0.013692506
1806	34.441467	0.013368041
1807	34.52898	0.011653187
1808	34.52898	0.012626509
1809	34.52898	0.013924484
1810	34.616703	0.011886658
1811	34.616703	0.013834536
1812	34.616703	0.010912795
1813	34.616703	0.014808463
1814	34.70464	0.0124473
1815	34.70464	0.0124473
1816	34.70464	0.014721066
1817	34.792786	0.013985263
1818	34.792786	0.014960247
1819	34.792786	0.012036141
1820	34.881134	0.012926338
1821	34.881134	0.010326506
1822	34.969692	0.011543876
1823	34.969692	0.012193705
1824	34.969692	0.011218681
1825	34.969692	0.014144342
1826	35.05844	0.013087904
1827	35.05844	0.0153627675
1828	35.05844	0.013087904
1829	35.05844	0.012437499
1830	35.147396	0.012681594
1831	35.147396	0.013981008
1832	35.23653	0.012276006
1833	35.23653	0.0145492405
1834	35.23653	0.013575141
1835	35.23653	0.010651932
1836	35.32586	0.013818648
1837	35.32586	0.015441598
1838	35.32586	0.014792564
1839	35.32586	0.012844608
1840	35.41536	0.013737822
1841	35.505054	0.012683763
1842	35.505054	0.012035187
1843	35.505054	0.014305176
1844	35.505054	0.012035187
1845	35.594917	0.014224844
1846	35.594917	0.013252092
1847	35.594917	0.012927987
1848	35.594917	0.0151971225
1849	35.68494	0.013821253
1850	35.68494	0.013821253
1851	35.77514	0.014713768
1852	35.77514	0.012122769
1853	35.77514	0.014713768
1854	35.77514	0.012446866
1855	35.865494	0.013341396
1856	35.865494	0.01398891
1857	35.955994	0.01456088
1858	35.955994	0.015531908
1859	35.955994	0.012619309
1860	35.955994	0.011971889
1861	36.046665	0.013192645
1862	36.046665	0.013839572
1863	36.137466	0.014738093
1864	36.137466	0.013768033
1865	36.137466	0.014091372
1866	36.137466	0.011827441
1867	36.22842	0.014667987
1868	36.22842	0.014991093
1869	36.22842	0.012728441
1870	36.31951	0.013631044
1871	36.31951	0.012338189
1872	36.410763	0.01485868
1873	36.410763	0.012919658
1874	36.410763	0.012273404
1875	36.410763	0.013242893
1876	36.502144	0.0141507685
1877	36.502144	0.013504571
1878	36.502144	0.0141507685
1879	36.593674	0.012476964
1880	36.593674	0.015385452
1881	36.593674	0.015385452
1882	36.593674	0.014415912
1883	36.68535	0.015332262
1884	36.68535	0.01339243
1885	36.77717	0.013019093
1886	36.77717	0.013019093
1887	36.77717	0.014312559
1888	36.86914	0.014591543
1889	36.86914	0.015238662
1890	36.86914	0.0136205405
1891	36.86914	0.012650364
1892	36.961254	0.01455228
1893	36.961254	0.013904862
1894	36.961254	0.015847556
1895	37.053516	0.014518144
1896	37.053516	0.012898574
1897	37.053516	0.015814258
1898	37.145927	0.014165358
1899	37.145927	0.015786177
1900	37.145927	0.013841221
1901	37.238495	0.013168
1902	37.238495	0.015438817
1903	37.238495	0.014790045
1904	37.33121	0.015096407
1905	37.33121	0.014122546
1906	37.33121	0.012824566
1907	37.424095	0.016381823
1908	37.424095	0.013783661
1909	37.424095	0.014757987
1910	37.424095	0.013134243
1911	37.51713	0.016048666
1912	37.51713	0.014748952
1913	37.51713	0.014748952
1914	37.610332	0.016045623
1915	37.610332	0.013769509
1916	37.7037	0.013118709
1917	37.7037	0.01344442
1918	37.7037	0.014745129
1919	37.797245	0.016052317
1920	37.797245	0.014424771
1921	37.797245	0.013448152
1922	37.797245	0.014750082
1923	37.890984	0.015410483
1924	37.890984	0.016714098
1925	37.890984	0.014107176
1926	37.984898	0.016402695
1927	37.984898	0.013468636
1928	37.984898	0.015098406
1929	38.07901	0.016748287
1930	38.07901	0.014463943
1931	38.07901	0.014790132
1932	38.173325	0.016445488
1933	38.173325	0.015792089
1934	38.173325	0.014159105
1935	38.267868	0.015491577
1936	38.267868	0.014184028
1937	38.362648	0.016503502
1938	38.362648	0.015193994
1939	38.362648	0.014539773
1940	38.362648	0.013557867
1941	38.457653	0.016210582
1942	38.457653	0.014244818
1943	38.457653	0.015554942
1944	38.552914	0.015591712
1945	38.552914	0.013952268
1946	38.64843	0.016945085
1947	38.64843	0.01399056
1948	38.64843	0.015303147
1949	38.64843	0.013662122
1950	38.744194	0.015017594
1951	38.744194	0.016989894
1952	38.744194	0.015674902
1953	38.840225	0.016379038
1954	38.840225	0.014404882
1955	38.93652	0.014123415
1956	38.93652	0.015440469
1957	38.93652	0.014452739
1958	39.033077	0.013843999
1959	39.033077	0.015492185
1960	39.033077	0.016811447
1961	39.033077	0.015821995
1962	39.129898	0.015217371
1963	39.129898	0.01653786
1964	39.226994	0.013953484
1965	39.226994	0.013953484
1966	39.226994	0.017920678
1967	39.226994	0.016597444
1968	39.324337	0.015668644
1969	39.324337	0.0153374765
1970	39.42196	0.015404486
1971	39.42196	0.014078781
1972	39.42196	0.017062636
1973	39.42196	0.016731149
1974	39.51983	0.016806489
1975	39.51983	0.015145243
1976	39.617973	0.014225452
1977	39.617973	0.015889116
1978	39.617973	0.017554525
1979	39.617973	0.015223455
1980	39.716373	0.015309318
1981	39.716373	0.017311605
1982	39.716373	0.016643722
1983	39.81503	0.015068427
1984	39.81503	0.016406
1985	39.91395	0.016511766
1986	39.91395	0.015170183
1987	39.91395	0.014500251
1988	40.013126	0.018309917
1989	40.013126	0.01629033
1990	40.013126	0.014609785
1991	40.013126	0.016963182
1992	40.11256	0.015740102
1993	40.212254	0.01553469
1994	40.212254	0.015872423
1995	40.212254	0.017564012
1996	40.212254	0.014183594
1997	40.31221	0.017709907
1998	40.31221	0.01601458
[truncated: 660 more rows]
