# Supplementary material for: The hair cell analysis toolbox is a precise and fully automated pipeline for whole cochlea hair cell quantification
Source: PLoS Biol. 2023 Mar 22;21(3):e3002041. doi: 10.1371/journal.pbio.3002041 (PMC10069775; doi:10.1371/journal.pbio.3002041)
Supplement: S1 Data — A compressed folder with spreadsheets containing, in separate files, the underlying numerical data and statistical analysis for Figs 1G, 3E, 3F, 3G, 4F, 4H, 5A, 5B, 5C, 6A, 6B, S1B, S1C, S1D, S1E, S1F. (ZIP) [file pbio.3002041.s004.zip › Figure 5/figure5.csv]

	paper	filename	ohc	ihc	ohc_predicted	ihc_predicted
0	Beurg et al 2019	_Screenshot 2022-07-28 230639-1.tif_analyzed.csv	26	8	26	8
1	Beurg et al 2019	_Screenshot 2022-07-28 230639-2.tif_analyzed.csv	13	9	13	9
2	Fang et al 2019	_60299fig04-1-1.tif_analyzed.csv	42	14	42	14
3	Fu et al 2022	_Screenshot 2022-07-28 210053-1.tif_analyzed.csv	36	11	36	11
4	Fu et al 2022	_Screenshot 2022-07-28 210053-2.tif_analyzed.csv	10	11	7	9
5	Fu et al 2022	_Screenshot 2022-07-28 210053-3.tif_analyzed.csv	39	12	39	12
6	Fu et al 2022	_Screenshot 2022-07-28 210053-4.tif_analyzed.csv	18	12	18	12
7	Fu et al 2022	_Screenshot 2022-07-28 210053-5.tif_analyzed.csv	35	12	35	12
8	Fu et al 2022	_Screenshot 2022-07-28 210053-6.tif_analyzed.csv	37	11	37	4
9	Gyorgy et al 2019	_Screenshot 2022-07-28 223819-1.tif_analyzed.csv	37	11	37	11
10	Gyorgy et al 2019	_Screenshot 2022-07-28 223819-2.tif_analyzed.csv	40	12	40	12
11	Gyorgy et al 2019	_Screenshot 2022-07-28 223819-3.tif_analyzed.csv	38	11	37	11
12	Gyorgy et al 2019	_Screenshot 2022-07-28 223819-4.tif_analyzed.csv	36	11	33	11
13	Gyorgy et al 2019	_Screenshot 2022-07-28 223819-5.tif_analyzed.csv	36	11	36	11
14	Gyorgy et al 2019	_Screenshot 2022-07-28 223819-6.tif_analyzed.csv	37	11	36	11
15	Gyorgy et al 2019	_Screenshot 2022-07-28 224118-1.tif_analyzed.csv	31	10	28	9
16	Gyorgy et al 2019	_Screenshot 2022-07-28 224118-2.tif_analyzed.csv	0	2	0	2
17	Gyorgy et al 2019	_Screenshot 2022-07-28 224118-4.tif_analyzed.csv	36	12	36	11
18	Gyorgy et al 2019	_Screenshot 2022-07-28 224118-5.tif_analyzed.csv	38	12	38	12
19	Gyorgy et al 2019	_Screenshot 2022-07-28 224118-6.tif_analyzed.csv	1	10	1	11
20	He et al 2021	_fcell-09-648461-g001-1.tif_analyzed.csv	24	0	24	0
21	He et al 2021	_fcell-09-648461-g001-2.tif_analyzed.csv	27	0	27	0
22	He et al 2021	_fcell-09-648461-g001-3.tif_analyzed.csv	29	0	28	0
23	He et al 2021	_fcell-09-648461-g003-1.tif_analyzed.csv	58	19	58	19
24	He et al 2021	_fcell-09-648461-g003-2.tif_analyzed.csv	56	18	56	18
25	He et al 2021	_fcell-09-648461-g003-3.tif_analyzed.csv	54	17	51	15
26	He et al 2021	_fcell-09-648461-g003-4.tif_analyzed.csv	56	15	56	12
27	Hill et al 2016	_F1.large-1.tif_analyzed.csv	34	0	34	0
28	Hill et al 2016	_F1.large-2.tif_analyzed.csv	34	0	34	0
29	Hill et al 2016	_F1.large-3.tif_analyzed.csv	34	0	34	0
30	Hill et al 2016	_F3.large-1.tif_analyzed.csv	35	0	35	0
31	Hill et al 2016	_F3.large-2.tif_analyzed.csv	34	0	34	0
32	Kim et al 2018	_Screenshot 2022-07-28 225832-1.tif_analyzed.csv	48	15	48	15
33	Kim et al 2018	_Screenshot 2022-07-28 225832-2.tif_analyzed.csv	42	7	43	12
34	Kim et al 2018	_Screenshot 2022-07-28 225832-3.tif_analyzed.csv	12	11	12	9
35	Lee et al 2017	_cmj-53-37-g001-l-1.tif_analyzed.csv	12	4	13	3
36	Lee et al 2017	_cmj-53-37-g001-l-2.tif_analyzed.csv	12	3	12	3
37	Li et al 2020	_Fig2-1.png_analyzed.csv	34	11	34	11
38	Li et al 2020	_Fig2-2.png_analyzed.csv	36	10	36	10
39	Mao et al 2021	_Mao et al 2021-1.tif_analyzed.csv	70	22	70	21
40	Mao et al 2021	_Mao et al 2021-2.tif_analyzed.csv	123	39	120	39
41	Mao et al 2021	_Mao et al 2021-3.tif_analyzed.csv	109	35	109	35
42	Mao et al 2021	_Mao et al 2021-4.tif_analyzed.csv	130	40	129	42
43	Mao et al 2021	_Mao et al 2021-5.tif_analyzed.csv	122	37	122	37
44	Mao et al 2021	_Mao et al 2021-6.tif_analyzed.csv	110	35	102	32
45	Mao et al 2021	_Mao et al 2021-7.tif_analyzed.csv	30	32	31	33
46	Mao et al 2021	_Mao et al 2021-8.tif_analyzed.csv	102	33	101	33
47	Mao et al 2021	_Mao et al 2021-9.tif_analyzed.csv	120	38	115	37
48	Sang et al 2015	_Fig-S1-Hair-cells-in-the-organ-of-Corti-labeled-with-myosin-7a-antibody-magenta-and-1.tif_analyzed.csv	31	11	32	8
49	Sang et al 2015	_Fig-S1-Hair-cells-in-the-organ-of-Corti-labeled-with-myosin-7a-antibody-magenta-and-2.tif_analyzed.csv	27	8	27	7
50	Sang et al 2015	_Fig-S1-Hair-cells-in-the-organ-of-Corti-labeled-with-myosin-7a-antibody-magenta-and-3.tif_analyzed.csv	33	15	34	8
51	Sang et al 2015	_Fig-S1-Hair-cells-in-the-organ-of-Corti-labeled-with-myosin-7a-antibody-magenta-and-4.tif_analyzed.csv	43	14	43	14
52	Sang et al 2015	_Fig-S1-Hair-cells-in-the-organ-of-Corti-labeled-with-myosin-7a-antibody-magenta-and-5.tif_analyzed.csv	44	12	44	12
53	Sang et al 2015	_Fig-S1-Hair-cells-in-the-organ-of-Corti-labeled-with-myosin-7a-antibody-magenta-and-6.tif_analyzed.csv	15	5	15	0
54	Sethna et al 2021	_elife-67361-fig2-figsupp3-v1-1.jpg_analyzed.csv	53	16	54	17
55	Sethna et al 2021	_elife-67361-fig2-figsupp3-v1-1.png_analyzed.csv	53	16	52	15
56	Sethna et al 2021	_elife-67361-fig2-figsupp3-v1-2.png_analyzed.csv	53	16	53	16
57	Sethna et al 2021	_elife-67361-fig2-figsupp3-v1-3.png_analyzed.csv	45	16	45	16
58	Sethna et al 2021	_elife-67361-fig2-figsupp3-v1-4.png_analyzed.csv	40	13	41	13
59	Sethna et al 2021	_elife-67361-fig2-figsupp3-v1-5.png_analyzed.csv	28	12	28	13
60	Sethna et al 2021	_elife-67361-fig2-figsupp3-v1-6.png_analyzed.csv	2	15	1	15
61	Wang et al 2011	_Scx-is-expressed-in-interdental-cells-sensory-hair-cells-and-Claudius-cells-A-D-1.tif_analyzed.csv	40	11	40	11
62	Wang et al 2011	_Scx-is-expressed-in-interdental-cells-sensory-hair-cells-and-Claudius-cells-A-D-2.tif_analyzed.csv	50	15	50	15
63	Yousaf et al 2015	_4-Figure2-1-1.tif_analyzed.csv	39	11	38	11
64	Yousaf et al 2015	_4-Figure2-1-2.tif_analyzed.csv	35	10	34	10
65	Yousaf et al 2015	_4-Figure2-1-3.tif_analyzed.csv	32	9	32	9
66	Yousaf et al 2015	_4-Figure2-1-4.tif_analyzed.csv	38	11	40	11
67	Yousaf et al 2015	_4-Figure2-1-5.tif_analyzed.csv	41	11	41	11
68	Yousaf et al 2015	_4-Figure2-1-6.tif_analyzed.csv	41	11	41	11
69	Yousaf et al 2015	_4-Figure2-1-7.tif_analyzed.csv	47	11	47	11
70	Yousaf et al 2015	_4-Figure2-1-8.tif_analyzed.csv	46	12	46	12
71	Yousaf et al 2015	_4-Figure2-1-9.tif_analyzed.csv	40	12	40	12
72	Yousaf et al 2015	_7-Figure5-1-1.tif_analyzed.csv	32	10	32	10
73	Yousaf et al 2015	_7-Figure5-1-10.tif_analyzed.csv	44	9	44	9
74	Yousaf et al 2015	_7-Figure5-1-11.tif_analyzed.csv	17	11	17	11
75	Yousaf et al 2015	_7-Figure5-1-12.tif_analyzed.csv	4	8	4	7
76	Yousaf et al 2015	_7-Figure5-1-13.tif_analyzed.csv	35	10	35	10
77	Yousaf et al 2015	_7-Figure5-1-14.tif_analyzed.csv	7	10	6	11
78	Yousaf et al 2015	_7-Figure5-1-15.tif_analyzed.csv	0	12	0	13
79	Yousaf et al 2015	_7-Figure5-1-2.tif_analyzed.csv	29	8	29	8
80	Yousaf et al 2015	_7-Figure5-1-3.tif_analyzed.csv	29	8	28	8
81	Yousaf et al 2015	_7-Figure5-1-4.tif_analyzed.csv	43	10	43	10
82	Yousaf et al 2015	_7-Figure5-1-5.tif_analyzed.csv	40	10	40	10
83	Yousaf et al 2015	_7-Figure5-1-6.tif_analyzed.csv	35	11	35	11
84	Yousaf et al 2015	_7-Figure5-1-7.tif_analyzed.csv	37	10	37	10
85	Yousaf et al 2015	_7-Figure5-1-8.tif_analyzed.csv	38	9	38	9
86	Yousaf et al 2015	_7-Figure5-1-9.tif_analyzed.csv	11	10	11	10
87	Zhao et al 2021	_Screenshot 2022-07-27 004205.tif_analyzed.csv	55	17	55	17
