# Supplementary material for: The hair cell analysis toolbox is a precise and fully automated pipeline for whole cochlea hair cell quantification
Source: PLoS Biol. 2023 Mar 22;21(3):e3002041. doi: 10.1371/journal.pbio.3002041 (PMC10069775; doi:10.1371/journal.pbio.3002041)
Supplement: S1 Data — A compressed folder with spreadsheets containing, in separate files, the underlying numerical data and statistical analysis for Figs 1G, 3E, 3F, 3G, 4F, 4H, 5A, 5B, 5C, 6A, 6B, S1B, S1C, S1D, S1E, S1F. (ZIP) [file pbio.3002041.s004.zip › Figure 6AB/figure6A.csv]

Treatment	Manual	Predicted	Predicted_GUI
Control	77	71	72
Control	81	73	77
Control	76	72	80
Control	92	76	83
Control	81	75	92
Control	71	90	79
5 μM gent	5	41	12
5 μM gent	2	33	14
5 μM gent	6	34	12
5 μM gent	4	15	2
5 μM gent	9	16	15
5 μM gent	4	18	29
5 μM gent	24	18	9
50 μM compound + 5 μM gent	78	71	72
50 μM compound + 5 μM gent	75	76	78
50 μM compound + 5 μM gent	79	76	86
50 μM compound + 5 μM gent	84	67	77
50 μM compound + 5 μM gent	79	74	72
50 μM compound + 5 μM gent	73	86	74
50 μM compound + 5 μM gent	74	55	56
50 μM compound + 5 μM gent	82	52	82
