# Supplementary material for: The hair cell analysis toolbox is a precise and fully automated pipeline for whole cochlea hair cell quantification
Source: PLoS Biol. 2023 Mar 22;21(3):e3002041. doi: 10.1371/journal.pbio.3002041 (PMC10069775; doi:10.1371/journal.pbio.3002041)
Supplement: S1 Data — A compressed folder with spreadsheets containing, in separate files, the underlying numerical data and statistical analysis for Figs 1G, 3E, 3F, 3G, 4F, 4H, 5A, 5B, 5C, 6A, 6B, S1B, S1C, S1D, S1E, S1F. (ZIP) [file pbio.3002041.s004.zip › Figure 6AB/figure6B_manual.csv]

	filename	animal_id	treatment	location	ohc	ihc
0	Ctrl264_16kHz_63X_Maximum intensity projection.xml	26	Control	mid	53	19
1	Carbo236_22.4kHz_63X_Maximum intensity projection.xml	23	Carboplatin	mid	50	18
2	Carbo236_40kHz_63X_Maximum intensity projection.xml	23	Carboplatin	base	51	16
3	Cis261_8.0kHz_63X_Maximum intensity projection.xml	26	Cisplatin	apex	54	17
4	Carbo262_8kHz_63X_Maximum intensity projection.xml	26	Carboplatin	apex	51	15
5	Carbo232_224kHz_63X_Maximum intensity projection.xml	23	Carboplatin	mid	52	17
6	Carbo238_16kHz_63X_Maximum intensity projection.xml	23	Carboplatin	mid	49	16
7	Carbo245_22.4kHz_63X_Maximum intensity projection_Maximum intensity projection2.0.xml	24	Carboplatin	mid	54	18
8	Carbo232_16kHz_63X_Maximum intensity projection.xml	23	Carboplatin	mid	52	16
9	Ox260_16kHz_63X_Maximum intensity projection.xml	26	Oxaliplatin	mid	33	16
10	Carbo254_44kHz_63X_Maximum intensity projection.xml	25	Carboplatin	base	50	13
11	Carbo240_22.4kHz_63X_Maximum intensity projection_Maximum intensity projection.xml	24	Carboplatin	mid	54	17
12	Carbo240_40kHz_63X_Maximum intensity projection.xml	24	Carboplatin	base	44	15
13	Carbo229_8kHz_63X_Maximum intensity projection.xml	22	Carboplatin	apex	55	17
14	Ctrl269_base_63X_Maximum intensity projection_Maximum intensity projection.xml	26	Control	base	53	16
15	Carbo236_8kHz_63X_Maximum intensity projection.xml	23	Carboplatin	apex	55	18
16	Carbo262_16kHz_63X_Maximum intensity projection.xml	26	Carboplatin	mid	56	17
17	Ctrl265_16kHz_63X_Maximum intensity projection.xml	26	Control	mid	52	15
18	Carbo245_16kHz_63X_Maximum intensity projection.xml	24	Carboplatin	mid	58	18
19	Cis257_Basepiece_63X_Maximum intensity projection.xml	25	Cisplatin	base	0	16
20	Carbo229_22.4kHz_63X_Maximum intensity projection.xml	22	Carboplatin	mid	57	17
21	Carbo254_22.4kHz_VERSION2_63X_Maximum intensity projection.xml	25	Carboplatin	mid	55	18
22	Carbo254_8kHz_63X_Maximum intensity projection.xml	25	Carboplatin	apex	54	17
23	Ox247_16kHz_63X_Maximum intensity projection.xml	24	Oxaliplatin	mid	53	18
24	Ctrl264_8kHz_63X_Maximum intensity projection.xml	26	Control	apex	57	12
25	Carbo238_8kHz_63X_Maximum intensity projection.xml	23	Carboplatin	apex	50	16
26	Ctrl265_8kHz_63X_Maximum intensity projection.xml	26	Control	apex	54	17
27	Carbo229_44kHz_63X_Maximum intensity projection.xml	22	Carboplatin	base	51	17
28	Ctrl267_22.4kHz_63X_Maximum intensity projection.xml	26	Control	mid	59	14
29	Ox260_22.4kHz_63X_Maximum intensity projection.xml	26	Oxaliplatin	mid	56	18
30	Carbo262_22.4kHz_63X_Maximum intensity projection.xml	26	Carboplatin	mid	55	16
31	Carbo238_22.4kHz_63X_Maximum intensity projection.xml	23	Carboplatin	mid	56	18
32	Carbo238_44kHz_63X_Maximum intensity projection.xml	23	Carboplatin	base	53	10
33	Carbo232_8kHz_63X_Maximum intensity projection.xml	23	Carboplatin	apex	56	17
34	Cis261_40kHz_53X_Maximum intensity projection.xml	26	Cisplatin	base	0	14
35	Ctrl264_44kHz_63X_Maximum intensity projection.xml	26	Control	base	39	21
36	Ctrl269_16kHz_63X_Maximum intensity projection.xml	26	Control	mid	57	18
37	Cis261_16kHz_63X_Maximum intensity projection.xml	26	Cisplatin	mid	40	16
38	Cis257_44.0kHz_63X_Maximum intensity projection.xml	25	Cisplatin	base	3	10
39	Carbo240_8kHz_63X_Maximum intensity projection.xml	24	Carboplatin	apex	54	16
40	Ox260_8kHz_63X_Maximum intensity projection.xml	26	Oxaliplatin	apex	51	17
41	Ctrl269_8kHz_63X_Maximum intensity projection.xml	26	Control	apex	54	16
42	Ox256_16KHz_63X_Maximum intensity projection.xml	25	Oxaliplatin	mid	56	18
43	Carbo262_44kHz_63X_Maximum intensity projection.xml	26	Carboplatin	base	55	10
44	Ctrl267_UseThis_16kHz_63X_Maximum intensity projection.xml	26	Control	mid	54	16
45	Carbo254_16kHz_63X_Maximum intensity projection.xml	25	Carboplatin	mid	56	16
46	Carbo232_44kHz_63X_Maximum intensity projection.xml	23	Carboplatin	base	50	15
47	Carbo254_22.4kHz_63X_Maximum intensity projection.xml	25	Carboplatin	mid	54	18
48	Ox247_8kHz_63X_Maximum intensity projection.xml	24	Oxaliplatin	apex	49	17
49	Cis261_22.4kHz_63X_Maximum intensity projection.xml	26	Cisplatin	mid	16	11
50	Ctrl265_44kHz_63X_Maximum intensity projection.xml	26	Control	base	56	14
51	Carbo245_44kHz_63X_Maximum intensity projection.xml	24	Carboplatin	base	51	15
52	Carbo240_16kHz_63X_Maximum intensity projection.xml	24	Carboplatin	mid	52	18
53	Cis257_22.4_63X_Maximum intensity projection.xml	25	Cisplatin	mid	36	17
54	Ctrl264_apex_63X_Maximum intensity projection.xml	26	Control	apex	49	17
55	Ox256_8KHz_63X_Maximum intensity projection.xml	25	Oxaliplatin	apex	55	14
56	Ctrl267_44kHz_63X_Maximum intensity projection.xml	26	Control	base	53	17
57	Carbo229_16kHz_63X_Maximum intensity projection.xml	22	Carboplatin	mid	55	17
58	Ox247_22.4kHz_63X_ACTUALMaximum intensity projection.xml	24	Oxaliplatin	mid	58	17
59	Ctrl264_22.4kHz_63X_Maximum intensity projection.xml	26	Control	mid	50	16
60	Carbo236_16kHz_63X_Maximum intensity projection.xml	23	Carboplatin	mid	56	18
