# Supplementary material for: The hair cell analysis toolbox is a precise and fully automated pipeline for whole cochlea hair cell quantification
Source: PLoS Biol. 2023 Mar 22;21(3):e3002041. doi: 10.1371/journal.pbio.3002041 (PMC10069775; doi:10.1371/journal.pbio.3002041)
Supplement: S1 Data — A compressed folder with spreadsheets containing, in separate files, the underlying numerical data and statistical analysis for Figs 1G, 3E, 3F, 3G, 4F, 4H, 5A, 5B, 5C, 6A, 6B, S1B, S1C, S1D, S1E, S1F. (ZIP) [file pbio.3002041.s004.zip › Figure 6AB/figure6B_predicted.csv]

	filename	animal_id	treatment	location	ohc	ihc
0	Cis257_Basepiece_63X_Maximum intensity projection.tif_analyzed.csv	25	Cisplatin	base	0	15
1	Carbo240_40kHz_63X_Maximum intensity projection.tif_analyzed.csv	24	Carboplatin	base	46	15
2	Ox256_16KHz_63X_Maximum intensity projection.tif_analyzed.csv	25	Oxaliplatin	mid	55	18
3	Carbo232_44kHz_63X_Maximum intensity projection.tif_analyzed.csv	23	Carboplatin	base	47	14
4	Carbo232_224kHz_63X_Maximum intensity projection.tif_analyzed.csv	23	Carboplatin	mid	52	17
5	Ox256_8KHz_63X_Maximum intensity projection.tif_analyzed.csv	25	Oxaliplatin	apex	58	15
6	Carbo236_40kHz_63X_Maximum intensity projection.tif_analyzed.csv	23	Carboplatin	base	49	16
7	Carbo245_16kHz_63X_Maximum intensity projection.tif_analyzed.csv	24	Carboplatin	mid	58	17
8	Carbo254_22.4kHz_63X_Maximum intensity projection.tif_analyzed.csv	25	Carboplatin	mid	54	17
9	Ctrl267_44kHz_63X_Maximum intensity projection.tif_analyzed.csv	26	Control	base	51	16
10	Ctrl264_16kHz_63X_Maximum intensity projection.tif_analyzed.csv	26	Control	mid	53	16
11	Ctrl264_apex_63X_Maximum intensity projection.tif_analyzed.csv	26	Control	apex	43	16
12	Ctrl264_22.4kHz_63X_Maximum intensity projection.tif_analyzed.csv	26	Control	mid	44	19
13	Cis261_40kHz_53X_Maximum intensity projection.tif_analyzed.csv	26	Cisplatin	base	2	15
14	Carbo238_8kHz_63X_Maximum intensity projection.tif_analyzed.csv	23	Carboplatin	apex	48	16
15	Cis257_22.4_63X_Maximum intensity projection.tif_analyzed.csv	25	Cisplatin	mid	35	17
16	Ctrl265_44kHz_63X_Maximum intensity projection.tif_analyzed.csv	26	Control	base	54	16
17	Carbo232_8kHz_63X_Maximum intensity projection.tif_analyzed.csv	23	Carboplatin	apex	54	17
18	Cis261_8.0kHz_63X_Maximum intensity projection.tif_analyzed.csv	26	Cisplatin	apex	46	15
19	Cis261_22.4kHz_63X_Maximum intensity projection.tif_analyzed.csv	26	Cisplatin	mid	6	12
20	Carbo236_22.4kHz_63X_Maximum intensity projection.tif_analyzed.csv	23	Carboplatin	mid	48	16
21	Carbo254_8kHz_63X_Maximum intensity projection.tif_analyzed.csv	25	Carboplatin	apex	53	14
22	Carbo245_22.4kHz_63X_Maximum intensity projection_Maximum intensity projection2.0.tif_analyzed.csv	24	Carboplatin	mid	53	16
23	Carbo238_44kHz_63X_Maximum intensity projection.tif_analyzed.csv	23	Carboplatin	base	49	11
24	Carbo238_22.4kHz_63X_Maximum intensity projection.tif_analyzed.csv	23	Carboplatin	mid	55	17
25	Ctrl269_base_63X_Maximum intensity projection_Maximum intensity projection.tif_analyzed.csv	26	Control	base	51	16
26	Carbo254_22.4kHz_VERSION2_63X_Maximum intensity projection.tif_analyzed.csv	25	Carboplatin	mid	54	17
27	Ctrl267_22.4kHz_63X_Maximum intensity projection.tif_analyzed.csv	26	Control	mid	59	18
28	Carbo262_16kHz_63X_Maximum intensity projection.tif_analyzed.csv	26	Carboplatin	mid	54	17
29	Carbo254_44kHz_63X_Maximum intensity projection.tif_analyzed.csv	25	Carboplatin	base	49	14
30	Ox260_22.4kHz_63X_Maximum intensity projection.tif_analyzed.csv	26	Oxaliplatin	mid	56	18
31	Carbo240_8kHz_63X_Maximum intensity projection.tif_analyzed.csv	24	Carboplatin	apex	52	16
32	Carbo245_44kHz_63X_Maximum intensity projection.tif_analyzed.csv	24	Carboplatin	base	49	16
33	Carbo232_16kHz_63X_Maximum intensity projection.tif_analyzed.csv	23	Carboplatin	mid	51	16
34	Ox260_16kHz_63X_Maximum intensity projection.tif_analyzed.csv	26	Oxaliplatin	mid	42	16
35	Ctrl267_UseThis_16kHz_63X_Maximum intensity projection.tif_analyzed.csv	26	Control	mid	54	15
36	Carbo236_16kHz_63X_Maximum intensity projection.tif_analyzed.csv	23	Carboplatin	mid	54	17
37	Ox260_8kHz_63X_Maximum intensity projection.tif_analyzed.csv	26	Oxaliplatin	apex	51	17
38	Ctrl265_16kHz_63X_Maximum intensity projection.tif_analyzed.csv	26	Control	mid	53	16
39	Ctrl264_44kHz_63X_Maximum intensity projection.tif_analyzed.csv	26	Control	base	37	19
40	Carbo240_16kHz_63X_Maximum intensity projection.tif_analyzed.csv	24	Carboplatin	mid	50	18
41	Ctrl265_8kHz_63X_Maximum intensity projection.tif_analyzed.csv	26	Control	apex	52	17
42	Carbo262_22.4kHz_63X_Maximum intensity projection.tif_analyzed.csv	26	Carboplatin	mid	54	19
43	Carbo238_16kHz_63X_Maximum intensity projection.tif_analyzed.csv	23	Carboplatin	mid	38	19
44	Ctrl269_16kHz_63X_Maximum intensity projection.tif_analyzed.csv	26	Control	mid	55	18
45	Cis257_44.0kHz_63X_Maximum intensity projection.tif_analyzed.csv	25	Cisplatin	base	1	10
46	Ox247_22.4kHz_63X_ACTUALMaximum intensity projection.tif_analyzed.csv	24	Oxaliplatin	mid	57	17
47	Ox247_8kHz_63X_Maximum intensity projection.tif_analyzed.csv	24	Oxaliplatin	apex	49	16
48	Carbo262_8kHz_63X_Maximum intensity projection.tif_analyzed.csv	26	Carboplatin	apex	46	15
49	Carbo236_8kHz_63X_Maximum intensity projection.tif_analyzed.csv	23	Carboplatin	apex	54	18
50	Ox247_16kHz_63X_Maximum intensity projection.tif_analyzed.csv	24	Oxaliplatin	mid	52	18
51	Carbo240_22.4kHz_63X_Maximum intensity projection_Maximum intensity projection.tif_analyzed.csv	24	Carboplatin	mid	54	18
52	Ctrl269_8kHz_63X_Maximum intensity projection.tif_analyzed.csv	26	Control	apex	55	17
53	Carbo229_8kHz_63X_Maximum intensity projection.tif_analyzed.csv	22	Carboplatin	apex	55	17
54	Carbo254_16kHz_63X_Maximum intensity projection.tif_analyzed.csv	25	Carboplatin	mid	53	17
55	Carbo262_44kHz_63X_Maximum intensity projection.tif_analyzed.csv	26	Carboplatin	base	55	15
56	Ctrl264_8kHz_63X_Maximum intensity projection.tif_analyzed.csv	26	Control	apex	53	16
57	Cis261_16kHz_63X_Maximum intensity projection.tif_analyzed.csv	26	Cisplatin	mid	41	14
