# Supplementary material for: The hair cell analysis toolbox is a precise and fully automated pipeline for whole cochlea hair cell quantification
Source: PLoS Biol. 2023 Mar 22;21(3):e3002041. doi: 10.1371/journal.pbio.3002041 (PMC10069775; doi:10.1371/journal.pbio.3002041)
Supplement: S1 Data — A compressed folder with spreadsheets containing, in separate files, the underlying numerical data and statistical analysis for Figs 1G, 3E, 3F, 3G, 4F, 4H, 5A, 5B, 5C, 6A, 6B, S1B, S1C, S1D, S1E, S1F. (ZIP) [file pbio.3002041.s004.zip › Figure S1BCDEF/Figure S1DEF/figureS1DEF_0_false_negative.csv]

	cell_thr	nms_thr_0.0	nms_thr_0.010101010091602802	nms_thr_0.020202020183205605	nms_thr_0.03030303120613098	nms_thr_0.04040404036641121	nms_thr_0.05050504952669144	nms_thr_0.06060606241226196	nms_thr_0.07070706784725189	nms_thr_0.08080808073282242	nms_thr_0.09090909361839294	nms_thr_0.10101009905338287	nms_thr_0.1111111119389534	nms_thr_0.12121212482452393	nms_thr_0.13131313025951385	nms_thr_0.14141413569450378	nms_thr_0.1515151560306549	nms_thr_0.16161616146564484	nms_thr_0.17171716690063477	nms_thr_0.1818181872367859	nms_thr_0.19191919267177582	nms_thr_0.20202019810676575	nms_thr_0.21212121844291687	nms_thr_0.2222222238779068	nms_thr_0.23232322931289673	nms_thr_0.24242424964904785	nms_thr_0.252525269985199	nms_thr_0.2626262605190277	nms_thr_0.27272728085517883	nms_thr_0.28282830119132996	nms_thr_0.2929292917251587	nms_thr_0.3030303120613098	nms_thr_0.31313133239746094	nms_thr_0.3232323229312897	nms_thr_0.3333333432674408	nms_thr_0.34343433380126953	nms_thr_0.35353535413742065	nms_thr_0.3636363744735718	nms_thr_0.3737373650074005	nms_thr_0.38383838534355164	nms_thr_0.39393937587738037	nms_thr_0.4040403962135315	nms_thr_0.4141414165496826	nms_thr_0.42424240708351135	nms_thr_0.4343434274196625	nms_thr_0.4444444477558136	nms_thr_0.45454543828964233	nms_thr_0.46464645862579346	nms_thr_0.4747474789619446
0	0.0	700.0	408.0	236.0	157.0	103.0	78.0	61.0	54.0	44.0	39.0	32.0	28.0	24.0	20.0	20.0	19.0	19.0	19.0	19.0	19.0	19.0	18.0	18.0	16.0	16.0	14.0	12.0	12.0	12.0	12.0	12.0	11.0	11.0	10.0	10.0	10.0	10.0	10.0	9.0	9.0	9.0	9.0	9.0	9.0	9.0	9.0	9.0	9.0
1	0.010101010091602802	700.0	408.0	236.0	157.0	103.0	78.0	61.0	54.0	44.0	39.0	32.0	28.0	24.0	20.0	20.0	19.0	19.0	19.0	19.0	19.0	19.0	18.0	18.0	16.0	16.0	14.0	12.0	12.0	12.0	12.0	12.0	11.0	11.0	10.0	10.0	10.0	10.0	10.0	9.0	9.0	9.0	9.0	9.0	9.0	9.0	9.0	9.0	9.0
2	0.020202020183205605	700.0	408.0	236.0	157.0	103.0	78.0	61.0	54.0	44.0	39.0	32.0	28.0	24.0	20.0	20.0	19.0	19.0	19.0	19.0	19.0	19.0	18.0	18.0	16.0	16.0	14.0	12.0	12.0	12.0	12.0	12.0	11.0	11.0	10.0	10.0	10.0	10.0	10.0	9.0	9.0	9.0	9.0	9.0	9.0	9.0	9.0	9.0	9.0
3	0.03030303120613098	700.0	408.0	236.0	157.0	103.0	78.0	61.0	54.0	44.0	39.0	32.0	28.0	24.0	20.0	20.0	19.0	19.0	19.0	19.0	19.0	19.0	18.0	18.0	16.0	16.0	14.0	12.0	12.0	12.0	12.0	12.0	11.0	11.0	10.0	10.0	10.0	10.0	10.0	9.0	9.0	9.0	9.0	9.0	9.0	9.0	9.0	9.0	9.0
4	0.04040404036641121	700.0	408.0	236.0	157.0	103.0	78.0	61.0	54.0	44.0	39.0	32.0	28.0	24.0	20.0	20.0	19.0	19.0	19.0	19.0	19.0	19.0	18.0	18.0	16.0	16.0	14.0	12.0	12.0	12.0	12.0	12.0	11.0	11.0	10.0	10.0	10.0	10.0	10.0	9.0	9.0	9.0	9.0	9.0	9.0	9.0	9.0	9.0	9.0
5	0.05050504952669144	700.0	408.0	236.0	157.0	103.0	78.0	61.0	54.0	44.0	39.0	32.0	28.0	24.0	20.0	20.0	19.0	19.0	19.0	19.0	19.0	19.0	18.0	18.0	16.0	16.0	14.0	12.0	12.0	12.0	12.0	12.0	11.0	11.0	10.0	10.0	10.0	10.0	10.0	9.0	9.0	9.0	9.0	9.0	9.0	9.0	9.0	9.0	9.0
6	0.06060606241226196	700.0	409.0	237.0	158.0	104.0	79.0	62.0	55.0	45.0	40.0	33.0	28.0	24.0	20.0	20.0	19.0	19.0	19.0	19.0	19.0	19.0	18.0	18.0	16.0	16.0	14.0	12.0	12.0	12.0	12.0	12.0	11.0	11.0	10.0	10.0	10.0	10.0	10.0	9.0	9.0	9.0	9.0	9.0	9.0	9.0	9.0	9.0	9.0
7	0.07070706784725189	701.0	412.0	240.0	160.0	105.0	79.0	62.0	55.0	45.0	40.0	33.0	28.0	24.0	20.0	20.0	19.0	19.0	19.0	19.0	19.0	19.0	18.0	18.0	16.0	16.0	14.0	12.0	12.0	12.0	12.0	12.0	11.0	11.0	10.0	10.0	10.0	10.0	10.0	9.0	9.0	9.0	9.0	9.0	9.0	9.0	9.0	9.0	9.0
8	0.08080808073282242	702.0	412.0	240.0	160.0	105.0	79.0	62.0	55.0	45.0	40.0	33.0	28.0	24.0	20.0	20.0	19.0	19.0	19.0	19.0	19.0	19.0	18.0	18.0	16.0	16.0	14.0	13.0	13.0	13.0	13.0	13.0	12.0	12.0	11.0	11.0	11.0	11.0	11.0	11.0	11.0	11.0	11.0	11.0	11.0	11.0	11.0	11.0	11.0
9	0.09090909361839294	704.0	413.0	240.0	160.0	105.0	79.0	62.0	55.0	45.0	40.0	33.0	28.0	24.0	20.0	20.0	19.0	19.0	19.0	19.0	19.0	19.0	18.0	18.0	16.0	16.0	14.0	13.0	13.0	13.0	13.0	13.0	12.0	12.0	11.0	11.0	11.0	11.0	11.0	11.0	11.0	11.0	11.0	11.0	11.0	11.0	11.0	11.0	11.0
10	0.10101009905338287	704.0	413.0	240.0	160.0	105.0	79.0	62.0	55.0	45.0	40.0	33.0	28.0	24.0	20.0	20.0	19.0	19.0	19.0	19.0	19.0	19.0	18.0	18.0	16.0	16.0	14.0	13.0	13.0	13.0	13.0	13.0	12.0	12.0	11.0	11.0	11.0	11.0	11.0	11.0	11.0	11.0	11.0	11.0	11.0	11.0	11.0	11.0	11.0
11	0.1111111119389534	705.0	413.0	240.0	160.0	105.0	80.0	63.0	56.0	46.0	41.0	34.0	29.0	25.0	21.0	21.0	20.0	20.0	20.0	20.0	20.0	20.0	19.0	19.0	17.0	17.0	15.0	14.0	14.0	14.0	14.0	14.0	13.0	13.0	12.0	12.0	12.0	12.0	12.0	12.0	12.0	12.0	12.0	12.0	12.0	12.0	12.0	12.0	12.0
12	0.12121212482452393	705.0	413.0	240.0	160.0	105.0	80.0	63.0	56.0	46.0	41.0	34.0	29.0	25.0	21.0	21.0	20.0	20.0	20.0	20.0	20.0	20.0	19.0	19.0	17.0	17.0	15.0	14.0	14.0	14.0	14.0	14.0	13.0	13.0	12.0	12.0	12.0	12.0	12.0	12.0	12.0	12.0	12.0	12.0	12.0	12.0	12.0	12.0	12.0
13	0.13131313025951385	705.0	413.0	240.0	160.0	105.0	80.0	63.0	56.0	46.0	41.0	34.0	29.0	25.0	21.0	21.0	20.0	20.0	20.0	20.0	20.0	20.0	19.0	19.0	17.0	17.0	15.0	14.0	14.0	14.0	14.0	14.0	13.0	13.0	12.0	12.0	12.0	12.0	12.0	12.0	12.0	12.0	12.0	12.0	12.0	12.0	12.0	12.0	12.0
14	0.14141413569450378	707.0	414.0	240.0	160.0	105.0	80.0	63.0	56.0	46.0	41.0	34.0	29.0	25.0	21.0	21.0	20.0	20.0	20.0	20.0	20.0	20.0	19.0	19.0	17.0	17.0	15.0	14.0	14.0	14.0	14.0	14.0	13.0	13.0	12.0	12.0	12.0	12.0	12.0	12.0	12.0	12.0	12.0	12.0	12.0	12.0	12.0	12.0	12.0
15	0.1515151560306549	708.0	414.0	241.0	161.0	106.0	80.0	63.0	56.0	46.0	41.0	34.0	29.0	26.0	22.0	22.0	21.0	21.0	21.0	20.0	20.0	20.0	19.0	19.0	17.0	17.0	15.0	14.0	14.0	14.0	14.0	14.0	13.0	13.0	12.0	12.0	12.0	12.0	12.0	12.0	12.0	12.0	12.0	12.0	12.0	12.0	12.0	12.0	12.0
16	0.16161616146564484	708.0	414.0	241.0	161.0	106.0	80.0	63.0	56.0	46.0	41.0	34.0	29.0	26.0	22.0	22.0	21.0	21.0	21.0	20.0	20.0	20.0	19.0	19.0	17.0	17.0	15.0	14.0	14.0	14.0	14.0	14.0	13.0	13.0	12.0	12.0	12.0	12.0	12.0	12.0	12.0	12.0	12.0	12.0	12.0	12.0	12.0	12.0	12.0
17	0.17171716690063477	710.0	414.0	242.0	163.0	107.0	80.0	63.0	56.0	46.0	41.0	34.0	29.0	26.0	22.0	22.0	21.0	21.0	21.0	20.0	20.0	20.0	19.0	19.0	17.0	17.0	15.0	14.0	14.0	14.0	14.0	14.0	13.0	13.0	12.0	12.0	12.0	12.0	12.0	12.0	12.0	12.0	12.0	12.0	12.0	12.0	12.0	12.0	12.0
18	0.1818181872367859	711.0	415.0	243.0	164.0	108.0	81.0	64.0	57.0	47.0	42.0	35.0	30.0	27.0	23.0	23.0	22.0	22.0	22.0	21.0	21.0	21.0	20.0	20.0	18.0	18.0	16.0	15.0	15.0	15.0	15.0	15.0	14.0	14.0	13.0	13.0	13.0	13.0	13.0	13.0	13.0	13.0	13.0	13.0	13.0	13.0	13.0	13.0	13.0
19	0.19191919267177582	711.0	415.0	243.0	164.0	108.0	81.0	64.0	57.0	47.0	42.0	35.0	30.0	27.0	24.0	24.0	23.0	23.0	23.0	22.0	22.0	22.0	20.0	20.0	18.0	18.0	16.0	15.0	15.0	15.0	15.0	15.0	14.0	14.0	13.0	13.0	13.0	13.0	13.0	13.0	13.0	13.0	13.0	13.0	13.0	13.0	13.0	13.0	13.0
20	0.20202019810676575	711.0	415.0	243.0	164.0	108.0	81.0	64.0	57.0	47.0	42.0	35.0	30.0	27.0	24.0	24.0	23.0	23.0	23.0	22.0	22.0	22.0	20.0	20.0	18.0	18.0	16.0	15.0	15.0	15.0	15.0	15.0	14.0	14.0	13.0	13.0	13.0	13.0	13.0	13.0	13.0	13.0	13.0	13.0	13.0	13.0	13.0	13.0	13.0
21	0.21212121844291687	711.0	415.0	243.0	164.0	108.0	81.0	64.0	57.0	47.0	42.0	35.0	30.0	27.0	24.0	24.0	23.0	23.0	23.0	22.0	22.0	22.0	21.0	21.0	19.0	19.0	17.0	16.0	16.0	16.0	16.0	16.0	15.0	15.0	14.0	14.0	14.0	14.0	14.0	14.0	14.0	14.0	14.0	14.0	14.0	14.0	14.0	14.0	14.0
22	0.2222222238779068	711.0	415.0	243.0	164.0	108.0	81.0	64.0	57.0	47.0	42.0	35.0	30.0	27.0	24.0	24.0	23.0	23.0	23.0	22.0	22.0	22.0	21.0	21.0	20.0	20.0	18.0	17.0	17.0	17.0	17.0	17.0	16.0	16.0	15.0	15.0	15.0	15.0	15.0	15.0	15.0	15.0	15.0	15.0	15.0	15.0	15.0	15.0	15.0
23	0.23232322931289673	712.0	416.0	244.0	164.0	108.0	81.0	65.0	58.0	48.0	43.0	36.0	31.0	28.0	25.0	25.0	24.0	24.0	24.0	22.0	22.0	22.0	21.0	21.0	20.0	20.0	18.0	17.0	17.0	17.0	17.0	17.0	16.0	16.0	15.0	15.0	15.0	15.0	15.0	15.0	15.0	15.0	15.0	15.0	15.0	15.0	15.0	15.0	15.0
24	0.24242424964904785	713.0	417.0	245.0	166.0	109.0	82.0	66.0	59.0	49.0	44.0	37.0	32.0	28.0	25.0	25.0	24.0	24.0	24.0	22.0	22.0	22.0	21.0	21.0	20.0	20.0	18.0	17.0	17.0	17.0	17.0	17.0	16.0	16.0	15.0	15.0	15.0	15.0	15.0	15.0	15.0	15.0	15.0	15.0	15.0	15.0	15.0	15.0	15.0
25	0.252525269985199	714.0	418.0	245.0	166.0	109.0	82.0	66.0	59.0	49.0	44.0	37.0	32.0	28.0	25.0	25.0	24.0	24.0	24.0	22.0	22.0	22.0	21.0	21.0	20.0	20.0	18.0	17.0	17.0	17.0	17.0	17.0	16.0	16.0	15.0	15.0	15.0	15.0	15.0	15.0	15.0	15.0	15.0	15.0	15.0	15.0	15.0	15.0	15.0
26	0.2626262605190277	715.0	418.0	245.0	166.0	109.0	82.0	66.0	59.0	49.0	44.0	37.0	32.0	28.0	25.0	25.0	24.0	24.0	24.0	22.0	22.0	22.0	21.0	21.0	20.0	20.0	18.0	17.0	17.0	17.0	17.0	17.0	16.0	16.0	15.0	15.0	15.0	15.0	15.0	15.0	15.0	15.0	15.0	15.0	15.0	15.0	15.0	15.0	15.0
27	0.27272728085517883	715.0	418.0	245.0	166.0	109.0	82.0	66.0	59.0	49.0	44.0	37.0	32.0	28.0	25.0	25.0	24.0	24.0	24.0	22.0	22.0	22.0	21.0	21.0	20.0	20.0	18.0	17.0	17.0	17.0	17.0	17.0	16.0	16.0	15.0	15.0	15.0	15.0	15.0	15.0	15.0	15.0	15.0	15.0	15.0	15.0	15.0	15.0	15.0
28	0.28282830119132996	716.0	418.0	245.0	166.0	109.0	82.0	66.0	59.0	49.0	44.0	37.0	32.0	28.0	25.0	25.0	24.0	24.0	24.0	22.0	22.0	22.0	21.0	21.0	20.0	20.0	18.0	17.0	17.0	17.0	17.0	17.0	16.0	16.0	15.0	15.0	15.0	15.0	15.0	15.0	15.0	15.0	15.0	15.0	15.0	15.0	15.0	15.0	15.0
29	0.2929292917251587	716.0	418.0	245.0	166.0	109.0	82.0	66.0	59.0	49.0	44.0	37.0	32.0	28.0	25.0	25.0	24.0	24.0	24.0	22.0	22.0	22.0	21.0	21.0	20.0	20.0	18.0	17.0	17.0	17.0	17.0	17.0	16.0	16.0	15.0	15.0	15.0	15.0	15.0	15.0	15.0	15.0	15.0	15.0	15.0	15.0	15.0	15.0	15.0
30	0.3030303120613098	717.0	418.0	245.0	166.0	109.0	82.0	66.0	59.0	49.0	44.0	37.0	32.0	28.0	25.0	25.0	24.0	24.0	24.0	22.0	22.0	22.0	21.0	21.0	20.0	20.0	18.0	17.0	17.0	17.0	17.0	17.0	16.0	16.0	15.0	15.0	15.0	15.0	15.0	15.0	15.0	15.0	15.0	15.0	15.0	15.0	15.0	15.0	15.0
31	0.31313133239746094	717.0	418.0	245.0	166.0	109.0	82.0	66.0	59.0	49.0	44.0	37.0	32.0	28.0	25.0	25.0	24.0	24.0	24.0	22.0	22.0	22.0	21.0	21.0	20.0	20.0	18.0	17.0	17.0	17.0	17.0	17.0	16.0	16.0	15.0	15.0	15.0	15.0	15.0	15.0	15.0	15.0	15.0	15.0	15.0	15.0	15.0	15.0	15.0
32	0.3232323229312897	717.0	418.0	245.0	166.0	109.0	82.0	66.0	59.0	49.0	44.0	37.0	32.0	28.0	25.0	25.0	24.0	24.0	24.0	22.0	22.0	22.0	21.0	21.0	20.0	20.0	18.0	17.0	17.0	17.0	17.0	17.0	16.0	16.0	15.0	15.0	15.0	15.0	15.0	15.0	15.0	15.0	15.0	15.0	15.0	15.0	15.0	15.0	15.0
33	0.3333333432674408	717.0	418.0	245.0	166.0	109.0	82.0	66.0	59.0	49.0	44.0	37.0	32.0	28.0	25.0	25.0	24.0	24.0	24.0	22.0	22.0	22.0	21.0	21.0	20.0	20.0	18.0	17.0	17.0	17.0	17.0	17.0	16.0	16.0	15.0	15.0	15.0	15.0	15.0	15.0	15.0	15.0	15.0	15.0	15.0	15.0	15.0	15.0	15.0
34	0.34343433380126953	717.0	418.0	246.0	167.0	110.0	83.0	67.0	60.0	50.0	46.0	39.0	34.0	30.0	26.0	26.0	25.0	25.0	25.0	23.0	23.0	23.0	22.0	22.0	21.0	21.0	19.0	18.0	18.0	18.0	18.0	18.0	17.0	17.0	16.0	16.0	16.0	16.0	16.0	16.0	16.0	16.0	16.0	16.0	16.0	16.0	16.0	16.0	16.0
35	0.35353535413742065	717.0	418.0	246.0	168.0	111.0	84.0	68.0	61.0	51.0	47.0	40.0	35.0	32.0	28.0	28.0	27.0	27.0	27.0	25.0	25.0	25.0	23.0	23.0	22.0	22.0	20.0	19.0	19.0	19.0	19.0	19.0	18.0	18.0	17.0	17.0	17.0	17.0	17.0	17.0	17.0	17.0	17.0	17.0	17.0	17.0	17.0	17.0	17.0
36	0.3636363744735718	718.0	419.0	247.0	169.0	112.0	85.0	69.0	62.0	52.0	47.0	40.0	35.0	32.0	28.0	28.0	27.0	27.0	27.0	25.0	25.0	25.0	23.0	23.0	22.0	22.0	20.0	19.0	19.0	19.0	19.0	19.0	18.0	18.0	17.0	17.0	17.0	17.0	17.0	17.0	17.0	17.0	17.0	17.0	17.0	17.0	17.0	17.0	17.0
37	0.3737373650074005	718.0	419.0	247.0	169.0	112.0	85.0	69.0	62.0	52.0	47.0	40.0	35.0	32.0	28.0	28.0	27.0	27.0	27.0	25.0	25.0	25.0	23.0	23.0	22.0	22.0	20.0	19.0	19.0	19.0	19.0	19.0	18.0	18.0	17.0	17.0	17.0	17.0	17.0	17.0	17.0	17.0	17.0	17.0	17.0	17.0	17.0	17.0	17.0
38	0.38383838534355164	718.0	420.0	247.0	169.0	112.0	85.0	69.0	62.0	52.0	47.0	40.0	35.0	32.0	28.0	28.0	27.0	27.0	27.0	25.0	25.0	25.0	23.0	23.0	22.0	22.0	20.0	20.0	20.0	20.0	20.0	20.0	19.0	19.0	18.0	18.0	18.0	18.0	18.0	18.0	18.0	18.0	18.0	18.0	18.0	18.0	18.0	18.0	18.0
39	0.39393937587738037	718.0	420.0	247.0	169.0	112.0	85.0	69.0	62.0	52.0	47.0	40.0	35.0	32.0	28.0	28.0	27.0	27.0	27.0	25.0	25.0	25.0	23.0	23.0	22.0	22.0	20.0	20.0	20.0	20.0	20.0	20.0	20.0	20.0	19.0	19.0	18.0	18.0	18.0	18.0	18.0	18.0	18.0	18.0	18.0	18.0	18.0	18.0	18.0
40	0.4040403962135315	719.0	420.0	247.0	169.0	112.0	85.0	69.0	62.0	52.0	47.0	40.0	35.0	32.0	28.0	28.0	27.0	27.0	27.0	25.0	25.0	25.0	23.0	23.0	22.0	22.0	20.0	20.0	20.0	20.0	20.0	20.0	20.0	20.0	19.0	19.0	18.0	18.0	18.0	18.0	18.0	18.0	18.0	18.0	18.0	18.0	18.0	18.0	18.0
41	0.4141414165496826	719.0	420.0	247.0	169.0	112.0	85.0	70.0	62.0	52.0	47.0	40.0	35.0	32.0	28.0	28.0	27.0	27.0	27.0	25.0	25.0	25.0	23.0	23.0	22.0	22.0	20.0	20.0	20.0	20.0	20.0	20.0	20.0	20.0	19.0	19.0	18.0	18.0	18.0	18.0	18.0	18.0	18.0	18.0	18.0	18.0	18.0	18.0	18.0
42	0.42424240708351135	719.0	420.0	247.0	169.0	112.0	85.0	70.0	62.0	52.0	47.0	40.0	35.0	32.0	28.0	28.0	27.0	27.0	27.0	25.0	25.0	25.0	23.0	23.0	22.0	22.0	20.0	20.0	20.0	20.0	20.0	20.0	20.0	20.0	19.0	19.0	18.0	18.0	18.0	18.0	18.0	18.0	18.0	18.0	18.0	18.0	18.0	18.0	18.0
43	0.4343434274196625	721.0	421.0	248.0	170.0	113.0	86.0	71.0	63.0	53.0	48.0	41.0	36.0	33.0	29.0	29.0	28.0	28.0	28.0	26.0	26.0	26.0	24.0	24.0	23.0	23.0	21.0	21.0	21.0	21.0	21.0	21.0	21.0	21.0	20.0	20.0	19.0	19.0	19.0	19.0	19.0	19.0	19.0	19.0	19.0	19.0	19.0	19.0	19.0
44	0.4444444477558136	721.0	421.0	248.0	170.0	113.0	86.0	71.0	63.0	53.0	48.0	41.0	36.0	33.0	29.0	29.0	28.0	28.0	28.0	26.0	26.0	26.0	24.0	24.0	23.0	23.0	21.0	21.0	21.0	21.0	21.0	21.0	21.0	21.0	20.0	20.0	19.0	19.0	19.0	19.0	19.0	19.0	19.0	19.0	19.0	19.0	19.0	19.0	19.0
45	0.45454543828964233	721.0	421.0	248.0	170.0	113.0	86.0	71.0	63.0	53.0	48.0	41.0	36.0	33.0	29.0	29.0	28.0	28.0	28.0	26.0	26.0	26.0	24.0	24.0	23.0	23.0	21.0	21.0	21.0	21.0	21.0	21.0	21.0	21.0	20.0	20.0	19.0	19.0	19.0	19.0	19.0	19.0	19.0	19.0	19.0	19.0	19.0	19.0	19.0
46	0.46464645862579346	721.0	421.0	248.0	170.0	113.0	86.0	71.0	63.0	53.0	48.0	41.0	36.0	33.0	29.0	29.0	28.0	28.0	28.0	26.0	26.0	26.0	24.0	24.0	23.0	23.0	21.0	21.0	21.0	21.0	21.0	21.0	21.0	21.0	20.0	20.0	19.0	19.0	19.0	19.0	19.0	19.0	19.0	19.0	19.0	19.0	19.0	19.0	19.0
47	0.4747474789619446	722.0	421.0	248.0	170.0	113.0	86.0	71.0	63.0	53.0	48.0	41.0	36.0	33.0	29.0	29.0	28.0	28.0	28.0	26.0	26.0	26.0	24.0	24.0	23.0	23.0	21.0	21.0	21.0	21.0	21.0	21.0	21.0	21.0	20.0	20.0	19.0	19.0	19.0	19.0	19.0	19.0	19.0	19.0	19.0	19.0	19.0	19.0	19.0
48	0.4848484992980957	723.0	422.0	249.0	171.0	114.0	87.0	72.0	64.0	54.0	49.0	42.0	37.0	34.0	30.0	30.0	29.0	29.0	29.0	27.0	27.0	27.0	25.0	25.0	24.0	24.0	22.0	22.0	22.0	22.0	22.0	22.0	22.0	22.0	22.0	22.0	22.0	22.0	22.0	22.0	22.0	22.0	22.0	22.0	22.0	22.0	22.0	22.0	22.0
49	0.4949495196342468	723.0	423.0	249.0	171.0	114.0	87.0	72.0	64.0	54.0	49.0	42.0	37.0	34.0	30.0	30.0	29.0	29.0	29.0	27.0	27.0	27.0	25.0	25.0	24.0	24.0	22.0	22.0	22.0	22.0	22.0	22.0	22.0	22.0	22.0	22.0	22.0	22.0	22.0	22.0	22.0	22.0	22.0	22.0	22.0	22.0	22.0	22.0	22.0
50	0.505050539970398	723.0	423.0	249.0	171.0	114.0	87.0	72.0	64.0	54.0	49.0	42.0	37.0	34.0	30.0	30.0	29.0	29.0	29.0	27.0	27.0	27.0	25.0	25.0	24.0	24.0	22.0	22.0	22.0	22.0	22.0	22.0	22.0	22.0	22.0	22.0	22.0	22.0	22.0	22.0	22.0	22.0	22.0	22.0	22.0	22.0	22.0	22.0	22.0
51	0.5151515007019043	723.0	425.0	251.0	172.0	115.0	88.0	73.0	65.0	55.0	50.0	43.0	38.0	35.0	31.0	31.0	30.0	30.0	30.0	28.0	28.0	28.0	26.0	26.0	25.0	25.0	23.0	23.0	23.0	23.0	23.0	23.0	23.0	23.0	23.0	23.0	23.0	23.0	23.0	23.0	23.0	23.0	23.0	23.0	23.0	23.0	23.0	23.0	23.0
52	0.5252525210380554	723.0	425.0	251.0	172.0	115.0	88.0	73.0	65.0	55.0	50.0	43.0	38.0	35.0	31.0	31.0	30.0	30.0	30.0	28.0	28.0	28.0	26.0	26.0	25.0	25.0	23.0	23.0	23.0	23.0	23.0	23.0	23.0	23.0	23.0	23.0	23.0	23.0	23.0	23.0	23.0	23.0	23.0	23.0	23.0	23.0	23.0	23.0	23.0
53	0.5353535413742065	723.0	425.0	251.0	172.0	115.0	88.0	73.0	65.0	55.0	50.0	43.0	38.0	35.0	31.0	31.0	30.0	30.0	30.0	28.0	28.0	28.0	26.0	26.0	25.0	25.0	23.0	23.0	23.0	23.0	23.0	23.0	23.0	23.0	23.0	23.0	23.0	23.0	23.0	23.0	23.0	23.0	23.0	23.0	23.0	23.0	23.0	23.0	23.0
54	0.5454545617103577	723.0	425.0	251.0	172.0	115.0	88.0	73.0	65.0	55.0	50.0	43.0	38.0	35.0	31.0	31.0	30.0	30.0	30.0	28.0	28.0	28.0	26.0	26.0	25.0	25.0	23.0	23.0	23.0	23.0	23.0	23.0	23.0	23.0	23.0	23.0	23.0	23.0	23.0	23.0	23.0	23.0	23.0	23.0	23.0	23.0	23.0	23.0	23.0
55	0.5555555820465088	723.0	426.0	252.0	172.0	115.0	88.0	73.0	65.0	55.0	50.0	43.0	38.0	35.0	31.0	31.0	30.0	30.0	30.0	28.0	28.0	28.0	26.0	26.0	25.0	25.0	23.0	23.0	23.0	23.0	23.0	23.0	23.0	23.0	23.0	23.0	23.0	23.0	23.0	23.0	23.0	23.0	23.0	23.0	23.0	23.0	23.0	23.0	23.0
56	0.5656565427780151	723.0	427.0	252.0	173.0	117.0	90.0	74.0	66.0	56.0	51.0	44.0	39.0	36.0	32.0	32.0	31.0	31.0	31.0	29.0	29.0	29.0	27.0	27.0	26.0	26.0	24.0	24.0	24.0	24.0	24.0	24.0	24.0	24.0	24.0	24.0	24.0	24.0	24.0	24.0	24.0	24.0	24.0	24.0	24.0	24.0	24.0	24.0	24.0
57	0.5757575631141663	723.0	427.0	252.0	173.0	117.0	90.0	74.0	66.0	56.0	51.0	44.0	39.0	36.0	32.0	32.0	31.0	31.0	31.0	29.0	29.0	29.0	27.0	27.0	26.0	26.0	24.0	24.0	24.0	24.0	24.0	24.0	24.0	24.0	24.0	24.0	24.0	24.0	24.0	24.0	24.0	24.0	24.0	24.0	24.0	24.0	24.0	24.0	24.0
58	0.5858585834503174	724.0	428.0	253.0	174.0	118.0	91.0	75.0	67.0	57.0	52.0	45.0	40.0	37.0	35.0	35.0	34.0	34.0	34.0	32.0	32.0	32.0	30.0	30.0	29.0	29.0	27.0	27.0	27.0	27.0	27.0	27.0	27.0	27.0	27.0	27.0	27.0	27.0	27.0	27.0	27.0	27.0	27.0	27.0	27.0	27.0	27.0	27.0	27.0
59	0.5959595441818237	725.0	428.0	253.0	174.0	118.0	91.0	75.0	67.0	57.0	52.0	45.0	40.0	37.0	35.0	35.0	34.0	34.0	34.0	32.0	32.0	32.0	30.0	30.0	29.0	29.0	27.0	27.0	27.0	27.0	27.0	27.0	27.0	27.0	27.0	27.0	27.0	27.0	27.0	27.0	27.0	27.0	27.0	27.0	27.0	27.0	27.0	27.0	27.0
60	0.6060605645179749	725.0	428.0	253.0	174.0	118.0	91.0	75.0	67.0	57.0	52.0	45.0	40.0	37.0	35.0	35.0	34.0	34.0	34.0	32.0	32.0	32.0	30.0	30.0	29.0	29.0	27.0	27.0	27.0	27.0	27.0	27.0	27.0	27.0	27.0	27.0	27.0	27.0	27.0	27.0	27.0	27.0	27.0	27.0	27.0	27.0	27.0	27.0	27.0
61	0.616161584854126	725.0	428.0	253.0	174.0	118.0	91.0	75.0	67.0	57.0	52.0	45.0	40.0	37.0	35.0	35.0	34.0	34.0	34.0	32.0	32.0	32.0	31.0	31.0	30.0	30.0	28.0	28.0	28.0	28.0	28.0	28.0	28.0	28.0	28.0	28.0	28.0	28.0	28.0	28.0	28.0	28.0	28.0	28.0	28.0	28.0	28.0	28.0	28.0
62	0.6262626051902771	725.0	428.0	253.0	174.0	118.0	91.0	75.0	67.0	57.0	52.0	45.0	40.0	37.0	35.0	35.0	34.0	34.0	34.0	32.0	32.0	32.0	31.0	31.0	30.0	30.0	28.0	28.0	28.0	28.0	28.0	28.0	28.0	28.0	28.0	28.0	28.0	28.0	28.0	28.0	28.0	28.0	28.0	28.0	28.0	28.0	28.0	28.0	28.0
63	0.6363636255264282	725.0	428.0	253.0	174.0	118.0	91.0	75.0	67.0	57.0	52.0	45.0	40.0	38.0	36.0	36.0	35.0	35.0	35.0	33.0	33.0	33.0	32.0	32.0	31.0	31.0	29.0	29.0	29.0	29.0	29.0	29.0	29.0	29.0	29.0	29.0	29.0	29.0	29.0	29.0	29.0	29.0	29.0	29.0	29.0	29.0	29.0	29.0	29.0
64	0.6464646458625793	725.0	428.0	253.0	174.0	118.0	91.0	75.0	67.0	57.0	52.0	45.0	40.0	38.0	36.0	36.0	35.0	35.0	35.0	33.0	33.0	33.0	32.0	32.0	31.0	31.0	29.0	29.0	29.0	29.0	29.0	29.0	29.0	29.0	29.0	29.0	29.0	29.0	29.0	29.0	29.0	29.0	29.0	29.0	29.0	29.0	29.0	29.0	29.0
65	0.6565656661987305	725.0	428.0	253.0	174.0	118.0	91.0	75.0	67.0	57.0	52.0	45.0	40.0	38.0	36.0	36.0	35.0	35.0	35.0	33.0	33.0	33.0	32.0	32.0	31.0	31.0	29.0	29.0	29.0	29.0	29.0	29.0	29.0	29.0	29.0	29.0	29.0	29.0	29.0	29.0	29.0	29.0	29.0	29.0	29.0	29.0	29.0	29.0	29.0
66	0.6666666865348816	726.0	429.0	254.0	176.0	120.0	93.0	77.0	69.0	59.0	54.0	47.0	42.0	40.0	38.0	38.0	37.0	37.0	37.0	35.0	35.0	35.0	34.0	34.0	33.0	33.0	31.0	31.0	31.0	31.0	31.0	31.0	31.0	31.0	31.0	31.0	31.0	31.0	31.0	31.0	31.0	31.0	31.0	31.0	31.0	31.0	31.0	31.0	31.0
67	0.6767677068710327	729.0	430.0	257.0	179.0	123.0	96.0	80.0	72.0	62.0	57.0	50.0	45.0	43.0	41.0	41.0	40.0	40.0	40.0	38.0	38.0	38.0	37.0	37.0	36.0	36.0	34.0	34.0	34.0	34.0	34.0	34.0	34.0	34.0	34.0	34.0	34.0	34.0	34.0	34.0	34.0	34.0	34.0	34.0	34.0	34.0	34.0	34.0	34.0
68	0.6868686676025391	730.0	431.0	258.0	180.0	124.0	97.0	81.0	73.0	63.0	58.0	51.0	46.0	44.0	42.0	42.0	41.0	41.0	41.0	39.0	39.0	39.0	38.0	38.0	37.0	37.0	35.0	35.0	35.0	35.0	35.0	35.0	35.0	35.0	35.0	35.0	35.0	35.0	35.0	35.0	35.0	35.0	35.0	35.0	35.0	35.0	35.0	35.0	35.0
69	0.6969696879386902	733.0	432.0	259.0	182.0	127.0	100.0	84.0	76.0	66.0	61.0	54.0	49.0	47.0	45.0	45.0	44.0	44.0	44.0	42.0	42.0	42.0	41.0	41.0	40.0	40.0	38.0	38.0	38.0	38.0	38.0	38.0	38.0	38.0	38.0	38.0	38.0	38.0	38.0	38.0	38.0	38.0	38.0	38.0	38.0	38.0	38.0	38.0	38.0
70	0.7070707082748413	734.0	433.0	260.0	184.0	129.0	102.0	85.0	77.0	67.0	62.0	55.0	50.0	48.0	46.0	46.0	45.0	45.0	45.0	43.0	43.0	43.0	42.0	42.0	41.0	41.0	39.0	39.0	39.0	39.0	39.0	39.0	39.0	39.0	39.0	39.0	39.0	39.0	39.0	39.0	39.0	39.0	39.0	39.0	39.0	39.0	39.0	39.0	39.0
71	0.7171717286109924	735.0	435.0	262.0	186.0	131.0	104.0	88.0	80.0	70.0	65.0	58.0	54.0	52.0	50.0	50.0	49.0	49.0	49.0	47.0	47.0	47.0	46.0	46.0	45.0	45.0	43.0	43.0	43.0	43.0	43.0	43.0	43.0	43.0	43.0	43.0	43.0	43.0	43.0	43.0	43.0	43.0	43.0	43.0	43.0	43.0	43.0	43.0	43.0
72	0.7272727489471436	736.0	435.0	262.0	186.0	131.0	105.0	89.0	81.0	72.0	67.0	60.0	56.0	54.0	52.0	52.0	51.0	51.0	51.0	49.0	49.0	49.0	48.0	48.0	47.0	47.0	45.0	45.0	45.0	45.0	45.0	45.0	45.0	45.0	45.0	45.0	45.0	45.0	45.0	45.0	45.0	45.0	45.0	45.0	45.0	45.0	45.0	45.0	45.0
73	0.7373737692832947	737.0	436.0	263.0	187.0	133.0	107.0	91.0	83.0	74.0	69.0	62.0	58.0	56.0	54.0	54.0	53.0	53.0	53.0	51.0	51.0	51.0	50.0	50.0	49.0	49.0	47.0	47.0	47.0	47.0	47.0	47.0	47.0	47.0	47.0	47.0	47.0	47.0	47.0	47.0	47.0	47.0	47.0	47.0	47.0	47.0	47.0	47.0	47.0
74	0.7474747896194458	738.0	438.0	265.0	189.0	136.0	110.0	94.0	86.0	77.0	72.0	65.0	61.0	59.0	57.0	57.0	56.0	56.0	56.0	55.0	55.0	55.0	54.0	54.0	53.0	53.0	51.0	51.0	51.0	51.0	51.0	51.0	51.0	51.0	51.0	51.0	51.0	51.0	51.0	51.0	51.0	51.0	51.0	51.0	51.0	51.0	51.0	51.0	51.0
75	0.7575757503509521	739.0	439.0	266.0	190.0	137.0	111.0	95.0	87.0	78.0	73.0	66.0	62.0	60.0	58.0	58.0	57.0	57.0	57.0	56.0	56.0	56.0	55.0	55.0	54.0	54.0	52.0	52.0	52.0	52.0	52.0	52.0	52.0	52.0	52.0	52.0	52.0	52.0	52.0	52.0	52.0	52.0	52.0	52.0	52.0	52.0	52.0	52.0	52.0
76	0.7676767706871033	742.0	440.0	268.0	193.0	140.0	114.0	98.0	90.0	81.0	76.0	69.0	65.0	63.0	61.0	61.0	60.0	60.0	60.0	59.0	59.0	59.0	58.0	58.0	57.0	57.0	55.0	55.0	55.0	55.0	55.0	55.0	55.0	55.0	55.0	55.0	55.0	55.0	55.0	55.0	55.0	55.0	55.0	55.0	55.0	55.0	55.0	55.0	55.0
77	0.7777777910232544	743.0	441.0	269.0	195.0	140.0	114.0	98.0	90.0	81.0	76.0	69.0	65.0	63.0	61.0	61.0	60.0	60.0	60.0	59.0	59.0	59.0	59.0	59.0	59.0	59.0	57.0	57.0	57.0	57.0	57.0	57.0	57.0	57.0	57.0	57.0	57.0	57.0	57.0	57.0	57.0	57.0	57.0	57.0	57.0	57.0	57.0	57.0	57.0
78	0.7878788113594055	743.0	441.0	269.0	195.0	140.0	115.0	98.0	90.0	81.0	76.0	69.0	65.0	63.0	61.0	61.0	60.0	60.0	60.0	59.0	59.0	59.0	59.0	59.0	59.0	59.0	57.0	57.0	57.0	57.0	57.0	57.0	57.0	57.0	57.0	57.0	57.0	57.0	57.0	57.0	57.0	57.0	57.0	57.0	57.0	57.0	57.0	57.0	57.0
79	0.7979798316955566	743.0	441.0	270.0	196.0	141.0	116.0	99.0	91.0	82.0	77.0	70.0	66.0	64.0	62.0	62.0	61.0	61.0	61.0	60.0	60.0	60.0	60.0	60.0	60.0	60.0	58.0	58.0	58.0	58.0	58.0	58.0	58.0	58.0	58.0	58.0	58.0	58.0	58.0	58.0	58.0	58.0	58.0	58.0	58.0	58.0	58.0	58.0	58.0
80	0.808080792427063	745.0	443.0	272.0	199.0	144.0	120.0	103.0	95.0	85.0	80.0	73.0	69.0	67.0	65.0	65.0	64.0	64.0	64.0	63.0	63.0	63.0	63.0	63.0	63.0	63.0	62.0	62.0	62.0	62.0	62.0	62.0	62.0	62.0	62.0	62.0	62.0	62.0	62.0	62.0	62.0	62.0	62.0	62.0	62.0	62.0	62.0	62.0	62.0
81	0.8181818127632141	747.0	445.0	274.0	201.0	146.0	122.0	106.0	98.0	88.0	83.0	76.0	72.0	70.0	68.0	68.0	67.0	67.0	67.0	66.0	66.0	66.0	66.0	66.0	66.0	66.0	66.0	66.0	66.0	66.0	66.0	66.0	66.0	66.0	66.0	66.0	66.0	66.0	66.0	66.0	66.0	66.0	66.0	66.0	66.0	66.0	66.0	66.0	66.0
82	0.8282828330993652	750.0	447.0	276.0	204.0	149.0	125.0	110.0	102.0	92.0	87.0	81.0	77.0	75.0	73.0	73.0	72.0	72.0	72.0	71.0	71.0	71.0	71.0	71.0	71.0	71.0	71.0	71.0	71.0	71.0	71.0	71.0	71.0	71.0	71.0	71.0	71.0	71.0	71.0	71.0	71.0	71.0	71.0	71.0	71.0	71.0	71.0	71.0	71.0
83	0.8383837938308716	751.0	448.0	277.0	205.0	150.0	126.0	111.0	103.0	93.0	88.0	82.0	78.0	76.0	74.0	74.0	73.0	73.0	73.0	72.0	72.0	72.0	72.0	72.0	72.0	72.0	72.0	72.0	72.0	72.0	72.0	72.0	72.0	72.0	72.0	72.0	72.0	72.0	72.0	72.0	72.0	72.0	72.0	72.0	72.0	72.0	72.0	72.0	72.0
84	0.8484848141670227	757.0	454.0	282.0	210.0	156.0	132.0	117.0	109.0	99.0	94.0	88.0	84.0	82.0	80.0	80.0	79.0	79.0	79.0	78.0	78.0	78.0	78.0	78.0	78.0	78.0	78.0	78.0	78.0	78.0	78.0	78.0	78.0	78.0	78.0	78.0	78.0	78.0	78.0	78.0	78.0	78.0	78.0	78.0	78.0	78.0	78.0	78.0	78.0
85	0.8585858345031738	760.0	457.0	285.0	214.0	160.0	136.0	121.0	113.0	103.0	98.0	92.0	88.0	86.0	84.0	84.0	83.0	83.0	83.0	82.0	82.0	82.0	82.0	82.0	82.0	82.0	82.0	82.0	82.0	82.0	82.0	82.0	82.0	82.0	82.0	82.0	82.0	82.0	82.0	82.0	82.0	82.0	82.0	82.0	82.0	82.0	82.0	82.0	82.0
86	0.868686854839325	762.0	459.0	288.0	216.0	162.0	139.0	124.0	116.0	107.0	102.0	96.0	92.0	90.0	88.0	88.0	88.0	88.0	88.0	87.0	87.0	87.0	87.0	87.0	87.0	87.0	87.0	87.0	87.0	87.0	87.0	87.0	87.0	87.0	87.0	87.0	87.0	87.0	87.0	87.0	87.0	87.0	87.0	87.0	87.0	87.0	87.0	87.0	87.0
87	0.8787878751754761	771.0	470.0	301.0	229.0	175.0	152.0	137.0	129.0	120.0	115.0	110.0	106.0	104.0	102.0	102.0	102.0	102.0	102.0	101.0	101.0	101.0	101.0	101.0	101.0	101.0	101.0	101.0	101.0	101.0	101.0	101.0	101.0	101.0	101.0	101.0	101.0	101.0	101.0	101.0	101.0	101.0	101.0	101.0	101.0	101.0	101.0	101.0	101.0
88	0.8888888955116272	775.0	473.0	304.0	234.0	180.0	158.0	143.0	136.0	127.0	121.0	117.0	113.0	111.0	109.0	109.0	109.0	109.0	109.0	108.0	108.0	108.0	108.0	108.0	108.0	108.0	108.0	108.0	108.0	108.0	108.0	108.0	108.0	108.0	108.0	108.0	108.0	108.0	108.0	108.0	108.0	108.0	108.0	108.0	108.0	108.0	108.0	108.0	108.0
89	0.8989899158477783	778.0	478.0	309.0	238.0	184.0	162.0	147.0	140.0	131.0	125.0	121.0	117.0	115.0	113.0	113.0	113.0	113.0	113.0	112.0	112.0	112.0	112.0	112.0	112.0	112.0	112.0	112.0	112.0	112.0	112.0	112.0	112.0	112.0	112.0	112.0	112.0	112.0	112.0	112.0	112.0	112.0	112.0	112.0	112.0	112.0	112.0	112.0	112.0
90	0.9090909361839294	785.0	488.0	320.0	249.0	195.0	173.0	159.0	152.0	143.0	137.0	133.0	129.0	127.0	125.0	125.0	125.0	125.0	125.0	124.0	124.0	124.0	124.0	124.0	124.0	124.0	124.0	124.0	124.0	124.0	124.0	124.0	124.0	124.0	124.0	124.0	124.0	124.0	124.0	124.0	124.0	124.0	124.0	124.0	124.0	124.0	124.0	124.0	124.0
91	0.9191919565200806	794.0	499.0	332.0	261.0	207.0	185.0	171.0	164.0	155.0	149.0	145.0	141.0	139.0	137.0	137.0	137.0	137.0	137.0	136.0	136.0	136.0	136.0	136.0	136.0	136.0	136.0	136.0	136.0	136.0	136.0	136.0	136.0	136.0	136.0	136.0	136.0	136.0	136.0	136.0	136.0	136.0	136.0	136.0	136.0	136.0	136.0	136.0	136.0
92	0.9292929172515869	802.0	506.0	339.0	268.0	217.0	196.0	182.0	175.0	166.0	160.0	156.0	152.0	150.0	148.0	148.0	148.0	148.0	148.0	147.0	147.0	147.0	147.0	147.0	147.0	147.0	147.0	147.0	147.0	147.0	147.0	147.0	147.0	147.0	147.0	147.0	147.0	147.0	147.0	147.0	147.0	147.0	147.0	147.0	147.0	147.0	147.0	147.0	147.0
93	0.939393937587738	815.0	521.0	355.0	285.0	234.0	213.0	199.0	193.0	184.0	178.0	174.0	170.0	169.0	168.0	168.0	168.0	168.0	168.0	167.0	167.0	167.0	167.0	167.0	167.0	167.0	167.0	167.0	167.0	167.0	167.0	167.0	167.0	167.0	167.0	167.0	167.0	167.0	167.0	167.0	167.0	167.0	167.0	167.0	167.0	167.0	167.0	167.0	167.0
94	0.9494949579238892	825.0	534.0	368.0	298.0	247.0	226.0	213.0	208.0	199.0	193.0	189.0	185.0	184.0	183.0	183.0	183.0	183.0	183.0	183.0	183.0	183.0	183.0	183.0	183.0	183.0	183.0	183.0	183.0	183.0	183.0	183.0	183.0	183.0	183.0	183.0	183.0	183.0	183.0	183.0	183.0	183.0	183.0	183.0	183.0	183.0	183.0	183.0	183.0
95	0.9595959782600403	843.0	556.0	391.0	321.0	271.0	250.0	237.0	232.0	223.0	217.0	213.0	209.0	208.0	207.0	207.0	207.0	207.0	207.0	207.0	207.0	207.0	207.0	207.0	207.0	207.0	207.0	207.0	207.0	207.0	207.0	207.0	207.0	207.0	207.0	207.0	207.0	207.0	207.0	207.0	207.0	207.0	207.0	207.0	207.0	207.0	207.0	207.0	207.0
96	0.9696969985961914	871.0	592.0	426.0	359.0	310.0	289.0	277.0	273.0	264.0	258.0	254.0	251.0	250.0	249.0	249.0	249.0	249.0	249.0	249.0	249.0	249.0	249.0	249.0	249.0	249.0	249.0	249.0	249.0	249.0	249.0	249.0	249.0	249.0	249.0	249.0	249.0	249.0	249.0	249.0	249.0	249.0	249.0	249.0	249.0	249.0	249.0	249.0	249.0
97	0.9797979593276978	905.0	634.0	472.0	409.0	360.0	342.0	332.0	328.0	322.0	317.0	313.0	310.0	309.0	308.0	308.0	308.0	308.0	308.0	308.0	308.0	308.0	308.0	308.0	308.0	308.0	308.0	308.0	308.0	308.0	308.0	308.0	308.0	308.0	308.0	308.0	308.0	308.0	308.0	308.0	308.0	308.0	308.0	308.0	308.0	308.0	308.0	308.0	308.0
98	0.9898989796638489	967.0	707.0	554.0	494.0	449.0	431.0	424.0	419.0	413.0	408.0	405.0	403.0	402.0	401.0	401.0	401.0	401.0	401.0	401.0	401.0	401.0	401.0	401.0	401.0	401.0	401.0	401.0	401.0	401.0	401.0	401.0	401.0	401.0	401.0	401.0	401.0	401.0	401.0	401.0	401.0	401.0	401.0	401.0	401.0	401.0	401.0	401.0	401.0
99	1.0	0.0	0.0	0.0	0.0	0.0	0.0	0.0	0.0	0.0	0.0	0.0	0.0	0.0	0.0	0.0	0.0	0.0	0.0	0.0	0.0	0.0	0.0	0.0	0.0	0.0	0.0	0.0	0.0	0.0	0.0	0.0	0.0	0.0	0.0	0.0	0.0	0.0	0.0	0.0	0.0	0.0	0.0	0.0	0.0	0.0	0.0	0.0	0.0
[truncated: 52 more columns]
