# Supplementary material for: The hair cell analysis toolbox is a precise and fully automated pipeline for whole cochlea hair cell quantification
Source: PLoS Biol. 2023 Mar 22;21(3):e3002041. doi: 10.1371/journal.pbio.3002041 (PMC10069775; doi:10.1371/journal.pbio.3002041)
Supplement: S1 Data — A compressed folder with spreadsheets containing, in separate files, the underlying numerical data and statistical analysis for Figs 1G, 3E, 3F, 3G, 4F, 4H, 5A, 5B, 5C, 6A, 6B, S1B, S1C, S1D, S1E, S1F. (ZIP) [file pbio.3002041.s004.zip › Figure S1BCDEF/Figure S1DEF/figureS1DEF_0_false_positive.csv]

	cell_thr	nms_thr_0.0	nms_thr_0.010101010091602802	nms_thr_0.020202020183205605	nms_thr_0.03030303120613098	nms_thr_0.04040404036641121	nms_thr_0.05050504952669144	nms_thr_0.06060606241226196	nms_thr_0.07070706784725189	nms_thr_0.08080808073282242	nms_thr_0.09090909361839294	nms_thr_0.10101009905338287	nms_thr_0.1111111119389534	nms_thr_0.12121212482452393	nms_thr_0.13131313025951385	nms_thr_0.14141413569450378	nms_thr_0.1515151560306549	nms_thr_0.16161616146564484	nms_thr_0.17171716690063477	nms_thr_0.1818181872367859	nms_thr_0.19191919267177582	nms_thr_0.20202019810676575	nms_thr_0.21212121844291687	nms_thr_0.2222222238779068	nms_thr_0.23232322931289673	nms_thr_0.24242424964904785	nms_thr_0.252525269985199	nms_thr_0.2626262605190277	nms_thr_0.27272728085517883	nms_thr_0.28282830119132996	nms_thr_0.2929292917251587	nms_thr_0.3030303120613098	nms_thr_0.31313133239746094	nms_thr_0.3232323229312897	nms_thr_0.3333333432674408	nms_thr_0.34343433380126953	nms_thr_0.35353535413742065	nms_thr_0.3636363744735718	nms_thr_0.3737373650074005	nms_thr_0.38383838534355164	nms_thr_0.39393937587738037	nms_thr_0.4040403962135315	nms_thr_0.4141414165496826	nms_thr_0.42424240708351135	nms_thr_0.4343434274196625	nms_thr_0.4444444477558136	nms_thr_0.45454543828964233	nms_thr_0.46464645862579346	nms_thr_0.4747474789619446
0	0.0	1681.0	1770.0	1954.0	1987.0	2061.0	2174.0	2241.0	2381.0	2539.0	2682.0	2745.0	2753.0	2915.0	3016.0	3176.0	3252.0	3375.0	3466.0	3548.0	3645.0	3814.0	3844.0	3979.0	4072.0	4147.0	4343.0	4539.0	4608.0	4640.0	4745.0	4913.0	5081.0	5152.0	5198.0	5268.0	5423.0	5627.0	5917.0	6155.0	6791.0	7238.0	7740.0	8067.0	8583.0	9315.0	10355.0	11481.0	12212.0
1	0.010101010091602802	1681.0	1770.0	1954.0	1987.0	2061.0	2174.0	2241.0	2381.0	2539.0	2682.0	2745.0	2753.0	2915.0	3016.0	3176.0	3252.0	3375.0	3466.0	3548.0	3645.0	3814.0	3844.0	3979.0	4072.0	4147.0	4343.0	4539.0	4608.0	4640.0	4745.0	4913.0	5081.0	5152.0	5198.0	5268.0	5423.0	5627.0	5917.0	6155.0	6791.0	7238.0	7740.0	8067.0	8583.0	9315.0	10355.0	11481.0	12212.0
2	0.020202020183205605	1681.0	1770.0	1954.0	1987.0	2061.0	2174.0	2241.0	2381.0	2539.0	2682.0	2745.0	2753.0	2915.0	3016.0	3176.0	3252.0	3375.0	3466.0	3548.0	3645.0	3814.0	3844.0	3979.0	4072.0	4147.0	4343.0	4539.0	4608.0	4640.0	4745.0	4913.0	5081.0	5152.0	5198.0	5268.0	5423.0	5627.0	5917.0	6155.0	6791.0	7238.0	7740.0	8067.0	8583.0	9315.0	10355.0	11481.0	12212.0
3	0.03030303120613098	1681.0	1770.0	1954.0	1987.0	2061.0	2174.0	2241.0	2381.0	2539.0	2682.0	2745.0	2753.0	2915.0	3016.0	3176.0	3252.0	3375.0	3466.0	3548.0	3645.0	3814.0	3844.0	3979.0	4072.0	4147.0	4343.0	4539.0	4608.0	4640.0	4745.0	4913.0	5081.0	5152.0	5198.0	5268.0	5423.0	5627.0	5917.0	6155.0	6791.0	7238.0	7740.0	8067.0	8583.0	9315.0	10355.0	11481.0	12212.0
4	0.04040404036641121	1681.0	1770.0	1954.0	1987.0	2061.0	2174.0	2241.0	2381.0	2539.0	2682.0	2745.0	2753.0	2915.0	3016.0	3176.0	3252.0	3375.0	3466.0	3548.0	3645.0	3814.0	3844.0	3979.0	4072.0	4147.0	4343.0	4539.0	4608.0	4640.0	4745.0	4913.0	5081.0	5152.0	5198.0	5268.0	5423.0	5627.0	5917.0	6155.0	6791.0	7238.0	7740.0	8067.0	8583.0	9315.0	10355.0	11481.0	12212.0
5	0.05050504952669144	1675.0	1765.0	1949.0	1983.0	2056.0	2168.0	2233.0	2374.0	2531.0	2674.0	2736.0	2744.0	2905.0	3007.0	3169.0	3245.0	3367.0	3457.0	3537.0	3636.0	3805.0	3835.0	3969.0	4062.0	4137.0	4333.0	4528.0	4597.0	4629.0	4734.0	4902.0	5068.0	5141.0	5187.0	5257.0	5412.0	5616.0	5905.0	6144.0	6780.0	7223.0	7722.0	8047.0	8561.0	9293.0	10329.0	11454.0	12183.0
6	0.06060606241226196	1578.0	1660.0	1841.0	1873.0	1943.0	2043.0	2103.0	2244.0	2390.0	2528.0	2589.0	2593.0	2746.0	2841.0	3003.0	3074.0	3190.0	3266.0	3338.0	3423.0	3587.0	3618.0	3746.0	3828.0	3898.0	4090.0	4282.0	4342.0	4374.0	4473.0	4636.0	4799.0	4868.0	4906.0	4970.0	5123.0	5310.0	5578.0	5797.0	6418.0	6849.0	7324.0	7625.0	8104.0	8794.0	9777.0	10867.0	11575.0
7	0.07070706784725189	1498.0	1571.0	1750.0	1778.0	1844.0	1933.0	1988.0	2116.0	2255.0	2386.0	2447.0	2452.0	2597.0	2688.0	2844.0	2900.0	3010.0	3085.0	3159.0	3240.0	3382.0	3412.0	3535.0	3614.0	3684.0	3874.0	4055.0	4107.0	4128.0	4220.0	4376.0	4530.0	4597.0	4636.0	4687.0	4832.0	5012.0	5266.0	5472.0	6082.0	6501.0	6968.0	7244.0	7676.0	8324.0	9267.0	10327.0	11000.0
8	0.08080808073282242	1434.0	1506.0	1678.0	1701.0	1762.0	1850.0	1905.0	2024.0	2162.0	2288.0	2340.0	2345.0	2486.0	2577.0	2725.0	2774.0	2879.0	2951.0	3016.0	3085.0	3218.0	3241.0	3359.0	3441.0	3496.0	3681.0	3858.0	3903.0	3926.0	4016.0	4165.0	4317.0	4380.0	4417.0	4469.0	4615.0	4792.0	5033.0	5228.0	5822.0	6216.0	6667.0	6920.0	7333.0	7936.0	8834.0	9862.0	10516.0
9	0.09090909361839294	1376.0	1442.0	1614.0	1634.0	1696.0	1780.0	1825.0	1942.0	2081.0	2198.0	2252.0	2254.0	2397.0	2483.0	2623.0	2668.0	2761.0	2819.0	2878.0	2948.0	3072.0	3089.0	3203.0	3277.0	3332.0	3514.0	3685.0	3729.0	3750.0	3833.0	3982.0	4130.0	4189.0	4225.0	4275.0	4420.0	4585.0	4823.0	5007.0	5585.0	5968.0	6408.0	6634.0	7015.0	7587.0	8448.0	9442.0	10074.0
10	0.10101009905338287	1332.0	1399.0	1572.0	1593.0	1645.0	1728.0	1770.0	1883.0	2017.0	2133.0	2182.0	2185.0	2321.0	2403.0	2540.0	2581.0	2667.0	2725.0	2778.0	2841.0	2959.0	2973.0	3083.0	3153.0	3205.0	3383.0	3550.0	3587.0	3606.0	3687.0	3834.0	3974.0	4030.0	4064.0	4110.0	4252.0	4415.0	4646.0	4833.0	5406.0	5775.0	6200.0	6416.0	6772.0	7298.0	8116.0	9074.0	9687.0
11	0.1111111119389534	1284.0	1353.0	1526.0	1545.0	1596.0	1671.0	1707.0	1818.0	1949.0	2065.0	2116.0	2121.0	2254.0	2336.0	2467.0	2507.0	2589.0	2644.0	2694.0	2757.0	2871.0	2879.0	2985.0	3053.0	3105.0	3279.0	3445.0	3479.0	3496.0	3575.0	3720.0	3854.0	3910.0	3940.0	3983.0	4118.0	4279.0	4508.0	4683.0	5251.0	5612.0	6028.0	6228.0	6566.0	7079.0	7862.0	8798.0	9397.0
12	0.12121212482452393	1234.0	1295.0	1469.0	1491.0	1541.0	1614.0	1649.0	1758.0	1887.0	2000.0	2048.0	2054.0	2185.0	2264.0	2396.0	2429.0	2511.0	2563.0	2612.0	2670.0	2780.0	2781.0	2890.0	2954.0	3006.0	3175.0	3342.0	3375.0	3388.0	3465.0	3609.0	3744.0	3795.0	3821.0	3864.0	3995.0	4153.0	4383.0	4551.0	5115.0	5469.0	5877.0	6071.0	6397.0	6884.0	7643.0	8547.0	9130.0
13	0.13131313025951385	1187.0	1246.0	1418.0	1436.0	1487.0	1559.0	1597.0	1703.0	1831.0	1943.0	1987.0	1991.0	2116.0	2190.0	2321.0	2350.0	2437.0	2489.0	2535.0	2584.0	2691.0	2691.0	2799.0	2864.0	2909.0	3075.0	3242.0	3272.0	3286.0	3362.0	3502.0	3633.0	3679.0	3707.0	3749.0	3882.0	4040.0	4260.0	4428.0	4985.0	5336.0	5737.0	5916.0	6238.0	6708.0	7437.0	8316.0	8885.0
14	0.14141413569450378	1147.0	1203.0	1374.0	1391.0	1434.0	1505.0	1545.0	1652.0	1776.0	1886.0	1930.0	1935.0	2058.0	2132.0	2257.0	2284.0	2370.0	2421.0	2459.0	2504.0	2606.0	2599.0	2706.0	2768.0	2813.0	2978.0	3145.0	3175.0	3188.0	3264.0	3403.0	3534.0	3577.0	3604.0	3643.0	3771.0	3929.0	4141.0	4308.0	4862.0	5207.0	5597.0	5762.0	6077.0	6535.0	7225.0	8064.0	8611.0
15	0.1515151560306549	1099.0	1157.0	1320.0	1336.0	1377.0	1447.0	1480.0	1584.0	1706.0	1812.0	1857.0	1858.0	1979.0	2052.0	2171.0	2198.0	2281.0	2331.0	2362.0	2401.0	2497.0	2490.0	2595.0	2655.0	2700.0	2858.0	3024.0	3050.0	3064.0	3145.0	3282.0	3410.0	3447.0	3476.0	3508.0	3629.0	3775.0	3982.0	4135.0	4672.0	5009.0	5390.0	5542.0	5827.0	6264.0	6919.0	7712.0	8227.0
16	0.16161616146564484	1036.0	1073.0	1146.0	1188.0	1223.0	1276.0	1307.0	1443.0	1597.0	1691.0	1745.0	1697.0	1817.0	1888.0	1998.0	2023.0	2139.0	2176.0	2209.0	2243.0	2303.0	2291.0	2380.0	2431.0	2464.0	2640.0	2793.0	2808.0	2818.0	2889.0	2973.0	3049.0	3071.0	3091.0	3121.0	3238.0	3357.0	3558.0	3728.0	4256.0	4548.0	4893.0	5067.0	5280.0	5630.0	6148.0	6659.0	7036.0
17	0.17171716690063477	884.0	911.0	937.0	972.0	996.0	1021.0	1052.0	1161.0	1332.0	1475.0	1560.0	1545.0	1637.0	1671.0	1729.0	1747.0	1831.0	1871.0	1895.0	1914.0	1970.0	1993.0	2033.0	2047.0	2064.0	2142.0	2205.0	2215.0	2226.0	2251.0	2395.0	2462.0	2482.0	2497.0	2524.0	2632.0	2745.0	2900.0	3100.0	3407.0	3778.0	4001.0	4144.0	4310.0	4505.0	4788.0	5093.0	5393.0
18	0.1818181872367859	769.0	787.0	807.0	875.0	888.0	906.0	931.0	989.0	1063.0	1107.0	1194.0	1283.0	1306.0	1342.0	1397.0	1409.0	1425.0	1460.0	1479.0	1492.0	1548.0	1532.0	1572.0	1582.0	1596.0	1695.0	1769.0	1780.0	1788.0	1803.0	1919.0	1938.0	1947.0	1960.0	1979.0	2077.0	2134.0	2243.0	2347.0	2690.0	2966.0	3099.0	3191.0	3252.0	3328.0	3458.0	3669.0	3802.0
19	0.19191919267177582	609.0	628.0	642.0	658.0	679.0	689.0	710.0	742.0	807.0	865.0	881.0	961.0	986.0	1003.0	1022.0	1028.0	1044.0	1071.0	1086.0	1098.0	1115.0	1175.0	1202.0	1207.0	1218.0	1319.0	1382.0	1391.0	1397.0	1405.0	1426.0	1440.0	1445.0	1455.0	1473.0	1523.0	1555.0	1583.0	1640.0	1737.0	1942.0	2027.0	2068.0	2111.0	2173.0	2257.0	2387.0	2478.0
20	0.20202019810676575	514.0	531.0	543.0	552.0	572.0	581.0	602.0	624.0	638.0	649.0	663.0	729.0	744.0	755.0	766.0	771.0	786.0	805.0	815.0	824.0	831.0	884.0	899.0	903.0	950.0	990.0	1003.0	1009.0	1016.0	1022.0	1028.0	1042.0	1046.0	1055.0	1068.0	1085.0	1112.0	1130.0	1168.0	1227.0	1407.0	1442.0	1476.0	1509.0	1552.0	1611.0	1706.0	1741.0
21	0.21212121844291687	390.0	408.0	420.0	426.0	441.0	449.0	464.0	482.0	525.0	539.0	552.0	565.0	577.0	588.0	598.0	599.0	612.0	622.0	629.0	636.0	646.0	657.0	670.0	675.0	680.0	688.0	699.0	702.0	706.0	708.0	710.0	721.0	725.0	732.0	742.0	751.0	767.0	777.0	802.0	819.0	900.0	927.0	955.0	980.0	1012.0	1052.0	1098.0	1115.0
22	0.2222222238779068	336.0	354.0	366.0	373.0	385.0	391.0	406.0	424.0	461.0	477.0	488.0	498.0	507.0	519.0	526.0	526.0	538.0	546.0	552.0	560.0	568.0	577.0	596.0	600.0	604.0	611.0	619.0	623.0	627.0	630.0	632.0	640.0	643.0	651.0	659.0	668.0	681.0	688.0	706.0	717.0	768.0	784.0	805.0	824.0	847.0	871.0	900.0	913.0
23	0.23232322931289673	299.0	316.0	327.0	335.0	347.0	353.0	366.0	382.0	386.0	391.0	403.0	411.0	419.0	428.0	434.0	438.0	446.0	453.0	460.0	464.0	469.0	477.0	482.0	485.0	489.0	493.0	499.0	502.0	505.0	508.0	509.0	518.0	520.0	528.0	535.0	543.0	555.0	560.0	573.0	581.0	588.0	602.0	616.0	629.0	647.0	667.0	684.0	695.0
24	0.24242424964904785	234.0	250.0	260.0	269.0	281.0	289.0	297.0	310.0	315.0	320.0	331.0	340.0	349.0	356.0	362.0	366.0	374.0	378.0	384.0	388.0	393.0	400.0	405.0	408.0	410.0	413.0	417.0	418.0	421.0	422.0	423.0	433.0	436.0	442.0	448.0	455.0	468.0	470.0	481.0	489.0	495.0	507.0	519.0	527.0	537.0	550.0	563.0	571.0
25	0.252525269985199	218.0	234.0	244.0	251.0	261.0	268.0	274.0	287.0	291.0	295.0	304.0	312.0	321.0	329.0	334.0	337.0	344.0	349.0	355.0	360.0	365.0	371.0	375.0	378.0	380.0	382.0	385.0	386.0	389.0	389.0	390.0	398.0	401.0	406.0	410.0	417.0	426.0	429.0	438.0	444.0	449.0	457.0	467.0	473.0	480.0	487.0	493.0	498.0
26	0.2626262605190277	206.0	221.0	232.0	237.0	248.0	255.0	261.0	274.0	276.0	280.0	288.0	294.0	301.0	309.0	314.0	316.0	322.0	328.0	331.0	336.0	341.0	344.0	348.0	350.0	352.0	354.0	357.0	358.0	361.0	361.0	362.0	369.0	372.0	376.0	380.0	386.0	395.0	398.0	407.0	411.0	415.0	422.0	431.0	436.0	440.0	445.0	449.0	453.0
27	0.27272728085517883	193.0	208.0	219.0	224.0	234.0	240.0	246.0	258.0	261.0	266.0	274.0	278.0	284.0	292.0	297.0	299.0	303.0	309.0	311.0	317.0	322.0	326.0	330.0	332.0	334.0	335.0	338.0	339.0	342.0	342.0	342.0	348.0	350.0	353.0	357.0	362.0	370.0	370.0	376.0	379.0	383.0	388.0	396.0	399.0	402.0	406.0	410.0	414.0
28	0.28282830119132996	183.0	196.0	207.0	212.0	222.0	227.0	233.0	243.0	247.0	252.0	260.0	264.0	269.0	276.0	281.0	283.0	287.0	292.0	294.0	298.0	303.0	307.0	311.0	313.0	315.0	316.0	319.0	319.0	321.0	321.0	321.0	327.0	328.0	331.0	335.0	339.0	345.0	345.0	351.0	354.0	358.0	362.0	367.0	369.0	372.0	375.0	377.0	381.0
29	0.2929292917251587	173.0	187.0	197.0	202.0	210.0	215.0	221.0	231.0	234.0	239.0	246.0	249.0	254.0	261.0	265.0	267.0	271.0	276.0	278.0	282.0	287.0	292.0	296.0	298.0	300.0	301.0	305.0	305.0	306.0	306.0	306.0	312.0	313.0	316.0	318.0	322.0	327.0	327.0	333.0	336.0	340.0	343.0	347.0	349.0	352.0	354.0	356.0	360.0
30	0.3030303120613098	165.0	179.0	189.0	194.0	201.0	207.0	211.0	221.0	224.0	228.0	235.0	238.0	242.0	249.0	252.0	254.0	258.0	263.0	265.0	269.0	274.0	278.0	283.0	285.0	287.0	288.0	292.0	292.0	293.0	293.0	293.0	299.0	300.0	303.0	305.0	309.0	312.0	312.0	318.0	321.0	325.0	328.0	332.0	334.0	336.0	337.0	339.0	343.0
31	0.31313133239746094	155.0	171.0	179.0	183.0	190.0	196.0	200.0	210.0	213.0	217.0	224.0	227.0	231.0	238.0	240.0	241.0	245.0	251.0	253.0	257.0	262.0	266.0	271.0	273.0	275.0	276.0	280.0	280.0	282.0	282.0	282.0	286.0	287.0	291.0	293.0	297.0	300.0	300.0	305.0	308.0	312.0	315.0	318.0	320.0	322.0	323.0	325.0	328.0
32	0.3232323229312897	152.0	168.0	176.0	179.0	186.0	192.0	196.0	206.0	209.0	213.0	220.0	223.0	227.0	234.0	236.0	237.0	241.0	247.0	249.0	252.0	257.0	261.0	266.0	268.0	270.0	270.0	274.0	274.0	275.0	275.0	275.0	279.0	280.0	284.0	285.0	289.0	292.0	292.0	297.0	299.0	303.0	306.0	309.0	311.0	313.0	314.0	316.0	318.0
33	0.3333333432674408	150.0	166.0	174.0	177.0	184.0	190.0	194.0	204.0	207.0	211.0	217.0	220.0	224.0	231.0	233.0	234.0	238.0	243.0	246.0	249.0	254.0	258.0	262.0	264.0	266.0	266.0	270.0	270.0	271.0	271.0	271.0	275.0	276.0	279.0	279.0	283.0	286.0	286.0	291.0	293.0	297.0	300.0	304.0	306.0	308.0	309.0	310.0	312.0
34	0.34343433380126953	143.0	157.0	165.0	167.0	173.0	179.0	183.0	193.0	196.0	200.0	206.0	208.0	212.0	218.0	220.0	221.0	225.0	229.0	232.0	234.0	239.0	243.0	247.0	249.0	251.0	251.0	255.0	256.0	257.0	257.0	257.0	261.0	261.0	263.0	263.0	266.0	269.0	269.0	274.0	276.0	280.0	283.0	287.0	288.0	290.0	291.0	292.0	294.0
35	0.35353535413742065	136.0	150.0	158.0	160.0	165.0	171.0	175.0	185.0	188.0	192.0	198.0	199.0	203.0	209.0	211.0	212.0	216.0	220.0	223.0	225.0	230.0	234.0	238.0	240.0	242.0	242.0	246.0	247.0	248.0	248.0	248.0	251.0	251.0	253.0	253.0	255.0	258.0	258.0	262.0	264.0	268.0	270.0	274.0	275.0	277.0	278.0	279.0	281.0
36	0.3636363744735718	131.0	146.0	155.0	156.0	161.0	166.0	170.0	180.0	183.0	187.0	193.0	194.0	198.0	204.0	206.0	207.0	210.0	214.0	217.0	219.0	224.0	228.0	232.0	234.0	236.0	236.0	240.0	241.0	242.0	242.0	242.0	245.0	245.0	247.0	247.0	249.0	252.0	252.0	256.0	258.0	261.0	263.0	267.0	268.0	270.0	271.0	272.0	274.0
37	0.3737373650074005	127.0	142.0	151.0	152.0	157.0	162.0	166.0	176.0	179.0	183.0	188.0	190.0	194.0	200.0	202.0	203.0	206.0	210.0	213.0	215.0	220.0	224.0	228.0	230.0	232.0	232.0	236.0	237.0	238.0	238.0	238.0	240.0	240.0	242.0	242.0	244.0	247.0	247.0	251.0	253.0	256.0	258.0	262.0	263.0	265.0	266.0	267.0	269.0
38	0.38383838534355164	126.0	140.0	149.0	150.0	155.0	159.0	163.0	173.0	174.0	178.0	183.0	185.0	189.0	195.0	197.0	199.0	202.0	206.0	209.0	212.0	217.0	220.0	224.0	226.0	228.0	228.0	231.0	231.0	233.0	233.0	233.0	235.0	235.0	237.0	237.0	239.0	242.0	242.0	246.0	248.0	250.0	252.0	256.0	257.0	258.0	259.0	260.0	261.0
39	0.39393937587738037	124.0	136.0	146.0	147.0	152.0	155.0	159.0	169.0	170.0	174.0	179.0	181.0	185.0	191.0	192.0	194.0	197.0	201.0	204.0	207.0	212.0	215.0	219.0	221.0	223.0	223.0	226.0	226.0	228.0	228.0	228.0	229.0	229.0	231.0	231.0	233.0	236.0	236.0	240.0	242.0	244.0	246.0	249.0	250.0	251.0	252.0	253.0	254.0
40	0.4040403962135315	120.0	129.0	140.0	141.0	145.0	148.0	152.0	161.0	162.0	165.0	170.0	172.0	175.0	181.0	182.0	184.0	186.0	190.0	193.0	196.0	201.0	204.0	207.0	208.0	209.0	209.0	212.0	212.0	214.0	214.0	214.0	215.0	215.0	217.0	217.0	219.0	221.0	222.0	226.0	228.0	230.0	231.0	234.0	235.0	236.0	237.0	238.0	239.0
41	0.4141414165496826	116.0	125.0	134.0	136.0	140.0	143.0	147.0	156.0	157.0	160.0	165.0	167.0	169.0	175.0	176.0	178.0	180.0	184.0	187.0	190.0	195.0	198.0	201.0	202.0	203.0	203.0	206.0	206.0	208.0	208.0	208.0	209.0	209.0	211.0	211.0	213.0	215.0	216.0	220.0	222.0	223.0	224.0	226.0	227.0	228.0	229.0	230.0	231.0
42	0.42424240708351135	112.0	121.0	130.0	133.0	137.0	140.0	144.0	152.0	153.0	156.0	161.0	163.0	165.0	171.0	171.0	173.0	175.0	178.0	181.0	184.0	189.0	191.0	194.0	195.0	196.0	196.0	199.0	199.0	200.0	200.0	200.0	202.0	202.0	203.0	203.0	205.0	207.0	208.0	212.0	214.0	215.0	215.0	217.0	218.0	219.0	220.0	221.0	222.0
43	0.4343434274196625	111.0	120.0	129.0	132.0	136.0	139.0	143.0	150.0	151.0	154.0	159.0	161.0	163.0	169.0	169.0	171.0	173.0	175.0	178.0	181.0	186.0	188.0	191.0	192.0	193.0	193.0	196.0	196.0	197.0	197.0	197.0	199.0	199.0	200.0	200.0	202.0	204.0	205.0	208.0	210.0	211.0	211.0	212.0	213.0	214.0	215.0	216.0	217.0
44	0.4444444477558136	109.0	118.0	127.0	130.0	134.0	137.0	141.0	148.0	149.0	152.0	157.0	159.0	161.0	167.0	167.0	169.0	171.0	173.0	176.0	179.0	184.0	185.0	188.0	189.0	190.0	190.0	193.0	193.0	194.0	194.0	194.0	196.0	196.0	197.0	197.0	199.0	201.0	202.0	205.0	207.0	208.0	208.0	209.0	210.0	211.0	212.0	212.0	213.0
45	0.45454543828964233	103.0	112.0	121.0	124.0	128.0	131.0	135.0	142.0	143.0	146.0	151.0	153.0	155.0	161.0	161.0	163.0	164.0	166.0	170.0	173.0	177.0	179.0	182.0	183.0	184.0	184.0	187.0	187.0	188.0	188.0	188.0	190.0	190.0	191.0	191.0	193.0	195.0	196.0	199.0	201.0	202.0	202.0	203.0	204.0	205.0	206.0	206.0	207.0
46	0.46464645862579346	102.0	111.0	120.0	123.0	127.0	130.0	134.0	141.0	142.0	145.0	150.0	152.0	154.0	160.0	160.0	162.0	163.0	164.0	168.0	171.0	175.0	177.0	180.0	181.0	182.0	182.0	185.0	185.0	186.0	186.0	186.0	188.0	188.0	189.0	189.0	191.0	193.0	194.0	197.0	199.0	200.0	200.0	201.0	202.0	203.0	204.0	204.0	205.0
47	0.4747474789619446	100.0	109.0	118.0	121.0	125.0	128.0	132.0	139.0	140.0	143.0	146.0	149.0	151.0	157.0	157.0	159.0	160.0	161.0	165.0	168.0	172.0	174.0	177.0	178.0	178.0	178.0	181.0	181.0	182.0	182.0	182.0	184.0	184.0	185.0	185.0	187.0	189.0	190.0	193.0	195.0	196.0	196.0	197.0	198.0	199.0	200.0	200.0	201.0
48	0.4848484992980957	97.0	106.0	115.0	118.0	121.0	124.0	128.0	135.0	136.0	139.0	142.0	145.0	147.0	153.0	153.0	155.0	156.0	157.0	161.0	164.0	168.0	169.0	172.0	173.0	173.0	173.0	176.0	176.0	177.0	177.0	177.0	179.0	179.0	180.0	180.0	182.0	184.0	185.0	188.0	190.0	191.0	191.0	192.0	193.0	194.0	195.0	195.0	196.0
49	0.4949495196342468	95.0	102.0	111.0	114.0	117.0	120.0	124.0	131.0	133.0	136.0	139.0	142.0	144.0	149.0	149.0	151.0	152.0	153.0	157.0	160.0	164.0	165.0	168.0	169.0	169.0	169.0	172.0	172.0	173.0	173.0	173.0	175.0	175.0	176.0	176.0	178.0	180.0	181.0	184.0	186.0	187.0	187.0	188.0	189.0	190.0	190.0	190.0	191.0
50	0.505050539970398	94.0	101.0	110.0	113.0	116.0	119.0	123.0	130.0	132.0	135.0	138.0	141.0	143.0	148.0	148.0	150.0	151.0	152.0	156.0	159.0	163.0	164.0	167.0	167.0	167.0	167.0	170.0	170.0	171.0	171.0	171.0	173.0	173.0	174.0	174.0	176.0	178.0	179.0	182.0	184.0	185.0	185.0	186.0	187.0	188.0	188.0	189.0	190.0
51	0.5151515007019043	92.0	99.0	108.0	109.0	112.0	115.0	119.0	126.0	128.0	131.0	134.0	137.0	139.0	144.0	144.0	146.0	147.0	149.0	153.0	154.0	158.0	159.0	161.0	161.0	161.0	161.0	164.0	164.0	165.0	165.0	165.0	166.0	166.0	167.0	167.0	169.0	171.0	171.0	174.0	176.0	177.0	177.0	178.0	179.0	180.0	180.0	181.0	182.0
52	0.5252525210380554	90.0	97.0	106.0	107.0	110.0	113.0	117.0	124.0	126.0	129.0	132.0	135.0	137.0	142.0	142.0	144.0	145.0	147.0	151.0	152.0	156.0	157.0	159.0	159.0	159.0	159.0	162.0	162.0	163.0	163.0	163.0	164.0	164.0	165.0	165.0	167.0	169.0	169.0	172.0	174.0	175.0	175.0	176.0	177.0	178.0	178.0	179.0	180.0
53	0.5353535413742065	89.0	95.0	104.0	105.0	108.0	111.0	115.0	122.0	124.0	127.0	130.0	133.0	135.0	140.0	140.0	142.0	143.0	145.0	148.0	149.0	153.0	154.0	156.0	156.0	156.0	156.0	159.0	159.0	160.0	160.0	160.0	161.0	161.0	162.0	162.0	164.0	166.0	166.0	169.0	171.0	172.0	172.0	173.0	174.0	175.0	175.0	176.0	177.0
54	0.5454545617103577	87.0	93.0	102.0	102.0	105.0	108.0	112.0	119.0	121.0	124.0	127.0	130.0	132.0	137.0	137.0	139.0	140.0	142.0	145.0	146.0	149.0	150.0	152.0	152.0	152.0	152.0	155.0	155.0	156.0	156.0	156.0	157.0	157.0	158.0	158.0	160.0	162.0	162.0	165.0	167.0	168.0	168.0	169.0	170.0	171.0	171.0	172.0	173.0
55	0.5555555820465088	83.0	89.0	97.0	97.0	100.0	103.0	107.0	114.0	116.0	119.0	122.0	124.0	126.0	131.0	131.0	133.0	134.0	136.0	139.0	140.0	143.0	145.0	147.0	147.0	147.0	147.0	150.0	150.0	151.0	151.0	151.0	152.0	152.0	153.0	153.0	155.0	157.0	157.0	160.0	162.0	163.0	163.0	164.0	165.0	166.0	166.0	167.0	168.0
56	0.5656565427780151	83.0	89.0	97.0	97.0	100.0	103.0	107.0	114.0	115.0	118.0	121.0	123.0	125.0	130.0	130.0	132.0	133.0	135.0	137.0	138.0	141.0	143.0	145.0	145.0	145.0	145.0	148.0	148.0	149.0	149.0	149.0	150.0	150.0	151.0	151.0	153.0	155.0	155.0	158.0	160.0	161.0	161.0	162.0	163.0	164.0	164.0	165.0	166.0
57	0.5757575631141663	83.0	89.0	97.0	97.0	100.0	103.0	107.0	114.0	115.0	118.0	121.0	123.0	125.0	129.0	129.0	131.0	132.0	133.0	135.0	136.0	139.0	141.0	143.0	143.0	143.0	143.0	146.0	146.0	147.0	147.0	147.0	148.0	148.0	149.0	149.0	151.0	153.0	153.0	156.0	158.0	159.0	159.0	160.0	161.0	161.0	161.0	162.0	163.0
58	0.5858585834503174	81.0	88.0	96.0	96.0	98.0	101.0	105.0	112.0	113.0	116.0	119.0	121.0	123.0	127.0	127.0	129.0	130.0	131.0	133.0	134.0	137.0	139.0	141.0	141.0	141.0	141.0	143.0	143.0	144.0	144.0	144.0	145.0	145.0	146.0	146.0	148.0	150.0	150.0	153.0	155.0	156.0	156.0	157.0	158.0	158.0	158.0	159.0	160.0
59	0.5959595441818237	80.0	86.0	94.0	94.0	96.0	99.0	103.0	110.0	111.0	114.0	117.0	119.0	121.0	125.0	125.0	126.0	127.0	128.0	130.0	131.0	134.0	136.0	138.0	138.0	138.0	138.0	139.0	139.0	140.0	140.0	140.0	141.0	141.0	142.0	142.0	144.0	146.0	146.0	149.0	151.0	152.0	152.0	153.0	154.0	154.0	154.0	155.0	156.0
60	0.6060605645179749	77.0	83.0	91.0	91.0	93.0	96.0	100.0	107.0	108.0	111.0	114.0	116.0	118.0	122.0	122.0	123.0	124.0	125.0	127.0	128.0	131.0	133.0	134.0	134.0	134.0	134.0	135.0	135.0	136.0	136.0	136.0	137.0	137.0	138.0	138.0	140.0	142.0	142.0	145.0	147.0	148.0	148.0	149.0	150.0	150.0	150.0	151.0	152.0
61	0.616161584854126	74.0	80.0	88.0	88.0	90.0	93.0	97.0	104.0	105.0	108.0	111.0	113.0	115.0	119.0	119.0	120.0	121.0	122.0	124.0	125.0	128.0	130.0	131.0	131.0	131.0	131.0	132.0	132.0	133.0	133.0	133.0	134.0	134.0	135.0	135.0	137.0	139.0	139.0	142.0	144.0	145.0	145.0	146.0	147.0	147.0	147.0	148.0	149.0
62	0.6262626051902771	70.0	76.0	84.0	84.0	86.0	89.0	93.0	100.0	101.0	104.0	107.0	109.0	111.0	115.0	115.0	116.0	117.0	118.0	120.0	121.0	124.0	126.0	127.0	127.0	127.0	127.0	128.0	128.0	129.0	129.0	129.0	130.0	130.0	131.0	131.0	133.0	135.0	135.0	138.0	139.0	140.0	140.0	141.0	142.0	142.0	142.0	143.0	144.0
63	0.6363636255264282	69.0	75.0	83.0	83.0	85.0	88.0	92.0	99.0	100.0	103.0	106.0	108.0	110.0	114.0	114.0	115.0	116.0	117.0	119.0	120.0	123.0	124.0	125.0	125.0	125.0	125.0	126.0	126.0	127.0	127.0	127.0	128.0	128.0	129.0	129.0	131.0	133.0	133.0	136.0	137.0	138.0	138.0	139.0	140.0	140.0	140.0	141.0	142.0
64	0.6464646458625793	68.0	74.0	82.0	83.0	85.0	87.0	91.0	97.0	98.0	101.0	104.0	106.0	108.0	112.0	113.0	114.0	115.0	116.0	117.0	118.0	121.0	122.0	123.0	123.0	123.0	123.0	124.0	124.0	125.0	125.0	125.0	126.0	126.0	127.0	127.0	129.0	131.0	131.0	134.0	135.0	136.0	136.0	137.0	138.0	138.0	138.0	138.0	139.0
65	0.6565656661987305	65.0	71.0	79.0	80.0	82.0	84.0	88.0	94.0	95.0	98.0	101.0	103.0	105.0	109.0	110.0	111.0	112.0	113.0	114.0	115.0	118.0	119.0	120.0	120.0	120.0	120.0	121.0	121.0	122.0	122.0	122.0	123.0	123.0	124.0	124.0	126.0	128.0	128.0	131.0	132.0	133.0	133.0	134.0	135.0	135.0	135.0	135.0	136.0
66	0.6666666865348816	63.0	69.0	77.0	79.0	81.0	83.0	87.0	93.0	94.0	96.0	98.0	100.0	102.0	106.0	107.0	108.0	109.0	110.0	111.0	112.0	115.0	116.0	117.0	117.0	117.0	117.0	118.0	118.0	119.0	119.0	119.0	120.0	120.0	121.0	121.0	123.0	125.0	125.0	128.0	129.0	130.0	130.0	131.0	132.0	132.0	132.0	132.0	133.0
67	0.6767677068710327	62.0	67.0	75.0	76.0	79.0	81.0	84.0	90.0	91.0	93.0	95.0	97.0	99.0	103.0	104.0	105.0	106.0	107.0	108.0	109.0	112.0	114.0	114.0	114.0	114.0	114.0	115.0	115.0	116.0	116.0	116.0	117.0	117.0	118.0	118.0	120.0	122.0	122.0	125.0	126.0	126.0	126.0	127.0	128.0	128.0	128.0	128.0	129.0
68	0.6868686676025391	58.0	63.0	71.0	72.0	75.0	77.0	80.0	86.0	87.0	89.0	91.0	93.0	95.0	99.0	99.0	100.0	101.0	102.0	103.0	104.0	107.0	109.0	109.0	109.0	109.0	109.0	110.0	110.0	111.0	111.0	111.0	112.0	112.0	113.0	113.0	115.0	117.0	117.0	120.0	121.0	121.0	121.0	122.0	123.0	123.0	123.0	123.0	124.0
69	0.6969696879386902	56.0	61.0	68.0	69.0	72.0	74.0	77.0	83.0	84.0	86.0	88.0	90.0	92.0	96.0	96.0	97.0	98.0	99.0	100.0	101.0	104.0	106.0	106.0	106.0	106.0	106.0	107.0	107.0	107.0	107.0	107.0	108.0	108.0	109.0	109.0	110.0	112.0	112.0	115.0	116.0	116.0	116.0	117.0	118.0	118.0	118.0	118.0	119.0
70	0.7070707082748413	56.0	61.0	68.0	69.0	72.0	74.0	77.0	83.0	84.0	86.0	88.0	90.0	92.0	96.0	96.0	97.0	98.0	99.0	100.0	101.0	104.0	105.0	105.0	105.0	105.0	105.0	106.0	106.0	106.0	106.0	106.0	107.0	107.0	108.0	108.0	109.0	111.0	111.0	114.0	115.0	115.0	115.0	116.0	117.0	117.0	117.0	117.0	118.0
71	0.7171717286109924	55.0	60.0	67.0	68.0	70.0	72.0	75.0	81.0	82.0	84.0	86.0	88.0	90.0	94.0	94.0	95.0	96.0	97.0	98.0	99.0	102.0	103.0	103.0	103.0	103.0	103.0	104.0	104.0	104.0	104.0	104.0	105.0	105.0	106.0	106.0	107.0	108.0	108.0	111.0	112.0	112.0	112.0	113.0	114.0	114.0	114.0	114.0	115.0
72	0.7272727489471436	54.0	60.0	64.0	67.0	69.0	71.0	74.0	80.0	80.0	82.0	84.0	86.0	88.0	91.0	91.0	92.0	93.0	93.0	94.0	95.0	98.0	98.0	98.0	98.0	98.0	98.0	99.0	99.0	99.0	99.0	99.0	100.0	100.0	101.0	101.0	102.0	103.0	103.0	106.0	107.0	107.0	107.0	108.0	109.0	109.0	109.0	109.0	110.0
73	0.7373737692832947	53.0	59.0	63.0	66.0	68.0	70.0	73.0	79.0	79.0	81.0	83.0	85.0	87.0	90.0	90.0	91.0	92.0	92.0	93.0	94.0	97.0	97.0	97.0	97.0	97.0	97.0	98.0	98.0	98.0	98.0	98.0	99.0	99.0	100.0	100.0	101.0	102.0	102.0	105.0	106.0	106.0	106.0	107.0	108.0	108.0	108.0	108.0	109.0
74	0.7474747896194458	53.0	59.0	63.0	66.0	68.0	70.0	73.0	79.0	79.0	81.0	83.0	85.0	87.0	90.0	90.0	91.0	92.0	92.0	93.0	94.0	97.0	97.0	97.0	97.0	97.0	97.0	98.0	98.0	98.0	98.0	98.0	99.0	99.0	100.0	100.0	101.0	101.0	101.0	103.0	104.0	104.0	104.0	105.0	106.0	106.0	106.0	106.0	107.0
75	0.7575757503509521	51.0	57.0	61.0	64.0	66.0	68.0	71.0	77.0	77.0	79.0	81.0	83.0	85.0	88.0	88.0	89.0	90.0	90.0	91.0	92.0	95.0	95.0	95.0	95.0	95.0	95.0	96.0	96.0	96.0	96.0	96.0	97.0	97.0	98.0	98.0	99.0	99.0	99.0	101.0	102.0	102.0	102.0	103.0	104.0	104.0	104.0	104.0	105.0
76	0.7676767706871033	49.0	54.0	58.0	61.0	63.0	66.0	69.0	75.0	75.0	77.0	79.0	81.0	83.0	86.0	86.0	87.0	88.0	88.0	89.0	89.0	92.0	92.0	92.0	92.0	92.0	92.0	93.0	93.0	93.0	93.0	93.0	94.0	94.0	95.0	95.0	96.0	96.0	96.0	98.0	99.0	99.0	99.0	100.0	100.0	100.0	100.0	100.0	101.0
77	0.7777777910232544	48.0	52.0	57.0	60.0	62.0	65.0	68.0	74.0	74.0	76.0	78.0	80.0	82.0	85.0	85.0	85.0	86.0	86.0	87.0	87.0	90.0	90.0	90.0	90.0	90.0	90.0	91.0	91.0	91.0	91.0	91.0	92.0	92.0	93.0	93.0	94.0	94.0	94.0	96.0	97.0	97.0	97.0	98.0	98.0	98.0	98.0	98.0	99.0
78	0.7878788113594055	46.0	50.0	55.0	58.0	60.0	63.0	66.0	72.0	72.0	74.0	76.0	78.0	80.0	83.0	83.0	83.0	84.0	84.0	85.0	85.0	88.0	88.0	88.0	88.0	88.0	88.0	89.0	89.0	89.0	89.0	89.0	90.0	90.0	91.0	91.0	92.0	92.0	92.0	94.0	95.0	95.0	95.0	96.0	96.0	96.0	96.0	96.0	97.0
79	0.7979798316955566	45.0	49.0	54.0	57.0	59.0	62.0	65.0	71.0	71.0	73.0	75.0	77.0	79.0	82.0	82.0	82.0	83.0	83.0	84.0	84.0	87.0	87.0	87.0	87.0	87.0	87.0	88.0	88.0	88.0	88.0	88.0	89.0	89.0	90.0	90.0	91.0	91.0	91.0	93.0	94.0	94.0	94.0	95.0	95.0	95.0	95.0	95.0	96.0
80	0.808080792427063	42.0	46.0	51.0	54.0	56.0	58.0	61.0	67.0	67.0	69.0	71.0	73.0	75.0	78.0	78.0	78.0	79.0	79.0	80.0	80.0	83.0	83.0	83.0	83.0	83.0	83.0	84.0	84.0	84.0	84.0	84.0	85.0	85.0	86.0	86.0	87.0	87.0	87.0	89.0	90.0	90.0	90.0	91.0	91.0	91.0	91.0	91.0	92.0
81	0.8181818127632141	39.0	44.0	50.0	52.0	54.0	56.0	59.0	65.0	65.0	67.0	69.0	71.0	73.0	76.0	76.0	76.0	77.0	77.0	78.0	78.0	81.0	81.0	81.0	81.0	81.0	81.0	82.0	82.0	82.0	82.0	82.0	83.0	83.0	84.0	84.0	85.0	85.0	85.0	86.0	86.0	86.0	86.0	87.0	87.0	87.0	87.0	87.0	88.0
82	0.8282828330993652	38.0	43.0	49.0	51.0	53.0	55.0	57.0	61.0	61.0	64.0	66.0	68.0	70.0	73.0	73.0	73.0	74.0	74.0	75.0	75.0	78.0	78.0	78.0	78.0	78.0	78.0	79.0	79.0	79.0	79.0	79.0	80.0	80.0	81.0	81.0	82.0	82.0	82.0	83.0	83.0	83.0	83.0	84.0	84.0	84.0	84.0	84.0	84.0
83	0.8383837938308716	36.0	41.0	46.0	48.0	50.0	52.0	54.0	58.0	58.0	61.0	63.0	65.0	67.0	70.0	70.0	70.0	70.0	70.0	71.0	71.0	74.0	74.0	74.0	74.0	74.0	74.0	75.0	75.0	75.0	75.0	75.0	76.0	76.0	77.0	77.0	78.0	78.0	78.0	79.0	79.0	79.0	79.0	80.0	80.0	80.0	80.0	80.0	80.0
84	0.8484848141670227	35.0	40.0	45.0	47.0	49.0	50.0	52.0	56.0	56.0	58.0	60.0	62.0	64.0	67.0	67.0	67.0	67.0	67.0	68.0	68.0	71.0	71.0	71.0	71.0	71.0	71.0	72.0	72.0	72.0	72.0	72.0	73.0	73.0	74.0	74.0	75.0	75.0	75.0	76.0	76.0	76.0	76.0	77.0	77.0	77.0	77.0	77.0	77.0
85	0.8585858345031738	33.0	38.0	43.0	45.0	47.0	48.0	50.0	54.0	54.0	56.0	58.0	60.0	62.0	65.0	65.0	65.0	65.0	65.0	66.0	66.0	69.0	69.0	69.0	69.0	69.0	69.0	70.0	70.0	70.0	70.0	70.0	71.0	71.0	72.0	72.0	73.0	73.0	73.0	74.0	74.0	74.0	74.0	75.0	75.0	75.0	75.0	75.0	75.0
86	0.868686854839325	33.0	38.0	43.0	45.0	47.0	48.0	50.0	54.0	54.0	56.0	58.0	60.0	62.0	65.0	65.0	65.0	65.0	65.0	66.0	66.0	69.0	69.0	69.0	69.0	69.0	69.0	70.0	70.0	70.0	70.0	70.0	71.0	71.0	72.0	72.0	73.0	73.0	73.0	74.0	74.0	74.0	74.0	75.0	75.0	75.0	75.0	75.0	75.0
87	0.8787878751754761	33.0	37.0	42.0	44.0	45.0	46.0	48.0	51.0	51.0	53.0	55.0	57.0	60.0	63.0	63.0	63.0	63.0	63.0	64.0	64.0	67.0	67.0	67.0	67.0	67.0	67.0	68.0	68.0	68.0	68.0	68.0	69.0	69.0	70.0	70.0	71.0	71.0	71.0	72.0	72.0	72.0	72.0	72.0	72.0	72.0	72.0	72.0	72.0
88	0.8888888955116272	33.0	37.0	42.0	44.0	45.0	46.0	48.0	51.0	51.0	53.0	55.0	57.0	60.0	63.0	63.0	63.0	63.0	63.0	64.0	64.0	66.0	66.0	66.0	66.0	66.0	66.0	67.0	67.0	67.0	67.0	67.0	68.0	68.0	69.0	69.0	70.0	70.0	70.0	71.0	71.0	71.0	71.0	71.0	71.0	71.0	71.0	71.0	71.0
89	0.8989899158477783	30.0	34.0	40.0	42.0	43.0	44.0	46.0	49.0	49.0	51.0	52.0	54.0	57.0	60.0	60.0	60.0	60.0	60.0	60.0	60.0	61.0	61.0	61.0	61.0	61.0	61.0	62.0	62.0	62.0	62.0	62.0	62.0	62.0	63.0	63.0	63.0	63.0	63.0	64.0	64.0	64.0	64.0	64.0	64.0	64.0	64.0	64.0	64.0
90	0.9090909361839294	28.0	32.0	38.0	40.0	41.0	42.0	44.0	47.0	47.0	49.0	50.0	52.0	55.0	58.0	58.0	58.0	58.0	58.0	58.0	58.0	58.0	58.0	58.0	58.0	58.0	58.0	59.0	59.0	59.0	59.0	59.0	59.0	59.0	60.0	60.0	60.0	60.0	60.0	61.0	61.0	61.0	61.0	61.0	61.0	61.0	61.0	61.0	61.0
91	0.9191919565200806	27.0	30.0	36.0	37.0	38.0	39.0	41.0	43.0	43.0	45.0	46.0	48.0	51.0	54.0	54.0	54.0	54.0	54.0	54.0	54.0	54.0	54.0	54.0	54.0	54.0	54.0	54.0	54.0	54.0	54.0	54.0	54.0	54.0	55.0	55.0	55.0	55.0	55.0	56.0	56.0	56.0	56.0	56.0	56.0	56.0	56.0	56.0	56.0
92	0.9292929172515869	26.0	29.0	33.0	34.0	35.0	36.0	38.0	40.0	40.0	42.0	43.0	45.0	48.0	51.0	51.0	51.0	51.0	51.0	51.0	51.0	51.0	51.0	51.0	51.0	51.0	51.0	51.0	51.0	51.0	51.0	51.0	51.0	51.0	52.0	52.0	52.0	52.0	52.0	52.0	52.0	52.0	52.0	52.0	52.0	52.0	52.0	52.0	52.0
93	0.939393937587738	24.0	27.0	31.0	32.0	32.0	33.0	35.0	37.0	37.0	39.0	40.0	42.0	45.0	48.0	48.0	48.0	48.0	48.0	48.0	48.0	48.0	48.0	48.0	48.0	48.0	48.0	48.0	48.0	48.0	48.0	48.0	48.0	48.0	49.0	49.0	49.0	49.0	49.0	49.0	49.0	49.0	49.0	49.0	49.0	49.0	49.0	49.0	49.0
94	0.9494949579238892	24.0	26.0	29.0	30.0	30.0	31.0	33.0	35.0	35.0	37.0	38.0	40.0	43.0	46.0	46.0	46.0	46.0	46.0	46.0	46.0	46.0	46.0	46.0	46.0	46.0	46.0	46.0	46.0	46.0	46.0	46.0	46.0	46.0	47.0	47.0	47.0	47.0	47.0	47.0	47.0	47.0	47.0	47.0	47.0	47.0	47.0	47.0	47.0
95	0.9595959782600403	21.0	23.0	26.0	27.0	27.0	28.0	29.0	30.0	30.0	32.0	33.0	35.0	38.0	41.0	41.0	41.0	41.0	41.0	41.0	41.0	41.0	41.0	41.0	41.0	41.0	41.0	41.0	41.0	41.0	41.0	41.0	41.0	41.0	42.0	42.0	42.0	42.0	42.0	42.0	42.0	42.0	42.0	42.0	42.0	42.0	42.0	42.0	42.0
96	0.9696969985961914	19.0	21.0	25.0	26.0	26.0	27.0	28.0	28.0	28.0	29.0	30.0	31.0	34.0	36.0	36.0	36.0	36.0	36.0	36.0	36.0	36.0	36.0	36.0	36.0	36.0	36.0	36.0	36.0	36.0	36.0	36.0	36.0	36.0	37.0	37.0	37.0	37.0	37.0	37.0	37.0	37.0	37.0	37.0	37.0	37.0	37.0	37.0	37.0
97	0.9797979593276978	16.0	18.0	22.0	23.0	23.0	23.0	24.0	24.0	24.0	24.0	25.0	26.0	28.0	29.0	29.0	29.0	29.0	29.0	29.0	29.0	29.0	29.0	29.0	29.0	29.0	29.0	29.0	29.0	29.0	29.0	29.0	29.0	29.0	30.0	30.0	30.0	30.0	30.0	30.0	30.0	30.0	30.0	30.0	30.0	30.0	30.0	30.0	30.0
98	0.9898989796638489	15.0	16.0	17.0	18.0	18.0	18.0	19.0	19.0	19.0	19.0	19.0	20.0	22.0	22.0	22.0	22.0	22.0	22.0	22.0	22.0	22.0	22.0	22.0	22.0	22.0	22.0	22.0	22.0	22.0	22.0	22.0	22.0	22.0	23.0	23.0	23.0	23.0	23.0	23.0	23.0	23.0	23.0	23.0	23.0	23.0	23.0	23.0	23.0
99	1.0	0.0	0.0	0.0	0.0	0.0	0.0	0.0	0.0	0.0	0.0	0.0	0.0	0.0	0.0	0.0	0.0	0.0	0.0	0.0	0.0	0.0	0.0	0.0	0.0	0.0	0.0	0.0	0.0	0.0	0.0	0.0	0.0	0.0	0.0	0.0	0.0	0.0	0.0	0.0	0.0	0.0	0.0	0.0	0.0	0.0	0.0	0.0	0.0
[truncated: 52 more columns]
