# Supplementary material for: The hair cell analysis toolbox is a precise and fully automated pipeline for whole cochlea hair cell quantification
Source: PLoS Biol. 2023 Mar 22;21(3):e3002041. doi: 10.1371/journal.pbio.3002041 (PMC10069775; doi:10.1371/journal.pbio.3002041)
Supplement: S1 Data — A compressed folder with spreadsheets containing, in separate files, the underlying numerical data and statistical analysis for Figs 1G, 3E, 3F, 3G, 4F, 4H, 5A, 5B, 5C, 6A, 6B, S1B, S1C, S1D, S1E, S1F. (ZIP) [file pbio.3002041.s004.zip › Figure S1BCDEF/Figure S1DEF/figureS1DEF_0_true_positive.csv]

	cell_thr	nms_thr_0.0	nms_thr_0.010101010091602802	nms_thr_0.020202020183205605	nms_thr_0.03030303120613098	nms_thr_0.04040404036641121	nms_thr_0.05050504952669144	nms_thr_0.06060606241226196	nms_thr_0.07070706784725189	nms_thr_0.08080808073282242	nms_thr_0.09090909361839294	nms_thr_0.10101009905338287	nms_thr_0.1111111119389534	nms_thr_0.12121212482452393	nms_thr_0.13131313025951385	nms_thr_0.14141413569450378	nms_thr_0.1515151560306549	nms_thr_0.16161616146564484	nms_thr_0.17171716690063477	nms_thr_0.1818181872367859	nms_thr_0.19191919267177582	nms_thr_0.20202019810676575	nms_thr_0.21212121844291687	nms_thr_0.2222222238779068	nms_thr_0.23232322931289673	nms_thr_0.24242424964904785	nms_thr_0.252525269985199	nms_thr_0.2626262605190277	nms_thr_0.27272728085517883	nms_thr_0.28282830119132996	nms_thr_0.2929292917251587	nms_thr_0.3030303120613098	nms_thr_0.31313133239746094	nms_thr_0.3232323229312897	nms_thr_0.3333333432674408	nms_thr_0.34343433380126953	nms_thr_0.35353535413742065	nms_thr_0.3636363744735718	nms_thr_0.3737373650074005	nms_thr_0.38383838534355164	nms_thr_0.39393937587738037	nms_thr_0.4040403962135315	nms_thr_0.4141414165496826	nms_thr_0.42424240708351135	nms_thr_0.4343434274196625	nms_thr_0.4444444477558136	nms_thr_0.45454543828964233	nms_thr_0.46464645862579346	nms_thr_0.4747474789619446
0	0.0	1877.0	2169.0	2341.0	2420.0	2474.0	2499.0	2516.0	2523.0	2533.0	2538.0	2545.0	2549.0	2553.0	2557.0	2557.0	2558.0	2558.0	2558.0	2558.0	2558.0	2558.0	2559.0	2559.0	2561.0	2561.0	2563.0	2565.0	2565.0	2565.0	2565.0	2565.0	2566.0	2566.0	2567.0	2567.0	2567.0	2567.0	2567.0	2568.0	2568.0	2568.0	2568.0	2568.0	2568.0	2568.0	2568.0	2568.0	2568.0
1	0.010101010091602802	1877.0	2169.0	2341.0	2420.0	2474.0	2499.0	2516.0	2523.0	2533.0	2538.0	2545.0	2549.0	2553.0	2557.0	2557.0	2558.0	2558.0	2558.0	2558.0	2558.0	2558.0	2559.0	2559.0	2561.0	2561.0	2563.0	2565.0	2565.0	2565.0	2565.0	2565.0	2566.0	2566.0	2567.0	2567.0	2567.0	2567.0	2567.0	2568.0	2568.0	2568.0	2568.0	2568.0	2568.0	2568.0	2568.0	2568.0	2568.0
2	0.020202020183205605	1877.0	2169.0	2341.0	2420.0	2474.0	2499.0	2516.0	2523.0	2533.0	2538.0	2545.0	2549.0	2553.0	2557.0	2557.0	2558.0	2558.0	2558.0	2558.0	2558.0	2558.0	2559.0	2559.0	2561.0	2561.0	2563.0	2565.0	2565.0	2565.0	2565.0	2565.0	2566.0	2566.0	2567.0	2567.0	2567.0	2567.0	2567.0	2568.0	2568.0	2568.0	2568.0	2568.0	2568.0	2568.0	2568.0	2568.0	2568.0
3	0.03030303120613098	1877.0	2169.0	2341.0	2420.0	2474.0	2499.0	2516.0	2523.0	2533.0	2538.0	2545.0	2549.0	2553.0	2557.0	2557.0	2558.0	2558.0	2558.0	2558.0	2558.0	2558.0	2559.0	2559.0	2561.0	2561.0	2563.0	2565.0	2565.0	2565.0	2565.0	2565.0	2566.0	2566.0	2567.0	2567.0	2567.0	2567.0	2567.0	2568.0	2568.0	2568.0	2568.0	2568.0	2568.0	2568.0	2568.0	2568.0	2568.0
4	0.04040404036641121	1877.0	2169.0	2341.0	2420.0	2474.0	2499.0	2516.0	2523.0	2533.0	2538.0	2545.0	2549.0	2553.0	2557.0	2557.0	2558.0	2558.0	2558.0	2558.0	2558.0	2558.0	2559.0	2559.0	2561.0	2561.0	2563.0	2565.0	2565.0	2565.0	2565.0	2565.0	2566.0	2566.0	2567.0	2567.0	2567.0	2567.0	2567.0	2568.0	2568.0	2568.0	2568.0	2568.0	2568.0	2568.0	2568.0	2568.0	2568.0
5	0.05050504952669144	1877.0	2169.0	2341.0	2420.0	2474.0	2499.0	2516.0	2523.0	2533.0	2538.0	2545.0	2549.0	2553.0	2557.0	2557.0	2558.0	2558.0	2558.0	2558.0	2558.0	2558.0	2559.0	2559.0	2561.0	2561.0	2563.0	2565.0	2565.0	2565.0	2565.0	2565.0	2566.0	2566.0	2567.0	2567.0	2567.0	2567.0	2567.0	2568.0	2568.0	2568.0	2568.0	2568.0	2568.0	2568.0	2568.0	2568.0	2568.0
6	0.06060606241226196	1877.0	2168.0	2340.0	2419.0	2473.0	2498.0	2515.0	2522.0	2532.0	2537.0	2544.0	2549.0	2553.0	2557.0	2557.0	2558.0	2558.0	2558.0	2558.0	2558.0	2558.0	2559.0	2559.0	2561.0	2561.0	2563.0	2565.0	2565.0	2565.0	2565.0	2565.0	2566.0	2566.0	2567.0	2567.0	2567.0	2567.0	2567.0	2568.0	2568.0	2568.0	2568.0	2568.0	2568.0	2568.0	2568.0	2568.0	2568.0
7	0.07070706784725189	1876.0	2165.0	2337.0	2417.0	2472.0	2498.0	2515.0	2522.0	2532.0	2537.0	2544.0	2549.0	2553.0	2557.0	2557.0	2558.0	2558.0	2558.0	2558.0	2558.0	2558.0	2559.0	2559.0	2561.0	2561.0	2563.0	2565.0	2565.0	2565.0	2565.0	2565.0	2566.0	2566.0	2567.0	2567.0	2567.0	2567.0	2567.0	2568.0	2568.0	2568.0	2568.0	2568.0	2568.0	2568.0	2568.0	2568.0	2568.0
8	0.08080808073282242	1875.0	2165.0	2337.0	2417.0	2472.0	2498.0	2515.0	2522.0	2532.0	2537.0	2544.0	2549.0	2553.0	2557.0	2557.0	2558.0	2558.0	2558.0	2558.0	2558.0	2558.0	2559.0	2559.0	2561.0	2561.0	2563.0	2564.0	2564.0	2564.0	2564.0	2564.0	2565.0	2565.0	2566.0	2566.0	2566.0	2566.0	2566.0	2566.0	2566.0	2566.0	2566.0	2566.0	2566.0	2566.0	2566.0	2566.0	2566.0
9	0.09090909361839294	1873.0	2164.0	2337.0	2417.0	2472.0	2498.0	2515.0	2522.0	2532.0	2537.0	2544.0	2549.0	2553.0	2557.0	2557.0	2558.0	2558.0	2558.0	2558.0	2558.0	2558.0	2559.0	2559.0	2561.0	2561.0	2563.0	2564.0	2564.0	2564.0	2564.0	2564.0	2565.0	2565.0	2566.0	2566.0	2566.0	2566.0	2566.0	2566.0	2566.0	2566.0	2566.0	2566.0	2566.0	2566.0	2566.0	2566.0	2566.0
10	0.10101009905338287	1873.0	2164.0	2337.0	2417.0	2472.0	2498.0	2515.0	2522.0	2532.0	2537.0	2544.0	2549.0	2553.0	2557.0	2557.0	2558.0	2558.0	2558.0	2558.0	2558.0	2558.0	2559.0	2559.0	2561.0	2561.0	2563.0	2564.0	2564.0	2564.0	2564.0	2564.0	2565.0	2565.0	2566.0	2566.0	2566.0	2566.0	2566.0	2566.0	2566.0	2566.0	2566.0	2566.0	2566.0	2566.0	2566.0	2566.0	2566.0
11	0.1111111119389534	1872.0	2164.0	2337.0	2417.0	2472.0	2497.0	2514.0	2521.0	2531.0	2536.0	2543.0	2548.0	2552.0	2556.0	2556.0	2557.0	2557.0	2557.0	2557.0	2557.0	2557.0	2558.0	2558.0	2560.0	2560.0	2562.0	2563.0	2563.0	2563.0	2563.0	2563.0	2564.0	2564.0	2565.0	2565.0	2565.0	2565.0	2565.0	2565.0	2565.0	2565.0	2565.0	2565.0	2565.0	2565.0	2565.0	2565.0	2565.0
12	0.12121212482452393	1872.0	2164.0	2337.0	2417.0	2472.0	2497.0	2514.0	2521.0	2531.0	2536.0	2543.0	2548.0	2552.0	2556.0	2556.0	2557.0	2557.0	2557.0	2557.0	2557.0	2557.0	2558.0	2558.0	2560.0	2560.0	2562.0	2563.0	2563.0	2563.0	2563.0	2563.0	2564.0	2564.0	2565.0	2565.0	2565.0	2565.0	2565.0	2565.0	2565.0	2565.0	2565.0	2565.0	2565.0	2565.0	2565.0	2565.0	2565.0
13	0.13131313025951385	1872.0	2164.0	2337.0	2417.0	2472.0	2497.0	2514.0	2521.0	2531.0	2536.0	2543.0	2548.0	2552.0	2556.0	2556.0	2557.0	2557.0	2557.0	2557.0	2557.0	2557.0	2558.0	2558.0	2560.0	2560.0	2562.0	2563.0	2563.0	2563.0	2563.0	2563.0	2564.0	2564.0	2565.0	2565.0	2565.0	2565.0	2565.0	2565.0	2565.0	2565.0	2565.0	2565.0	2565.0	2565.0	2565.0	2565.0	2565.0
14	0.14141413569450378	1870.0	2163.0	2337.0	2417.0	2472.0	2497.0	2514.0	2521.0	2531.0	2536.0	2543.0	2548.0	2552.0	2556.0	2556.0	2557.0	2557.0	2557.0	2557.0	2557.0	2557.0	2558.0	2558.0	2560.0	2560.0	2562.0	2563.0	2563.0	2563.0	2563.0	2563.0	2564.0	2564.0	2565.0	2565.0	2565.0	2565.0	2565.0	2565.0	2565.0	2565.0	2565.0	2565.0	2565.0	2565.0	2565.0	2565.0	2565.0
15	0.1515151560306549	1869.0	2163.0	2336.0	2416.0	2471.0	2497.0	2514.0	2521.0	2531.0	2536.0	2543.0	2548.0	2551.0	2555.0	2555.0	2556.0	2556.0	2556.0	2557.0	2557.0	2557.0	2558.0	2558.0	2560.0	2560.0	2562.0	2563.0	2563.0	2563.0	2563.0	2563.0	2564.0	2564.0	2565.0	2565.0	2565.0	2565.0	2565.0	2565.0	2565.0	2565.0	2565.0	2565.0	2565.0	2565.0	2565.0	2565.0	2565.0
16	0.16161616146564484	1869.0	2163.0	2336.0	2416.0	2471.0	2497.0	2514.0	2521.0	2531.0	2536.0	2543.0	2548.0	2551.0	2555.0	2555.0	2556.0	2556.0	2556.0	2557.0	2557.0	2557.0	2558.0	2558.0	2560.0	2560.0	2562.0	2563.0	2563.0	2563.0	2563.0	2563.0	2564.0	2564.0	2565.0	2565.0	2565.0	2565.0	2565.0	2565.0	2565.0	2565.0	2565.0	2565.0	2565.0	2565.0	2565.0	2565.0	2565.0
17	0.17171716690063477	1867.0	2163.0	2335.0	2414.0	2470.0	2497.0	2514.0	2521.0	2531.0	2536.0	2543.0	2548.0	2551.0	2555.0	2555.0	2556.0	2556.0	2556.0	2557.0	2557.0	2557.0	2558.0	2558.0	2560.0	2560.0	2562.0	2563.0	2563.0	2563.0	2563.0	2563.0	2564.0	2564.0	2565.0	2565.0	2565.0	2565.0	2565.0	2565.0	2565.0	2565.0	2565.0	2565.0	2565.0	2565.0	2565.0	2565.0	2565.0
18	0.1818181872367859	1866.0	2162.0	2334.0	2413.0	2469.0	2496.0	2513.0	2520.0	2530.0	2535.0	2542.0	2547.0	2550.0	2554.0	2554.0	2555.0	2555.0	2555.0	2556.0	2556.0	2556.0	2557.0	2557.0	2559.0	2559.0	2561.0	2562.0	2562.0	2562.0	2562.0	2562.0	2563.0	2563.0	2564.0	2564.0	2564.0	2564.0	2564.0	2564.0	2564.0	2564.0	2564.0	2564.0	2564.0	2564.0	2564.0	2564.0	2564.0
19	0.19191919267177582	1866.0	2162.0	2334.0	2413.0	2469.0	2496.0	2513.0	2520.0	2530.0	2535.0	2542.0	2547.0	2550.0	2553.0	2553.0	2554.0	2554.0	2554.0	2555.0	2555.0	2555.0	2557.0	2557.0	2559.0	2559.0	2561.0	2562.0	2562.0	2562.0	2562.0	2562.0	2563.0	2563.0	2564.0	2564.0	2564.0	2564.0	2564.0	2564.0	2564.0	2564.0	2564.0	2564.0	2564.0	2564.0	2564.0	2564.0	2564.0
20	0.20202019810676575	1866.0	2162.0	2334.0	2413.0	2469.0	2496.0	2513.0	2520.0	2530.0	2535.0	2542.0	2547.0	2550.0	2553.0	2553.0	2554.0	2554.0	2554.0	2555.0	2555.0	2555.0	2557.0	2557.0	2559.0	2559.0	2561.0	2562.0	2562.0	2562.0	2562.0	2562.0	2563.0	2563.0	2564.0	2564.0	2564.0	2564.0	2564.0	2564.0	2564.0	2564.0	2564.0	2564.0	2564.0	2564.0	2564.0	2564.0	2564.0
21	0.21212121844291687	1866.0	2162.0	2334.0	2413.0	2469.0	2496.0	2513.0	2520.0	2530.0	2535.0	2542.0	2547.0	2550.0	2553.0	2553.0	2554.0	2554.0	2554.0	2555.0	2555.0	2555.0	2556.0	2556.0	2558.0	2558.0	2560.0	2561.0	2561.0	2561.0	2561.0	2561.0	2562.0	2562.0	2563.0	2563.0	2563.0	2563.0	2563.0	2563.0	2563.0	2563.0	2563.0	2563.0	2563.0	2563.0	2563.0	2563.0	2563.0
22	0.2222222238779068	1866.0	2162.0	2334.0	2413.0	2469.0	2496.0	2513.0	2520.0	2530.0	2535.0	2542.0	2547.0	2550.0	2553.0	2553.0	2554.0	2554.0	2554.0	2555.0	2555.0	2555.0	2556.0	2556.0	2557.0	2557.0	2559.0	2560.0	2560.0	2560.0	2560.0	2560.0	2561.0	2561.0	2562.0	2562.0	2562.0	2562.0	2562.0	2562.0	2562.0	2562.0	2562.0	2562.0	2562.0	2562.0	2562.0	2562.0	2562.0
23	0.23232322931289673	1865.0	2161.0	2333.0	2413.0	2469.0	2496.0	2512.0	2519.0	2529.0	2534.0	2541.0	2546.0	2549.0	2552.0	2552.0	2553.0	2553.0	2553.0	2555.0	2555.0	2555.0	2556.0	2556.0	2557.0	2557.0	2559.0	2560.0	2560.0	2560.0	2560.0	2560.0	2561.0	2561.0	2562.0	2562.0	2562.0	2562.0	2562.0	2562.0	2562.0	2562.0	2562.0	2562.0	2562.0	2562.0	2562.0	2562.0	2562.0
24	0.24242424964904785	1864.0	2160.0	2332.0	2411.0	2468.0	2495.0	2511.0	2518.0	2528.0	2533.0	2540.0	2545.0	2549.0	2552.0	2552.0	2553.0	2553.0	2553.0	2555.0	2555.0	2555.0	2556.0	2556.0	2557.0	2557.0	2559.0	2560.0	2560.0	2560.0	2560.0	2560.0	2561.0	2561.0	2562.0	2562.0	2562.0	2562.0	2562.0	2562.0	2562.0	2562.0	2562.0	2562.0	2562.0	2562.0	2562.0	2562.0	2562.0
25	0.252525269985199	1863.0	2159.0	2332.0	2411.0	2468.0	2495.0	2511.0	2518.0	2528.0	2533.0	2540.0	2545.0	2549.0	2552.0	2552.0	2553.0	2553.0	2553.0	2555.0	2555.0	2555.0	2556.0	2556.0	2557.0	2557.0	2559.0	2560.0	2560.0	2560.0	2560.0	2560.0	2561.0	2561.0	2562.0	2562.0	2562.0	2562.0	2562.0	2562.0	2562.0	2562.0	2562.0	2562.0	2562.0	2562.0	2562.0	2562.0	2562.0
26	0.2626262605190277	1862.0	2159.0	2332.0	2411.0	2468.0	2495.0	2511.0	2518.0	2528.0	2533.0	2540.0	2545.0	2549.0	2552.0	2552.0	2553.0	2553.0	2553.0	2555.0	2555.0	2555.0	2556.0	2556.0	2557.0	2557.0	2559.0	2560.0	2560.0	2560.0	2560.0	2560.0	2561.0	2561.0	2562.0	2562.0	2562.0	2562.0	2562.0	2562.0	2562.0	2562.0	2562.0	2562.0	2562.0	2562.0	2562.0	2562.0	2562.0
27	0.27272728085517883	1862.0	2159.0	2332.0	2411.0	2468.0	2495.0	2511.0	2518.0	2528.0	2533.0	2540.0	2545.0	2549.0	2552.0	2552.0	2553.0	2553.0	2553.0	2555.0	2555.0	2555.0	2556.0	2556.0	2557.0	2557.0	2559.0	2560.0	2560.0	2560.0	2560.0	2560.0	2561.0	2561.0	2562.0	2562.0	2562.0	2562.0	2562.0	2562.0	2562.0	2562.0	2562.0	2562.0	2562.0	2562.0	2562.0	2562.0	2562.0
28	0.28282830119132996	1861.0	2159.0	2332.0	2411.0	2468.0	2495.0	2511.0	2518.0	2528.0	2533.0	2540.0	2545.0	2549.0	2552.0	2552.0	2553.0	2553.0	2553.0	2555.0	2555.0	2555.0	2556.0	2556.0	2557.0	2557.0	2559.0	2560.0	2560.0	2560.0	2560.0	2560.0	2561.0	2561.0	2562.0	2562.0	2562.0	2562.0	2562.0	2562.0	2562.0	2562.0	2562.0	2562.0	2562.0	2562.0	2562.0	2562.0	2562.0
29	0.2929292917251587	1861.0	2159.0	2332.0	2411.0	2468.0	2495.0	2511.0	2518.0	2528.0	2533.0	2540.0	2545.0	2549.0	2552.0	2552.0	2553.0	2553.0	2553.0	2555.0	2555.0	2555.0	2556.0	2556.0	2557.0	2557.0	2559.0	2560.0	2560.0	2560.0	2560.0	2560.0	2561.0	2561.0	2562.0	2562.0	2562.0	2562.0	2562.0	2562.0	2562.0	2562.0	2562.0	2562.0	2562.0	2562.0	2562.0	2562.0	2562.0
30	0.3030303120613098	1860.0	2159.0	2332.0	2411.0	2468.0	2495.0	2511.0	2518.0	2528.0	2533.0	2540.0	2545.0	2549.0	2552.0	2552.0	2553.0	2553.0	2553.0	2555.0	2555.0	2555.0	2556.0	2556.0	2557.0	2557.0	2559.0	2560.0	2560.0	2560.0	2560.0	2560.0	2561.0	2561.0	2562.0	2562.0	2562.0	2562.0	2562.0	2562.0	2562.0	2562.0	2562.0	2562.0	2562.0	2562.0	2562.0	2562.0	2562.0
31	0.31313133239746094	1860.0	2159.0	2332.0	2411.0	2468.0	2495.0	2511.0	2518.0	2528.0	2533.0	2540.0	2545.0	2549.0	2552.0	2552.0	2553.0	2553.0	2553.0	2555.0	2555.0	2555.0	2556.0	2556.0	2557.0	2557.0	2559.0	2560.0	2560.0	2560.0	2560.0	2560.0	2561.0	2561.0	2562.0	2562.0	2562.0	2562.0	2562.0	2562.0	2562.0	2562.0	2562.0	2562.0	2562.0	2562.0	2562.0	2562.0	2562.0
32	0.3232323229312897	1860.0	2159.0	2332.0	2411.0	2468.0	2495.0	2511.0	2518.0	2528.0	2533.0	2540.0	2545.0	2549.0	2552.0	2552.0	2553.0	2553.0	2553.0	2555.0	2555.0	2555.0	2556.0	2556.0	2557.0	2557.0	2559.0	2560.0	2560.0	2560.0	2560.0	2560.0	2561.0	2561.0	2562.0	2562.0	2562.0	2562.0	2562.0	2562.0	2562.0	2562.0	2562.0	2562.0	2562.0	2562.0	2562.0	2562.0	2562.0
33	0.3333333432674408	1860.0	2159.0	2332.0	2411.0	2468.0	2495.0	2511.0	2518.0	2528.0	2533.0	2540.0	2545.0	2549.0	2552.0	2552.0	2553.0	2553.0	2553.0	2555.0	2555.0	2555.0	2556.0	2556.0	2557.0	2557.0	2559.0	2560.0	2560.0	2560.0	2560.0	2560.0	2561.0	2561.0	2562.0	2562.0	2562.0	2562.0	2562.0	2562.0	2562.0	2562.0	2562.0	2562.0	2562.0	2562.0	2562.0	2562.0	2562.0
34	0.34343433380126953	1860.0	2159.0	2331.0	2410.0	2467.0	2494.0	2510.0	2517.0	2527.0	2531.0	2538.0	2543.0	2547.0	2551.0	2551.0	2552.0	2552.0	2552.0	2554.0	2554.0	2554.0	2555.0	2555.0	2556.0	2556.0	2558.0	2559.0	2559.0	2559.0	2559.0	2559.0	2560.0	2560.0	2561.0	2561.0	2561.0	2561.0	2561.0	2561.0	2561.0	2561.0	2561.0	2561.0	2561.0	2561.0	2561.0	2561.0	2561.0
35	0.35353535413742065	1860.0	2159.0	2331.0	2409.0	2466.0	2493.0	2509.0	2516.0	2526.0	2530.0	2537.0	2542.0	2545.0	2549.0	2549.0	2550.0	2550.0	2550.0	2552.0	2552.0	2552.0	2554.0	2554.0	2555.0	2555.0	2557.0	2558.0	2558.0	2558.0	2558.0	2558.0	2559.0	2559.0	2560.0	2560.0	2560.0	2560.0	2560.0	2560.0	2560.0	2560.0	2560.0	2560.0	2560.0	2560.0	2560.0	2560.0	2560.0
36	0.3636363744735718	1859.0	2158.0	2330.0	2408.0	2465.0	2492.0	2508.0	2515.0	2525.0	2530.0	2537.0	2542.0	2545.0	2549.0	2549.0	2550.0	2550.0	2550.0	2552.0	2552.0	2552.0	2554.0	2554.0	2555.0	2555.0	2557.0	2558.0	2558.0	2558.0	2558.0	2558.0	2559.0	2559.0	2560.0	2560.0	2560.0	2560.0	2560.0	2560.0	2560.0	2560.0	2560.0	2560.0	2560.0	2560.0	2560.0	2560.0	2560.0
37	0.3737373650074005	1859.0	2158.0	2330.0	2408.0	2465.0	2492.0	2508.0	2515.0	2525.0	2530.0	2537.0	2542.0	2545.0	2549.0	2549.0	2550.0	2550.0	2550.0	2552.0	2552.0	2552.0	2554.0	2554.0	2555.0	2555.0	2557.0	2558.0	2558.0	2558.0	2558.0	2558.0	2559.0	2559.0	2560.0	2560.0	2560.0	2560.0	2560.0	2560.0	2560.0	2560.0	2560.0	2560.0	2560.0	2560.0	2560.0	2560.0	2560.0
38	0.38383838534355164	1859.0	2157.0	2330.0	2408.0	2465.0	2492.0	2508.0	2515.0	2525.0	2530.0	2537.0	2542.0	2545.0	2549.0	2549.0	2550.0	2550.0	2550.0	2552.0	2552.0	2552.0	2554.0	2554.0	2555.0	2555.0	2557.0	2557.0	2557.0	2557.0	2557.0	2557.0	2558.0	2558.0	2559.0	2559.0	2559.0	2559.0	2559.0	2559.0	2559.0	2559.0	2559.0	2559.0	2559.0	2559.0	2559.0	2559.0	2559.0
39	0.39393937587738037	1859.0	2157.0	2330.0	2408.0	2465.0	2492.0	2508.0	2515.0	2525.0	2530.0	2537.0	2542.0	2545.0	2549.0	2549.0	2550.0	2550.0	2550.0	2552.0	2552.0	2552.0	2554.0	2554.0	2555.0	2555.0	2557.0	2557.0	2557.0	2557.0	2557.0	2557.0	2557.0	2557.0	2558.0	2558.0	2559.0	2559.0	2559.0	2559.0	2559.0	2559.0	2559.0	2559.0	2559.0	2559.0	2559.0	2559.0	2559.0
40	0.4040403962135315	1858.0	2157.0	2330.0	2408.0	2465.0	2492.0	2508.0	2515.0	2525.0	2530.0	2537.0	2542.0	2545.0	2549.0	2549.0	2550.0	2550.0	2550.0	2552.0	2552.0	2552.0	2554.0	2554.0	2555.0	2555.0	2557.0	2557.0	2557.0	2557.0	2557.0	2557.0	2557.0	2557.0	2558.0	2558.0	2559.0	2559.0	2559.0	2559.0	2559.0	2559.0	2559.0	2559.0	2559.0	2559.0	2559.0	2559.0	2559.0
41	0.4141414165496826	1858.0	2157.0	2330.0	2408.0	2465.0	2492.0	2507.0	2515.0	2525.0	2530.0	2537.0	2542.0	2545.0	2549.0	2549.0	2550.0	2550.0	2550.0	2552.0	2552.0	2552.0	2554.0	2554.0	2555.0	2555.0	2557.0	2557.0	2557.0	2557.0	2557.0	2557.0	2557.0	2557.0	2558.0	2558.0	2559.0	2559.0	2559.0	2559.0	2559.0	2559.0	2559.0	2559.0	2559.0	2559.0	2559.0	2559.0	2559.0
42	0.42424240708351135	1858.0	2157.0	2330.0	2408.0	2465.0	2492.0	2507.0	2515.0	2525.0	2530.0	2537.0	2542.0	2545.0	2549.0	2549.0	2550.0	2550.0	2550.0	2552.0	2552.0	2552.0	2554.0	2554.0	2555.0	2555.0	2557.0	2557.0	2557.0	2557.0	2557.0	2557.0	2557.0	2557.0	2558.0	2558.0	2559.0	2559.0	2559.0	2559.0	2559.0	2559.0	2559.0	2559.0	2559.0	2559.0	2559.0	2559.0	2559.0
43	0.4343434274196625	1856.0	2156.0	2329.0	2407.0	2464.0	2491.0	2506.0	2514.0	2524.0	2529.0	2536.0	2541.0	2544.0	2548.0	2548.0	2549.0	2549.0	2549.0	2551.0	2551.0	2551.0	2553.0	2553.0	2554.0	2554.0	2556.0	2556.0	2556.0	2556.0	2556.0	2556.0	2556.0	2556.0	2557.0	2557.0	2558.0	2558.0	2558.0	2558.0	2558.0	2558.0	2558.0	2558.0	2558.0	2558.0	2558.0	2558.0	2558.0
44	0.4444444477558136	1856.0	2156.0	2329.0	2407.0	2464.0	2491.0	2506.0	2514.0	2524.0	2529.0	2536.0	2541.0	2544.0	2548.0	2548.0	2549.0	2549.0	2549.0	2551.0	2551.0	2551.0	2553.0	2553.0	2554.0	2554.0	2556.0	2556.0	2556.0	2556.0	2556.0	2556.0	2556.0	2556.0	2557.0	2557.0	2558.0	2558.0	2558.0	2558.0	2558.0	2558.0	2558.0	2558.0	2558.0	2558.0	2558.0	2558.0	2558.0
45	0.45454543828964233	1856.0	2156.0	2329.0	2407.0	2464.0	2491.0	2506.0	2514.0	2524.0	2529.0	2536.0	2541.0	2544.0	2548.0	2548.0	2549.0	2549.0	2549.0	2551.0	2551.0	2551.0	2553.0	2553.0	2554.0	2554.0	2556.0	2556.0	2556.0	2556.0	2556.0	2556.0	2556.0	2556.0	2557.0	2557.0	2558.0	2558.0	2558.0	2558.0	2558.0	2558.0	2558.0	2558.0	2558.0	2558.0	2558.0	2558.0	2558.0
46	0.46464645862579346	1856.0	2156.0	2329.0	2407.0	2464.0	2491.0	2506.0	2514.0	2524.0	2529.0	2536.0	2541.0	2544.0	2548.0	2548.0	2549.0	2549.0	2549.0	2551.0	2551.0	2551.0	2553.0	2553.0	2554.0	2554.0	2556.0	2556.0	2556.0	2556.0	2556.0	2556.0	2556.0	2556.0	2557.0	2557.0	2558.0	2558.0	2558.0	2558.0	2558.0	2558.0	2558.0	2558.0	2558.0	2558.0	2558.0	2558.0	2558.0
47	0.4747474789619446	1855.0	2156.0	2329.0	2407.0	2464.0	2491.0	2506.0	2514.0	2524.0	2529.0	2536.0	2541.0	2544.0	2548.0	2548.0	2549.0	2549.0	2549.0	2551.0	2551.0	2551.0	2553.0	2553.0	2554.0	2554.0	2556.0	2556.0	2556.0	2556.0	2556.0	2556.0	2556.0	2556.0	2557.0	2557.0	2558.0	2558.0	2558.0	2558.0	2558.0	2558.0	2558.0	2558.0	2558.0	2558.0	2558.0	2558.0	2558.0
48	0.4848484992980957	1854.0	2155.0	2328.0	2406.0	2463.0	2490.0	2505.0	2513.0	2523.0	2528.0	2535.0	2540.0	2543.0	2547.0	2547.0	2548.0	2548.0	2548.0	2550.0	2550.0	2550.0	2552.0	2552.0	2553.0	2553.0	2555.0	2555.0	2555.0	2555.0	2555.0	2555.0	2555.0	2555.0	2555.0	2555.0	2555.0	2555.0	2555.0	2555.0	2555.0	2555.0	2555.0	2555.0	2555.0	2555.0	2555.0	2555.0	2555.0
49	0.4949495196342468	1854.0	2154.0	2328.0	2406.0	2463.0	2490.0	2505.0	2513.0	2523.0	2528.0	2535.0	2540.0	2543.0	2547.0	2547.0	2548.0	2548.0	2548.0	2550.0	2550.0	2550.0	2552.0	2552.0	2553.0	2553.0	2555.0	2555.0	2555.0	2555.0	2555.0	2555.0	2555.0	2555.0	2555.0	2555.0	2555.0	2555.0	2555.0	2555.0	2555.0	2555.0	2555.0	2555.0	2555.0	2555.0	2555.0	2555.0	2555.0
50	0.505050539970398	1854.0	2154.0	2328.0	2406.0	2463.0	2490.0	2505.0	2513.0	2523.0	2528.0	2535.0	2540.0	2543.0	2547.0	2547.0	2548.0	2548.0	2548.0	2550.0	2550.0	2550.0	2552.0	2552.0	2553.0	2553.0	2555.0	2555.0	2555.0	2555.0	2555.0	2555.0	2555.0	2555.0	2555.0	2555.0	2555.0	2555.0	2555.0	2555.0	2555.0	2555.0	2555.0	2555.0	2555.0	2555.0	2555.0	2555.0	2555.0
51	0.5151515007019043	1854.0	2152.0	2326.0	2405.0	2462.0	2489.0	2504.0	2512.0	2522.0	2527.0	2534.0	2539.0	2542.0	2546.0	2546.0	2547.0	2547.0	2547.0	2549.0	2549.0	2549.0	2551.0	2551.0	2552.0	2552.0	2554.0	2554.0	2554.0	2554.0	2554.0	2554.0	2554.0	2554.0	2554.0	2554.0	2554.0	2554.0	2554.0	2554.0	2554.0	2554.0	2554.0	2554.0	2554.0	2554.0	2554.0	2554.0	2554.0
52	0.5252525210380554	1854.0	2152.0	2326.0	2405.0	2462.0	2489.0	2504.0	2512.0	2522.0	2527.0	2534.0	2539.0	2542.0	2546.0	2546.0	2547.0	2547.0	2547.0	2549.0	2549.0	2549.0	2551.0	2551.0	2552.0	2552.0	2554.0	2554.0	2554.0	2554.0	2554.0	2554.0	2554.0	2554.0	2554.0	2554.0	2554.0	2554.0	2554.0	2554.0	2554.0	2554.0	2554.0	2554.0	2554.0	2554.0	2554.0	2554.0	2554.0
53	0.5353535413742065	1854.0	2152.0	2326.0	2405.0	2462.0	2489.0	2504.0	2512.0	2522.0	2527.0	2534.0	2539.0	2542.0	2546.0	2546.0	2547.0	2547.0	2547.0	2549.0	2549.0	2549.0	2551.0	2551.0	2552.0	2552.0	2554.0	2554.0	2554.0	2554.0	2554.0	2554.0	2554.0	2554.0	2554.0	2554.0	2554.0	2554.0	2554.0	2554.0	2554.0	2554.0	2554.0	2554.0	2554.0	2554.0	2554.0	2554.0	2554.0
54	0.5454545617103577	1854.0	2152.0	2326.0	2405.0	2462.0	2489.0	2504.0	2512.0	2522.0	2527.0	2534.0	2539.0	2542.0	2546.0	2546.0	2547.0	2547.0	2547.0	2549.0	2549.0	2549.0	2551.0	2551.0	2552.0	2552.0	2554.0	2554.0	2554.0	2554.0	2554.0	2554.0	2554.0	2554.0	2554.0	2554.0	2554.0	2554.0	2554.0	2554.0	2554.0	2554.0	2554.0	2554.0	2554.0	2554.0	2554.0	2554.0	2554.0
55	0.5555555820465088	1854.0	2151.0	2325.0	2405.0	2462.0	2489.0	2504.0	2512.0	2522.0	2527.0	2534.0	2539.0	2542.0	2546.0	2546.0	2547.0	2547.0	2547.0	2549.0	2549.0	2549.0	2551.0	2551.0	2552.0	2552.0	2554.0	2554.0	2554.0	2554.0	2554.0	2554.0	2554.0	2554.0	2554.0	2554.0	2554.0	2554.0	2554.0	2554.0	2554.0	2554.0	2554.0	2554.0	2554.0	2554.0	2554.0	2554.0	2554.0
56	0.5656565427780151	1854.0	2150.0	2325.0	2404.0	2460.0	2487.0	2503.0	2511.0	2521.0	2526.0	2533.0	2538.0	2541.0	2545.0	2545.0	2546.0	2546.0	2546.0	2548.0	2548.0	2548.0	2550.0	2550.0	2551.0	2551.0	2553.0	2553.0	2553.0	2553.0	2553.0	2553.0	2553.0	2553.0	2553.0	2553.0	2553.0	2553.0	2553.0	2553.0	2553.0	2553.0	2553.0	2553.0	2553.0	2553.0	2553.0	2553.0	2553.0
57	0.5757575631141663	1854.0	2150.0	2325.0	2404.0	2460.0	2487.0	2503.0	2511.0	2521.0	2526.0	2533.0	2538.0	2541.0	2545.0	2545.0	2546.0	2546.0	2546.0	2548.0	2548.0	2548.0	2550.0	2550.0	2551.0	2551.0	2553.0	2553.0	2553.0	2553.0	2553.0	2553.0	2553.0	2553.0	2553.0	2553.0	2553.0	2553.0	2553.0	2553.0	2553.0	2553.0	2553.0	2553.0	2553.0	2553.0	2553.0	2553.0	2553.0
58	0.5858585834503174	1853.0	2149.0	2324.0	2403.0	2459.0	2486.0	2502.0	2510.0	2520.0	2525.0	2532.0	2537.0	2540.0	2542.0	2542.0	2543.0	2543.0	2543.0	2545.0	2545.0	2545.0	2547.0	2547.0	2548.0	2548.0	2550.0	2550.0	2550.0	2550.0	2550.0	2550.0	2550.0	2550.0	2550.0	2550.0	2550.0	2550.0	2550.0	2550.0	2550.0	2550.0	2550.0	2550.0	2550.0	2550.0	2550.0	2550.0	2550.0
59	0.5959595441818237	1852.0	2149.0	2324.0	2403.0	2459.0	2486.0	2502.0	2510.0	2520.0	2525.0	2532.0	2537.0	2540.0	2542.0	2542.0	2543.0	2543.0	2543.0	2545.0	2545.0	2545.0	2547.0	2547.0	2548.0	2548.0	2550.0	2550.0	2550.0	2550.0	2550.0	2550.0	2550.0	2550.0	2550.0	2550.0	2550.0	2550.0	2550.0	2550.0	2550.0	2550.0	2550.0	2550.0	2550.0	2550.0	2550.0	2550.0	2550.0
60	0.6060605645179749	1852.0	2149.0	2324.0	2403.0	2459.0	2486.0	2502.0	2510.0	2520.0	2525.0	2532.0	2537.0	2540.0	2542.0	2542.0	2543.0	2543.0	2543.0	2545.0	2545.0	2545.0	2547.0	2547.0	2548.0	2548.0	2550.0	2550.0	2550.0	2550.0	2550.0	2550.0	2550.0	2550.0	2550.0	2550.0	2550.0	2550.0	2550.0	2550.0	2550.0	2550.0	2550.0	2550.0	2550.0	2550.0	2550.0	2550.0	2550.0
61	0.616161584854126	1852.0	2149.0	2324.0	2403.0	2459.0	2486.0	2502.0	2510.0	2520.0	2525.0	2532.0	2537.0	2540.0	2542.0	2542.0	2543.0	2543.0	2543.0	2545.0	2545.0	2545.0	2546.0	2546.0	2547.0	2547.0	2549.0	2549.0	2549.0	2549.0	2549.0	2549.0	2549.0	2549.0	2549.0	2549.0	2549.0	2549.0	2549.0	2549.0	2549.0	2549.0	2549.0	2549.0	2549.0	2549.0	2549.0	2549.0	2549.0
62	0.6262626051902771	1852.0	2149.0	2324.0	2403.0	2459.0	2486.0	2502.0	2510.0	2520.0	2525.0	2532.0	2537.0	2540.0	2542.0	2542.0	2543.0	2543.0	2543.0	2545.0	2545.0	2545.0	2546.0	2546.0	2547.0	2547.0	2549.0	2549.0	2549.0	2549.0	2549.0	2549.0	2549.0	2549.0	2549.0	2549.0	2549.0	2549.0	2549.0	2549.0	2549.0	2549.0	2549.0	2549.0	2549.0	2549.0	2549.0	2549.0	2549.0
63	0.6363636255264282	1852.0	2149.0	2324.0	2403.0	2459.0	2486.0	2502.0	2510.0	2520.0	2525.0	2532.0	2537.0	2539.0	2541.0	2541.0	2542.0	2542.0	2542.0	2544.0	2544.0	2544.0	2545.0	2545.0	2546.0	2546.0	2548.0	2548.0	2548.0	2548.0	2548.0	2548.0	2548.0	2548.0	2548.0	2548.0	2548.0	2548.0	2548.0	2548.0	2548.0	2548.0	2548.0	2548.0	2548.0	2548.0	2548.0	2548.0	2548.0
64	0.6464646458625793	1852.0	2149.0	2324.0	2403.0	2459.0	2486.0	2502.0	2510.0	2520.0	2525.0	2532.0	2537.0	2539.0	2541.0	2541.0	2542.0	2542.0	2542.0	2544.0	2544.0	2544.0	2545.0	2545.0	2546.0	2546.0	2548.0	2548.0	2548.0	2548.0	2548.0	2548.0	2548.0	2548.0	2548.0	2548.0	2548.0	2548.0	2548.0	2548.0	2548.0	2548.0	2548.0	2548.0	2548.0	2548.0	2548.0	2548.0	2548.0
65	0.6565656661987305	1852.0	2149.0	2324.0	2403.0	2459.0	2486.0	2502.0	2510.0	2520.0	2525.0	2532.0	2537.0	2539.0	2541.0	2541.0	2542.0	2542.0	2542.0	2544.0	2544.0	2544.0	2545.0	2545.0	2546.0	2546.0	2548.0	2548.0	2548.0	2548.0	2548.0	2548.0	2548.0	2548.0	2548.0	2548.0	2548.0	2548.0	2548.0	2548.0	2548.0	2548.0	2548.0	2548.0	2548.0	2548.0	2548.0	2548.0	2548.0
66	0.6666666865348816	1851.0	2148.0	2323.0	2401.0	2457.0	2484.0	2500.0	2508.0	2518.0	2523.0	2530.0	2535.0	2537.0	2539.0	2539.0	2540.0	2540.0	2540.0	2542.0	2542.0	2542.0	2543.0	2543.0	2544.0	2544.0	2546.0	2546.0	2546.0	2546.0	2546.0	2546.0	2546.0	2546.0	2546.0	2546.0	2546.0	2546.0	2546.0	2546.0	2546.0	2546.0	2546.0	2546.0	2546.0	2546.0	2546.0	2546.0	2546.0
67	0.6767677068710327	1848.0	2147.0	2320.0	2398.0	2454.0	2481.0	2497.0	2505.0	2515.0	2520.0	2527.0	2532.0	2534.0	2536.0	2536.0	2537.0	2537.0	2537.0	2539.0	2539.0	2539.0	2540.0	2540.0	2541.0	2541.0	2543.0	2543.0	2543.0	2543.0	2543.0	2543.0	2543.0	2543.0	2543.0	2543.0	2543.0	2543.0	2543.0	2543.0	2543.0	2543.0	2543.0	2543.0	2543.0	2543.0	2543.0	2543.0	2543.0
68	0.6868686676025391	1847.0	2146.0	2319.0	2397.0	2453.0	2480.0	2496.0	2504.0	2514.0	2519.0	2526.0	2531.0	2533.0	2535.0	2535.0	2536.0	2536.0	2536.0	2538.0	2538.0	2538.0	2539.0	2539.0	2540.0	2540.0	2542.0	2542.0	2542.0	2542.0	2542.0	2542.0	2542.0	2542.0	2542.0	2542.0	2542.0	2542.0	2542.0	2542.0	2542.0	2542.0	2542.0	2542.0	2542.0	2542.0	2542.0	2542.0	2542.0
69	0.6969696879386902	1844.0	2145.0	2318.0	2395.0	2450.0	2477.0	2493.0	2501.0	2511.0	2516.0	2523.0	2528.0	2530.0	2532.0	2532.0	2533.0	2533.0	2533.0	2535.0	2535.0	2535.0	2536.0	2536.0	2537.0	2537.0	2539.0	2539.0	2539.0	2539.0	2539.0	2539.0	2539.0	2539.0	2539.0	2539.0	2539.0	2539.0	2539.0	2539.0	2539.0	2539.0	2539.0	2539.0	2539.0	2539.0	2539.0	2539.0	2539.0
70	0.7070707082748413	1843.0	2144.0	2317.0	2393.0	2448.0	2475.0	2492.0	2500.0	2510.0	2515.0	2522.0	2527.0	2529.0	2531.0	2531.0	2532.0	2532.0	2532.0	2534.0	2534.0	2534.0	2535.0	2535.0	2536.0	2536.0	2538.0	2538.0	2538.0	2538.0	2538.0	2538.0	2538.0	2538.0	2538.0	2538.0	2538.0	2538.0	2538.0	2538.0	2538.0	2538.0	2538.0	2538.0	2538.0	2538.0	2538.0	2538.0	2538.0
71	0.7171717286109924	1842.0	2142.0	2315.0	2391.0	2446.0	2473.0	2489.0	2497.0	2507.0	2512.0	2519.0	2523.0	2525.0	2527.0	2527.0	2528.0	2528.0	2528.0	2530.0	2530.0	2530.0	2531.0	2531.0	2532.0	2532.0	2534.0	2534.0	2534.0	2534.0	2534.0	2534.0	2534.0	2534.0	2534.0	2534.0	2534.0	2534.0	2534.0	2534.0	2534.0	2534.0	2534.0	2534.0	2534.0	2534.0	2534.0	2534.0	2534.0
72	0.7272727489471436	1841.0	2142.0	2315.0	2391.0	2446.0	2472.0	2488.0	2496.0	2505.0	2510.0	2517.0	2521.0	2523.0	2525.0	2525.0	2526.0	2526.0	2526.0	2528.0	2528.0	2528.0	2529.0	2529.0	2530.0	2530.0	2532.0	2532.0	2532.0	2532.0	2532.0	2532.0	2532.0	2532.0	2532.0	2532.0	2532.0	2532.0	2532.0	2532.0	2532.0	2532.0	2532.0	2532.0	2532.0	2532.0	2532.0	2532.0	2532.0
73	0.7373737692832947	1840.0	2141.0	2314.0	2390.0	2444.0	2470.0	2486.0	2494.0	2503.0	2508.0	2515.0	2519.0	2521.0	2523.0	2523.0	2524.0	2524.0	2524.0	2526.0	2526.0	2526.0	2527.0	2527.0	2528.0	2528.0	2530.0	2530.0	2530.0	2530.0	2530.0	2530.0	2530.0	2530.0	2530.0	2530.0	2530.0	2530.0	2530.0	2530.0	2530.0	2530.0	2530.0	2530.0	2530.0	2530.0	2530.0	2530.0	2530.0
74	0.7474747896194458	1839.0	2139.0	2312.0	2388.0	2441.0	2467.0	2483.0	2491.0	2500.0	2505.0	2512.0	2516.0	2518.0	2520.0	2520.0	2521.0	2521.0	2521.0	2522.0	2522.0	2522.0	2523.0	2523.0	2524.0	2524.0	2526.0	2526.0	2526.0	2526.0	2526.0	2526.0	2526.0	2526.0	2526.0	2526.0	2526.0	2526.0	2526.0	2526.0	2526.0	2526.0	2526.0	2526.0	2526.0	2526.0	2526.0	2526.0	2526.0
75	0.7575757503509521	1838.0	2138.0	2311.0	2387.0	2440.0	2466.0	2482.0	2490.0	2499.0	2504.0	2511.0	2515.0	2517.0	2519.0	2519.0	2520.0	2520.0	2520.0	2521.0	2521.0	2521.0	2522.0	2522.0	2523.0	2523.0	2525.0	2525.0	2525.0	2525.0	2525.0	2525.0	2525.0	2525.0	2525.0	2525.0	2525.0	2525.0	2525.0	2525.0	2525.0	2525.0	2525.0	2525.0	2525.0	2525.0	2525.0	2525.0	2525.0
76	0.7676767706871033	1835.0	2137.0	2309.0	2384.0	2437.0	2463.0	2479.0	2487.0	2496.0	2501.0	2508.0	2512.0	2514.0	2516.0	2516.0	2517.0	2517.0	2517.0	2518.0	2518.0	2518.0	2519.0	2519.0	2520.0	2520.0	2522.0	2522.0	2522.0	2522.0	2522.0	2522.0	2522.0	2522.0	2522.0	2522.0	2522.0	2522.0	2522.0	2522.0	2522.0	2522.0	2522.0	2522.0	2522.0	2522.0	2522.0	2522.0	2522.0
77	0.7777777910232544	1834.0	2136.0	2308.0	2382.0	2437.0	2463.0	2479.0	2487.0	2496.0	2501.0	2508.0	2512.0	2514.0	2516.0	2516.0	2517.0	2517.0	2517.0	2518.0	2518.0	2518.0	2518.0	2518.0	2518.0	2518.0	2520.0	2520.0	2520.0	2520.0	2520.0	2520.0	2520.0	2520.0	2520.0	2520.0	2520.0	2520.0	2520.0	2520.0	2520.0	2520.0	2520.0	2520.0	2520.0	2520.0	2520.0	2520.0	2520.0
78	0.7878788113594055	1834.0	2136.0	2308.0	2382.0	2437.0	2462.0	2479.0	2487.0	2496.0	2501.0	2508.0	2512.0	2514.0	2516.0	2516.0	2517.0	2517.0	2517.0	2518.0	2518.0	2518.0	2518.0	2518.0	2518.0	2518.0	2520.0	2520.0	2520.0	2520.0	2520.0	2520.0	2520.0	2520.0	2520.0	2520.0	2520.0	2520.0	2520.0	2520.0	2520.0	2520.0	2520.0	2520.0	2520.0	2520.0	2520.0	2520.0	2520.0
79	0.7979798316955566	1834.0	2136.0	2307.0	2381.0	2436.0	2461.0	2478.0	2486.0	2495.0	2500.0	2507.0	2511.0	2513.0	2515.0	2515.0	2516.0	2516.0	2516.0	2517.0	2517.0	2517.0	2517.0	2517.0	2517.0	2517.0	2519.0	2519.0	2519.0	2519.0	2519.0	2519.0	2519.0	2519.0	2519.0	2519.0	2519.0	2519.0	2519.0	2519.0	2519.0	2519.0	2519.0	2519.0	2519.0	2519.0	2519.0	2519.0	2519.0
80	0.808080792427063	1832.0	2134.0	2305.0	2378.0	2433.0	2457.0	2474.0	2482.0	2492.0	2497.0	2504.0	2508.0	2510.0	2512.0	2512.0	2513.0	2513.0	2513.0	2514.0	2514.0	2514.0	2514.0	2514.0	2514.0	2514.0	2515.0	2515.0	2515.0	2515.0	2515.0	2515.0	2515.0	2515.0	2515.0	2515.0	2515.0	2515.0	2515.0	2515.0	2515.0	2515.0	2515.0	2515.0	2515.0	2515.0	2515.0	2515.0	2515.0
81	0.8181818127632141	1830.0	2132.0	2303.0	2376.0	2431.0	2455.0	2471.0	2479.0	2489.0	2494.0	2501.0	2505.0	2507.0	2509.0	2509.0	2510.0	2510.0	2510.0	2511.0	2511.0	2511.0	2511.0	2511.0	2511.0	2511.0	2511.0	2511.0	2511.0	2511.0	2511.0	2511.0	2511.0	2511.0	2511.0	2511.0	2511.0	2511.0	2511.0	2511.0	2511.0	2511.0	2511.0	2511.0	2511.0	2511.0	2511.0	2511.0	2511.0
82	0.8282828330993652	1827.0	2130.0	2301.0	2373.0	2428.0	2452.0	2467.0	2475.0	2485.0	2490.0	2496.0	2500.0	2502.0	2504.0	2504.0	2505.0	2505.0	2505.0	2506.0	2506.0	2506.0	2506.0	2506.0	2506.0	2506.0	2506.0	2506.0	2506.0	2506.0	2506.0	2506.0	2506.0	2506.0	2506.0	2506.0	2506.0	2506.0	2506.0	2506.0	2506.0	2506.0	2506.0	2506.0	2506.0	2506.0	2506.0	2506.0	2506.0
83	0.8383837938308716	1826.0	2129.0	2300.0	2372.0	2427.0	2451.0	2466.0	2474.0	2484.0	2489.0	2495.0	2499.0	2501.0	2503.0	2503.0	2504.0	2504.0	2504.0	2505.0	2505.0	2505.0	2505.0	2505.0	2505.0	2505.0	2505.0	2505.0	2505.0	2505.0	2505.0	2505.0	2505.0	2505.0	2505.0	2505.0	2505.0	2505.0	2505.0	2505.0	2505.0	2505.0	2505.0	2505.0	2505.0	2505.0	2505.0	2505.0	2505.0
84	0.8484848141670227	1820.0	2123.0	2295.0	2367.0	2421.0	2445.0	2460.0	2468.0	2478.0	2483.0	2489.0	2493.0	2495.0	2497.0	2497.0	2498.0	2498.0	2498.0	2499.0	2499.0	2499.0	2499.0	2499.0	2499.0	2499.0	2499.0	2499.0	2499.0	2499.0	2499.0	2499.0	2499.0	2499.0	2499.0	2499.0	2499.0	2499.0	2499.0	2499.0	2499.0	2499.0	2499.0	2499.0	2499.0	2499.0	2499.0	2499.0	2499.0
85	0.8585858345031738	1817.0	2120.0	2292.0	2363.0	2417.0	2441.0	2456.0	2464.0	2474.0	2479.0	2485.0	2489.0	2491.0	2493.0	2493.0	2494.0	2494.0	2494.0	2495.0	2495.0	2495.0	2495.0	2495.0	2495.0	2495.0	2495.0	2495.0	2495.0	2495.0	2495.0	2495.0	2495.0	2495.0	2495.0	2495.0	2495.0	2495.0	2495.0	2495.0	2495.0	2495.0	2495.0	2495.0	2495.0	2495.0	2495.0	2495.0	2495.0
86	0.868686854839325	1815.0	2118.0	2289.0	2361.0	2415.0	2438.0	2453.0	2461.0	2470.0	2475.0	2481.0	2485.0	2487.0	2489.0	2489.0	2489.0	2489.0	2489.0	2490.0	2490.0	2490.0	2490.0	2490.0	2490.0	2490.0	2490.0	2490.0	2490.0	2490.0	2490.0	2490.0	2490.0	2490.0	2490.0	2490.0	2490.0	2490.0	2490.0	2490.0	2490.0	2490.0	2490.0	2490.0	2490.0	2490.0	2490.0	2490.0	2490.0
87	0.8787878751754761	1806.0	2107.0	2276.0	2348.0	2402.0	2425.0	2440.0	2448.0	2457.0	2462.0	2467.0	2471.0	2473.0	2475.0	2475.0	2475.0	2475.0	2475.0	2476.0	2476.0	2476.0	2476.0	2476.0	2476.0	2476.0	2476.0	2476.0	2476.0	2476.0	2476.0	2476.0	2476.0	2476.0	2476.0	2476.0	2476.0	2476.0	2476.0	2476.0	2476.0	2476.0	2476.0	2476.0	2476.0	2476.0	2476.0	2476.0	2476.0
88	0.8888888955116272	1802.0	2104.0	2273.0	2343.0	2397.0	2419.0	2434.0	2441.0	2450.0	2456.0	2460.0	2464.0	2466.0	2468.0	2468.0	2468.0	2468.0	2468.0	2469.0	2469.0	2469.0	2469.0	2469.0	2469.0	2469.0	2469.0	2469.0	2469.0	2469.0	2469.0	2469.0	2469.0	2469.0	2469.0	2469.0	2469.0	2469.0	2469.0	2469.0	2469.0	2469.0	2469.0	2469.0	2469.0	2469.0	2469.0	2469.0	2469.0
89	0.8989899158477783	1799.0	2099.0	2268.0	2339.0	2393.0	2415.0	2430.0	2437.0	2446.0	2452.0	2456.0	2460.0	2462.0	2464.0	2464.0	2464.0	2464.0	2464.0	2465.0	2465.0	2465.0	2465.0	2465.0	2465.0	2465.0	2465.0	2465.0	2465.0	2465.0	2465.0	2465.0	2465.0	2465.0	2465.0	2465.0	2465.0	2465.0	2465.0	2465.0	2465.0	2465.0	2465.0	2465.0	2465.0	2465.0	2465.0	2465.0	2465.0
90	0.9090909361839294	1792.0	2089.0	2257.0	2328.0	2382.0	2404.0	2418.0	2425.0	2434.0	2440.0	2444.0	2448.0	2450.0	2452.0	2452.0	2452.0	2452.0	2452.0	2453.0	2453.0	2453.0	2453.0	2453.0	2453.0	2453.0	2453.0	2453.0	2453.0	2453.0	2453.0	2453.0	2453.0	2453.0	2453.0	2453.0	2453.0	2453.0	2453.0	2453.0	2453.0	2453.0	2453.0	2453.0	2453.0	2453.0	2453.0	2453.0	2453.0
91	0.9191919565200806	1783.0	2078.0	2245.0	2316.0	2370.0	2392.0	2406.0	2413.0	2422.0	2428.0	2432.0	2436.0	2438.0	2440.0	2440.0	2440.0	2440.0	2440.0	2441.0	2441.0	2441.0	2441.0	2441.0	2441.0	2441.0	2441.0	2441.0	2441.0	2441.0	2441.0	2441.0	2441.0	2441.0	2441.0	2441.0	2441.0	2441.0	2441.0	2441.0	2441.0	2441.0	2441.0	2441.0	2441.0	2441.0	2441.0	2441.0	2441.0
92	0.9292929172515869	1775.0	2071.0	2238.0	2309.0	2360.0	2381.0	2395.0	2402.0	2411.0	2417.0	2421.0	2425.0	2427.0	2429.0	2429.0	2429.0	2429.0	2429.0	2430.0	2430.0	2430.0	2430.0	2430.0	2430.0	2430.0	2430.0	2430.0	2430.0	2430.0	2430.0	2430.0	2430.0	2430.0	2430.0	2430.0	2430.0	2430.0	2430.0	2430.0	2430.0	2430.0	2430.0	2430.0	2430.0	2430.0	2430.0	2430.0	2430.0
93	0.939393937587738	1762.0	2056.0	2222.0	2292.0	2343.0	2364.0	2378.0	2384.0	2393.0	2399.0	2403.0	2407.0	2408.0	2409.0	2409.0	2409.0	2409.0	2409.0	2410.0	2410.0	2410.0	2410.0	2410.0	2410.0	2410.0	2410.0	2410.0	2410.0	2410.0	2410.0	2410.0	2410.0	2410.0	2410.0	2410.0	2410.0	2410.0	2410.0	2410.0	2410.0	2410.0	2410.0	2410.0	2410.0	2410.0	2410.0	2410.0	2410.0
94	0.9494949579238892	1752.0	2043.0	2209.0	2279.0	2330.0	2351.0	2364.0	2369.0	2378.0	2384.0	2388.0	2392.0	2393.0	2394.0	2394.0	2394.0	2394.0	2394.0	2394.0	2394.0	2394.0	2394.0	2394.0	2394.0	2394.0	2394.0	2394.0	2394.0	2394.0	2394.0	2394.0	2394.0	2394.0	2394.0	2394.0	2394.0	2394.0	2394.0	2394.0	2394.0	2394.0	2394.0	2394.0	2394.0	2394.0	2394.0	2394.0	2394.0
95	0.9595959782600403	1734.0	2021.0	2186.0	2256.0	2306.0	2327.0	2340.0	2345.0	2354.0	2360.0	2364.0	2368.0	2369.0	2370.0	2370.0	2370.0	2370.0	2370.0	2370.0	2370.0	2370.0	2370.0	2370.0	2370.0	2370.0	2370.0	2370.0	2370.0	2370.0	2370.0	2370.0	2370.0	2370.0	2370.0	2370.0	2370.0	2370.0	2370.0	2370.0	2370.0	2370.0	2370.0	2370.0	2370.0	2370.0	2370.0	2370.0	2370.0
96	0.9696969985961914	1706.0	1985.0	2151.0	2218.0	2267.0	2288.0	2300.0	2304.0	2313.0	2319.0	2323.0	2326.0	2327.0	2328.0	2328.0	2328.0	2328.0	2328.0	2328.0	2328.0	2328.0	2328.0	2328.0	2328.0	2328.0	2328.0	2328.0	2328.0	2328.0	2328.0	2328.0	2328.0	2328.0	2328.0	2328.0	2328.0	2328.0	2328.0	2328.0	2328.0	2328.0	2328.0	2328.0	2328.0	2328.0	2328.0	2328.0	2328.0
97	0.9797979593276978	1672.0	1943.0	2105.0	2168.0	2217.0	2235.0	2245.0	2249.0	2255.0	2260.0	2264.0	2267.0	2268.0	2269.0	2269.0	2269.0	2269.0	2269.0	2269.0	2269.0	2269.0	2269.0	2269.0	2269.0	2269.0	2269.0	2269.0	2269.0	2269.0	2269.0	2269.0	2269.0	2269.0	2269.0	2269.0	2269.0	2269.0	2269.0	2269.0	2269.0	2269.0	2269.0	2269.0	2269.0	2269.0	2269.0	2269.0	2269.0
98	0.9898989796638489	1610.0	1870.0	2023.0	2083.0	2128.0	2146.0	2153.0	2158.0	2164.0	2169.0	2172.0	2174.0	2175.0	2176.0	2176.0	2176.0	2176.0	2176.0	2176.0	2176.0	2176.0	2176.0	2176.0	2176.0	2176.0	2176.0	2176.0	2176.0	2176.0	2176.0	2176.0	2176.0	2176.0	2176.0	2176.0	2176.0	2176.0	2176.0	2176.0	2176.0	2176.0	2176.0	2176.0	2176.0	2176.0	2176.0	2176.0	2176.0
99	1.0	0.0	0.0	0.0	0.0	0.0	0.0	0.0	0.0	0.0	0.0	0.0	0.0	0.0	0.0	0.0	0.0	0.0	0.0	0.0	0.0	0.0	0.0	0.0	0.0	0.0	0.0	0.0	0.0	0.0	0.0	0.0	0.0	0.0	0.0	0.0	0.0	0.0	0.0	0.0	0.0	0.0	0.0	0.0	0.0	0.0	0.0	0.0	0.0
[truncated: 52 more columns]
