# Supplementary material for: The hair cell analysis toolbox is a precise and fully automated pipeline for whole cochlea hair cell quantification
Source: PLoS Biol. 2023 Mar 22;21(3):e3002041. doi: 10.1371/journal.pbio.3002041 (PMC10069775; doi:10.1371/journal.pbio.3002041)
Supplement: S1 Data — A compressed folder with spreadsheets containing, in separate files, the underlying numerical data and statistical analysis for Figs 1G, 3E, 3F, 3G, 4F, 4H, 5A, 5B, 5C, 6A, 6B, S1B, S1C, S1D, S1E, S1F. (ZIP) [file pbio.3002041.s004.zip › Figure S1BCDEF/Figure S1DEF/figureS1DEF_1_false_negative.csv]

	cell_thr	nms_thr_0.0	nms_thr_0.010101010091602802	nms_thr_0.020202020183205605	nms_thr_0.03030303120613098	nms_thr_0.04040404036641121	nms_thr_0.05050504952669144	nms_thr_0.06060606241226196	nms_thr_0.07070706784725189	nms_thr_0.08080808073282242	nms_thr_0.09090909361839294	nms_thr_0.10101009905338287	nms_thr_0.1111111119389534	nms_thr_0.12121212482452393	nms_thr_0.13131313025951385	nms_thr_0.14141413569450378	nms_thr_0.1515151560306549	nms_thr_0.16161616146564484	nms_thr_0.17171716690063477	nms_thr_0.1818181872367859	nms_thr_0.19191919267177582	nms_thr_0.20202019810676575	nms_thr_0.21212121844291687	nms_thr_0.2222222238779068	nms_thr_0.23232322931289673	nms_thr_0.24242424964904785	nms_thr_0.252525269985199	nms_thr_0.2626262605190277	nms_thr_0.27272728085517883	nms_thr_0.28282830119132996	nms_thr_0.2929292917251587	nms_thr_0.3030303120613098	nms_thr_0.31313133239746094	nms_thr_0.3232323229312897	nms_thr_0.3333333432674408	nms_thr_0.34343433380126953	nms_thr_0.35353535413742065	nms_thr_0.3636363744735718	nms_thr_0.3737373650074005	nms_thr_0.38383838534355164	nms_thr_0.39393937587738037	nms_thr_0.4040403962135315	nms_thr_0.4141414165496826	nms_thr_0.42424240708351135	nms_thr_0.4343434274196625	nms_thr_0.4444444477558136	nms_thr_0.45454543828964233	nms_thr_0.46464645862579346	nms_thr_0.4747474789619446
0	0.0	563.0	301.0	187.0	125.0	91.0	70.0	51.0	44.0	36.0	35.0	30.0	27.0	24.0	23.0	22.0	18.0	17.0	17.0	17.0	16.0	15.0	14.0	12.0	12.0	12.0	12.0	12.0	12.0	12.0	11.0	11.0	11.0	11.0	12.0	12.0	10.0	10.0	10.0	10.0	10.0	10.0	10.0	10.0	10.0	10.0	9.0	6.0	6.0
1	0.010101010091602802	563.0	301.0	187.0	125.0	91.0	70.0	51.0	44.0	36.0	35.0	30.0	27.0	24.0	23.0	22.0	18.0	17.0	17.0	17.0	16.0	15.0	14.0	12.0	12.0	12.0	12.0	12.0	12.0	12.0	11.0	11.0	11.0	11.0	12.0	12.0	10.0	10.0	10.0	10.0	10.0	10.0	10.0	10.0	10.0	10.0	9.0	6.0	6.0
2	0.020202020183205605	563.0	301.0	187.0	125.0	91.0	70.0	51.0	44.0	36.0	35.0	30.0	27.0	24.0	23.0	22.0	18.0	17.0	17.0	17.0	16.0	15.0	14.0	12.0	12.0	12.0	12.0	12.0	12.0	12.0	11.0	11.0	11.0	11.0	12.0	12.0	10.0	10.0	10.0	10.0	10.0	10.0	10.0	10.0	10.0	10.0	9.0	6.0	6.0
3	0.03030303120613098	563.0	301.0	187.0	125.0	91.0	70.0	51.0	44.0	36.0	35.0	30.0	27.0	24.0	23.0	22.0	18.0	17.0	17.0	17.0	16.0	15.0	14.0	12.0	12.0	12.0	12.0	12.0	12.0	12.0	11.0	11.0	11.0	11.0	12.0	12.0	10.0	10.0	10.0	10.0	10.0	10.0	10.0	10.0	10.0	10.0	9.0	6.0	6.0
4	0.04040404036641121	563.0	301.0	187.0	125.0	91.0	70.0	51.0	44.0	36.0	35.0	30.0	27.0	24.0	23.0	22.0	18.0	17.0	17.0	17.0	16.0	15.0	14.0	12.0	12.0	12.0	12.0	12.0	12.0	12.0	11.0	11.0	11.0	11.0	12.0	12.0	10.0	10.0	10.0	10.0	10.0	10.0	10.0	10.0	10.0	10.0	9.0	6.0	6.0
5	0.05050504952669144	563.0	301.0	187.0	125.0	91.0	70.0	51.0	44.0	36.0	35.0	30.0	27.0	24.0	23.0	22.0	18.0	17.0	17.0	17.0	16.0	15.0	14.0	12.0	12.0	12.0	12.0	12.0	12.0	12.0	11.0	11.0	11.0	11.0	12.0	12.0	10.0	10.0	10.0	10.0	10.0	10.0	10.0	10.0	10.0	10.0	9.0	6.0	6.0
6	0.06060606241226196	565.0	302.0	187.0	125.0	91.0	70.0	51.0	44.0	36.0	35.0	30.0	27.0	24.0	23.0	22.0	18.0	17.0	17.0	17.0	16.0	15.0	14.0	12.0	12.0	12.0	12.0	12.0	12.0	12.0	11.0	11.0	11.0	11.0	12.0	12.0	10.0	10.0	10.0	10.0	10.0	10.0	10.0	10.0	10.0	10.0	9.0	6.0	6.0
7	0.07070706784725189	566.0	302.0	187.0	126.0	92.0	71.0	51.0	44.0	36.0	35.0	31.0	28.0	25.0	24.0	23.0	19.0	18.0	18.0	18.0	17.0	16.0	15.0	13.0	13.0	13.0	13.0	13.0	13.0	13.0	12.0	12.0	12.0	12.0	13.0	13.0	11.0	11.0	11.0	11.0	11.0	11.0	11.0	11.0	11.0	11.0	10.0	7.0	7.0
8	0.08080808073282242	566.0	302.0	187.0	126.0	92.0	71.0	51.0	44.0	36.0	35.0	31.0	28.0	25.0	24.0	23.0	19.0	18.0	18.0	18.0	17.0	16.0	15.0	13.0	13.0	13.0	13.0	13.0	13.0	13.0	12.0	12.0	12.0	12.0	13.0	13.0	11.0	11.0	11.0	11.0	11.0	11.0	11.0	11.0	11.0	11.0	10.0	7.0	7.0
9	0.09090909361839294	567.0	305.0	188.0	127.0	92.0	71.0	51.0	44.0	36.0	35.0	31.0	28.0	25.0	24.0	23.0	19.0	18.0	18.0	18.0	17.0	16.0	15.0	13.0	13.0	13.0	13.0	13.0	13.0	13.0	12.0	12.0	12.0	12.0	13.0	13.0	11.0	11.0	11.0	11.0	11.0	11.0	11.0	11.0	11.0	11.0	10.0	7.0	7.0
10	0.10101009905338287	567.0	305.0	188.0	127.0	92.0	71.0	51.0	44.0	36.0	35.0	31.0	28.0	25.0	24.0	23.0	19.0	18.0	18.0	18.0	17.0	16.0	15.0	13.0	13.0	13.0	13.0	13.0	13.0	13.0	12.0	12.0	12.0	12.0	13.0	13.0	11.0	11.0	11.0	11.0	11.0	11.0	11.0	11.0	11.0	11.0	10.0	7.0	7.0
11	0.1111111119389534	569.0	306.0	189.0	128.0	93.0	72.0	52.0	45.0	37.0	36.0	32.0	29.0	26.0	25.0	24.0	20.0	19.0	19.0	19.0	18.0	17.0	16.0	14.0	14.0	14.0	14.0	14.0	14.0	14.0	13.0	13.0	13.0	13.0	14.0	14.0	12.0	12.0	12.0	12.0	12.0	12.0	12.0	12.0	12.0	12.0	11.0	9.0	9.0
12	0.12121212482452393	570.0	307.0	189.0	128.0	93.0	72.0	52.0	45.0	37.0	36.0	32.0	29.0	26.0	25.0	24.0	20.0	19.0	19.0	19.0	18.0	17.0	16.0	14.0	14.0	14.0	14.0	14.0	14.0	14.0	14.0	14.0	14.0	14.0	15.0	15.0	14.0	14.0	14.0	14.0	14.0	14.0	14.0	14.0	14.0	14.0	13.0	10.0	9.0
13	0.13131313025951385	570.0	307.0	191.0	130.0	95.0	74.0	54.0	48.0	40.0	39.0	35.0	31.0	28.0	27.0	26.0	22.0	21.0	21.0	21.0	20.0	19.0	17.0	15.0	15.0	15.0	15.0	15.0	15.0	15.0	15.0	15.0	15.0	15.0	16.0	16.0	15.0	15.0	15.0	15.0	15.0	15.0	15.0	15.0	15.0	15.0	14.0	11.0	10.0
14	0.14141413569450378	570.0	308.0	191.0	130.0	96.0	75.0	54.0	48.0	40.0	39.0	35.0	31.0	28.0	27.0	26.0	22.0	21.0	21.0	21.0	20.0	19.0	17.0	15.0	15.0	15.0	15.0	15.0	15.0	15.0	15.0	15.0	15.0	15.0	16.0	16.0	15.0	15.0	15.0	15.0	15.0	15.0	15.0	15.0	15.0	15.0	14.0	11.0	10.0
15	0.1515151560306549	570.0	308.0	191.0	130.0	96.0	75.0	54.0	48.0	40.0	39.0	35.0	31.0	28.0	27.0	26.0	22.0	21.0	21.0	21.0	20.0	19.0	17.0	15.0	15.0	15.0	15.0	15.0	15.0	15.0	15.0	15.0	15.0	15.0	16.0	16.0	15.0	15.0	15.0	15.0	15.0	15.0	15.0	15.0	15.0	15.0	14.0	11.0	10.0
16	0.16161616146564484	570.0	308.0	191.0	130.0	96.0	75.0	54.0	48.0	41.0	39.0	36.0	31.0	28.0	27.0	26.0	22.0	21.0	21.0	21.0	20.0	19.0	17.0	15.0	15.0	15.0	15.0	15.0	15.0	15.0	15.0	15.0	15.0	15.0	16.0	16.0	15.0	15.0	15.0	15.0	15.0	15.0	15.0	15.0	15.0	15.0	14.0	11.0	10.0
17	0.17171716690063477	570.0	309.0	192.0	131.0	97.0	76.0	55.0	49.0	42.0	40.0	37.0	32.0	29.0	28.0	27.0	23.0	22.0	22.0	22.0	21.0	20.0	18.0	16.0	16.0	16.0	16.0	16.0	16.0	16.0	16.0	16.0	16.0	16.0	17.0	17.0	16.0	16.0	16.0	16.0	16.0	16.0	16.0	16.0	16.0	16.0	15.0	12.0	11.0
18	0.1818181872367859	572.0	311.0	194.0	133.0	99.0	78.0	57.0	51.0	44.0	42.0	39.0	34.0	31.0	30.0	29.0	25.0	24.0	24.0	24.0	23.0	22.0	20.0	18.0	18.0	18.0	18.0	18.0	18.0	18.0	18.0	18.0	18.0	18.0	19.0	19.0	18.0	18.0	18.0	18.0	18.0	18.0	18.0	18.0	18.0	18.0	17.0	14.0	13.0
19	0.19191919267177582	572.0	311.0	194.0	133.0	99.0	78.0	57.0	51.0	44.0	42.0	39.0	34.0	31.0	30.0	29.0	25.0	24.0	24.0	24.0	23.0	22.0	20.0	18.0	18.0	18.0	18.0	18.0	18.0	18.0	18.0	18.0	18.0	18.0	19.0	19.0	18.0	18.0	18.0	18.0	18.0	18.0	18.0	18.0	18.0	18.0	17.0	14.0	13.0
20	0.20202019810676575	573.0	311.0	194.0	133.0	99.0	78.0	57.0	51.0	44.0	42.0	39.0	34.0	31.0	30.0	29.0	25.0	24.0	24.0	24.0	23.0	22.0	20.0	18.0	18.0	18.0	18.0	18.0	18.0	18.0	18.0	18.0	18.0	18.0	19.0	19.0	19.0	19.0	19.0	19.0	19.0	19.0	19.0	19.0	19.0	19.0	17.0	14.0	13.0
21	0.21212121844291687	573.0	311.0	194.0	133.0	99.0	78.0	57.0	51.0	44.0	42.0	39.0	34.0	31.0	30.0	29.0	25.0	24.0	24.0	24.0	23.0	22.0	20.0	18.0	18.0	18.0	18.0	18.0	18.0	18.0	18.0	18.0	18.0	18.0	19.0	19.0	19.0	19.0	19.0	19.0	19.0	19.0	19.0	19.0	19.0	19.0	17.0	14.0	13.0
22	0.2222222238779068	574.0	311.0	194.0	133.0	99.0	78.0	57.0	51.0	44.0	42.0	39.0	34.0	31.0	30.0	30.0	26.0	25.0	25.0	25.0	24.0	23.0	21.0	19.0	19.0	19.0	19.0	19.0	19.0	19.0	19.0	19.0	19.0	19.0	19.0	19.0	19.0	19.0	19.0	19.0	19.0	19.0	19.0	19.0	19.0	19.0	18.0	15.0	14.0
23	0.23232322931289673	576.0	313.0	195.0	133.0	99.0	78.0	57.0	51.0	44.0	42.0	39.0	34.0	31.0	30.0	30.0	26.0	25.0	25.0	25.0	24.0	23.0	21.0	20.0	20.0	20.0	20.0	20.0	20.0	20.0	20.0	20.0	20.0	20.0	20.0	20.0	20.0	20.0	20.0	20.0	20.0	20.0	20.0	20.0	20.0	20.0	19.0	16.0	15.0
24	0.24242424964904785	577.0	313.0	195.0	133.0	99.0	78.0	57.0	51.0	45.0	43.0	40.0	35.0	32.0	31.0	31.0	27.0	26.0	26.0	26.0	25.0	24.0	22.0	21.0	21.0	21.0	21.0	21.0	21.0	21.0	21.0	21.0	21.0	21.0	21.0	21.0	21.0	21.0	21.0	21.0	21.0	21.0	21.0	21.0	21.0	21.0	20.0	17.0	16.0
25	0.252525269985199	578.0	315.0	196.0	134.0	100.0	79.0	58.0	52.0	46.0	43.0	40.0	35.0	32.0	31.0	31.0	27.0	26.0	26.0	26.0	25.0	24.0	22.0	21.0	21.0	21.0	21.0	21.0	21.0	21.0	21.0	21.0	21.0	21.0	21.0	21.0	21.0	21.0	21.0	21.0	21.0	21.0	21.0	21.0	21.0	21.0	20.0	17.0	16.0
26	0.2626262605190277	578.0	315.0	196.0	134.0	100.0	79.0	58.0	52.0	46.0	43.0	40.0	35.0	32.0	31.0	31.0	27.0	26.0	26.0	26.0	25.0	24.0	22.0	21.0	21.0	21.0	21.0	21.0	21.0	21.0	21.0	21.0	21.0	21.0	21.0	21.0	21.0	21.0	21.0	21.0	21.0	21.0	21.0	21.0	21.0	21.0	20.0	17.0	16.0
27	0.27272728085517883	579.0	316.0	196.0	134.0	100.0	79.0	58.0	52.0	46.0	43.0	40.0	35.0	32.0	31.0	31.0	27.0	26.0	26.0	26.0	25.0	24.0	22.0	21.0	21.0	21.0	21.0	21.0	21.0	21.0	21.0	21.0	21.0	21.0	21.0	21.0	21.0	21.0	21.0	21.0	21.0	21.0	21.0	21.0	21.0	21.0	20.0	17.0	16.0
28	0.28282830119132996	579.0	316.0	196.0	134.0	100.0	79.0	58.0	52.0	46.0	43.0	40.0	35.0	32.0	31.0	31.0	27.0	26.0	26.0	26.0	25.0	24.0	22.0	21.0	21.0	21.0	21.0	21.0	21.0	21.0	21.0	21.0	21.0	21.0	21.0	21.0	21.0	21.0	21.0	21.0	21.0	21.0	21.0	21.0	21.0	21.0	20.0	17.0	16.0
29	0.2929292917251587	579.0	316.0	196.0	134.0	100.0	79.0	58.0	52.0	46.0	43.0	40.0	35.0	32.0	31.0	31.0	27.0	26.0	26.0	26.0	25.0	24.0	22.0	21.0	21.0	21.0	21.0	21.0	21.0	21.0	21.0	21.0	21.0	21.0	21.0	21.0	21.0	21.0	21.0	21.0	21.0	21.0	21.0	21.0	21.0	21.0	20.0	17.0	16.0
30	0.3030303120613098	580.0	318.0	198.0	136.0	102.0	81.0	60.0	53.0	47.0	44.0	41.0	36.0	33.0	32.0	32.0	28.0	27.0	27.0	27.0	26.0	25.0	23.0	22.0	22.0	22.0	22.0	22.0	22.0	22.0	22.0	22.0	22.0	22.0	22.0	22.0	22.0	22.0	22.0	22.0	22.0	22.0	22.0	22.0	22.0	22.0	21.0	18.0	18.0
31	0.31313133239746094	580.0	318.0	198.0	136.0	102.0	81.0	60.0	53.0	47.0	44.0	41.0	36.0	33.0	32.0	32.0	28.0	27.0	27.0	27.0	26.0	25.0	23.0	22.0	22.0	22.0	22.0	22.0	22.0	22.0	22.0	22.0	22.0	22.0	22.0	22.0	22.0	22.0	22.0	22.0	22.0	22.0	22.0	22.0	22.0	22.0	21.0	18.0	18.0
32	0.3232323229312897	581.0	319.0	199.0	137.0	103.0	83.0	62.0	55.0	48.0	45.0	43.0	37.0	34.0	33.0	33.0	29.0	28.0	28.0	28.0	27.0	26.0	24.0	23.0	23.0	23.0	23.0	23.0	23.0	23.0	23.0	23.0	23.0	23.0	23.0	23.0	23.0	23.0	23.0	23.0	23.0	23.0	23.0	23.0	23.0	23.0	23.0	20.0	20.0
33	0.3333333432674408	581.0	320.0	200.0	138.0	103.0	83.0	62.0	55.0	48.0	45.0	43.0	37.0	34.0	33.0	33.0	29.0	28.0	28.0	28.0	27.0	26.0	24.0	23.0	23.0	23.0	23.0	23.0	23.0	23.0	23.0	23.0	23.0	23.0	23.0	23.0	23.0	23.0	23.0	23.0	23.0	23.0	23.0	23.0	23.0	23.0	23.0	20.0	20.0
34	0.34343433380126953	582.0	320.0	201.0	139.0	104.0	84.0	63.0	56.0	49.0	46.0	44.0	38.0	35.0	34.0	34.0	30.0	29.0	29.0	29.0	28.0	27.0	25.0	24.0	24.0	24.0	24.0	24.0	24.0	24.0	24.0	24.0	24.0	24.0	24.0	24.0	24.0	24.0	24.0	24.0	24.0	24.0	24.0	24.0	24.0	24.0	24.0	21.0	21.0
35	0.35353535413742065	582.0	320.0	201.0	139.0	104.0	84.0	63.0	56.0	49.0	46.0	44.0	38.0	35.0	34.0	34.0	30.0	29.0	29.0	29.0	28.0	27.0	25.0	24.0	24.0	24.0	24.0	24.0	24.0	24.0	24.0	24.0	24.0	24.0	24.0	24.0	24.0	24.0	24.0	24.0	24.0	24.0	24.0	24.0	24.0	24.0	24.0	21.0	21.0
36	0.3636363744735718	582.0	321.0	202.0	140.0	104.0	84.0	63.0	56.0	49.0	46.0	44.0	38.0	35.0	34.0	34.0	30.0	29.0	29.0	29.0	28.0	27.0	25.0	24.0	24.0	24.0	24.0	24.0	24.0	24.0	24.0	24.0	24.0	24.0	24.0	24.0	24.0	24.0	24.0	24.0	24.0	24.0	24.0	24.0	24.0	24.0	24.0	21.0	21.0
37	0.3737373650074005	582.0	321.0	203.0	141.0	104.0	84.0	63.0	56.0	49.0	46.0	44.0	38.0	35.0	34.0	34.0	30.0	29.0	29.0	29.0	28.0	27.0	25.0	24.0	24.0	24.0	24.0	24.0	24.0	24.0	24.0	24.0	24.0	24.0	24.0	24.0	24.0	24.0	24.0	24.0	24.0	24.0	24.0	24.0	24.0	24.0	24.0	21.0	21.0
38	0.38383838534355164	582.0	321.0	203.0	141.0	104.0	84.0	63.0	56.0	49.0	46.0	44.0	38.0	35.0	34.0	34.0	30.0	29.0	29.0	29.0	28.0	27.0	25.0	24.0	24.0	24.0	24.0	24.0	24.0	24.0	24.0	24.0	24.0	24.0	24.0	24.0	24.0	24.0	24.0	24.0	24.0	24.0	24.0	24.0	24.0	24.0	24.0	21.0	21.0
39	0.39393937587738037	582.0	322.0	203.0	141.0	104.0	84.0	63.0	56.0	49.0	46.0	44.0	38.0	35.0	34.0	34.0	30.0	29.0	29.0	29.0	28.0	27.0	25.0	24.0	24.0	24.0	24.0	24.0	24.0	24.0	24.0	24.0	24.0	24.0	24.0	24.0	24.0	24.0	24.0	24.0	24.0	24.0	24.0	24.0	24.0	24.0	24.0	21.0	21.0
40	0.4040403962135315	582.0	322.0	203.0	141.0	104.0	84.0	63.0	56.0	49.0	46.0	44.0	38.0	35.0	34.0	34.0	30.0	29.0	29.0	29.0	28.0	27.0	25.0	24.0	24.0	24.0	24.0	24.0	24.0	24.0	24.0	24.0	24.0	24.0	24.0	24.0	24.0	24.0	24.0	24.0	24.0	24.0	24.0	24.0	24.0	24.0	24.0	22.0	22.0
41	0.4141414165496826	582.0	322.0	203.0	141.0	104.0	84.0	63.0	56.0	49.0	46.0	44.0	38.0	35.0	34.0	34.0	30.0	29.0	29.0	29.0	28.0	27.0	25.0	24.0	24.0	24.0	24.0	24.0	24.0	24.0	24.0	24.0	24.0	24.0	24.0	24.0	24.0	24.0	24.0	24.0	24.0	24.0	24.0	24.0	24.0	24.0	24.0	22.0	22.0
42	0.42424240708351135	583.0	322.0	204.0	142.0	105.0	85.0	64.0	57.0	50.0	47.0	44.0	39.0	36.0	35.0	34.0	30.0	29.0	29.0	29.0	28.0	27.0	25.0	25.0	24.0	24.0	24.0	24.0	24.0	24.0	24.0	24.0	24.0	24.0	24.0	24.0	24.0	24.0	24.0	24.0	24.0	24.0	24.0	24.0	24.0	24.0	24.0	22.0	22.0
43	0.4343434274196625	584.0	322.0	204.0	143.0	106.0	86.0	65.0	58.0	51.0	48.0	45.0	40.0	37.0	36.0	35.0	31.0	30.0	30.0	30.0	29.0	28.0	26.0	26.0	25.0	25.0	25.0	25.0	25.0	25.0	25.0	25.0	25.0	25.0	25.0	25.0	25.0	25.0	25.0	25.0	25.0	25.0	25.0	25.0	25.0	25.0	25.0	23.0	23.0
44	0.4444444477558136	584.0	323.0	205.0	144.0	107.0	88.0	67.0	59.0	52.0	49.0	46.0	41.0	38.0	37.0	36.0	32.0	31.0	31.0	31.0	30.0	29.0	27.0	27.0	26.0	26.0	26.0	26.0	26.0	26.0	26.0	26.0	26.0	26.0	26.0	26.0	26.0	26.0	26.0	26.0	26.0	26.0	26.0	26.0	26.0	26.0	26.0	24.0	24.0
45	0.45454543828964233	584.0	324.0	205.0	144.0	107.0	88.0	67.0	59.0	52.0	49.0	46.0	42.0	39.0	37.0	36.0	32.0	31.0	31.0	31.0	30.0	29.0	27.0	27.0	26.0	26.0	26.0	26.0	26.0	26.0	26.0	26.0	26.0	26.0	26.0	26.0	26.0	26.0	26.0	26.0	26.0	26.0	26.0	26.0	26.0	26.0	26.0	24.0	24.0
46	0.46464645862579346	585.0	325.0	206.0	145.0	108.0	90.0	69.0	61.0	54.0	51.0	48.0	44.0	41.0	39.0	38.0	34.0	33.0	33.0	33.0	32.0	31.0	29.0	29.0	28.0	28.0	28.0	28.0	28.0	28.0	28.0	28.0	28.0	28.0	28.0	28.0	28.0	28.0	28.0	28.0	28.0	28.0	28.0	28.0	28.0	28.0	28.0	26.0	26.0
47	0.4747474789619446	585.0	325.0	206.0	145.0	108.0	90.0	69.0	61.0	54.0	51.0	48.0	44.0	41.0	39.0	38.0	34.0	33.0	33.0	33.0	32.0	31.0	29.0	29.0	28.0	28.0	28.0	28.0	28.0	28.0	28.0	28.0	28.0	28.0	28.0	28.0	28.0	28.0	28.0	28.0	28.0	28.0	28.0	28.0	28.0	28.0	28.0	26.0	26.0
48	0.4848484992980957	585.0	325.0	206.0	145.0	108.0	90.0	69.0	61.0	54.0	51.0	48.0	44.0	41.0	39.0	38.0	34.0	33.0	33.0	33.0	32.0	31.0	29.0	29.0	28.0	28.0	28.0	28.0	28.0	28.0	28.0	28.0	28.0	28.0	28.0	28.0	28.0	28.0	28.0	28.0	28.0	28.0	28.0	28.0	28.0	28.0	28.0	26.0	26.0
49	0.4949495196342468	586.0	325.0	206.0	145.0	108.0	90.0	69.0	61.0	54.0	51.0	48.0	44.0	41.0	39.0	38.0	34.0	33.0	33.0	33.0	32.0	31.0	29.0	29.0	28.0	28.0	28.0	28.0	28.0	28.0	28.0	28.0	28.0	28.0	28.0	28.0	28.0	28.0	28.0	28.0	28.0	28.0	28.0	28.0	28.0	28.0	28.0	26.0	26.0
50	0.505050539970398	586.0	325.0	206.0	145.0	108.0	90.0	69.0	61.0	54.0	51.0	48.0	44.0	41.0	39.0	38.0	34.0	33.0	33.0	33.0	32.0	31.0	29.0	29.0	28.0	28.0	28.0	28.0	28.0	28.0	28.0	28.0	28.0	28.0	28.0	28.0	28.0	28.0	28.0	28.0	28.0	28.0	28.0	28.0	28.0	28.0	28.0	26.0	26.0
51	0.5151515007019043	586.0	325.0	206.0	146.0	108.0	90.0	69.0	61.0	54.0	51.0	48.0	44.0	41.0	39.0	38.0	34.0	33.0	33.0	33.0	32.0	31.0	29.0	29.0	28.0	28.0	28.0	28.0	28.0	28.0	28.0	28.0	28.0	28.0	28.0	28.0	28.0	28.0	28.0	28.0	28.0	28.0	28.0	28.0	28.0	28.0	28.0	26.0	26.0
52	0.5252525210380554	587.0	326.0	207.0	147.0	109.0	91.0	70.0	62.0	55.0	52.0	49.0	44.0	41.0	39.0	38.0	34.0	33.0	33.0	33.0	32.0	31.0	29.0	29.0	28.0	28.0	28.0	28.0	28.0	28.0	28.0	28.0	28.0	28.0	28.0	28.0	28.0	28.0	28.0	28.0	28.0	28.0	28.0	28.0	28.0	28.0	28.0	26.0	26.0
53	0.5353535413742065	587.0	326.0	209.0	149.0	110.0	92.0	72.0	64.0	57.0	54.0	51.0	46.0	43.0	41.0	40.0	36.0	35.0	35.0	35.0	35.0	33.0	31.0	31.0	30.0	30.0	30.0	30.0	30.0	30.0	30.0	30.0	30.0	30.0	30.0	30.0	30.0	30.0	30.0	30.0	30.0	30.0	30.0	30.0	30.0	30.0	30.0	28.0	28.0
54	0.5454545617103577	588.0	327.0	210.0	150.0	111.0	93.0	73.0	65.0	58.0	55.0	52.0	47.0	44.0	42.0	41.0	37.0	36.0	36.0	36.0	36.0	34.0	32.0	32.0	31.0	31.0	31.0	31.0	31.0	31.0	31.0	31.0	31.0	31.0	31.0	31.0	31.0	31.0	31.0	31.0	31.0	31.0	31.0	31.0	31.0	31.0	31.0	29.0	29.0
55	0.5555555820465088	588.0	327.0	210.0	150.0	111.0	93.0	73.0	65.0	58.0	55.0	52.0	47.0	44.0	42.0	41.0	37.0	36.0	36.0	36.0	36.0	34.0	32.0	32.0	31.0	31.0	31.0	31.0	31.0	31.0	31.0	31.0	31.0	31.0	31.0	31.0	31.0	31.0	31.0	31.0	31.0	31.0	31.0	31.0	31.0	31.0	31.0	29.0	29.0
56	0.5656565427780151	588.0	328.0	210.0	150.0	111.0	93.0	73.0	65.0	58.0	55.0	52.0	47.0	44.0	42.0	41.0	38.0	37.0	37.0	37.0	37.0	35.0	33.0	33.0	32.0	32.0	32.0	32.0	32.0	32.0	32.0	32.0	32.0	32.0	32.0	32.0	32.0	32.0	32.0	32.0	32.0	32.0	32.0	32.0	32.0	32.0	32.0	30.0	30.0
57	0.5757575631141663	589.0	328.0	210.0	150.0	111.0	93.0	73.0	65.0	58.0	55.0	52.0	47.0	44.0	42.0	41.0	38.0	37.0	37.0	37.0	37.0	36.0	34.0	34.0	33.0	33.0	33.0	33.0	33.0	33.0	33.0	33.0	33.0	33.0	33.0	33.0	33.0	33.0	33.0	33.0	33.0	33.0	33.0	33.0	33.0	33.0	33.0	31.0	31.0
58	0.5858585834503174	590.0	328.0	210.0	150.0	111.0	93.0	73.0	65.0	58.0	55.0	52.0	47.0	44.0	42.0	41.0	38.0	37.0	37.0	37.0	37.0	36.0	34.0	34.0	33.0	33.0	33.0	33.0	33.0	33.0	33.0	33.0	33.0	33.0	33.0	33.0	33.0	33.0	33.0	33.0	33.0	33.0	33.0	33.0	33.0	33.0	33.0	31.0	31.0
59	0.5959595441818237	590.0	328.0	210.0	150.0	111.0	93.0	73.0	66.0	59.0	55.0	52.0	47.0	44.0	42.0	41.0	38.0	37.0	37.0	37.0	37.0	36.0	34.0	34.0	33.0	33.0	33.0	33.0	33.0	33.0	33.0	33.0	33.0	33.0	33.0	33.0	33.0	33.0	33.0	33.0	33.0	33.0	33.0	33.0	33.0	33.0	33.0	31.0	31.0
60	0.6060605645179749	591.0	329.0	210.0	150.0	111.0	93.0	73.0	66.0	60.0	56.0	53.0	48.0	45.0	43.0	42.0	39.0	38.0	38.0	38.0	38.0	37.0	35.0	35.0	34.0	34.0	34.0	34.0	34.0	34.0	34.0	34.0	34.0	34.0	34.0	34.0	34.0	34.0	34.0	34.0	34.0	34.0	34.0	34.0	34.0	34.0	34.0	32.0	32.0
61	0.616161584854126	593.0	332.0	213.0	153.0	114.0	96.0	76.0	69.0	63.0	59.0	56.0	51.0	48.0	46.0	45.0	42.0	41.0	41.0	41.0	41.0	40.0	38.0	38.0	37.0	37.0	37.0	37.0	37.0	37.0	37.0	37.0	37.0	37.0	37.0	37.0	37.0	37.0	37.0	37.0	37.0	37.0	37.0	37.0	37.0	37.0	37.0	35.0	35.0
62	0.6262626051902771	593.0	332.0	213.0	153.0	114.0	97.0	77.0	70.0	64.0	59.0	56.0	52.0	50.0	48.0	47.0	45.0	44.0	44.0	44.0	44.0	43.0	41.0	41.0	40.0	40.0	40.0	40.0	40.0	40.0	40.0	40.0	40.0	40.0	40.0	40.0	40.0	40.0	40.0	40.0	40.0	40.0	40.0	40.0	40.0	40.0	40.0	38.0	38.0
63	0.6363636255264282	593.0	332.0	213.0	153.0	115.0	99.0	78.0	72.0	66.0	61.0	58.0	54.0	52.0	50.0	49.0	47.0	46.0	46.0	46.0	46.0	45.0	43.0	43.0	42.0	42.0	42.0	42.0	42.0	42.0	42.0	42.0	42.0	42.0	42.0	42.0	42.0	42.0	42.0	42.0	42.0	42.0	42.0	42.0	42.0	42.0	42.0	40.0	40.0
64	0.6464646458625793	595.0	333.0	213.0	153.0	115.0	99.0	78.0	72.0	66.0	61.0	58.0	54.0	52.0	50.0	49.0	47.0	46.0	46.0	46.0	46.0	45.0	43.0	43.0	42.0	42.0	42.0	42.0	42.0	42.0	42.0	42.0	42.0	42.0	42.0	42.0	42.0	42.0	42.0	42.0	42.0	42.0	42.0	42.0	42.0	42.0	42.0	40.0	40.0
65	0.6565656661987305	596.0	334.0	214.0	154.0	116.0	100.0	79.0	73.0	67.0	62.0	59.0	55.0	53.0	51.0	50.0	48.0	47.0	47.0	47.0	47.0	46.0	44.0	44.0	43.0	43.0	43.0	43.0	43.0	43.0	43.0	43.0	43.0	43.0	43.0	43.0	43.0	43.0	43.0	43.0	43.0	43.0	43.0	43.0	43.0	43.0	43.0	41.0	41.0
66	0.6666666865348816	598.0	337.0	216.0	156.0	118.0	102.0	81.0	75.0	69.0	64.0	61.0	57.0	55.0	53.0	52.0	50.0	49.0	49.0	49.0	49.0	48.0	46.0	46.0	45.0	45.0	45.0	45.0	45.0	45.0	45.0	45.0	45.0	45.0	45.0	45.0	45.0	45.0	45.0	45.0	45.0	45.0	45.0	45.0	45.0	45.0	45.0	43.0	43.0
67	0.6767677068710327	598.0	338.0	218.0	158.0	120.0	104.0	83.0	77.0	71.0	66.0	63.0	59.0	57.0	55.0	54.0	52.0	51.0	51.0	51.0	51.0	50.0	48.0	48.0	47.0	47.0	47.0	47.0	47.0	47.0	47.0	47.0	47.0	47.0	47.0	47.0	47.0	47.0	47.0	47.0	47.0	47.0	47.0	47.0	47.0	47.0	47.0	45.0	45.0
68	0.6868686676025391	598.0	338.0	218.0	159.0	121.0	104.0	83.0	77.0	72.0	67.0	65.0	61.0	59.0	57.0	56.0	54.0	53.0	53.0	53.0	53.0	52.0	50.0	50.0	49.0	49.0	49.0	49.0	49.0	49.0	49.0	49.0	49.0	49.0	49.0	49.0	49.0	49.0	49.0	49.0	49.0	49.0	49.0	49.0	49.0	49.0	49.0	47.0	47.0
69	0.6969696879386902	601.0	341.0	222.0	164.0	126.0	109.0	88.0	82.0	77.0	72.0	70.0	66.0	64.0	62.0	61.0	59.0	58.0	58.0	58.0	58.0	57.0	55.0	55.0	55.0	55.0	55.0	55.0	55.0	55.0	55.0	55.0	55.0	55.0	55.0	55.0	55.0	55.0	55.0	55.0	55.0	55.0	55.0	55.0	55.0	55.0	55.0	53.0	53.0
70	0.7070707082748413	602.0	345.0	226.0	167.0	129.0	113.0	92.0	86.0	81.0	76.0	74.0	70.0	68.0	67.0	66.0	64.0	63.0	63.0	63.0	63.0	62.0	60.0	60.0	60.0	60.0	60.0	60.0	60.0	60.0	60.0	60.0	60.0	60.0	60.0	60.0	60.0	60.0	60.0	60.0	60.0	60.0	60.0	60.0	60.0	60.0	60.0	58.0	58.0
71	0.7171717286109924	603.0	346.0	228.0	169.0	131.0	115.0	94.0	88.0	83.0	78.0	76.0	72.0	70.0	69.0	68.0	66.0	65.0	65.0	65.0	65.0	64.0	62.0	62.0	62.0	62.0	62.0	62.0	62.0	62.0	62.0	62.0	62.0	62.0	62.0	62.0	62.0	62.0	62.0	62.0	62.0	62.0	62.0	62.0	62.0	62.0	62.0	60.0	60.0
72	0.7272727489471436	606.0	347.0	231.0	173.0	135.0	119.0	98.0	92.0	87.0	82.0	80.0	76.0	74.0	73.0	72.0	70.0	70.0	70.0	70.0	70.0	69.0	67.0	67.0	67.0	67.0	67.0	67.0	67.0	67.0	67.0	67.0	67.0	67.0	67.0	67.0	67.0	67.0	67.0	67.0	67.0	67.0	67.0	67.0	67.0	67.0	67.0	65.0	65.0
73	0.7373737692832947	608.0	348.0	232.0	174.0	137.0	121.0	100.0	94.0	89.0	84.0	82.0	78.0	76.0	75.0	74.0	72.0	72.0	72.0	72.0	72.0	71.0	69.0	69.0	69.0	69.0	69.0	69.0	69.0	69.0	69.0	69.0	69.0	69.0	69.0	69.0	69.0	69.0	69.0	69.0	69.0	69.0	69.0	69.0	69.0	69.0	69.0	67.0	67.0
74	0.7474747896194458	610.0	351.0	236.0	178.0	141.0	125.0	104.0	98.0	93.0	88.0	86.0	82.0	80.0	79.0	78.0	76.0	76.0	76.0	76.0	76.0	75.0	73.0	73.0	73.0	73.0	73.0	73.0	73.0	73.0	73.0	73.0	73.0	73.0	73.0	73.0	73.0	73.0	73.0	73.0	73.0	73.0	73.0	73.0	73.0	73.0	73.0	71.0	71.0
75	0.7575757503509521	616.0	357.0	243.0	185.0	148.0	132.0	112.0	106.0	101.0	96.0	94.0	90.0	88.0	87.0	87.0	85.0	85.0	85.0	85.0	85.0	84.0	82.0	82.0	82.0	82.0	82.0	82.0	82.0	82.0	82.0	82.0	82.0	82.0	82.0	82.0	82.0	82.0	82.0	82.0	82.0	82.0	82.0	82.0	82.0	82.0	82.0	80.0	80.0
76	0.7676767706871033	621.0	364.0	251.0	193.0	156.0	140.0	120.0	114.0	109.0	104.0	102.0	98.0	96.0	95.0	95.0	93.0	93.0	93.0	93.0	93.0	92.0	90.0	90.0	90.0	90.0	90.0	90.0	90.0	90.0	90.0	90.0	90.0	90.0	90.0	90.0	90.0	90.0	90.0	90.0	90.0	90.0	90.0	90.0	90.0	90.0	90.0	88.0	88.0
77	0.7777777910232544	625.0	368.0	255.0	197.0	160.0	144.0	124.0	118.0	114.0	110.0	108.0	105.0	103.0	102.0	102.0	100.0	100.0	100.0	100.0	100.0	99.0	97.0	97.0	97.0	97.0	97.0	97.0	97.0	97.0	97.0	97.0	97.0	97.0	97.0	97.0	97.0	97.0	97.0	97.0	97.0	97.0	97.0	97.0	97.0	97.0	97.0	95.0	95.0
78	0.7878788113594055	628.0	371.0	259.0	201.0	164.0	148.0	129.0	123.0	119.0	115.0	113.0	110.0	108.0	107.0	107.0	105.0	105.0	105.0	105.0	105.0	104.0	102.0	102.0	102.0	102.0	102.0	102.0	102.0	102.0	102.0	102.0	102.0	102.0	102.0	102.0	102.0	102.0	102.0	102.0	102.0	102.0	102.0	102.0	102.0	102.0	102.0	100.0	100.0
79	0.7979798316955566	630.0	373.0	263.0	205.0	168.0	152.0	133.0	127.0	123.0	119.0	117.0	114.0	112.0	111.0	111.0	109.0	109.0	109.0	109.0	109.0	108.0	106.0	106.0	106.0	106.0	106.0	106.0	106.0	106.0	106.0	106.0	106.0	106.0	106.0	106.0	106.0	106.0	106.0	106.0	106.0	106.0	106.0	106.0	106.0	106.0	106.0	104.0	104.0
80	0.808080792427063	636.0	381.0	272.0	213.0	178.0	162.0	143.0	137.0	133.0	129.0	127.0	124.0	122.0	121.0	121.0	119.0	119.0	119.0	119.0	119.0	118.0	116.0	116.0	116.0	116.0	116.0	116.0	116.0	116.0	116.0	116.0	116.0	116.0	116.0	116.0	116.0	116.0	116.0	116.0	116.0	116.0	116.0	116.0	116.0	116.0	116.0	114.0	114.0
81	0.8181818127632141	642.0	388.0	279.0	221.0	186.0	170.0	151.0	145.0	141.0	137.0	135.0	132.0	130.0	129.0	129.0	127.0	127.0	127.0	127.0	127.0	126.0	125.0	125.0	125.0	125.0	125.0	125.0	125.0	125.0	125.0	125.0	125.0	125.0	125.0	125.0	125.0	125.0	125.0	125.0	125.0	125.0	125.0	125.0	125.0	125.0	125.0	123.0	123.0
82	0.8282828330993652	643.0	392.0	283.0	225.0	192.0	176.0	157.0	151.0	147.0	143.0	141.0	138.0	136.0	135.0	135.0	133.0	133.0	133.0	133.0	133.0	132.0	131.0	131.0	131.0	131.0	131.0	131.0	131.0	131.0	131.0	131.0	131.0	131.0	131.0	131.0	131.0	131.0	131.0	131.0	131.0	131.0	131.0	131.0	131.0	131.0	131.0	129.0	129.0
83	0.8383837938308716	647.0	396.0	287.0	230.0	197.0	182.0	163.0	157.0	153.0	149.0	147.0	144.0	142.0	141.0	141.0	139.0	139.0	139.0	139.0	139.0	138.0	137.0	137.0	137.0	137.0	137.0	137.0	137.0	137.0	137.0	137.0	137.0	137.0	137.0	137.0	137.0	137.0	137.0	137.0	137.0	137.0	137.0	137.0	137.0	137.0	137.0	135.0	135.0
84	0.8484848141670227	653.0	403.0	294.0	237.0	205.0	190.0	171.0	165.0	161.0	157.0	155.0	152.0	150.0	149.0	149.0	148.0	148.0	148.0	148.0	148.0	147.0	146.0	146.0	146.0	146.0	146.0	146.0	146.0	146.0	146.0	146.0	146.0	146.0	146.0	146.0	146.0	146.0	146.0	146.0	146.0	146.0	146.0	146.0	146.0	146.0	146.0	144.0	144.0
85	0.8585858345031738	661.0	413.0	303.0	247.0	215.0	200.0	181.0	175.0	171.0	167.0	165.0	162.0	160.0	159.0	159.0	158.0	158.0	158.0	158.0	158.0	157.0	156.0	156.0	156.0	156.0	156.0	156.0	156.0	156.0	156.0	156.0	156.0	156.0	156.0	156.0	156.0	156.0	156.0	156.0	156.0	156.0	156.0	156.0	156.0	156.0	156.0	154.0	154.0
86	0.868686854839325	672.0	424.0	315.0	259.0	228.0	213.0	194.0	188.0	184.0	181.0	179.0	176.0	175.0	174.0	174.0	173.0	173.0	173.0	173.0	173.0	172.0	171.0	171.0	171.0	171.0	171.0	171.0	171.0	171.0	171.0	171.0	171.0	171.0	171.0	171.0	171.0	171.0	171.0	171.0	171.0	171.0	171.0	171.0	171.0	171.0	171.0	169.0	169.0
87	0.8787878751754761	683.0	436.0	328.0	273.0	243.0	229.0	211.0	205.0	201.0	198.0	196.0	193.0	192.0	191.0	191.0	190.0	190.0	190.0	190.0	190.0	189.0	188.0	188.0	188.0	188.0	188.0	188.0	188.0	188.0	188.0	188.0	188.0	188.0	188.0	188.0	188.0	188.0	188.0	188.0	188.0	188.0	188.0	188.0	188.0	188.0	188.0	186.0	186.0
88	0.8888888955116272	692.0	448.0	341.0	288.0	258.0	243.0	225.0	219.0	215.0	212.0	211.0	208.0	207.0	206.0	206.0	205.0	205.0	205.0	205.0	205.0	204.0	203.0	203.0	203.0	203.0	203.0	203.0	203.0	203.0	203.0	203.0	203.0	203.0	203.0	203.0	203.0	203.0	203.0	203.0	203.0	203.0	203.0	203.0	203.0	203.0	203.0	201.0	201.0
89	0.8989899158477783	707.0	467.0	360.0	308.0	278.0	264.0	248.0	243.0	239.0	236.0	235.0	232.0	231.0	230.0	230.0	229.0	229.0	229.0	229.0	229.0	228.0	227.0	227.0	227.0	227.0	227.0	227.0	227.0	227.0	227.0	227.0	227.0	227.0	227.0	227.0	227.0	227.0	227.0	227.0	227.0	227.0	227.0	227.0	227.0	227.0	227.0	225.0	225.0
90	0.9090909361839294	718.0	484.0	377.0	325.0	296.0	282.0	266.0	261.0	257.0	254.0	254.0	251.0	250.0	249.0	249.0	248.0	248.0	248.0	248.0	248.0	247.0	246.0	246.0	246.0	246.0	246.0	246.0	246.0	246.0	246.0	246.0	246.0	246.0	246.0	246.0	246.0	246.0	246.0	246.0	246.0	246.0	246.0	246.0	246.0	246.0	246.0	244.0	244.0
91	0.9191919565200806	745.0	515.0	414.0	361.0	333.0	319.0	303.0	298.0	295.0	292.0	292.0	288.0	287.0	286.0	286.0	285.0	285.0	285.0	285.0	285.0	284.0	283.0	283.0	283.0	283.0	283.0	283.0	283.0	283.0	283.0	283.0	283.0	283.0	283.0	283.0	283.0	283.0	283.0	283.0	283.0	283.0	283.0	283.0	283.0	283.0	283.0	281.0	281.0
92	0.9292929172515869	762.0	536.0	436.0	384.0	357.0	343.0	327.0	322.0	319.0	316.0	316.0	312.0	311.0	310.0	310.0	309.0	309.0	309.0	309.0	309.0	308.0	307.0	307.0	307.0	307.0	307.0	307.0	307.0	307.0	307.0	307.0	307.0	307.0	307.0	307.0	307.0	307.0	307.0	307.0	307.0	307.0	307.0	307.0	307.0	307.0	307.0	305.0	305.0
93	0.939393937587738	786.0	566.0	468.0	416.0	389.0	376.0	361.0	356.0	353.0	350.0	350.0	346.0	345.0	344.0	344.0	343.0	343.0	343.0	343.0	343.0	342.0	341.0	341.0	341.0	341.0	341.0	341.0	341.0	341.0	341.0	341.0	341.0	341.0	341.0	341.0	341.0	341.0	341.0	341.0	341.0	341.0	341.0	341.0	341.0	341.0	341.0	340.0	340.0
94	0.9494949579238892	818.0	600.0	507.0	458.0	431.0	418.0	403.0	399.0	396.0	393.0	393.0	390.0	389.0	389.0	389.0	388.0	388.0	388.0	388.0	388.0	387.0	386.0	386.0	386.0	386.0	386.0	386.0	386.0	386.0	386.0	386.0	386.0	386.0	386.0	386.0	386.0	386.0	386.0	386.0	386.0	386.0	386.0	386.0	386.0	386.0	386.0	385.0	385.0
95	0.9595959782600403	861.0	647.0	557.0	509.0	485.0	472.0	459.0	456.0	453.0	450.0	450.0	448.0	448.0	448.0	448.0	447.0	447.0	447.0	447.0	447.0	446.0	445.0	445.0	445.0	445.0	445.0	445.0	445.0	445.0	445.0	445.0	445.0	445.0	445.0	445.0	445.0	445.0	445.0	445.0	445.0	445.0	445.0	445.0	445.0	445.0	445.0	444.0	444.0
96	0.9696969985961914	910.0	701.0	617.0	572.0	549.0	538.0	526.0	523.0	520.0	518.0	518.0	516.0	516.0	516.0	516.0	515.0	515.0	515.0	515.0	515.0	514.0	513.0	513.0	513.0	513.0	513.0	513.0	513.0	513.0	513.0	513.0	513.0	513.0	513.0	513.0	513.0	513.0	513.0	513.0	513.0	513.0	513.0	513.0	513.0	513.0	513.0	512.0	512.0
97	0.9797979593276978	971.0	773.0	693.0	651.0	632.0	619.0	607.0	605.0	602.0	601.0	601.0	600.0	600.0	600.0	600.0	599.0	599.0	599.0	599.0	599.0	598.0	597.0	597.0	597.0	597.0	597.0	597.0	597.0	597.0	597.0	597.0	597.0	597.0	597.0	597.0	597.0	597.0	597.0	597.0	597.0	597.0	597.0	597.0	597.0	597.0	597.0	596.0	596.0
98	0.9898989796638489	1056.0	871.0	797.0	758.0	740.0	729.0	718.0	716.0	713.0	712.0	712.0	711.0	711.0	711.0	711.0	710.0	710.0	710.0	710.0	710.0	709.0	709.0	709.0	709.0	709.0	709.0	709.0	709.0	709.0	709.0	709.0	709.0	709.0	709.0	709.0	709.0	709.0	709.0	709.0	709.0	709.0	709.0	709.0	709.0	709.0	709.0	708.0	708.0
99	1.0	0.0	0.0	0.0	0.0	0.0	0.0	0.0	0.0	0.0	0.0	0.0	0.0	0.0	0.0	0.0	0.0	0.0	0.0	0.0	0.0	0.0	0.0	0.0	0.0	0.0	0.0	0.0	0.0	0.0	0.0	0.0	0.0	0.0	0.0	0.0	0.0	0.0	0.0	0.0	0.0	0.0	0.0	0.0	0.0	0.0	0.0	0.0	0.0
[truncated: 52 more columns]
