# Supplementary material for: The hair cell analysis toolbox is a precise and fully automated pipeline for whole cochlea hair cell quantification
Source: PLoS Biol. 2023 Mar 22;21(3):e3002041. doi: 10.1371/journal.pbio.3002041 (PMC10069775; doi:10.1371/journal.pbio.3002041)
Supplement: S1 Data — A compressed folder with spreadsheets containing, in separate files, the underlying numerical data and statistical analysis for Figs 1G, 3E, 3F, 3G, 4F, 4H, 5A, 5B, 5C, 6A, 6B, S1B, S1C, S1D, S1E, S1F. (ZIP) [file pbio.3002041.s004.zip › Figure S1BCDEF/Figure S1DEF/figureS1DEF_1_false_positive.csv]

	cell_thr	nms_thr_0.0	nms_thr_0.010101010091602802	nms_thr_0.020202020183205605	nms_thr_0.03030303120613098	nms_thr_0.04040404036641121	nms_thr_0.05050504952669144	nms_thr_0.06060606241226196	nms_thr_0.07070706784725189	nms_thr_0.08080808073282242	nms_thr_0.09090909361839294	nms_thr_0.10101009905338287	nms_thr_0.1111111119389534	nms_thr_0.12121212482452393	nms_thr_0.13131313025951385	nms_thr_0.14141413569450378	nms_thr_0.1515151560306549	nms_thr_0.16161616146564484	nms_thr_0.17171716690063477	nms_thr_0.1818181872367859	nms_thr_0.19191919267177582	nms_thr_0.20202019810676575	nms_thr_0.21212121844291687	nms_thr_0.2222222238779068	nms_thr_0.23232322931289673	nms_thr_0.24242424964904785	nms_thr_0.252525269985199	nms_thr_0.2626262605190277	nms_thr_0.27272728085517883	nms_thr_0.28282830119132996	nms_thr_0.2929292917251587	nms_thr_0.3030303120613098	nms_thr_0.31313133239746094	nms_thr_0.3232323229312897	nms_thr_0.3333333432674408	nms_thr_0.34343433380126953	nms_thr_0.35353535413742065	nms_thr_0.3636363744735718	nms_thr_0.3737373650074005	nms_thr_0.38383838534355164	nms_thr_0.39393937587738037	nms_thr_0.4040403962135315	nms_thr_0.4141414165496826	nms_thr_0.42424240708351135	nms_thr_0.4343434274196625	nms_thr_0.4444444477558136	nms_thr_0.45454543828964233	nms_thr_0.46464645862579346	nms_thr_0.4747474789619446
0	0.0	1127.0	1169.0	1241.0	1296.0	1358.0	1415.0	1474.0	1526.0	1592.0	1653.0	1711.0	1764.0	1810.0	1879.0	1961.0	2036.0	2106.0	2180.0	2262.0	2332.0	2436.0	2535.0	2604.0	2669.0	2754.0	2828.0	2916.0	2978.0	3021.0	3091.0	3199.0	3291.0	3367.0	3456.0	3552.0	3653.0	3781.0	3951.0	4125.0	4374.0	4577.0	4809.0	5116.0	5444.0	5847.0	6357.0	6888.0	7342.0
1	0.010101010091602802	1127.0	1169.0	1241.0	1296.0	1358.0	1415.0	1474.0	1526.0	1592.0	1653.0	1711.0	1764.0	1810.0	1879.0	1961.0	2036.0	2106.0	2180.0	2262.0	2332.0	2436.0	2535.0	2604.0	2669.0	2754.0	2828.0	2916.0	2978.0	3021.0	3091.0	3199.0	3291.0	3367.0	3456.0	3552.0	3653.0	3781.0	3951.0	4125.0	4374.0	4577.0	4809.0	5116.0	5444.0	5847.0	6357.0	6888.0	7342.0
2	0.020202020183205605	1127.0	1169.0	1241.0	1296.0	1358.0	1415.0	1474.0	1526.0	1592.0	1653.0	1711.0	1764.0	1810.0	1879.0	1961.0	2036.0	2106.0	2180.0	2262.0	2332.0	2436.0	2535.0	2604.0	2669.0	2754.0	2828.0	2916.0	2978.0	3021.0	3091.0	3199.0	3291.0	3367.0	3456.0	3552.0	3653.0	3781.0	3951.0	4125.0	4374.0	4577.0	4809.0	5116.0	5444.0	5847.0	6357.0	6888.0	7342.0
3	0.03030303120613098	1127.0	1169.0	1241.0	1296.0	1358.0	1415.0	1474.0	1526.0	1592.0	1653.0	1711.0	1764.0	1810.0	1879.0	1961.0	2036.0	2106.0	2180.0	2262.0	2332.0	2436.0	2535.0	2604.0	2669.0	2754.0	2828.0	2916.0	2978.0	3021.0	3091.0	3199.0	3291.0	3367.0	3456.0	3552.0	3653.0	3781.0	3951.0	4125.0	4374.0	4577.0	4809.0	5116.0	5444.0	5847.0	6357.0	6888.0	7342.0
4	0.04040404036641121	1127.0	1169.0	1241.0	1296.0	1358.0	1415.0	1474.0	1526.0	1592.0	1653.0	1711.0	1764.0	1810.0	1879.0	1961.0	2036.0	2106.0	2180.0	2262.0	2332.0	2436.0	2535.0	2604.0	2669.0	2754.0	2828.0	2916.0	2978.0	3021.0	3091.0	3199.0	3291.0	3367.0	3456.0	3552.0	3653.0	3781.0	3951.0	4125.0	4374.0	4577.0	4809.0	5116.0	5444.0	5847.0	6357.0	6888.0	7342.0
5	0.05050504952669144	1119.0	1161.0	1235.0	1290.0	1352.0	1408.0	1467.0	1516.0	1582.0	1642.0	1700.0	1754.0	1798.0	1867.0	1949.0	2023.0	2092.0	2167.0	2249.0	2322.0	2424.0	2520.0	2589.0	2656.0	2740.0	2814.0	2900.0	2960.0	3000.0	3070.0	3179.0	3271.0	3346.0	3432.0	3527.0	3628.0	3754.0	3925.0	4098.0	4345.0	4546.0	4780.0	5085.0	5410.0	5804.0	6312.0	6844.0	7294.0
6	0.06060606241226196	1004.0	1038.0	1100.0	1144.0	1198.0	1249.0	1295.0	1340.0	1400.0	1453.0	1508.0	1552.0	1596.0	1661.0	1725.0	1796.0	1856.0	1913.0	1985.0	2055.0	2146.0	2232.0	2294.0	2355.0	2429.0	2487.0	2565.0	2616.0	2657.0	2724.0	2813.0	2894.0	2962.0	3032.0	3113.0	3197.0	3306.0	3463.0	3621.0	3846.0	4012.0	4210.0	4457.0	4737.0	5085.0	5560.0	6045.0	6458.0
7	0.07070706784725189	913.0	949.0	998.0	1040.0	1087.0	1134.0	1175.0	1222.0	1274.0	1317.0	1360.0	1403.0	1437.0	1494.0	1557.0	1617.0	1664.0	1717.0	1783.0	1849.0	1931.0	2009.0	2063.0	2110.0	2178.0	2241.0	2307.0	2351.0	2382.0	2444.0	2517.0	2588.0	2639.0	2700.0	2768.0	2838.0	2934.0	3067.0	3206.0	3416.0	3571.0	3739.0	3938.0	4183.0	4502.0	4948.0	5394.0	5774.0
8	0.08080808073282242	830.0	860.0	911.0	948.0	996.0	1036.0	1071.0	1110.0	1158.0	1193.0	1233.0	1269.0	1306.0	1356.0	1410.0	1459.0	1504.0	1550.0	1604.0	1651.0	1720.0	1788.0	1838.0	1884.0	1942.0	2001.0	2061.0	2102.0	2129.0	2184.0	2249.0	2314.0	2364.0	2413.0	2470.0	2533.0	2622.0	2740.0	2872.0	3052.0	3190.0	3328.0	3495.0	3703.0	3988.0	4395.0	4801.0	5149.0
9	0.09090909361839294	753.0	779.0	821.0	854.0	901.0	940.0	972.0	1007.0	1049.0	1083.0	1117.0	1155.0	1182.0	1228.0	1276.0	1324.0	1361.0	1407.0	1451.0	1499.0	1560.0	1616.0	1667.0	1706.0	1762.0	1816.0	1873.0	1907.0	1930.0	1983.0	2039.0	2103.0	2148.0	2191.0	2234.0	2288.0	2369.0	2479.0	2597.0	2768.0	2893.0	3022.0	3168.0	3356.0	3608.0	3980.0	4357.0	4680.0
10	0.10101009905338287	701.0	724.0	756.0	784.0	827.0	858.0	890.0	922.0	965.0	993.0	1025.0	1064.0	1091.0	1123.0	1167.0	1206.0	1239.0	1279.0	1324.0	1365.0	1418.0	1470.0	1520.0	1553.0	1604.0	1655.0	1707.0	1736.0	1757.0	1812.0	1869.0	1925.0	1966.0	2011.0	2049.0	2103.0	2175.0	2276.0	2389.0	2543.0	2654.0	2776.0	2905.0	3073.0	3308.0	3649.0	3998.0	4299.0
11	0.1111111119389534	644.0	665.0	700.0	729.0	768.0	794.0	821.0	853.0	896.0	926.0	955.0	987.0	1013.0	1047.0	1082.0	1118.0	1148.0	1187.0	1228.0	1260.0	1307.0	1352.0	1396.0	1430.0	1481.0	1527.0	1577.0	1603.0	1624.0	1676.0	1736.0	1788.0	1828.0	1868.0	1902.0	1949.0	2019.0	2112.0	2218.0	2367.0	2469.0	2580.0	2694.0	2841.0	3052.0	3377.0	3706.0	3988.0
12	0.12121212482452393	614.0	635.0	667.0	691.0	728.0	756.0	778.0	801.0	840.0	866.0	895.0	924.0	948.0	983.0	1017.0	1055.0	1077.0	1108.0	1146.0	1178.0	1221.0	1265.0	1308.0	1339.0	1386.0	1433.0	1482.0	1505.0	1521.0	1568.0	1622.0	1671.0	1709.0	1743.0	1772.0	1821.0	1883.0	1964.0	2061.0	2202.0	2298.0	2400.0	2498.0	2633.0	2821.0	3122.0	3435.0	3702.0
13	0.13131313025951385	566.0	586.0	618.0	638.0	671.0	699.0	715.0	739.0	772.0	801.0	828.0	857.0	878.0	908.0	940.0	974.0	996.0	1024.0	1056.0	1083.0	1122.0	1157.0	1198.0	1229.0	1271.0	1316.0	1356.0	1379.0	1396.0	1442.0	1490.0	1540.0	1576.0	1605.0	1633.0	1675.0	1732.0	1812.0	1904.0	2035.0	2127.0	2222.0	2304.0	2423.0	2586.0	2857.0	3139.0	3388.0
14	0.14141413569450378	525.0	544.0	573.0	590.0	622.0	654.0	670.0	690.0	721.0	751.0	773.0	799.0	817.0	843.0	871.0	901.0	924.0	950.0	975.0	996.0	1034.0	1073.0	1113.0	1133.0	1174.0	1213.0	1251.0	1270.0	1287.0	1330.0	1374.0	1424.0	1457.0	1482.0	1507.0	1547.0	1603.0	1677.0	1762.0	1878.0	1971.0	2052.0	2130.0	2241.0	2391.0	2628.0	2878.0	3109.0
15	0.1515151560306549	488.0	505.0	530.0	551.0	580.0	609.0	622.0	639.0	674.0	698.0	720.0	740.0	754.0	779.0	804.0	836.0	858.0	883.0	904.0	923.0	959.0	994.0	1030.0	1051.0	1085.0	1121.0	1154.0	1170.0	1184.0	1225.0	1268.0	1317.0	1350.0	1373.0	1395.0	1430.0	1477.0	1547.0	1628.0	1742.0	1823.0	1895.0	1972.0	2069.0	2190.0	2387.0	2606.0	2828.0
16	0.16161616146564484	435.0	448.0	475.0	489.0	519.0	538.0	553.0	574.0	608.0	634.0	652.0	669.0	685.0	706.0	728.0	746.0	763.0	786.0	802.0	817.0	850.0	881.0	910.0	929.0	958.0	997.0	1029.0	1046.0	1062.0	1093.0	1137.0	1178.0	1206.0	1226.0	1246.0	1277.0	1320.0	1381.0	1456.0	1558.0	1620.0	1688.0	1754.0	1840.0	1952.0	2108.0	2288.0	2487.0
17	0.17171716690063477	382.0	392.0	412.0	428.0	457.0	474.0	484.0	504.0	536.0	558.0	575.0	590.0	602.0	617.0	640.0	649.0	666.0	685.0	695.0	706.0	726.0	753.0	781.0	795.0	824.0	855.0	882.0	892.0	904.0	930.0	968.0	994.0	1015.0	1032.0	1050.0	1078.0	1119.0	1171.0	1237.0	1324.0	1377.0	1437.0	1483.0	1557.0	1644.0	1751.0	1909.0	2059.0
18	0.1818181872367859	348.0	353.0	368.0	382.0	406.0	419.0	429.0	443.0	465.0	482.0	497.0	506.0	518.0	533.0	551.0	560.0	574.0	595.0	602.0	609.0	625.0	645.0	664.0	676.0	700.0	725.0	748.0	757.0	767.0	788.0	818.0	837.0	854.0	870.0	888.0	909.0	941.0	982.0	1040.0	1115.0	1158.0	1202.0	1229.0	1281.0	1337.0	1428.0	1539.0	1645.0
19	0.19191919267177582	300.0	303.0	314.0	324.0	339.0	347.0	357.0	367.0	385.0	403.0	415.0	428.0	434.0	445.0	463.0	463.0	476.0	494.0	504.0	511.0	523.0	537.0	549.0	561.0	581.0	604.0	614.0	619.0	629.0	650.0	671.0	684.0	699.0	711.0	724.0	744.0	768.0	792.0	839.0	893.0	933.0	957.0	980.0	1014.0	1054.0	1113.0	1199.0	1269.0
20	0.20202019810676575	273.0	274.0	284.0	289.0	302.0	309.0	323.0	334.0	348.0	364.0	373.0	383.0	389.0	400.0	413.0	414.0	421.0	440.0	445.0	450.0	458.0	473.0	481.0	490.0	509.0	532.0	542.0	547.0	555.0	573.0	591.0	600.0	611.0	623.0	631.0	644.0	668.0	681.0	714.0	758.0	786.0	806.0	824.0	853.0	884.0	930.0	995.0	1049.0
21	0.21212121844291687	248.0	244.0	253.0	260.0	272.0	275.0	284.0	292.0	302.0	315.0	320.0	326.0	329.0	339.0	348.0	349.0	355.0	368.0	373.0	376.0	380.0	391.0	397.0	402.0	417.0	429.0	433.0	438.0	446.0	457.0	470.0	476.0	483.0	494.0	504.0	516.0	534.0	547.0	560.0	590.0	615.0	634.0	646.0	668.0	694.0	732.0	774.0	810.0
22	0.2222222238779068	222.0	217.0	224.0	230.0	238.0	242.0	247.0	257.0	262.0	274.0	278.0	283.0	283.0	290.0	296.0	296.0	299.0	310.0	317.0	318.0	321.0	333.0	334.0	339.0	348.0	361.0	364.0	368.0	375.0	385.0	394.0	398.0	404.0	414.0	422.0	429.0	442.0	450.0	458.0	477.0	490.0	504.0	513.0	529.0	551.0	576.0	604.0	629.0
23	0.23232322931289673	199.0	195.0	199.0	205.0	212.0	217.0	222.0	229.0	235.0	245.0	248.0	250.0	251.0	257.0	261.0	261.0	264.0	271.0	276.0	277.0	278.0	290.0	291.0	294.0	301.0	312.0	314.0	318.0	324.0	333.0	341.0	343.0	348.0	358.0	366.0	371.0	379.0	385.0	389.0	402.0	411.0	420.0	427.0	441.0	458.0	475.0	498.0	517.0
24	0.24242424964904785	172.0	168.0	171.0	177.0	184.0	190.0	193.0	200.0	206.0	213.0	215.0	216.0	216.0	222.0	226.0	226.0	228.0	232.0	235.0	236.0	237.0	247.0	248.0	251.0	257.0	267.0	268.0	270.0	275.0	282.0	290.0	291.0	296.0	304.0	313.0	318.0	325.0	331.0	334.0	341.0	344.0	354.0	361.0	373.0	387.0	399.0	415.0	431.0
25	0.252525269985199	147.0	141.0	145.0	151.0	158.0	163.0	166.0	172.0	175.0	180.0	182.0	183.0	183.0	189.0	192.0	191.0	192.0	196.0	199.0	200.0	201.0	210.0	210.0	213.0	219.0	226.0	227.0	229.0	232.0	238.0	242.0	245.0	249.0	256.0	264.0	268.0	274.0	279.0	282.0	285.0	288.0	296.0	301.0	313.0	324.0	333.0	344.0	360.0
26	0.2626262605190277	133.0	127.0	131.0	137.0	142.0	145.0	148.0	154.0	157.0	162.0	163.0	164.0	165.0	171.0	174.0	173.0	174.0	178.0	181.0	181.0	182.0	190.0	190.0	192.0	197.0	204.0	204.0	206.0	209.0	215.0	219.0	222.0	225.0	230.0	238.0	242.0	248.0	250.0	253.0	256.0	259.0	265.0	269.0	280.0	288.0	296.0	304.0	320.0
27	0.27272728085517883	124.0	118.0	122.0	128.0	133.0	136.0	139.0	145.0	148.0	153.0	153.0	155.0	156.0	162.0	164.0	163.0	164.0	168.0	171.0	171.0	172.0	178.0	178.0	180.0	184.0	191.0	191.0	192.0	195.0	198.0	201.0	204.0	207.0	211.0	218.0	222.0	227.0	229.0	232.0	235.0	237.0	242.0	246.0	256.0	264.0	272.0	279.0	293.0
28	0.28282830119132996	116.0	107.0	111.0	117.0	122.0	125.0	128.0	134.0	136.0	141.0	141.0	142.0	143.0	149.0	151.0	150.0	151.0	155.0	157.0	157.0	158.0	162.0	162.0	165.0	168.0	175.0	175.0	176.0	176.0	179.0	182.0	183.0	185.0	189.0	196.0	200.0	205.0	207.0	210.0	214.0	216.0	221.0	225.0	234.0	242.0	249.0	254.0	267.0
29	0.2929292917251587	110.0	102.0	106.0	112.0	117.0	119.0	122.0	127.0	129.0	134.0	134.0	135.0	135.0	141.0	143.0	142.0	144.0	148.0	150.0	150.0	151.0	155.0	155.0	158.0	160.0	167.0	167.0	168.0	168.0	171.0	173.0	173.0	175.0	179.0	186.0	188.0	193.0	195.0	197.0	201.0	203.0	207.0	211.0	220.0	228.0	233.0	237.0	250.0
30	0.3030303120613098	104.0	97.0	102.0	107.0	112.0	115.0	118.0	123.0	125.0	130.0	130.0	131.0	131.0	137.0	139.0	138.0	140.0	144.0	146.0	146.0	147.0	150.0	150.0	153.0	154.0	160.0	160.0	161.0	161.0	164.0	166.0	166.0	168.0	172.0	178.0	180.0	184.0	186.0	187.0	191.0	193.0	196.0	200.0	208.0	216.0	221.0	225.0	237.0
31	0.31313133239746094	99.0	92.0	95.0	101.0	106.0	109.0	112.0	116.0	118.0	123.0	123.0	123.0	122.0	127.0	129.0	129.0	131.0	135.0	137.0	137.0	138.0	141.0	141.0	144.0	145.0	151.0	151.0	152.0	152.0	154.0	156.0	156.0	158.0	162.0	167.0	169.0	173.0	176.0	176.0	180.0	182.0	184.0	188.0	195.0	203.0	206.0	210.0	221.0
32	0.3232323229312897	94.0	87.0	91.0	97.0	102.0	105.0	108.0	111.0	113.0	118.0	119.0	119.0	118.0	123.0	125.0	125.0	126.0	129.0	131.0	131.0	132.0	135.0	135.0	138.0	139.0	145.0	145.0	146.0	146.0	148.0	150.0	150.0	151.0	155.0	159.0	162.0	166.0	169.0	169.0	173.0	175.0	177.0	180.0	186.0	192.0	196.0	200.0	210.0
33	0.3333333432674408	93.0	86.0	90.0	97.0	102.0	105.0	108.0	111.0	113.0	118.0	119.0	119.0	118.0	123.0	125.0	125.0	126.0	129.0	131.0	131.0	131.0	133.0	133.0	136.0	137.0	142.0	142.0	143.0	143.0	145.0	147.0	147.0	148.0	151.0	155.0	157.0	161.0	164.0	164.0	167.0	169.0	171.0	174.0	180.0	185.0	189.0	192.0	201.0
34	0.34343433380126953	90.0	83.0	85.0	92.0	96.0	101.0	104.0	107.0	109.0	114.0	115.0	115.0	114.0	119.0	120.0	120.0	120.0	123.0	124.0	124.0	124.0	126.0	126.0	129.0	130.0	135.0	135.0	136.0	136.0	137.0	139.0	139.0	140.0	143.0	147.0	149.0	153.0	156.0	156.0	159.0	161.0	164.0	167.0	172.0	177.0	181.0	184.0	192.0
35	0.35353535413742065	86.0	80.0	82.0	89.0	93.0	98.0	101.0	104.0	106.0	111.0	112.0	112.0	111.0	116.0	117.0	117.0	117.0	120.0	121.0	121.0	121.0	122.0	122.0	125.0	125.0	130.0	130.0	131.0	131.0	132.0	132.0	132.0	133.0	136.0	139.0	141.0	144.0	147.0	147.0	150.0	152.0	155.0	157.0	162.0	167.0	171.0	174.0	182.0
36	0.3636363744735718	83.0	77.0	79.0	87.0	91.0	96.0	99.0	102.0	104.0	109.0	110.0	110.0	109.0	114.0	115.0	115.0	115.0	118.0	119.0	119.0	119.0	119.0	119.0	120.0	120.0	125.0	125.0	126.0	126.0	127.0	127.0	127.0	128.0	129.0	132.0	133.0	136.0	139.0	139.0	142.0	144.0	147.0	149.0	153.0	158.0	161.0	164.0	172.0
37	0.3737373650074005	77.0	72.0	74.0	82.0	85.0	90.0	93.0	95.0	97.0	102.0	103.0	103.0	102.0	107.0	108.0	108.0	108.0	111.0	112.0	112.0	112.0	112.0	112.0	113.0	113.0	118.0	118.0	119.0	119.0	120.0	120.0	120.0	121.0	122.0	124.0	125.0	128.0	131.0	131.0	134.0	135.0	138.0	140.0	142.0	147.0	150.0	153.0	160.0
38	0.38383838534355164	76.0	72.0	74.0	81.0	84.0	89.0	92.0	94.0	96.0	101.0	102.0	102.0	101.0	106.0	107.0	107.0	107.0	110.0	110.0	110.0	110.0	110.0	110.0	111.0	111.0	116.0	116.0	117.0	117.0	118.0	118.0	118.0	119.0	120.0	122.0	122.0	124.0	126.0	126.0	129.0	130.0	133.0	135.0	137.0	142.0	144.0	146.0	151.0
39	0.39393937587738037	73.0	70.0	72.0	79.0	82.0	87.0	90.0	92.0	94.0	98.0	99.0	100.0	99.0	103.0	104.0	104.0	104.0	107.0	107.0	107.0	107.0	107.0	107.0	108.0	108.0	112.0	112.0	113.0	113.0	114.0	114.0	114.0	115.0	116.0	117.0	117.0	119.0	120.0	120.0	122.0	123.0	125.0	126.0	128.0	131.0	133.0	135.0	140.0
40	0.4040403962135315	73.0	70.0	72.0	78.0	81.0	86.0	89.0	91.0	93.0	97.0	98.0	99.0	98.0	102.0	103.0	103.0	103.0	106.0	106.0	106.0	106.0	106.0	106.0	107.0	107.0	110.0	110.0	111.0	111.0	112.0	112.0	112.0	113.0	114.0	115.0	115.0	117.0	118.0	118.0	120.0	121.0	123.0	124.0	126.0	129.0	131.0	133.0	137.0
41	0.4141414165496826	70.0	66.0	68.0	74.0	77.0	82.0	85.0	87.0	89.0	93.0	94.0	95.0	94.0	98.0	99.0	99.0	99.0	102.0	103.0	103.0	103.0	103.0	103.0	104.0	104.0	107.0	107.0	108.0	108.0	109.0	109.0	109.0	110.0	111.0	112.0	112.0	113.0	114.0	114.0	116.0	117.0	119.0	119.0	121.0	124.0	126.0	128.0	132.0
42	0.42424240708351135	67.0	63.0	65.0	71.0	74.0	79.0	82.0	84.0	85.0	89.0	90.0	91.0	91.0	94.0	95.0	95.0	95.0	97.0	98.0	98.0	98.0	98.0	98.0	99.0	99.0	102.0	102.0	103.0	103.0	104.0	104.0	104.0	105.0	106.0	106.0	106.0	107.0	108.0	108.0	110.0	111.0	112.0	112.0	113.0	116.0	118.0	120.0	124.0
43	0.4343434274196625	65.0	61.0	63.0	69.0	72.0	77.0	80.0	82.0	83.0	87.0	88.0	89.0	89.0	92.0	92.0	92.0	93.0	95.0	96.0	96.0	96.0	96.0	96.0	97.0	97.0	100.0	100.0	100.0	100.0	101.0	101.0	101.0	102.0	103.0	103.0	103.0	104.0	105.0	105.0	107.0	108.0	109.0	109.0	110.0	113.0	114.0	115.0	118.0
44	0.4444444477558136	63.0	59.0	61.0	66.0	69.0	74.0	76.0	78.0	79.0	83.0	84.0	85.0	85.0	89.0	89.0	89.0	90.0	92.0	93.0	93.0	93.0	93.0	93.0	94.0	94.0	97.0	97.0	97.0	97.0	97.0	97.0	97.0	97.0	98.0	98.0	98.0	99.0	100.0	100.0	101.0	102.0	103.0	103.0	104.0	106.0	107.0	108.0	111.0
45	0.45454543828964233	62.0	58.0	60.0	64.0	67.0	72.0	74.0	75.0	77.0	81.0	82.0	82.0	82.0	86.0	86.0	86.0	87.0	89.0	90.0	90.0	90.0	90.0	90.0	91.0	91.0	94.0	94.0	94.0	94.0	94.0	94.0	94.0	94.0	95.0	95.0	95.0	96.0	96.0	96.0	97.0	98.0	99.0	99.0	100.0	102.0	103.0	104.0	107.0
46	0.46464645862579346	59.0	56.0	58.0	62.0	65.0	70.0	72.0	73.0	75.0	78.0	79.0	79.0	80.0	84.0	84.0	84.0	85.0	87.0	88.0	88.0	88.0	88.0	88.0	89.0	89.0	91.0	91.0	91.0	91.0	91.0	91.0	91.0	91.0	92.0	92.0	92.0	93.0	93.0	93.0	94.0	95.0	96.0	96.0	97.0	99.0	100.0	101.0	104.0
47	0.4747474789619446	59.0	56.0	58.0	62.0	65.0	68.0	70.0	71.0	73.0	76.0	77.0	77.0	79.0	83.0	83.0	83.0	84.0	86.0	87.0	87.0	87.0	87.0	87.0	88.0	88.0	90.0	90.0	90.0	90.0	90.0	90.0	90.0	90.0	91.0	91.0	91.0	92.0	92.0	92.0	92.0	93.0	94.0	94.0	95.0	97.0	98.0	99.0	101.0
48	0.4848484992980957	58.0	55.0	57.0	61.0	64.0	67.0	69.0	70.0	72.0	75.0	76.0	76.0	78.0	82.0	82.0	82.0	83.0	85.0	86.0	86.0	86.0	86.0	86.0	87.0	87.0	89.0	89.0	89.0	89.0	89.0	89.0	89.0	89.0	90.0	90.0	90.0	91.0	91.0	91.0	91.0	92.0	93.0	93.0	94.0	96.0	97.0	98.0	100.0
49	0.4949495196342468	57.0	54.0	56.0	60.0	63.0	65.0	67.0	68.0	71.0	74.0	75.0	75.0	77.0	81.0	81.0	81.0	82.0	84.0	85.0	85.0	85.0	85.0	85.0	85.0	85.0	87.0	87.0	87.0	87.0	87.0	87.0	87.0	87.0	88.0	88.0	88.0	89.0	89.0	89.0	89.0	89.0	90.0	90.0	91.0	93.0	94.0	95.0	96.0
50	0.505050539970398	53.0	50.0	52.0	56.0	59.0	60.0	62.0	63.0	66.0	69.0	70.0	70.0	72.0	76.0	76.0	76.0	77.0	79.0	80.0	80.0	80.0	80.0	80.0	80.0	80.0	82.0	82.0	82.0	82.0	82.0	82.0	82.0	82.0	83.0	83.0	83.0	84.0	84.0	84.0	84.0	84.0	85.0	85.0	86.0	88.0	89.0	90.0	91.0
51	0.5151515007019043	52.0	49.0	52.0	55.0	58.0	59.0	60.0	61.0	64.0	67.0	68.0	68.0	70.0	74.0	74.0	74.0	75.0	77.0	78.0	78.0	78.0	78.0	78.0	78.0	78.0	80.0	80.0	80.0	80.0	80.0	80.0	80.0	80.0	81.0	81.0	81.0	82.0	82.0	82.0	82.0	82.0	82.0	82.0	82.0	84.0	85.0	86.0	87.0
52	0.5252525210380554	50.0	47.0	50.0	52.0	55.0	56.0	58.0	59.0	62.0	65.0	66.0	66.0	68.0	72.0	72.0	72.0	73.0	75.0	75.0	75.0	75.0	75.0	75.0	75.0	75.0	77.0	77.0	77.0	77.0	77.0	77.0	77.0	77.0	78.0	78.0	78.0	79.0	79.0	79.0	79.0	79.0	79.0	79.0	79.0	81.0	82.0	83.0	84.0
53	0.5353535413742065	49.0	46.0	49.0	51.0	54.0	55.0	57.0	58.0	61.0	64.0	65.0	65.0	67.0	71.0	71.0	71.0	72.0	74.0	74.0	74.0	74.0	74.0	74.0	74.0	74.0	76.0	76.0	76.0	76.0	76.0	76.0	76.0	76.0	77.0	77.0	77.0	78.0	78.0	78.0	78.0	78.0	78.0	78.0	78.0	80.0	81.0	82.0	83.0
54	0.5454545617103577	49.0	46.0	49.0	51.0	54.0	55.0	57.0	58.0	61.0	64.0	65.0	65.0	67.0	71.0	71.0	71.0	72.0	74.0	74.0	74.0	74.0	74.0	74.0	74.0	74.0	76.0	76.0	76.0	76.0	76.0	76.0	76.0	76.0	77.0	77.0	77.0	78.0	78.0	78.0	78.0	78.0	78.0	78.0	78.0	80.0	81.0	82.0	83.0
55	0.5555555820465088	48.0	45.0	48.0	50.0	53.0	53.0	55.0	56.0	59.0	62.0	63.0	63.0	65.0	69.0	69.0	69.0	70.0	72.0	72.0	72.0	72.0	72.0	72.0	72.0	72.0	74.0	74.0	74.0	74.0	74.0	74.0	74.0	74.0	74.0	74.0	74.0	75.0	75.0	75.0	75.0	75.0	75.0	75.0	75.0	77.0	78.0	79.0	80.0
56	0.5656565427780151	46.0	44.0	46.0	48.0	51.0	51.0	53.0	54.0	57.0	60.0	61.0	61.0	63.0	67.0	67.0	67.0	68.0	70.0	70.0	70.0	70.0	70.0	70.0	70.0	70.0	72.0	72.0	72.0	72.0	72.0	72.0	72.0	72.0	72.0	72.0	72.0	73.0	73.0	73.0	73.0	73.0	73.0	73.0	73.0	75.0	76.0	77.0	78.0
57	0.5757575631141663	45.0	43.0	45.0	47.0	50.0	50.0	51.0	52.0	55.0	58.0	59.0	59.0	61.0	65.0	65.0	65.0	66.0	68.0	68.0	68.0	68.0	68.0	68.0	68.0	68.0	70.0	70.0	70.0	70.0	70.0	70.0	70.0	70.0	70.0	70.0	70.0	71.0	71.0	71.0	71.0	71.0	71.0	71.0	71.0	73.0	74.0	75.0	76.0
58	0.5858585834503174	44.0	42.0	43.0	45.0	48.0	48.0	49.0	50.0	53.0	56.0	57.0	57.0	59.0	62.0	62.0	62.0	63.0	65.0	65.0	65.0	65.0	65.0	65.0	65.0	65.0	67.0	67.0	67.0	67.0	67.0	67.0	67.0	67.0	67.0	67.0	67.0	68.0	68.0	68.0	68.0	68.0	68.0	68.0	68.0	70.0	71.0	72.0	73.0
59	0.5959595441818237	43.0	41.0	41.0	44.0	47.0	48.0	49.0	50.0	53.0	56.0	57.0	57.0	59.0	61.0	61.0	61.0	62.0	64.0	64.0	64.0	64.0	64.0	64.0	64.0	64.0	66.0	66.0	66.0	66.0	66.0	66.0	66.0	66.0	66.0	66.0	66.0	67.0	67.0	67.0	67.0	67.0	67.0	67.0	67.0	69.0	70.0	71.0	72.0
60	0.6060605645179749	43.0	41.0	41.0	44.0	46.0	46.0	47.0	48.0	51.0	54.0	55.0	55.0	57.0	59.0	59.0	59.0	60.0	62.0	62.0	62.0	62.0	62.0	62.0	62.0	62.0	64.0	64.0	64.0	64.0	64.0	64.0	64.0	64.0	64.0	64.0	64.0	65.0	65.0	65.0	65.0	65.0	65.0	65.0	65.0	67.0	68.0	69.0	70.0
61	0.616161584854126	43.0	41.0	40.0	43.0	45.0	45.0	46.0	47.0	49.0	52.0	53.0	53.0	55.0	57.0	57.0	57.0	58.0	60.0	60.0	60.0	60.0	60.0	60.0	60.0	60.0	62.0	62.0	62.0	62.0	62.0	62.0	62.0	62.0	62.0	62.0	62.0	63.0	63.0	63.0	63.0	63.0	63.0	63.0	63.0	64.0	65.0	66.0	67.0
62	0.6262626051902771	41.0	38.0	37.0	40.0	42.0	42.0	43.0	44.0	46.0	49.0	50.0	50.0	51.0	53.0	53.0	53.0	54.0	56.0	56.0	56.0	56.0	56.0	56.0	56.0	56.0	57.0	58.0	58.0	58.0	58.0	58.0	58.0	58.0	58.0	58.0	58.0	59.0	59.0	59.0	59.0	59.0	59.0	59.0	59.0	60.0	61.0	62.0	63.0
63	0.6363636255264282	38.0	35.0	34.0	37.0	39.0	39.0	40.0	41.0	43.0	46.0	47.0	47.0	48.0	50.0	50.0	50.0	51.0	53.0	53.0	53.0	53.0	53.0	53.0	53.0	53.0	54.0	55.0	55.0	55.0	55.0	55.0	55.0	55.0	55.0	55.0	55.0	56.0	56.0	56.0	56.0	56.0	56.0	56.0	56.0	57.0	58.0	59.0	60.0
64	0.6464646458625793	37.0	35.0	34.0	37.0	39.0	39.0	40.0	41.0	43.0	46.0	47.0	47.0	48.0	50.0	50.0	50.0	51.0	53.0	53.0	53.0	53.0	53.0	53.0	53.0	53.0	54.0	55.0	55.0	55.0	55.0	55.0	55.0	55.0	55.0	55.0	55.0	56.0	56.0	56.0	56.0	56.0	56.0	56.0	56.0	57.0	58.0	59.0	59.0
65	0.6565656661987305	36.0	34.0	33.0	36.0	38.0	38.0	39.0	40.0	42.0	45.0	46.0	46.0	47.0	49.0	49.0	49.0	50.0	51.0	51.0	51.0	51.0	51.0	51.0	51.0	51.0	52.0	53.0	53.0	53.0	53.0	53.0	53.0	53.0	53.0	53.0	53.0	54.0	54.0	54.0	54.0	54.0	54.0	54.0	54.0	55.0	56.0	57.0	57.0
66	0.6666666865348816	36.0	34.0	33.0	36.0	38.0	38.0	39.0	40.0	42.0	45.0	46.0	46.0	47.0	49.0	49.0	49.0	50.0	51.0	51.0	51.0	51.0	51.0	51.0	51.0	51.0	52.0	53.0	53.0	53.0	53.0	53.0	53.0	53.0	53.0	53.0	53.0	54.0	54.0	54.0	54.0	54.0	54.0	54.0	54.0	55.0	56.0	57.0	57.0
67	0.6767677068710327	35.0	33.0	32.0	35.0	37.0	37.0	38.0	39.0	41.0	44.0	45.0	45.0	46.0	48.0	48.0	48.0	49.0	50.0	50.0	50.0	50.0	50.0	50.0	50.0	50.0	51.0	52.0	52.0	52.0	52.0	52.0	52.0	52.0	52.0	52.0	52.0	53.0	53.0	53.0	53.0	53.0	53.0	53.0	53.0	54.0	55.0	56.0	56.0
68	0.6868686676025391	35.0	33.0	32.0	35.0	37.0	37.0	38.0	39.0	41.0	44.0	45.0	45.0	46.0	48.0	48.0	48.0	49.0	50.0	50.0	50.0	50.0	50.0	50.0	50.0	50.0	51.0	52.0	52.0	52.0	52.0	52.0	52.0	52.0	52.0	52.0	52.0	53.0	53.0	53.0	53.0	53.0	53.0	53.0	53.0	54.0	55.0	56.0	56.0
69	0.6969696879386902	34.0	32.0	31.0	34.0	36.0	36.0	37.0	38.0	40.0	43.0	44.0	44.0	45.0	47.0	47.0	47.0	48.0	49.0	49.0	49.0	49.0	49.0	49.0	49.0	49.0	50.0	50.0	50.0	50.0	50.0	50.0	50.0	50.0	50.0	50.0	50.0	51.0	51.0	51.0	51.0	51.0	51.0	51.0	51.0	52.0	53.0	54.0	54.0
70	0.7070707082748413	34.0	32.0	31.0	34.0	36.0	36.0	37.0	38.0	40.0	43.0	44.0	44.0	45.0	47.0	47.0	47.0	48.0	49.0	49.0	49.0	49.0	49.0	49.0	49.0	49.0	50.0	50.0	50.0	50.0	50.0	50.0	50.0	50.0	50.0	50.0	50.0	51.0	51.0	51.0	51.0	51.0	51.0	51.0	51.0	52.0	53.0	54.0	54.0
71	0.7171717286109924	33.0	31.0	30.0	33.0	35.0	35.0	36.0	37.0	39.0	42.0	43.0	43.0	44.0	46.0	46.0	46.0	47.0	48.0	48.0	48.0	48.0	48.0	48.0	48.0	48.0	49.0	49.0	49.0	49.0	49.0	49.0	49.0	49.0	49.0	49.0	49.0	50.0	50.0	50.0	50.0	50.0	50.0	50.0	50.0	51.0	52.0	53.0	53.0
72	0.7272727489471436	33.0	31.0	30.0	33.0	34.0	34.0	35.0	36.0	38.0	41.0	42.0	42.0	43.0	45.0	45.0	45.0	46.0	47.0	47.0	47.0	47.0	47.0	47.0	47.0	47.0	48.0	48.0	48.0	48.0	48.0	48.0	48.0	48.0	48.0	48.0	48.0	49.0	49.0	49.0	49.0	49.0	49.0	49.0	49.0	50.0	51.0	52.0	52.0
73	0.7373737692832947	32.0	31.0	30.0	33.0	34.0	34.0	35.0	36.0	38.0	41.0	42.0	42.0	43.0	45.0	45.0	45.0	46.0	47.0	47.0	47.0	47.0	47.0	47.0	47.0	47.0	48.0	48.0	48.0	48.0	48.0	48.0	48.0	48.0	48.0	48.0	48.0	49.0	49.0	49.0	49.0	49.0	49.0	49.0	49.0	50.0	50.0	51.0	51.0
74	0.7474747896194458	30.0	29.0	28.0	31.0	32.0	32.0	33.0	34.0	36.0	39.0	40.0	40.0	41.0	43.0	43.0	43.0	44.0	45.0	45.0	45.0	45.0	45.0	45.0	45.0	45.0	46.0	46.0	46.0	46.0	46.0	46.0	46.0	46.0	46.0	46.0	46.0	47.0	47.0	47.0	47.0	47.0	47.0	47.0	47.0	48.0	48.0	49.0	49.0
75	0.7575757503509521	29.0	27.0	26.0	29.0	30.0	30.0	31.0	32.0	34.0	37.0	38.0	38.0	39.0	41.0	41.0	41.0	42.0	43.0	43.0	43.0	43.0	43.0	43.0	43.0	43.0	44.0	44.0	44.0	44.0	44.0	44.0	44.0	44.0	44.0	44.0	44.0	45.0	45.0	45.0	45.0	45.0	45.0	45.0	45.0	46.0	46.0	47.0	47.0
76	0.7676767706871033	28.0	26.0	25.0	28.0	29.0	29.0	30.0	31.0	33.0	36.0	37.0	37.0	38.0	40.0	40.0	40.0	41.0	42.0	42.0	42.0	42.0	42.0	42.0	42.0	42.0	43.0	43.0	43.0	43.0	43.0	43.0	43.0	43.0	43.0	43.0	43.0	44.0	44.0	44.0	44.0	44.0	44.0	44.0	44.0	45.0	45.0	46.0	46.0
77	0.7777777910232544	27.0	25.0	24.0	27.0	28.0	28.0	29.0	30.0	32.0	35.0	35.0	35.0	36.0	38.0	38.0	38.0	39.0	40.0	40.0	40.0	40.0	40.0	40.0	40.0	40.0	41.0	41.0	41.0	41.0	41.0	41.0	41.0	41.0	41.0	41.0	41.0	42.0	42.0	42.0	42.0	42.0	42.0	42.0	42.0	43.0	43.0	44.0	44.0
78	0.7878788113594055	26.0	24.0	23.0	26.0	27.0	27.0	28.0	29.0	31.0	34.0	34.0	34.0	35.0	37.0	37.0	37.0	38.0	39.0	39.0	39.0	39.0	39.0	39.0	39.0	39.0	40.0	40.0	40.0	40.0	40.0	40.0	40.0	40.0	40.0	40.0	40.0	41.0	41.0	41.0	41.0	41.0	41.0	41.0	41.0	41.0	41.0	42.0	42.0
79	0.7979798316955566	24.0	23.0	23.0	26.0	27.0	27.0	28.0	29.0	31.0	34.0	34.0	34.0	34.0	36.0	36.0	36.0	37.0	38.0	38.0	38.0	38.0	38.0	38.0	38.0	38.0	38.0	38.0	38.0	38.0	38.0	38.0	38.0	38.0	38.0	38.0	38.0	39.0	39.0	39.0	39.0	39.0	39.0	39.0	39.0	39.0	39.0	40.0	40.0
80	0.808080792427063	23.0	22.0	22.0	24.0	25.0	26.0	27.0	28.0	30.0	33.0	33.0	33.0	33.0	35.0	35.0	35.0	36.0	37.0	37.0	37.0	37.0	37.0	37.0	37.0	37.0	37.0	37.0	37.0	37.0	37.0	37.0	37.0	37.0	37.0	37.0	37.0	38.0	38.0	38.0	38.0	38.0	38.0	38.0	38.0	38.0	38.0	38.0	38.0
81	0.8181818127632141	21.0	21.0	22.0	24.0	24.0	25.0	26.0	27.0	29.0	32.0	32.0	32.0	32.0	34.0	34.0	34.0	34.0	35.0	35.0	35.0	35.0	35.0	35.0	35.0	35.0	35.0	35.0	35.0	35.0	35.0	35.0	35.0	35.0	35.0	35.0	35.0	36.0	36.0	36.0	36.0	36.0	36.0	36.0	36.0	36.0	36.0	36.0	36.0
82	0.8282828330993652	21.0	21.0	22.0	24.0	24.0	25.0	26.0	26.0	28.0	31.0	31.0	31.0	31.0	33.0	33.0	33.0	33.0	34.0	34.0	34.0	34.0	34.0	34.0	34.0	34.0	34.0	34.0	34.0	34.0	34.0	34.0	34.0	34.0	34.0	34.0	34.0	35.0	35.0	35.0	35.0	35.0	35.0	35.0	35.0	35.0	35.0	35.0	35.0
83	0.8383837938308716	21.0	21.0	22.0	24.0	24.0	25.0	26.0	26.0	28.0	31.0	31.0	31.0	31.0	33.0	33.0	33.0	33.0	34.0	34.0	34.0	34.0	34.0	34.0	34.0	34.0	34.0	34.0	34.0	34.0	34.0	34.0	34.0	34.0	34.0	34.0	34.0	35.0	35.0	35.0	35.0	35.0	35.0	35.0	35.0	35.0	35.0	35.0	35.0
84	0.8484848141670227	20.0	20.0	21.0	23.0	23.0	24.0	25.0	25.0	27.0	29.0	29.0	29.0	29.0	31.0	31.0	31.0	31.0	32.0	32.0	32.0	32.0	32.0	32.0	32.0	32.0	32.0	32.0	32.0	32.0	32.0	32.0	32.0	32.0	32.0	32.0	32.0	33.0	33.0	33.0	33.0	33.0	33.0	33.0	33.0	33.0	33.0	33.0	33.0
85	0.8585858345031738	20.0	20.0	21.0	23.0	23.0	24.0	25.0	25.0	27.0	29.0	29.0	29.0	29.0	31.0	31.0	31.0	31.0	32.0	32.0	32.0	32.0	32.0	32.0	32.0	32.0	32.0	32.0	32.0	32.0	32.0	32.0	32.0	32.0	32.0	32.0	32.0	33.0	33.0	33.0	33.0	33.0	33.0	33.0	33.0	33.0	33.0	33.0	33.0
86	0.868686854839325	19.0	19.0	20.0	22.0	22.0	23.0	24.0	24.0	26.0	27.0	27.0	27.0	27.0	27.0	27.0	27.0	27.0	28.0	28.0	28.0	28.0	28.0	28.0	28.0	28.0	28.0	28.0	28.0	28.0	28.0	28.0	28.0	28.0	28.0	28.0	28.0	29.0	29.0	29.0	29.0	29.0	29.0	29.0	29.0	29.0	29.0	29.0	29.0
87	0.8787878751754761	18.0	18.0	19.0	21.0	21.0	22.0	23.0	23.0	25.0	26.0	26.0	26.0	26.0	26.0	26.0	26.0	26.0	27.0	27.0	27.0	27.0	27.0	27.0	27.0	27.0	27.0	27.0	27.0	27.0	27.0	27.0	27.0	27.0	27.0	27.0	27.0	28.0	28.0	28.0	28.0	28.0	28.0	28.0	28.0	28.0	28.0	28.0	28.0
88	0.8888888955116272	18.0	18.0	19.0	21.0	21.0	22.0	23.0	23.0	25.0	26.0	26.0	26.0	26.0	26.0	26.0	26.0	26.0	27.0	27.0	27.0	27.0	27.0	27.0	27.0	27.0	27.0	27.0	27.0	27.0	27.0	27.0	27.0	27.0	27.0	27.0	27.0	28.0	28.0	28.0	28.0	28.0	28.0	28.0	28.0	28.0	28.0	28.0	28.0
89	0.8989899158477783	16.0	16.0	17.0	19.0	19.0	20.0	21.0	22.0	24.0	25.0	25.0	25.0	25.0	25.0	25.0	25.0	25.0	26.0	26.0	26.0	26.0	26.0	26.0	26.0	26.0	26.0	26.0	26.0	26.0	26.0	26.0	26.0	26.0	26.0	26.0	26.0	26.0	26.0	26.0	26.0	26.0	26.0	26.0	26.0	26.0	26.0	26.0	26.0
90	0.9090909361839294	15.0	15.0	16.0	18.0	18.0	19.0	20.0	21.0	23.0	24.0	24.0	24.0	24.0	24.0	24.0	24.0	24.0	25.0	25.0	25.0	25.0	25.0	25.0	25.0	25.0	25.0	25.0	25.0	25.0	25.0	25.0	25.0	25.0	25.0	25.0	25.0	25.0	25.0	25.0	25.0	25.0	25.0	25.0	25.0	25.0	25.0	25.0	25.0
91	0.9191919565200806	14.0	14.0	15.0	17.0	17.0	18.0	19.0	20.0	22.0	23.0	23.0	23.0	23.0	23.0	23.0	23.0	23.0	23.0	23.0	23.0	23.0	23.0	23.0	23.0	23.0	23.0	23.0	23.0	23.0	23.0	23.0	23.0	23.0	23.0	23.0	23.0	23.0	23.0	23.0	23.0	23.0	23.0	23.0	23.0	23.0	23.0	23.0	23.0
92	0.9292929172515869	13.0	13.0	14.0	16.0	16.0	17.0	18.0	19.0	21.0	22.0	22.0	22.0	22.0	22.0	22.0	22.0	22.0	22.0	22.0	22.0	22.0	22.0	22.0	22.0	22.0	22.0	22.0	22.0	22.0	22.0	22.0	22.0	22.0	22.0	22.0	22.0	22.0	22.0	22.0	22.0	22.0	22.0	22.0	22.0	22.0	22.0	22.0	22.0
93	0.939393937587738	12.0	13.0	14.0	15.0	15.0	16.0	17.0	18.0	20.0	21.0	21.0	21.0	21.0	21.0	21.0	21.0	21.0	21.0	21.0	21.0	21.0	21.0	21.0	21.0	21.0	21.0	21.0	21.0	21.0	21.0	21.0	21.0	21.0	21.0	21.0	21.0	21.0	21.0	21.0	21.0	21.0	21.0	21.0	21.0	21.0	21.0	21.0	21.0
94	0.9494949579238892	11.0	13.0	14.0	15.0	15.0	16.0	17.0	18.0	20.0	20.0	20.0	20.0	20.0	20.0	20.0	20.0	20.0	20.0	20.0	20.0	20.0	20.0	20.0	20.0	20.0	20.0	20.0	20.0	20.0	20.0	20.0	20.0	20.0	20.0	20.0	20.0	20.0	20.0	20.0	20.0	20.0	20.0	20.0	20.0	20.0	20.0	20.0	20.0
95	0.9595959782600403	11.0	13.0	14.0	15.0	15.0	16.0	16.0	17.0	19.0	19.0	19.0	19.0	19.0	19.0	19.0	19.0	19.0	19.0	19.0	19.0	19.0	19.0	19.0	19.0	19.0	19.0	19.0	19.0	19.0	19.0	19.0	19.0	19.0	19.0	19.0	19.0	19.0	19.0	19.0	19.0	19.0	19.0	19.0	19.0	19.0	19.0	19.0	19.0
96	0.9696969985961914	10.0	12.0	12.0	13.0	13.0	14.0	14.0	15.0	17.0	17.0	17.0	17.0	17.0	17.0	17.0	17.0	17.0	17.0	17.0	17.0	17.0	17.0	17.0	17.0	17.0	17.0	17.0	17.0	17.0	17.0	17.0	17.0	17.0	17.0	17.0	17.0	17.0	17.0	17.0	17.0	17.0	17.0	17.0	17.0	17.0	17.0	17.0	17.0
97	0.9797979593276978	9.0	10.0	10.0	11.0	11.0	11.0	11.0	11.0	13.0	13.0	13.0	13.0	13.0	13.0	13.0	13.0	13.0	13.0	13.0	13.0	13.0	13.0	13.0	13.0	13.0	13.0	13.0	13.0	13.0	13.0	13.0	13.0	13.0	13.0	13.0	13.0	13.0	13.0	13.0	13.0	13.0	13.0	13.0	13.0	13.0	13.0	13.0	13.0
98	0.9898989796638489	9.0	9.0	9.0	10.0	10.0	10.0	10.0	10.0	12.0	12.0	12.0	12.0	12.0	12.0	12.0	12.0	12.0	12.0	12.0	12.0	12.0	12.0	12.0	12.0	12.0	12.0	12.0	12.0	12.0	12.0	12.0	12.0	12.0	12.0	12.0	12.0	12.0	12.0	12.0	12.0	12.0	12.0	12.0	12.0	12.0	12.0	12.0	12.0
99	1.0	0.0	0.0	0.0	0.0	0.0	0.0	0.0	0.0	0.0	0.0	0.0	0.0	0.0	0.0	0.0	0.0	0.0	0.0	0.0	0.0	0.0	0.0	0.0	0.0	0.0	0.0	0.0	0.0	0.0	0.0	0.0	0.0	0.0	0.0	0.0	0.0	0.0	0.0	0.0	0.0	0.0	0.0	0.0	0.0	0.0	0.0	0.0	0.0
[truncated: 52 more columns]
