# Supplementary material for: The hair cell analysis toolbox is a precise and fully automated pipeline for whole cochlea hair cell quantification
Source: PLoS Biol. 2023 Mar 22;21(3):e3002041. doi: 10.1371/journal.pbio.3002041 (PMC10069775; doi:10.1371/journal.pbio.3002041)
Supplement: S1 Data — A compressed folder with spreadsheets containing, in separate files, the underlying numerical data and statistical analysis for Figs 1G, 3E, 3F, 3G, 4F, 4H, 5A, 5B, 5C, 6A, 6B, S1B, S1C, S1D, S1E, S1F. (ZIP) [file pbio.3002041.s004.zip › Figure S1BCDEF/Figure S1DEF/figureS1DEF_1_true_positive.csv]

	cell_thr	nms_thr_0.0	nms_thr_0.010101010091602802	nms_thr_0.020202020183205605	nms_thr_0.03030303120613098	nms_thr_0.04040404036641121	nms_thr_0.05050504952669144	nms_thr_0.06060606241226196	nms_thr_0.07070706784725189	nms_thr_0.08080808073282242	nms_thr_0.09090909361839294	nms_thr_0.10101009905338287	nms_thr_0.1111111119389534	nms_thr_0.12121212482452393	nms_thr_0.13131313025951385	nms_thr_0.14141413569450378	nms_thr_0.1515151560306549	nms_thr_0.16161616146564484	nms_thr_0.17171716690063477	nms_thr_0.1818181872367859	nms_thr_0.19191919267177582	nms_thr_0.20202019810676575	nms_thr_0.21212121844291687	nms_thr_0.2222222238779068	nms_thr_0.23232322931289673	nms_thr_0.24242424964904785	nms_thr_0.252525269985199	nms_thr_0.2626262605190277	nms_thr_0.27272728085517883	nms_thr_0.28282830119132996	nms_thr_0.2929292917251587	nms_thr_0.3030303120613098	nms_thr_0.31313133239746094	nms_thr_0.3232323229312897	nms_thr_0.3333333432674408	nms_thr_0.34343433380126953	nms_thr_0.35353535413742065	nms_thr_0.3636363744735718	nms_thr_0.3737373650074005	nms_thr_0.38383838534355164	nms_thr_0.39393937587738037	nms_thr_0.4040403962135315	nms_thr_0.4141414165496826	nms_thr_0.42424240708351135	nms_thr_0.4343434274196625	nms_thr_0.4444444477558136	nms_thr_0.45454543828964233	nms_thr_0.46464645862579346	nms_thr_0.4747474789619446
0	0.0	1721.0	1983.0	2097.0	2159.0	2193.0	2214.0	2233.0	2240.0	2248.0	2249.0	2254.0	2257.0	2260.0	2261.0	2262.0	2266.0	2267.0	2267.0	2267.0	2268.0	2269.0	2270.0	2272.0	2272.0	2272.0	2272.0	2272.0	2272.0	2272.0	2273.0	2273.0	2273.0	2273.0	2272.0	2272.0	2274.0	2274.0	2274.0	2274.0	2274.0	2274.0	2274.0	2274.0	2274.0	2274.0	2275.0	2278.0	2278.0
1	0.010101010091602802	1721.0	1983.0	2097.0	2159.0	2193.0	2214.0	2233.0	2240.0	2248.0	2249.0	2254.0	2257.0	2260.0	2261.0	2262.0	2266.0	2267.0	2267.0	2267.0	2268.0	2269.0	2270.0	2272.0	2272.0	2272.0	2272.0	2272.0	2272.0	2272.0	2273.0	2273.0	2273.0	2273.0	2272.0	2272.0	2274.0	2274.0	2274.0	2274.0	2274.0	2274.0	2274.0	2274.0	2274.0	2274.0	2275.0	2278.0	2278.0
2	0.020202020183205605	1721.0	1983.0	2097.0	2159.0	2193.0	2214.0	2233.0	2240.0	2248.0	2249.0	2254.0	2257.0	2260.0	2261.0	2262.0	2266.0	2267.0	2267.0	2267.0	2268.0	2269.0	2270.0	2272.0	2272.0	2272.0	2272.0	2272.0	2272.0	2272.0	2273.0	2273.0	2273.0	2273.0	2272.0	2272.0	2274.0	2274.0	2274.0	2274.0	2274.0	2274.0	2274.0	2274.0	2274.0	2274.0	2275.0	2278.0	2278.0
3	0.03030303120613098	1721.0	1983.0	2097.0	2159.0	2193.0	2214.0	2233.0	2240.0	2248.0	2249.0	2254.0	2257.0	2260.0	2261.0	2262.0	2266.0	2267.0	2267.0	2267.0	2268.0	2269.0	2270.0	2272.0	2272.0	2272.0	2272.0	2272.0	2272.0	2272.0	2273.0	2273.0	2273.0	2273.0	2272.0	2272.0	2274.0	2274.0	2274.0	2274.0	2274.0	2274.0	2274.0	2274.0	2274.0	2274.0	2275.0	2278.0	2278.0
4	0.04040404036641121	1721.0	1983.0	2097.0	2159.0	2193.0	2214.0	2233.0	2240.0	2248.0	2249.0	2254.0	2257.0	2260.0	2261.0	2262.0	2266.0	2267.0	2267.0	2267.0	2268.0	2269.0	2270.0	2272.0	2272.0	2272.0	2272.0	2272.0	2272.0	2272.0	2273.0	2273.0	2273.0	2273.0	2272.0	2272.0	2274.0	2274.0	2274.0	2274.0	2274.0	2274.0	2274.0	2274.0	2274.0	2274.0	2275.0	2278.0	2278.0
5	0.05050504952669144	1721.0	1983.0	2097.0	2159.0	2193.0	2214.0	2233.0	2240.0	2248.0	2249.0	2254.0	2257.0	2260.0	2261.0	2262.0	2266.0	2267.0	2267.0	2267.0	2268.0	2269.0	2270.0	2272.0	2272.0	2272.0	2272.0	2272.0	2272.0	2272.0	2273.0	2273.0	2273.0	2273.0	2272.0	2272.0	2274.0	2274.0	2274.0	2274.0	2274.0	2274.0	2274.0	2274.0	2274.0	2274.0	2275.0	2278.0	2278.0
6	0.06060606241226196	1719.0	1982.0	2097.0	2159.0	2193.0	2214.0	2233.0	2240.0	2248.0	2249.0	2254.0	2257.0	2260.0	2261.0	2262.0	2266.0	2267.0	2267.0	2267.0	2268.0	2269.0	2270.0	2272.0	2272.0	2272.0	2272.0	2272.0	2272.0	2272.0	2273.0	2273.0	2273.0	2273.0	2272.0	2272.0	2274.0	2274.0	2274.0	2274.0	2274.0	2274.0	2274.0	2274.0	2274.0	2274.0	2275.0	2278.0	2278.0
7	0.07070706784725189	1718.0	1982.0	2097.0	2158.0	2192.0	2213.0	2233.0	2240.0	2248.0	2249.0	2253.0	2256.0	2259.0	2260.0	2261.0	2265.0	2266.0	2266.0	2266.0	2267.0	2268.0	2269.0	2271.0	2271.0	2271.0	2271.0	2271.0	2271.0	2271.0	2272.0	2272.0	2272.0	2272.0	2271.0	2271.0	2273.0	2273.0	2273.0	2273.0	2273.0	2273.0	2273.0	2273.0	2273.0	2273.0	2274.0	2277.0	2277.0
8	0.08080808073282242	1718.0	1982.0	2097.0	2158.0	2192.0	2213.0	2233.0	2240.0	2248.0	2249.0	2253.0	2256.0	2259.0	2260.0	2261.0	2265.0	2266.0	2266.0	2266.0	2267.0	2268.0	2269.0	2271.0	2271.0	2271.0	2271.0	2271.0	2271.0	2271.0	2272.0	2272.0	2272.0	2272.0	2271.0	2271.0	2273.0	2273.0	2273.0	2273.0	2273.0	2273.0	2273.0	2273.0	2273.0	2273.0	2274.0	2277.0	2277.0
9	0.09090909361839294	1717.0	1979.0	2096.0	2157.0	2192.0	2213.0	2233.0	2240.0	2248.0	2249.0	2253.0	2256.0	2259.0	2260.0	2261.0	2265.0	2266.0	2266.0	2266.0	2267.0	2268.0	2269.0	2271.0	2271.0	2271.0	2271.0	2271.0	2271.0	2271.0	2272.0	2272.0	2272.0	2272.0	2271.0	2271.0	2273.0	2273.0	2273.0	2273.0	2273.0	2273.0	2273.0	2273.0	2273.0	2273.0	2274.0	2277.0	2277.0
10	0.10101009905338287	1717.0	1979.0	2096.0	2157.0	2192.0	2213.0	2233.0	2240.0	2248.0	2249.0	2253.0	2256.0	2259.0	2260.0	2261.0	2265.0	2266.0	2266.0	2266.0	2267.0	2268.0	2269.0	2271.0	2271.0	2271.0	2271.0	2271.0	2271.0	2271.0	2272.0	2272.0	2272.0	2272.0	2271.0	2271.0	2273.0	2273.0	2273.0	2273.0	2273.0	2273.0	2273.0	2273.0	2273.0	2273.0	2274.0	2277.0	2277.0
11	0.1111111119389534	1715.0	1978.0	2095.0	2156.0	2191.0	2212.0	2232.0	2239.0	2247.0	2248.0	2252.0	2255.0	2258.0	2259.0	2260.0	2264.0	2265.0	2265.0	2265.0	2266.0	2267.0	2268.0	2270.0	2270.0	2270.0	2270.0	2270.0	2270.0	2270.0	2271.0	2271.0	2271.0	2271.0	2270.0	2270.0	2272.0	2272.0	2272.0	2272.0	2272.0	2272.0	2272.0	2272.0	2272.0	2272.0	2273.0	2275.0	2275.0
12	0.12121212482452393	1714.0	1977.0	2095.0	2156.0	2191.0	2212.0	2232.0	2239.0	2247.0	2248.0	2252.0	2255.0	2258.0	2259.0	2260.0	2264.0	2265.0	2265.0	2265.0	2266.0	2267.0	2268.0	2270.0	2270.0	2270.0	2270.0	2270.0	2270.0	2270.0	2270.0	2270.0	2270.0	2270.0	2269.0	2269.0	2270.0	2270.0	2270.0	2270.0	2270.0	2270.0	2270.0	2270.0	2270.0	2270.0	2271.0	2274.0	2275.0
13	0.13131313025951385	1714.0	1977.0	2093.0	2154.0	2189.0	2210.0	2230.0	2236.0	2244.0	2245.0	2249.0	2253.0	2256.0	2257.0	2258.0	2262.0	2263.0	2263.0	2263.0	2264.0	2265.0	2267.0	2269.0	2269.0	2269.0	2269.0	2269.0	2269.0	2269.0	2269.0	2269.0	2269.0	2269.0	2268.0	2268.0	2269.0	2269.0	2269.0	2269.0	2269.0	2269.0	2269.0	2269.0	2269.0	2269.0	2270.0	2273.0	2274.0
14	0.14141413569450378	1714.0	1976.0	2093.0	2154.0	2188.0	2209.0	2230.0	2236.0	2244.0	2245.0	2249.0	2253.0	2256.0	2257.0	2258.0	2262.0	2263.0	2263.0	2263.0	2264.0	2265.0	2267.0	2269.0	2269.0	2269.0	2269.0	2269.0	2269.0	2269.0	2269.0	2269.0	2269.0	2269.0	2268.0	2268.0	2269.0	2269.0	2269.0	2269.0	2269.0	2269.0	2269.0	2269.0	2269.0	2269.0	2270.0	2273.0	2274.0
15	0.1515151560306549	1714.0	1976.0	2093.0	2154.0	2188.0	2209.0	2230.0	2236.0	2244.0	2245.0	2249.0	2253.0	2256.0	2257.0	2258.0	2262.0	2263.0	2263.0	2263.0	2264.0	2265.0	2267.0	2269.0	2269.0	2269.0	2269.0	2269.0	2269.0	2269.0	2269.0	2269.0	2269.0	2269.0	2268.0	2268.0	2269.0	2269.0	2269.0	2269.0	2269.0	2269.0	2269.0	2269.0	2269.0	2269.0	2270.0	2273.0	2274.0
16	0.16161616146564484	1714.0	1976.0	2093.0	2154.0	2188.0	2209.0	2230.0	2236.0	2243.0	2245.0	2248.0	2253.0	2256.0	2257.0	2258.0	2262.0	2263.0	2263.0	2263.0	2264.0	2265.0	2267.0	2269.0	2269.0	2269.0	2269.0	2269.0	2269.0	2269.0	2269.0	2269.0	2269.0	2269.0	2268.0	2268.0	2269.0	2269.0	2269.0	2269.0	2269.0	2269.0	2269.0	2269.0	2269.0	2269.0	2270.0	2273.0	2274.0
17	0.17171716690063477	1714.0	1975.0	2092.0	2153.0	2187.0	2208.0	2229.0	2235.0	2242.0	2244.0	2247.0	2252.0	2255.0	2256.0	2257.0	2261.0	2262.0	2262.0	2262.0	2263.0	2264.0	2266.0	2268.0	2268.0	2268.0	2268.0	2268.0	2268.0	2268.0	2268.0	2268.0	2268.0	2268.0	2267.0	2267.0	2268.0	2268.0	2268.0	2268.0	2268.0	2268.0	2268.0	2268.0	2268.0	2268.0	2269.0	2272.0	2273.0
18	0.1818181872367859	1712.0	1973.0	2090.0	2151.0	2185.0	2206.0	2227.0	2233.0	2240.0	2242.0	2245.0	2250.0	2253.0	2254.0	2255.0	2259.0	2260.0	2260.0	2260.0	2261.0	2262.0	2264.0	2266.0	2266.0	2266.0	2266.0	2266.0	2266.0	2266.0	2266.0	2266.0	2266.0	2266.0	2265.0	2265.0	2266.0	2266.0	2266.0	2266.0	2266.0	2266.0	2266.0	2266.0	2266.0	2266.0	2267.0	2270.0	2271.0
19	0.19191919267177582	1712.0	1973.0	2090.0	2151.0	2185.0	2206.0	2227.0	2233.0	2240.0	2242.0	2245.0	2250.0	2253.0	2254.0	2255.0	2259.0	2260.0	2260.0	2260.0	2261.0	2262.0	2264.0	2266.0	2266.0	2266.0	2266.0	2266.0	2266.0	2266.0	2266.0	2266.0	2266.0	2266.0	2265.0	2265.0	2266.0	2266.0	2266.0	2266.0	2266.0	2266.0	2266.0	2266.0	2266.0	2266.0	2267.0	2270.0	2271.0
20	0.20202019810676575	1711.0	1973.0	2090.0	2151.0	2185.0	2206.0	2227.0	2233.0	2240.0	2242.0	2245.0	2250.0	2253.0	2254.0	2255.0	2259.0	2260.0	2260.0	2260.0	2261.0	2262.0	2264.0	2266.0	2266.0	2266.0	2266.0	2266.0	2266.0	2266.0	2266.0	2266.0	2266.0	2266.0	2265.0	2265.0	2265.0	2265.0	2265.0	2265.0	2265.0	2265.0	2265.0	2265.0	2265.0	2265.0	2267.0	2270.0	2271.0
21	0.21212121844291687	1711.0	1973.0	2090.0	2151.0	2185.0	2206.0	2227.0	2233.0	2240.0	2242.0	2245.0	2250.0	2253.0	2254.0	2255.0	2259.0	2260.0	2260.0	2260.0	2261.0	2262.0	2264.0	2266.0	2266.0	2266.0	2266.0	2266.0	2266.0	2266.0	2266.0	2266.0	2266.0	2266.0	2265.0	2265.0	2265.0	2265.0	2265.0	2265.0	2265.0	2265.0	2265.0	2265.0	2265.0	2265.0	2267.0	2270.0	2271.0
22	0.2222222238779068	1710.0	1973.0	2090.0	2151.0	2185.0	2206.0	2227.0	2233.0	2240.0	2242.0	2245.0	2250.0	2253.0	2254.0	2254.0	2258.0	2259.0	2259.0	2259.0	2260.0	2261.0	2263.0	2265.0	2265.0	2265.0	2265.0	2265.0	2265.0	2265.0	2265.0	2265.0	2265.0	2265.0	2265.0	2265.0	2265.0	2265.0	2265.0	2265.0	2265.0	2265.0	2265.0	2265.0	2265.0	2265.0	2266.0	2269.0	2270.0
23	0.23232322931289673	1708.0	1971.0	2089.0	2151.0	2185.0	2206.0	2227.0	2233.0	2240.0	2242.0	2245.0	2250.0	2253.0	2254.0	2254.0	2258.0	2259.0	2259.0	2259.0	2260.0	2261.0	2263.0	2264.0	2264.0	2264.0	2264.0	2264.0	2264.0	2264.0	2264.0	2264.0	2264.0	2264.0	2264.0	2264.0	2264.0	2264.0	2264.0	2264.0	2264.0	2264.0	2264.0	2264.0	2264.0	2264.0	2265.0	2268.0	2269.0
24	0.24242424964904785	1707.0	1971.0	2089.0	2151.0	2185.0	2206.0	2227.0	2233.0	2239.0	2241.0	2244.0	2249.0	2252.0	2253.0	2253.0	2257.0	2258.0	2258.0	2258.0	2259.0	2260.0	2262.0	2263.0	2263.0	2263.0	2263.0	2263.0	2263.0	2263.0	2263.0	2263.0	2263.0	2263.0	2263.0	2263.0	2263.0	2263.0	2263.0	2263.0	2263.0	2263.0	2263.0	2263.0	2263.0	2263.0	2264.0	2267.0	2268.0
25	0.252525269985199	1706.0	1969.0	2088.0	2150.0	2184.0	2205.0	2226.0	2232.0	2238.0	2241.0	2244.0	2249.0	2252.0	2253.0	2253.0	2257.0	2258.0	2258.0	2258.0	2259.0	2260.0	2262.0	2263.0	2263.0	2263.0	2263.0	2263.0	2263.0	2263.0	2263.0	2263.0	2263.0	2263.0	2263.0	2263.0	2263.0	2263.0	2263.0	2263.0	2263.0	2263.0	2263.0	2263.0	2263.0	2263.0	2264.0	2267.0	2268.0
26	0.2626262605190277	1706.0	1969.0	2088.0	2150.0	2184.0	2205.0	2226.0	2232.0	2238.0	2241.0	2244.0	2249.0	2252.0	2253.0	2253.0	2257.0	2258.0	2258.0	2258.0	2259.0	2260.0	2262.0	2263.0	2263.0	2263.0	2263.0	2263.0	2263.0	2263.0	2263.0	2263.0	2263.0	2263.0	2263.0	2263.0	2263.0	2263.0	2263.0	2263.0	2263.0	2263.0	2263.0	2263.0	2263.0	2263.0	2264.0	2267.0	2268.0
27	0.27272728085517883	1705.0	1968.0	2088.0	2150.0	2184.0	2205.0	2226.0	2232.0	2238.0	2241.0	2244.0	2249.0	2252.0	2253.0	2253.0	2257.0	2258.0	2258.0	2258.0	2259.0	2260.0	2262.0	2263.0	2263.0	2263.0	2263.0	2263.0	2263.0	2263.0	2263.0	2263.0	2263.0	2263.0	2263.0	2263.0	2263.0	2263.0	2263.0	2263.0	2263.0	2263.0	2263.0	2263.0	2263.0	2263.0	2264.0	2267.0	2268.0
28	0.28282830119132996	1705.0	1968.0	2088.0	2150.0	2184.0	2205.0	2226.0	2232.0	2238.0	2241.0	2244.0	2249.0	2252.0	2253.0	2253.0	2257.0	2258.0	2258.0	2258.0	2259.0	2260.0	2262.0	2263.0	2263.0	2263.0	2263.0	2263.0	2263.0	2263.0	2263.0	2263.0	2263.0	2263.0	2263.0	2263.0	2263.0	2263.0	2263.0	2263.0	2263.0	2263.0	2263.0	2263.0	2263.0	2263.0	2264.0	2267.0	2268.0
29	0.2929292917251587	1705.0	1968.0	2088.0	2150.0	2184.0	2205.0	2226.0	2232.0	2238.0	2241.0	2244.0	2249.0	2252.0	2253.0	2253.0	2257.0	2258.0	2258.0	2258.0	2259.0	2260.0	2262.0	2263.0	2263.0	2263.0	2263.0	2263.0	2263.0	2263.0	2263.0	2263.0	2263.0	2263.0	2263.0	2263.0	2263.0	2263.0	2263.0	2263.0	2263.0	2263.0	2263.0	2263.0	2263.0	2263.0	2264.0	2267.0	2268.0
30	0.3030303120613098	1704.0	1966.0	2086.0	2148.0	2182.0	2203.0	2224.0	2231.0	2237.0	2240.0	2243.0	2248.0	2251.0	2252.0	2252.0	2256.0	2257.0	2257.0	2257.0	2258.0	2259.0	2261.0	2262.0	2262.0	2262.0	2262.0	2262.0	2262.0	2262.0	2262.0	2262.0	2262.0	2262.0	2262.0	2262.0	2262.0	2262.0	2262.0	2262.0	2262.0	2262.0	2262.0	2262.0	2262.0	2262.0	2263.0	2266.0	2266.0
31	0.31313133239746094	1704.0	1966.0	2086.0	2148.0	2182.0	2203.0	2224.0	2231.0	2237.0	2240.0	2243.0	2248.0	2251.0	2252.0	2252.0	2256.0	2257.0	2257.0	2257.0	2258.0	2259.0	2261.0	2262.0	2262.0	2262.0	2262.0	2262.0	2262.0	2262.0	2262.0	2262.0	2262.0	2262.0	2262.0	2262.0	2262.0	2262.0	2262.0	2262.0	2262.0	2262.0	2262.0	2262.0	2262.0	2262.0	2263.0	2266.0	2266.0
32	0.3232323229312897	1703.0	1965.0	2085.0	2147.0	2181.0	2201.0	2222.0	2229.0	2236.0	2239.0	2241.0	2247.0	2250.0	2251.0	2251.0	2255.0	2256.0	2256.0	2256.0	2257.0	2258.0	2260.0	2261.0	2261.0	2261.0	2261.0	2261.0	2261.0	2261.0	2261.0	2261.0	2261.0	2261.0	2261.0	2261.0	2261.0	2261.0	2261.0	2261.0	2261.0	2261.0	2261.0	2261.0	2261.0	2261.0	2261.0	2264.0	2264.0
33	0.3333333432674408	1703.0	1964.0	2084.0	2146.0	2181.0	2201.0	2222.0	2229.0	2236.0	2239.0	2241.0	2247.0	2250.0	2251.0	2251.0	2255.0	2256.0	2256.0	2256.0	2257.0	2258.0	2260.0	2261.0	2261.0	2261.0	2261.0	2261.0	2261.0	2261.0	2261.0	2261.0	2261.0	2261.0	2261.0	2261.0	2261.0	2261.0	2261.0	2261.0	2261.0	2261.0	2261.0	2261.0	2261.0	2261.0	2261.0	2264.0	2264.0
34	0.34343433380126953	1702.0	1964.0	2083.0	2145.0	2180.0	2200.0	2221.0	2228.0	2235.0	2238.0	2240.0	2246.0	2249.0	2250.0	2250.0	2254.0	2255.0	2255.0	2255.0	2256.0	2257.0	2259.0	2260.0	2260.0	2260.0	2260.0	2260.0	2260.0	2260.0	2260.0	2260.0	2260.0	2260.0	2260.0	2260.0	2260.0	2260.0	2260.0	2260.0	2260.0	2260.0	2260.0	2260.0	2260.0	2260.0	2260.0	2263.0	2263.0
35	0.35353535413742065	1702.0	1964.0	2083.0	2145.0	2180.0	2200.0	2221.0	2228.0	2235.0	2238.0	2240.0	2246.0	2249.0	2250.0	2250.0	2254.0	2255.0	2255.0	2255.0	2256.0	2257.0	2259.0	2260.0	2260.0	2260.0	2260.0	2260.0	2260.0	2260.0	2260.0	2260.0	2260.0	2260.0	2260.0	2260.0	2260.0	2260.0	2260.0	2260.0	2260.0	2260.0	2260.0	2260.0	2260.0	2260.0	2260.0	2263.0	2263.0
36	0.3636363744735718	1702.0	1963.0	2082.0	2144.0	2180.0	2200.0	2221.0	2228.0	2235.0	2238.0	2240.0	2246.0	2249.0	2250.0	2250.0	2254.0	2255.0	2255.0	2255.0	2256.0	2257.0	2259.0	2260.0	2260.0	2260.0	2260.0	2260.0	2260.0	2260.0	2260.0	2260.0	2260.0	2260.0	2260.0	2260.0	2260.0	2260.0	2260.0	2260.0	2260.0	2260.0	2260.0	2260.0	2260.0	2260.0	2260.0	2263.0	2263.0
37	0.3737373650074005	1702.0	1963.0	2081.0	2143.0	2180.0	2200.0	2221.0	2228.0	2235.0	2238.0	2240.0	2246.0	2249.0	2250.0	2250.0	2254.0	2255.0	2255.0	2255.0	2256.0	2257.0	2259.0	2260.0	2260.0	2260.0	2260.0	2260.0	2260.0	2260.0	2260.0	2260.0	2260.0	2260.0	2260.0	2260.0	2260.0	2260.0	2260.0	2260.0	2260.0	2260.0	2260.0	2260.0	2260.0	2260.0	2260.0	2263.0	2263.0
38	0.38383838534355164	1702.0	1963.0	2081.0	2143.0	2180.0	2200.0	2221.0	2228.0	2235.0	2238.0	2240.0	2246.0	2249.0	2250.0	2250.0	2254.0	2255.0	2255.0	2255.0	2256.0	2257.0	2259.0	2260.0	2260.0	2260.0	2260.0	2260.0	2260.0	2260.0	2260.0	2260.0	2260.0	2260.0	2260.0	2260.0	2260.0	2260.0	2260.0	2260.0	2260.0	2260.0	2260.0	2260.0	2260.0	2260.0	2260.0	2263.0	2263.0
39	0.39393937587738037	1702.0	1962.0	2081.0	2143.0	2180.0	2200.0	2221.0	2228.0	2235.0	2238.0	2240.0	2246.0	2249.0	2250.0	2250.0	2254.0	2255.0	2255.0	2255.0	2256.0	2257.0	2259.0	2260.0	2260.0	2260.0	2260.0	2260.0	2260.0	2260.0	2260.0	2260.0	2260.0	2260.0	2260.0	2260.0	2260.0	2260.0	2260.0	2260.0	2260.0	2260.0	2260.0	2260.0	2260.0	2260.0	2260.0	2263.0	2263.0
40	0.4040403962135315	1702.0	1962.0	2081.0	2143.0	2180.0	2200.0	2221.0	2228.0	2235.0	2238.0	2240.0	2246.0	2249.0	2250.0	2250.0	2254.0	2255.0	2255.0	2255.0	2256.0	2257.0	2259.0	2260.0	2260.0	2260.0	2260.0	2260.0	2260.0	2260.0	2260.0	2260.0	2260.0	2260.0	2260.0	2260.0	2260.0	2260.0	2260.0	2260.0	2260.0	2260.0	2260.0	2260.0	2260.0	2260.0	2260.0	2262.0	2262.0
41	0.4141414165496826	1702.0	1962.0	2081.0	2143.0	2180.0	2200.0	2221.0	2228.0	2235.0	2238.0	2240.0	2246.0	2249.0	2250.0	2250.0	2254.0	2255.0	2255.0	2255.0	2256.0	2257.0	2259.0	2260.0	2260.0	2260.0	2260.0	2260.0	2260.0	2260.0	2260.0	2260.0	2260.0	2260.0	2260.0	2260.0	2260.0	2260.0	2260.0	2260.0	2260.0	2260.0	2260.0	2260.0	2260.0	2260.0	2260.0	2262.0	2262.0
42	0.42424240708351135	1701.0	1962.0	2080.0	2142.0	2179.0	2199.0	2220.0	2227.0	2234.0	2237.0	2240.0	2245.0	2248.0	2249.0	2250.0	2254.0	2255.0	2255.0	2255.0	2256.0	2257.0	2259.0	2259.0	2260.0	2260.0	2260.0	2260.0	2260.0	2260.0	2260.0	2260.0	2260.0	2260.0	2260.0	2260.0	2260.0	2260.0	2260.0	2260.0	2260.0	2260.0	2260.0	2260.0	2260.0	2260.0	2260.0	2262.0	2262.0
43	0.4343434274196625	1700.0	1962.0	2080.0	2141.0	2178.0	2198.0	2219.0	2226.0	2233.0	2236.0	2239.0	2244.0	2247.0	2248.0	2249.0	2253.0	2254.0	2254.0	2254.0	2255.0	2256.0	2258.0	2258.0	2259.0	2259.0	2259.0	2259.0	2259.0	2259.0	2259.0	2259.0	2259.0	2259.0	2259.0	2259.0	2259.0	2259.0	2259.0	2259.0	2259.0	2259.0	2259.0	2259.0	2259.0	2259.0	2259.0	2261.0	2261.0
44	0.4444444477558136	1700.0	1961.0	2079.0	2140.0	2177.0	2196.0	2217.0	2225.0	2232.0	2235.0	2238.0	2243.0	2246.0	2247.0	2248.0	2252.0	2253.0	2253.0	2253.0	2254.0	2255.0	2257.0	2257.0	2258.0	2258.0	2258.0	2258.0	2258.0	2258.0	2258.0	2258.0	2258.0	2258.0	2258.0	2258.0	2258.0	2258.0	2258.0	2258.0	2258.0	2258.0	2258.0	2258.0	2258.0	2258.0	2258.0	2260.0	2260.0
45	0.45454543828964233	1700.0	1960.0	2079.0	2140.0	2177.0	2196.0	2217.0	2225.0	2232.0	2235.0	2238.0	2242.0	2245.0	2247.0	2248.0	2252.0	2253.0	2253.0	2253.0	2254.0	2255.0	2257.0	2257.0	2258.0	2258.0	2258.0	2258.0	2258.0	2258.0	2258.0	2258.0	2258.0	2258.0	2258.0	2258.0	2258.0	2258.0	2258.0	2258.0	2258.0	2258.0	2258.0	2258.0	2258.0	2258.0	2258.0	2260.0	2260.0
46	0.46464645862579346	1699.0	1959.0	2078.0	2139.0	2176.0	2194.0	2215.0	2223.0	2230.0	2233.0	2236.0	2240.0	2243.0	2245.0	2246.0	2250.0	2251.0	2251.0	2251.0	2252.0	2253.0	2255.0	2255.0	2256.0	2256.0	2256.0	2256.0	2256.0	2256.0	2256.0	2256.0	2256.0	2256.0	2256.0	2256.0	2256.0	2256.0	2256.0	2256.0	2256.0	2256.0	2256.0	2256.0	2256.0	2256.0	2256.0	2258.0	2258.0
47	0.4747474789619446	1699.0	1959.0	2078.0	2139.0	2176.0	2194.0	2215.0	2223.0	2230.0	2233.0	2236.0	2240.0	2243.0	2245.0	2246.0	2250.0	2251.0	2251.0	2251.0	2252.0	2253.0	2255.0	2255.0	2256.0	2256.0	2256.0	2256.0	2256.0	2256.0	2256.0	2256.0	2256.0	2256.0	2256.0	2256.0	2256.0	2256.0	2256.0	2256.0	2256.0	2256.0	2256.0	2256.0	2256.0	2256.0	2256.0	2258.0	2258.0
48	0.4848484992980957	1699.0	1959.0	2078.0	2139.0	2176.0	2194.0	2215.0	2223.0	2230.0	2233.0	2236.0	2240.0	2243.0	2245.0	2246.0	2250.0	2251.0	2251.0	2251.0	2252.0	2253.0	2255.0	2255.0	2256.0	2256.0	2256.0	2256.0	2256.0	2256.0	2256.0	2256.0	2256.0	2256.0	2256.0	2256.0	2256.0	2256.0	2256.0	2256.0	2256.0	2256.0	2256.0	2256.0	2256.0	2256.0	2256.0	2258.0	2258.0
49	0.4949495196342468	1698.0	1959.0	2078.0	2139.0	2176.0	2194.0	2215.0	2223.0	2230.0	2233.0	2236.0	2240.0	2243.0	2245.0	2246.0	2250.0	2251.0	2251.0	2251.0	2252.0	2253.0	2255.0	2255.0	2256.0	2256.0	2256.0	2256.0	2256.0	2256.0	2256.0	2256.0	2256.0	2256.0	2256.0	2256.0	2256.0	2256.0	2256.0	2256.0	2256.0	2256.0	2256.0	2256.0	2256.0	2256.0	2256.0	2258.0	2258.0
50	0.505050539970398	1698.0	1959.0	2078.0	2139.0	2176.0	2194.0	2215.0	2223.0	2230.0	2233.0	2236.0	2240.0	2243.0	2245.0	2246.0	2250.0	2251.0	2251.0	2251.0	2252.0	2253.0	2255.0	2255.0	2256.0	2256.0	2256.0	2256.0	2256.0	2256.0	2256.0	2256.0	2256.0	2256.0	2256.0	2256.0	2256.0	2256.0	2256.0	2256.0	2256.0	2256.0	2256.0	2256.0	2256.0	2256.0	2256.0	2258.0	2258.0
51	0.5151515007019043	1698.0	1959.0	2078.0	2138.0	2176.0	2194.0	2215.0	2223.0	2230.0	2233.0	2236.0	2240.0	2243.0	2245.0	2246.0	2250.0	2251.0	2251.0	2251.0	2252.0	2253.0	2255.0	2255.0	2256.0	2256.0	2256.0	2256.0	2256.0	2256.0	2256.0	2256.0	2256.0	2256.0	2256.0	2256.0	2256.0	2256.0	2256.0	2256.0	2256.0	2256.0	2256.0	2256.0	2256.0	2256.0	2256.0	2258.0	2258.0
52	0.5252525210380554	1697.0	1958.0	2077.0	2137.0	2175.0	2193.0	2214.0	2222.0	2229.0	2232.0	2235.0	2240.0	2243.0	2245.0	2246.0	2250.0	2251.0	2251.0	2251.0	2252.0	2253.0	2255.0	2255.0	2256.0	2256.0	2256.0	2256.0	2256.0	2256.0	2256.0	2256.0	2256.0	2256.0	2256.0	2256.0	2256.0	2256.0	2256.0	2256.0	2256.0	2256.0	2256.0	2256.0	2256.0	2256.0	2256.0	2258.0	2258.0
53	0.5353535413742065	1697.0	1958.0	2075.0	2135.0	2174.0	2192.0	2212.0	2220.0	2227.0	2230.0	2233.0	2238.0	2241.0	2243.0	2244.0	2248.0	2249.0	2249.0	2249.0	2249.0	2251.0	2253.0	2253.0	2254.0	2254.0	2254.0	2254.0	2254.0	2254.0	2254.0	2254.0	2254.0	2254.0	2254.0	2254.0	2254.0	2254.0	2254.0	2254.0	2254.0	2254.0	2254.0	2254.0	2254.0	2254.0	2254.0	2256.0	2256.0
54	0.5454545617103577	1696.0	1957.0	2074.0	2134.0	2173.0	2191.0	2211.0	2219.0	2226.0	2229.0	2232.0	2237.0	2240.0	2242.0	2243.0	2247.0	2248.0	2248.0	2248.0	2248.0	2250.0	2252.0	2252.0	2253.0	2253.0	2253.0	2253.0	2253.0	2253.0	2253.0	2253.0	2253.0	2253.0	2253.0	2253.0	2253.0	2253.0	2253.0	2253.0	2253.0	2253.0	2253.0	2253.0	2253.0	2253.0	2253.0	2255.0	2255.0
55	0.5555555820465088	1696.0	1957.0	2074.0	2134.0	2173.0	2191.0	2211.0	2219.0	2226.0	2229.0	2232.0	2237.0	2240.0	2242.0	2243.0	2247.0	2248.0	2248.0	2248.0	2248.0	2250.0	2252.0	2252.0	2253.0	2253.0	2253.0	2253.0	2253.0	2253.0	2253.0	2253.0	2253.0	2253.0	2253.0	2253.0	2253.0	2253.0	2253.0	2253.0	2253.0	2253.0	2253.0	2253.0	2253.0	2253.0	2253.0	2255.0	2255.0
56	0.5656565427780151	1696.0	1956.0	2074.0	2134.0	2173.0	2191.0	2211.0	2219.0	2226.0	2229.0	2232.0	2237.0	2240.0	2242.0	2243.0	2246.0	2247.0	2247.0	2247.0	2247.0	2249.0	2251.0	2251.0	2252.0	2252.0	2252.0	2252.0	2252.0	2252.0	2252.0	2252.0	2252.0	2252.0	2252.0	2252.0	2252.0	2252.0	2252.0	2252.0	2252.0	2252.0	2252.0	2252.0	2252.0	2252.0	2252.0	2254.0	2254.0
57	0.5757575631141663	1695.0	1956.0	2074.0	2134.0	2173.0	2191.0	2211.0	2219.0	2226.0	2229.0	2232.0	2237.0	2240.0	2242.0	2243.0	2246.0	2247.0	2247.0	2247.0	2247.0	2248.0	2250.0	2250.0	2251.0	2251.0	2251.0	2251.0	2251.0	2251.0	2251.0	2251.0	2251.0	2251.0	2251.0	2251.0	2251.0	2251.0	2251.0	2251.0	2251.0	2251.0	2251.0	2251.0	2251.0	2251.0	2251.0	2253.0	2253.0
58	0.5858585834503174	1694.0	1956.0	2074.0	2134.0	2173.0	2191.0	2211.0	2219.0	2226.0	2229.0	2232.0	2237.0	2240.0	2242.0	2243.0	2246.0	2247.0	2247.0	2247.0	2247.0	2248.0	2250.0	2250.0	2251.0	2251.0	2251.0	2251.0	2251.0	2251.0	2251.0	2251.0	2251.0	2251.0	2251.0	2251.0	2251.0	2251.0	2251.0	2251.0	2251.0	2251.0	2251.0	2251.0	2251.0	2251.0	2251.0	2253.0	2253.0
59	0.5959595441818237	1694.0	1956.0	2074.0	2134.0	2173.0	2191.0	2211.0	2218.0	2225.0	2229.0	2232.0	2237.0	2240.0	2242.0	2243.0	2246.0	2247.0	2247.0	2247.0	2247.0	2248.0	2250.0	2250.0	2251.0	2251.0	2251.0	2251.0	2251.0	2251.0	2251.0	2251.0	2251.0	2251.0	2251.0	2251.0	2251.0	2251.0	2251.0	2251.0	2251.0	2251.0	2251.0	2251.0	2251.0	2251.0	2251.0	2253.0	2253.0
60	0.6060605645179749	1693.0	1955.0	2074.0	2134.0	2173.0	2191.0	2211.0	2218.0	2224.0	2228.0	2231.0	2236.0	2239.0	2241.0	2242.0	2245.0	2246.0	2246.0	2246.0	2246.0	2247.0	2249.0	2249.0	2250.0	2250.0	2250.0	2250.0	2250.0	2250.0	2250.0	2250.0	2250.0	2250.0	2250.0	2250.0	2250.0	2250.0	2250.0	2250.0	2250.0	2250.0	2250.0	2250.0	2250.0	2250.0	2250.0	2252.0	2252.0
61	0.616161584854126	1691.0	1952.0	2071.0	2131.0	2170.0	2188.0	2208.0	2215.0	2221.0	2225.0	2228.0	2233.0	2236.0	2238.0	2239.0	2242.0	2243.0	2243.0	2243.0	2243.0	2244.0	2246.0	2246.0	2247.0	2247.0	2247.0	2247.0	2247.0	2247.0	2247.0	2247.0	2247.0	2247.0	2247.0	2247.0	2247.0	2247.0	2247.0	2247.0	2247.0	2247.0	2247.0	2247.0	2247.0	2247.0	2247.0	2249.0	2249.0
62	0.6262626051902771	1691.0	1952.0	2071.0	2131.0	2170.0	2187.0	2207.0	2214.0	2220.0	2225.0	2228.0	2232.0	2234.0	2236.0	2237.0	2239.0	2240.0	2240.0	2240.0	2240.0	2241.0	2243.0	2243.0	2244.0	2244.0	2244.0	2244.0	2244.0	2244.0	2244.0	2244.0	2244.0	2244.0	2244.0	2244.0	2244.0	2244.0	2244.0	2244.0	2244.0	2244.0	2244.0	2244.0	2244.0	2244.0	2244.0	2246.0	2246.0
63	0.6363636255264282	1691.0	1952.0	2071.0	2131.0	2169.0	2185.0	2206.0	2212.0	2218.0	2223.0	2226.0	2230.0	2232.0	2234.0	2235.0	2237.0	2238.0	2238.0	2238.0	2238.0	2239.0	2241.0	2241.0	2242.0	2242.0	2242.0	2242.0	2242.0	2242.0	2242.0	2242.0	2242.0	2242.0	2242.0	2242.0	2242.0	2242.0	2242.0	2242.0	2242.0	2242.0	2242.0	2242.0	2242.0	2242.0	2242.0	2244.0	2244.0
64	0.6464646458625793	1689.0	1951.0	2071.0	2131.0	2169.0	2185.0	2206.0	2212.0	2218.0	2223.0	2226.0	2230.0	2232.0	2234.0	2235.0	2237.0	2238.0	2238.0	2238.0	2238.0	2239.0	2241.0	2241.0	2242.0	2242.0	2242.0	2242.0	2242.0	2242.0	2242.0	2242.0	2242.0	2242.0	2242.0	2242.0	2242.0	2242.0	2242.0	2242.0	2242.0	2242.0	2242.0	2242.0	2242.0	2242.0	2242.0	2244.0	2244.0
65	0.6565656661987305	1688.0	1950.0	2070.0	2130.0	2168.0	2184.0	2205.0	2211.0	2217.0	2222.0	2225.0	2229.0	2231.0	2233.0	2234.0	2236.0	2237.0	2237.0	2237.0	2237.0	2238.0	2240.0	2240.0	2241.0	2241.0	2241.0	2241.0	2241.0	2241.0	2241.0	2241.0	2241.0	2241.0	2241.0	2241.0	2241.0	2241.0	2241.0	2241.0	2241.0	2241.0	2241.0	2241.0	2241.0	2241.0	2241.0	2243.0	2243.0
66	0.6666666865348816	1686.0	1947.0	2068.0	2128.0	2166.0	2182.0	2203.0	2209.0	2215.0	2220.0	2223.0	2227.0	2229.0	2231.0	2232.0	2234.0	2235.0	2235.0	2235.0	2235.0	2236.0	2238.0	2238.0	2239.0	2239.0	2239.0	2239.0	2239.0	2239.0	2239.0	2239.0	2239.0	2239.0	2239.0	2239.0	2239.0	2239.0	2239.0	2239.0	2239.0	2239.0	2239.0	2239.0	2239.0	2239.0	2239.0	2241.0	2241.0
67	0.6767677068710327	1686.0	1946.0	2066.0	2126.0	2164.0	2180.0	2201.0	2207.0	2213.0	2218.0	2221.0	2225.0	2227.0	2229.0	2230.0	2232.0	2233.0	2233.0	2233.0	2233.0	2234.0	2236.0	2236.0	2237.0	2237.0	2237.0	2237.0	2237.0	2237.0	2237.0	2237.0	2237.0	2237.0	2237.0	2237.0	2237.0	2237.0	2237.0	2237.0	2237.0	2237.0	2237.0	2237.0	2237.0	2237.0	2237.0	2239.0	2239.0
68	0.6868686676025391	1686.0	1946.0	2066.0	2125.0	2163.0	2180.0	2201.0	2207.0	2212.0	2217.0	2219.0	2223.0	2225.0	2227.0	2228.0	2230.0	2231.0	2231.0	2231.0	2231.0	2232.0	2234.0	2234.0	2235.0	2235.0	2235.0	2235.0	2235.0	2235.0	2235.0	2235.0	2235.0	2235.0	2235.0	2235.0	2235.0	2235.0	2235.0	2235.0	2235.0	2235.0	2235.0	2235.0	2235.0	2235.0	2235.0	2237.0	2237.0
69	0.6969696879386902	1683.0	1943.0	2062.0	2120.0	2158.0	2175.0	2196.0	2202.0	2207.0	2212.0	2214.0	2218.0	2220.0	2222.0	2223.0	2225.0	2226.0	2226.0	2226.0	2226.0	2227.0	2229.0	2229.0	2229.0	2229.0	2229.0	2229.0	2229.0	2229.0	2229.0	2229.0	2229.0	2229.0	2229.0	2229.0	2229.0	2229.0	2229.0	2229.0	2229.0	2229.0	2229.0	2229.0	2229.0	2229.0	2229.0	2231.0	2231.0
70	0.7070707082748413	1682.0	1939.0	2058.0	2117.0	2155.0	2171.0	2192.0	2198.0	2203.0	2208.0	2210.0	2214.0	2216.0	2217.0	2218.0	2220.0	2221.0	2221.0	2221.0	2221.0	2222.0	2224.0	2224.0	2224.0	2224.0	2224.0	2224.0	2224.0	2224.0	2224.0	2224.0	2224.0	2224.0	2224.0	2224.0	2224.0	2224.0	2224.0	2224.0	2224.0	2224.0	2224.0	2224.0	2224.0	2224.0	2224.0	2226.0	2226.0
71	0.7171717286109924	1681.0	1938.0	2056.0	2115.0	2153.0	2169.0	2190.0	2196.0	2201.0	2206.0	2208.0	2212.0	2214.0	2215.0	2216.0	2218.0	2219.0	2219.0	2219.0	2219.0	2220.0	2222.0	2222.0	2222.0	2222.0	2222.0	2222.0	2222.0	2222.0	2222.0	2222.0	2222.0	2222.0	2222.0	2222.0	2222.0	2222.0	2222.0	2222.0	2222.0	2222.0	2222.0	2222.0	2222.0	2222.0	2222.0	2224.0	2224.0
72	0.7272727489471436	1678.0	1937.0	2053.0	2111.0	2149.0	2165.0	2186.0	2192.0	2197.0	2202.0	2204.0	2208.0	2210.0	2211.0	2212.0	2214.0	2214.0	2214.0	2214.0	2214.0	2215.0	2217.0	2217.0	2217.0	2217.0	2217.0	2217.0	2217.0	2217.0	2217.0	2217.0	2217.0	2217.0	2217.0	2217.0	2217.0	2217.0	2217.0	2217.0	2217.0	2217.0	2217.0	2217.0	2217.0	2217.0	2217.0	2219.0	2219.0
73	0.7373737692832947	1676.0	1936.0	2052.0	2110.0	2147.0	2163.0	2184.0	2190.0	2195.0	2200.0	2202.0	2206.0	2208.0	2209.0	2210.0	2212.0	2212.0	2212.0	2212.0	2212.0	2213.0	2215.0	2215.0	2215.0	2215.0	2215.0	2215.0	2215.0	2215.0	2215.0	2215.0	2215.0	2215.0	2215.0	2215.0	2215.0	2215.0	2215.0	2215.0	2215.0	2215.0	2215.0	2215.0	2215.0	2215.0	2215.0	2217.0	2217.0
74	0.7474747896194458	1674.0	1933.0	2048.0	2106.0	2143.0	2159.0	2180.0	2186.0	2191.0	2196.0	2198.0	2202.0	2204.0	2205.0	2206.0	2208.0	2208.0	2208.0	2208.0	2208.0	2209.0	2211.0	2211.0	2211.0	2211.0	2211.0	2211.0	2211.0	2211.0	2211.0	2211.0	2211.0	2211.0	2211.0	2211.0	2211.0	2211.0	2211.0	2211.0	2211.0	2211.0	2211.0	2211.0	2211.0	2211.0	2211.0	2213.0	2213.0
75	0.7575757503509521	1668.0	1927.0	2041.0	2099.0	2136.0	2152.0	2172.0	2178.0	2183.0	2188.0	2190.0	2194.0	2196.0	2197.0	2197.0	2199.0	2199.0	2199.0	2199.0	2199.0	2200.0	2202.0	2202.0	2202.0	2202.0	2202.0	2202.0	2202.0	2202.0	2202.0	2202.0	2202.0	2202.0	2202.0	2202.0	2202.0	2202.0	2202.0	2202.0	2202.0	2202.0	2202.0	2202.0	2202.0	2202.0	2202.0	2204.0	2204.0
76	0.7676767706871033	1663.0	1920.0	2033.0	2091.0	2128.0	2144.0	2164.0	2170.0	2175.0	2180.0	2182.0	2186.0	2188.0	2189.0	2189.0	2191.0	2191.0	2191.0	2191.0	2191.0	2192.0	2194.0	2194.0	2194.0	2194.0	2194.0	2194.0	2194.0	2194.0	2194.0	2194.0	2194.0	2194.0	2194.0	2194.0	2194.0	2194.0	2194.0	2194.0	2194.0	2194.0	2194.0	2194.0	2194.0	2194.0	2194.0	2196.0	2196.0
77	0.7777777910232544	1659.0	1916.0	2029.0	2087.0	2124.0	2140.0	2160.0	2166.0	2170.0	2174.0	2176.0	2179.0	2181.0	2182.0	2182.0	2184.0	2184.0	2184.0	2184.0	2184.0	2185.0	2187.0	2187.0	2187.0	2187.0	2187.0	2187.0	2187.0	2187.0	2187.0	2187.0	2187.0	2187.0	2187.0	2187.0	2187.0	2187.0	2187.0	2187.0	2187.0	2187.0	2187.0	2187.0	2187.0	2187.0	2187.0	2189.0	2189.0
78	0.7878788113594055	1656.0	1913.0	2025.0	2083.0	2120.0	2136.0	2155.0	2161.0	2165.0	2169.0	2171.0	2174.0	2176.0	2177.0	2177.0	2179.0	2179.0	2179.0	2179.0	2179.0	2180.0	2182.0	2182.0	2182.0	2182.0	2182.0	2182.0	2182.0	2182.0	2182.0	2182.0	2182.0	2182.0	2182.0	2182.0	2182.0	2182.0	2182.0	2182.0	2182.0	2182.0	2182.0	2182.0	2182.0	2182.0	2182.0	2184.0	2184.0
79	0.7979798316955566	1654.0	1911.0	2021.0	2079.0	2116.0	2132.0	2151.0	2157.0	2161.0	2165.0	2167.0	2170.0	2172.0	2173.0	2173.0	2175.0	2175.0	2175.0	2175.0	2175.0	2176.0	2178.0	2178.0	2178.0	2178.0	2178.0	2178.0	2178.0	2178.0	2178.0	2178.0	2178.0	2178.0	2178.0	2178.0	2178.0	2178.0	2178.0	2178.0	2178.0	2178.0	2178.0	2178.0	2178.0	2178.0	2178.0	2180.0	2180.0
80	0.808080792427063	1648.0	1903.0	2012.0	2071.0	2106.0	2122.0	2141.0	2147.0	2151.0	2155.0	2157.0	2160.0	2162.0	2163.0	2163.0	2165.0	2165.0	2165.0	2165.0	2165.0	2166.0	2168.0	2168.0	2168.0	2168.0	2168.0	2168.0	2168.0	2168.0	2168.0	2168.0	2168.0	2168.0	2168.0	2168.0	2168.0	2168.0	2168.0	2168.0	2168.0	2168.0	2168.0	2168.0	2168.0	2168.0	2168.0	2170.0	2170.0
81	0.8181818127632141	1642.0	1896.0	2005.0	2063.0	2098.0	2114.0	2133.0	2139.0	2143.0	2147.0	2149.0	2152.0	2154.0	2155.0	2155.0	2157.0	2157.0	2157.0	2157.0	2157.0	2158.0	2159.0	2159.0	2159.0	2159.0	2159.0	2159.0	2159.0	2159.0	2159.0	2159.0	2159.0	2159.0	2159.0	2159.0	2159.0	2159.0	2159.0	2159.0	2159.0	2159.0	2159.0	2159.0	2159.0	2159.0	2159.0	2161.0	2161.0
82	0.8282828330993652	1641.0	1892.0	2001.0	2059.0	2092.0	2108.0	2127.0	2133.0	2137.0	2141.0	2143.0	2146.0	2148.0	2149.0	2149.0	2151.0	2151.0	2151.0	2151.0	2151.0	2152.0	2153.0	2153.0	2153.0	2153.0	2153.0	2153.0	2153.0	2153.0	2153.0	2153.0	2153.0	2153.0	2153.0	2153.0	2153.0	2153.0	2153.0	2153.0	2153.0	2153.0	2153.0	2153.0	2153.0	2153.0	2153.0	2155.0	2155.0
83	0.8383837938308716	1637.0	1888.0	1997.0	2054.0	2087.0	2102.0	2121.0	2127.0	2131.0	2135.0	2137.0	2140.0	2142.0	2143.0	2143.0	2145.0	2145.0	2145.0	2145.0	2145.0	2146.0	2147.0	2147.0	2147.0	2147.0	2147.0	2147.0	2147.0	2147.0	2147.0	2147.0	2147.0	2147.0	2147.0	2147.0	2147.0	2147.0	2147.0	2147.0	2147.0	2147.0	2147.0	2147.0	2147.0	2147.0	2147.0	2149.0	2149.0
84	0.8484848141670227	1631.0	1881.0	1990.0	2047.0	2079.0	2094.0	2113.0	2119.0	2123.0	2127.0	2129.0	2132.0	2134.0	2135.0	2135.0	2136.0	2136.0	2136.0	2136.0	2136.0	2137.0	2138.0	2138.0	2138.0	2138.0	2138.0	2138.0	2138.0	2138.0	2138.0	2138.0	2138.0	2138.0	2138.0	2138.0	2138.0	2138.0	2138.0	2138.0	2138.0	2138.0	2138.0	2138.0	2138.0	2138.0	2138.0	2140.0	2140.0
85	0.8585858345031738	1623.0	1871.0	1981.0	2037.0	2069.0	2084.0	2103.0	2109.0	2113.0	2117.0	2119.0	2122.0	2124.0	2125.0	2125.0	2126.0	2126.0	2126.0	2126.0	2126.0	2127.0	2128.0	2128.0	2128.0	2128.0	2128.0	2128.0	2128.0	2128.0	2128.0	2128.0	2128.0	2128.0	2128.0	2128.0	2128.0	2128.0	2128.0	2128.0	2128.0	2128.0	2128.0	2128.0	2128.0	2128.0	2128.0	2130.0	2130.0
86	0.868686854839325	1612.0	1860.0	1969.0	2025.0	2056.0	2071.0	2090.0	2096.0	2100.0	2103.0	2105.0	2108.0	2109.0	2110.0	2110.0	2111.0	2111.0	2111.0	2111.0	2111.0	2112.0	2113.0	2113.0	2113.0	2113.0	2113.0	2113.0	2113.0	2113.0	2113.0	2113.0	2113.0	2113.0	2113.0	2113.0	2113.0	2113.0	2113.0	2113.0	2113.0	2113.0	2113.0	2113.0	2113.0	2113.0	2113.0	2115.0	2115.0
87	0.8787878751754761	1601.0	1848.0	1956.0	2011.0	2041.0	2055.0	2073.0	2079.0	2083.0	2086.0	2088.0	2091.0	2092.0	2093.0	2093.0	2094.0	2094.0	2094.0	2094.0	2094.0	2095.0	2096.0	2096.0	2096.0	2096.0	2096.0	2096.0	2096.0	2096.0	2096.0	2096.0	2096.0	2096.0	2096.0	2096.0	2096.0	2096.0	2096.0	2096.0	2096.0	2096.0	2096.0	2096.0	2096.0	2096.0	2096.0	2098.0	2098.0
88	0.8888888955116272	1592.0	1836.0	1943.0	1996.0	2026.0	2041.0	2059.0	2065.0	2069.0	2072.0	2073.0	2076.0	2077.0	2078.0	2078.0	2079.0	2079.0	2079.0	2079.0	2079.0	2080.0	2081.0	2081.0	2081.0	2081.0	2081.0	2081.0	2081.0	2081.0	2081.0	2081.0	2081.0	2081.0	2081.0	2081.0	2081.0	2081.0	2081.0	2081.0	2081.0	2081.0	2081.0	2081.0	2081.0	2081.0	2081.0	2083.0	2083.0
89	0.8989899158477783	1577.0	1817.0	1924.0	1976.0	2006.0	2020.0	2036.0	2041.0	2045.0	2048.0	2049.0	2052.0	2053.0	2054.0	2054.0	2055.0	2055.0	2055.0	2055.0	2055.0	2056.0	2057.0	2057.0	2057.0	2057.0	2057.0	2057.0	2057.0	2057.0	2057.0	2057.0	2057.0	2057.0	2057.0	2057.0	2057.0	2057.0	2057.0	2057.0	2057.0	2057.0	2057.0	2057.0	2057.0	2057.0	2057.0	2059.0	2059.0
90	0.9090909361839294	1566.0	1800.0	1907.0	1959.0	1988.0	2002.0	2018.0	2023.0	2027.0	2030.0	2030.0	2033.0	2034.0	2035.0	2035.0	2036.0	2036.0	2036.0	2036.0	2036.0	2037.0	2038.0	2038.0	2038.0	2038.0	2038.0	2038.0	2038.0	2038.0	2038.0	2038.0	2038.0	2038.0	2038.0	2038.0	2038.0	2038.0	2038.0	2038.0	2038.0	2038.0	2038.0	2038.0	2038.0	2038.0	2038.0	2040.0	2040.0
91	0.9191919565200806	1539.0	1769.0	1870.0	1923.0	1951.0	1965.0	1981.0	1986.0	1989.0	1992.0	1992.0	1996.0	1997.0	1998.0	1998.0	1999.0	1999.0	1999.0	1999.0	1999.0	2000.0	2001.0	2001.0	2001.0	2001.0	2001.0	2001.0	2001.0	2001.0	2001.0	2001.0	2001.0	2001.0	2001.0	2001.0	2001.0	2001.0	2001.0	2001.0	2001.0	2001.0	2001.0	2001.0	2001.0	2001.0	2001.0	2003.0	2003.0
92	0.9292929172515869	1522.0	1748.0	1848.0	1900.0	1927.0	1941.0	1957.0	1962.0	1965.0	1968.0	1968.0	1972.0	1973.0	1974.0	1974.0	1975.0	1975.0	1975.0	1975.0	1975.0	1976.0	1977.0	1977.0	1977.0	1977.0	1977.0	1977.0	1977.0	1977.0	1977.0	1977.0	1977.0	1977.0	1977.0	1977.0	1977.0	1977.0	1977.0	1977.0	1977.0	1977.0	1977.0	1977.0	1977.0	1977.0	1977.0	1979.0	1979.0
93	0.939393937587738	1498.0	1718.0	1816.0	1868.0	1895.0	1908.0	1923.0	1928.0	1931.0	1934.0	1934.0	1938.0	1939.0	1940.0	1940.0	1941.0	1941.0	1941.0	1941.0	1941.0	1942.0	1943.0	1943.0	1943.0	1943.0	1943.0	1943.0	1943.0	1943.0	1943.0	1943.0	1943.0	1943.0	1943.0	1943.0	1943.0	1943.0	1943.0	1943.0	1943.0	1943.0	1943.0	1943.0	1943.0	1943.0	1943.0	1944.0	1944.0
94	0.9494949579238892	1466.0	1684.0	1777.0	1826.0	1853.0	1866.0	1881.0	1885.0	1888.0	1891.0	1891.0	1894.0	1895.0	1895.0	1895.0	1896.0	1896.0	1896.0	1896.0	1896.0	1897.0	1898.0	1898.0	1898.0	1898.0	1898.0	1898.0	1898.0	1898.0	1898.0	1898.0	1898.0	1898.0	1898.0	1898.0	1898.0	1898.0	1898.0	1898.0	1898.0	1898.0	1898.0	1898.0	1898.0	1898.0	1898.0	1899.0	1899.0
95	0.9595959782600403	1423.0	1637.0	1727.0	1775.0	1799.0	1812.0	1825.0	1828.0	1831.0	1834.0	1834.0	1836.0	1836.0	1836.0	1836.0	1837.0	1837.0	1837.0	1837.0	1837.0	1838.0	1839.0	1839.0	1839.0	1839.0	1839.0	1839.0	1839.0	1839.0	1839.0	1839.0	1839.0	1839.0	1839.0	1839.0	1839.0	1839.0	1839.0	1839.0	1839.0	1839.0	1839.0	1839.0	1839.0	1839.0	1839.0	1840.0	1840.0
96	0.9696969985961914	1374.0	1583.0	1667.0	1712.0	1735.0	1746.0	1758.0	1761.0	1764.0	1766.0	1766.0	1768.0	1768.0	1768.0	1768.0	1769.0	1769.0	1769.0	1769.0	1769.0	1770.0	1771.0	1771.0	1771.0	1771.0	1771.0	1771.0	1771.0	1771.0	1771.0	1771.0	1771.0	1771.0	1771.0	1771.0	1771.0	1771.0	1771.0	1771.0	1771.0	1771.0	1771.0	1771.0	1771.0	1771.0	1771.0	1772.0	1772.0
97	0.9797979593276978	1313.0	1511.0	1591.0	1633.0	1652.0	1665.0	1677.0	1679.0	1682.0	1683.0	1683.0	1684.0	1684.0	1684.0	1684.0	1685.0	1685.0	1685.0	1685.0	1685.0	1686.0	1687.0	1687.0	1687.0	1687.0	1687.0	1687.0	1687.0	1687.0	1687.0	1687.0	1687.0	1687.0	1687.0	1687.0	1687.0	1687.0	1687.0	1687.0	1687.0	1687.0	1687.0	1687.0	1687.0	1687.0	1687.0	1688.0	1688.0
98	0.9898989796638489	1228.0	1413.0	1487.0	1526.0	1544.0	1555.0	1566.0	1568.0	1571.0	1572.0	1572.0	1573.0	1573.0	1573.0	1573.0	1574.0	1574.0	1574.0	1574.0	1574.0	1575.0	1575.0	1575.0	1575.0	1575.0	1575.0	1575.0	1575.0	1575.0	1575.0	1575.0	1575.0	1575.0	1575.0	1575.0	1575.0	1575.0	1575.0	1575.0	1575.0	1575.0	1575.0	1575.0	1575.0	1575.0	1575.0	1576.0	1576.0
99	1.0	0.0	0.0	0.0	0.0	0.0	0.0	0.0	0.0	0.0	0.0	0.0	0.0	0.0	0.0	0.0	0.0	0.0	0.0	0.0	0.0	0.0	0.0	0.0	0.0	0.0	0.0	0.0	0.0	0.0	0.0	0.0	0.0	0.0	0.0	0.0	0.0	0.0	0.0	0.0	0.0	0.0	0.0	0.0	0.0	0.0	0.0	0.0	0.0
[truncated: 52 more columns]
