# Supplementary material for: The hair cell analysis toolbox is a precise and fully automated pipeline for whole cochlea hair cell quantification
Source: PLoS Biol. 2023 Mar 22;21(3):e3002041. doi: 10.1371/journal.pbio.3002041 (PMC10069775; doi:10.1371/journal.pbio.3002041)
Supplement: S1 Data — A compressed folder with spreadsheets containing, in separate files, the underlying numerical data and statistical analysis for Figs 1G, 3E, 3F, 3G, 4F, 4H, 5A, 5B, 5C, 6A, 6B, S1B, S1C, S1D, S1E, S1F. (ZIP) [file pbio.3002041.s004.zip › Figure S1BCDEF/Figure S1DEF/figureS1DEF_2_false_negative.csv]

	cell_thr	nms_thr_0.0	nms_thr_0.010101010091602802	nms_thr_0.020202020183205605	nms_thr_0.03030303120613098	nms_thr_0.04040404036641121	nms_thr_0.05050504952669144	nms_thr_0.06060606241226196	nms_thr_0.07070706784725189	nms_thr_0.08080808073282242	nms_thr_0.09090909361839294	nms_thr_0.10101009905338287	nms_thr_0.1111111119389534	nms_thr_0.12121212482452393	nms_thr_0.13131313025951385	nms_thr_0.14141413569450378	nms_thr_0.1515151560306549	nms_thr_0.16161616146564484	nms_thr_0.17171716690063477	nms_thr_0.1818181872367859	nms_thr_0.19191919267177582	nms_thr_0.20202019810676575	nms_thr_0.21212121844291687	nms_thr_0.2222222238779068	nms_thr_0.23232322931289673	nms_thr_0.24242424964904785	nms_thr_0.252525269985199	nms_thr_0.2626262605190277	nms_thr_0.27272728085517883	nms_thr_0.28282830119132996	nms_thr_0.2929292917251587	nms_thr_0.3030303120613098	nms_thr_0.31313133239746094	nms_thr_0.3232323229312897	nms_thr_0.3333333432674408	nms_thr_0.34343433380126953	nms_thr_0.35353535413742065	nms_thr_0.3636363744735718	nms_thr_0.3737373650074005	nms_thr_0.38383838534355164	nms_thr_0.39393937587738037	nms_thr_0.4040403962135315	nms_thr_0.4141414165496826	nms_thr_0.42424240708351135	nms_thr_0.4343434274196625	nms_thr_0.4444444477558136	nms_thr_0.45454543828964233	nms_thr_0.46464645862579346	nms_thr_0.4747474789619446
0	0.0	633.0	421.0	279.0	181.0	120.0	86.0	61.0	45.0	34.0	30.0	28.0	28.0	24.0	23.0	23.0	21.0	19.0	18.0	18.0	18.0	18.0	18.0	18.0	17.0	17.0	17.0	17.0	16.0	16.0	16.0	16.0	16.0	16.0	16.0	16.0	15.0	15.0	15.0	15.0	15.0	14.0	14.0	14.0	13.0	13.0	12.0	12.0	12.0
1	0.010101010091602802	633.0	421.0	279.0	181.0	120.0	86.0	61.0	45.0	34.0	30.0	28.0	28.0	24.0	23.0	23.0	21.0	19.0	18.0	18.0	18.0	18.0	18.0	18.0	17.0	17.0	17.0	17.0	16.0	16.0	16.0	16.0	16.0	16.0	16.0	16.0	15.0	15.0	15.0	15.0	15.0	14.0	14.0	14.0	13.0	13.0	12.0	12.0	12.0
2	0.020202020183205605	633.0	421.0	279.0	181.0	120.0	86.0	61.0	45.0	34.0	30.0	28.0	28.0	24.0	23.0	23.0	21.0	19.0	18.0	18.0	18.0	18.0	18.0	18.0	17.0	17.0	17.0	17.0	16.0	16.0	16.0	16.0	16.0	16.0	16.0	16.0	15.0	15.0	15.0	15.0	15.0	14.0	14.0	14.0	13.0	13.0	12.0	12.0	12.0
3	0.03030303120613098	633.0	421.0	279.0	181.0	120.0	86.0	61.0	45.0	34.0	30.0	28.0	28.0	24.0	23.0	23.0	21.0	19.0	18.0	18.0	18.0	18.0	18.0	18.0	17.0	17.0	17.0	17.0	16.0	16.0	16.0	16.0	16.0	16.0	16.0	16.0	15.0	15.0	15.0	15.0	15.0	14.0	14.0	14.0	13.0	13.0	12.0	12.0	12.0
4	0.04040404036641121	633.0	421.0	279.0	181.0	120.0	86.0	61.0	45.0	34.0	30.0	28.0	28.0	24.0	23.0	23.0	21.0	19.0	18.0	18.0	18.0	18.0	18.0	18.0	17.0	17.0	17.0	17.0	16.0	16.0	16.0	16.0	16.0	16.0	16.0	16.0	15.0	15.0	15.0	15.0	15.0	14.0	14.0	14.0	13.0	13.0	12.0	12.0	12.0
5	0.05050504952669144	633.0	421.0	279.0	181.0	120.0	86.0	61.0	45.0	34.0	30.0	28.0	28.0	24.0	23.0	23.0	21.0	19.0	18.0	18.0	18.0	18.0	18.0	18.0	17.0	17.0	17.0	17.0	16.0	16.0	16.0	16.0	16.0	16.0	16.0	16.0	15.0	15.0	15.0	15.0	15.0	14.0	14.0	14.0	13.0	13.0	12.0	12.0	12.0
6	0.06060606241226196	634.0	424.0	281.0	183.0	121.0	87.0	63.0	46.0	35.0	31.0	28.0	28.0	24.0	23.0	23.0	21.0	19.0	18.0	18.0	18.0	18.0	18.0	18.0	17.0	17.0	17.0	17.0	17.0	17.0	17.0	17.0	17.0	17.0	17.0	17.0	16.0	16.0	16.0	16.0	16.0	15.0	15.0	15.0	14.0	14.0	13.0	13.0	13.0
7	0.07070706784725189	635.0	425.0	282.0	183.0	121.0	87.0	63.0	46.0	36.0	32.0	29.0	29.0	25.0	24.0	24.0	22.0	20.0	19.0	19.0	19.0	19.0	19.0	19.0	18.0	18.0	18.0	18.0	18.0	18.0	18.0	18.0	18.0	18.0	18.0	18.0	17.0	17.0	16.0	16.0	16.0	15.0	15.0	15.0	14.0	14.0	13.0	13.0	13.0
8	0.08080808073282242	635.0	426.0	282.0	183.0	121.0	87.0	63.0	46.0	36.0	32.0	29.0	29.0	25.0	24.0	24.0	22.0	20.0	19.0	19.0	19.0	19.0	19.0	19.0	18.0	18.0	18.0	18.0	18.0	18.0	18.0	18.0	18.0	18.0	18.0	18.0	17.0	17.0	16.0	16.0	16.0	15.0	15.0	15.0	14.0	14.0	13.0	13.0	13.0
9	0.09090909361839294	636.0	427.0	283.0	183.0	121.0	87.0	63.0	46.0	36.0	32.0	29.0	29.0	25.0	24.0	24.0	22.0	20.0	19.0	19.0	19.0	19.0	19.0	19.0	18.0	18.0	18.0	18.0	18.0	18.0	18.0	18.0	18.0	18.0	18.0	18.0	17.0	17.0	16.0	16.0	16.0	15.0	15.0	15.0	14.0	14.0	13.0	13.0	13.0
10	0.10101009905338287	639.0	429.0	285.0	185.0	122.0	87.0	63.0	46.0	36.0	32.0	29.0	29.0	25.0	24.0	24.0	22.0	20.0	19.0	19.0	19.0	19.0	19.0	19.0	18.0	18.0	18.0	18.0	18.0	18.0	18.0	18.0	18.0	18.0	18.0	18.0	17.0	17.0	16.0	16.0	16.0	15.0	15.0	15.0	14.0	14.0	13.0	13.0	13.0
11	0.1111111119389534	640.0	430.0	287.0	186.0	123.0	88.0	65.0	47.0	37.0	33.0	30.0	30.0	27.0	26.0	26.0	24.0	22.0	21.0	21.0	21.0	21.0	21.0	21.0	20.0	20.0	20.0	20.0	20.0	20.0	20.0	20.0	20.0	20.0	20.0	20.0	19.0	19.0	18.0	18.0	18.0	17.0	17.0	17.0	17.0	17.0	16.0	16.0	16.0
12	0.12121212482452393	640.0	430.0	287.0	186.0	123.0	88.0	65.0	47.0	37.0	33.0	30.0	30.0	27.0	26.0	26.0	24.0	22.0	21.0	21.0	21.0	21.0	21.0	21.0	20.0	20.0	20.0	20.0	20.0	20.0	20.0	20.0	20.0	20.0	20.0	20.0	19.0	19.0	18.0	18.0	18.0	17.0	17.0	17.0	17.0	17.0	16.0	16.0	16.0
13	0.13131313025951385	640.0	430.0	287.0	186.0	123.0	88.0	65.0	47.0	37.0	33.0	30.0	30.0	27.0	26.0	26.0	24.0	22.0	21.0	21.0	21.0	21.0	21.0	21.0	20.0	20.0	20.0	20.0	20.0	20.0	20.0	20.0	20.0	20.0	20.0	20.0	19.0	19.0	18.0	18.0	18.0	17.0	17.0	17.0	17.0	17.0	16.0	16.0	16.0
14	0.14141413569450378	640.0	430.0	287.0	186.0	123.0	88.0	65.0	47.0	37.0	33.0	30.0	30.0	27.0	26.0	26.0	24.0	22.0	21.0	21.0	21.0	21.0	21.0	21.0	20.0	20.0	20.0	20.0	20.0	20.0	20.0	20.0	20.0	20.0	20.0	20.0	19.0	19.0	18.0	18.0	18.0	17.0	17.0	17.0	17.0	17.0	16.0	16.0	16.0
15	0.1515151560306549	640.0	430.0	287.0	186.0	123.0	88.0	65.0	47.0	37.0	33.0	30.0	30.0	27.0	26.0	26.0	24.0	22.0	21.0	21.0	21.0	21.0	21.0	21.0	20.0	20.0	20.0	20.0	20.0	20.0	20.0	20.0	20.0	20.0	20.0	20.0	19.0	19.0	18.0	18.0	18.0	17.0	17.0	17.0	17.0	17.0	16.0	16.0	16.0
16	0.16161616146564484	641.0	431.0	289.0	188.0	124.0	89.0	66.0	48.0	38.0	34.0	31.0	31.0	28.0	27.0	27.0	25.0	23.0	22.0	22.0	22.0	22.0	22.0	22.0	21.0	21.0	21.0	21.0	21.0	21.0	21.0	21.0	21.0	21.0	21.0	21.0	20.0	20.0	19.0	19.0	19.0	18.0	18.0	18.0	18.0	18.0	17.0	17.0	17.0
17	0.17171716690063477	641.0	431.0	290.0	188.0	124.0	89.0	66.0	48.0	38.0	34.0	31.0	31.0	28.0	27.0	27.0	25.0	23.0	22.0	22.0	22.0	22.0	22.0	22.0	21.0	21.0	21.0	21.0	21.0	21.0	21.0	21.0	21.0	21.0	21.0	21.0	20.0	20.0	19.0	19.0	19.0	18.0	18.0	18.0	18.0	18.0	17.0	17.0	17.0
18	0.1818181872367859	641.0	431.0	290.0	188.0	124.0	89.0	66.0	49.0	39.0	35.0	32.0	32.0	28.0	27.0	27.0	25.0	23.0	22.0	22.0	22.0	22.0	22.0	22.0	21.0	21.0	21.0	21.0	21.0	21.0	21.0	21.0	21.0	21.0	21.0	21.0	20.0	20.0	19.0	19.0	19.0	18.0	18.0	18.0	18.0	18.0	17.0	17.0	17.0
19	0.19191919267177582	641.0	432.0	291.0	189.0	125.0	90.0	67.0	49.0	39.0	35.0	32.0	32.0	28.0	27.0	27.0	25.0	23.0	22.0	22.0	22.0	22.0	22.0	22.0	21.0	21.0	21.0	21.0	21.0	21.0	21.0	21.0	21.0	21.0	21.0	21.0	20.0	20.0	19.0	19.0	19.0	18.0	18.0	18.0	18.0	18.0	17.0	17.0	17.0
20	0.20202019810676575	642.0	433.0	292.0	189.0	125.0	90.0	67.0	49.0	39.0	35.0	32.0	32.0	28.0	27.0	27.0	25.0	23.0	22.0	22.0	22.0	22.0	22.0	22.0	21.0	21.0	21.0	21.0	21.0	21.0	21.0	21.0	21.0	21.0	21.0	21.0	20.0	20.0	19.0	19.0	19.0	18.0	18.0	18.0	18.0	18.0	17.0	17.0	17.0
21	0.21212121844291687	644.0	433.0	292.0	190.0	126.0	91.0	68.0	50.0	40.0	36.0	33.0	33.0	29.0	28.0	28.0	26.0	24.0	23.0	23.0	23.0	23.0	23.0	23.0	22.0	22.0	22.0	22.0	22.0	22.0	22.0	22.0	22.0	22.0	22.0	22.0	21.0	21.0	20.0	20.0	20.0	19.0	19.0	19.0	19.0	19.0	18.0	18.0	18.0
22	0.2222222238779068	644.0	433.0	292.0	190.0	126.0	91.0	68.0	50.0	40.0	36.0	33.0	33.0	29.0	28.0	28.0	26.0	24.0	23.0	23.0	23.0	23.0	23.0	23.0	22.0	22.0	22.0	22.0	22.0	22.0	22.0	22.0	22.0	22.0	22.0	22.0	21.0	21.0	20.0	20.0	20.0	19.0	19.0	19.0	19.0	19.0	18.0	18.0	18.0
23	0.23232322931289673	644.0	433.0	292.0	190.0	127.0	92.0	69.0	51.0	41.0	38.0	35.0	35.0	30.0	29.0	29.0	27.0	25.0	24.0	24.0	24.0	24.0	24.0	24.0	23.0	23.0	23.0	23.0	23.0	23.0	23.0	23.0	23.0	23.0	23.0	23.0	22.0	22.0	21.0	21.0	21.0	20.0	20.0	20.0	20.0	20.0	19.0	19.0	19.0
24	0.24242424964904785	647.0	436.0	294.0	192.0	128.0	93.0	70.0	52.0	42.0	39.0	36.0	36.0	31.0	30.0	30.0	28.0	26.0	25.0	25.0	25.0	25.0	25.0	25.0	24.0	24.0	24.0	24.0	24.0	24.0	24.0	24.0	24.0	24.0	24.0	24.0	23.0	23.0	22.0	22.0	22.0	21.0	21.0	21.0	21.0	21.0	20.0	20.0	20.0
25	0.252525269985199	648.0	437.0	294.0	192.0	128.0	93.0	70.0	52.0	42.0	39.0	36.0	36.0	31.0	30.0	30.0	28.0	26.0	25.0	25.0	25.0	25.0	25.0	25.0	24.0	24.0	24.0	24.0	24.0	24.0	24.0	24.0	24.0	24.0	24.0	24.0	23.0	23.0	22.0	22.0	22.0	21.0	21.0	21.0	21.0	21.0	20.0	20.0	20.0
26	0.2626262605190277	649.0	438.0	295.0	192.0	128.0	93.0	70.0	52.0	42.0	39.0	36.0	36.0	31.0	30.0	30.0	28.0	26.0	25.0	25.0	25.0	25.0	25.0	25.0	24.0	24.0	24.0	24.0	24.0	24.0	24.0	24.0	24.0	24.0	24.0	24.0	23.0	23.0	22.0	22.0	22.0	21.0	21.0	21.0	21.0	21.0	20.0	20.0	20.0
27	0.27272728085517883	649.0	438.0	295.0	192.0	128.0	93.0	70.0	52.0	42.0	39.0	36.0	36.0	31.0	30.0	30.0	28.0	26.0	25.0	25.0	25.0	25.0	25.0	25.0	24.0	24.0	24.0	24.0	24.0	24.0	24.0	24.0	24.0	24.0	24.0	24.0	23.0	23.0	22.0	22.0	22.0	21.0	21.0	21.0	21.0	21.0	20.0	20.0	20.0
28	0.28282830119132996	650.0	439.0	295.0	192.0	128.0	93.0	70.0	52.0	42.0	39.0	36.0	36.0	31.0	30.0	30.0	28.0	26.0	25.0	25.0	25.0	25.0	25.0	25.0	24.0	24.0	24.0	24.0	24.0	24.0	24.0	24.0	24.0	24.0	24.0	24.0	23.0	23.0	22.0	22.0	22.0	21.0	21.0	21.0	21.0	21.0	21.0	21.0	21.0
29	0.2929292917251587	650.0	439.0	295.0	192.0	128.0	93.0	70.0	52.0	42.0	39.0	36.0	36.0	31.0	30.0	30.0	28.0	26.0	25.0	25.0	25.0	25.0	25.0	25.0	24.0	24.0	24.0	24.0	24.0	24.0	24.0	24.0	24.0	24.0	24.0	24.0	23.0	23.0	22.0	22.0	22.0	21.0	21.0	21.0	21.0	21.0	21.0	21.0	21.0
30	0.3030303120613098	652.0	442.0	298.0	194.0	131.0	96.0	72.0	54.0	44.0	41.0	38.0	38.0	33.0	32.0	32.0	30.0	28.0	27.0	27.0	27.0	27.0	27.0	27.0	26.0	26.0	26.0	26.0	26.0	26.0	26.0	26.0	26.0	26.0	26.0	26.0	25.0	25.0	24.0	24.0	24.0	23.0	23.0	23.0	23.0	23.0	23.0	23.0	23.0
31	0.31313133239746094	652.0	442.0	298.0	195.0	132.0	96.0	72.0	54.0	44.0	41.0	38.0	38.0	33.0	32.0	32.0	30.0	28.0	27.0	27.0	27.0	27.0	27.0	27.0	26.0	26.0	26.0	26.0	26.0	26.0	26.0	26.0	26.0	26.0	26.0	26.0	25.0	25.0	24.0	24.0	24.0	23.0	23.0	23.0	23.0	23.0	23.0	23.0	23.0
32	0.3232323229312897	652.0	442.0	298.0	196.0	133.0	97.0	73.0	55.0	45.0	42.0	39.0	39.0	34.0	33.0	33.0	31.0	29.0	28.0	28.0	28.0	28.0	28.0	28.0	27.0	27.0	27.0	27.0	27.0	27.0	27.0	27.0	27.0	27.0	27.0	27.0	26.0	26.0	25.0	25.0	25.0	24.0	24.0	24.0	24.0	24.0	24.0	24.0	24.0
33	0.3333333432674408	653.0	443.0	298.0	196.0	134.0	98.0	74.0	55.0	45.0	42.0	39.0	39.0	34.0	33.0	33.0	31.0	30.0	29.0	29.0	29.0	29.0	29.0	29.0	28.0	28.0	28.0	28.0	28.0	28.0	28.0	28.0	28.0	28.0	28.0	28.0	27.0	27.0	26.0	26.0	26.0	25.0	25.0	25.0	25.0	25.0	25.0	25.0	25.0
34	0.34343433380126953	654.0	444.0	298.0	196.0	134.0	98.0	74.0	55.0	46.0	42.0	39.0	39.0	34.0	33.0	33.0	31.0	30.0	29.0	29.0	29.0	29.0	29.0	29.0	28.0	28.0	28.0	28.0	28.0	28.0	28.0	28.0	28.0	28.0	28.0	28.0	27.0	27.0	26.0	26.0	26.0	25.0	25.0	25.0	25.0	25.0	25.0	25.0	25.0
35	0.35353535413742065	655.0	445.0	298.0	196.0	134.0	98.0	74.0	55.0	46.0	42.0	39.0	39.0	34.0	33.0	33.0	32.0	31.0	30.0	30.0	29.0	29.0	29.0	29.0	28.0	28.0	28.0	28.0	28.0	28.0	28.0	28.0	28.0	28.0	28.0	28.0	28.0	28.0	27.0	27.0	27.0	26.0	26.0	26.0	26.0	26.0	26.0	26.0	26.0
36	0.3636363744735718	655.0	445.0	298.0	196.0	134.0	99.0	75.0	56.0	47.0	43.0	40.0	40.0	35.0	34.0	34.0	33.0	32.0	31.0	31.0	30.0	30.0	30.0	30.0	29.0	29.0	29.0	29.0	29.0	29.0	29.0	29.0	29.0	29.0	29.0	29.0	29.0	29.0	28.0	28.0	28.0	27.0	27.0	27.0	27.0	27.0	27.0	27.0	27.0
37	0.3737373650074005	655.0	445.0	299.0	197.0	135.0	100.0	76.0	57.0	48.0	44.0	41.0	41.0	36.0	35.0	35.0	34.0	33.0	32.0	32.0	31.0	31.0	31.0	31.0	30.0	30.0	30.0	30.0	30.0	30.0	30.0	30.0	30.0	30.0	30.0	30.0	30.0	30.0	29.0	29.0	29.0	28.0	28.0	28.0	28.0	28.0	28.0	28.0	28.0
38	0.38383838534355164	655.0	445.0	299.0	197.0	135.0	100.0	76.0	57.0	48.0	44.0	41.0	41.0	36.0	35.0	35.0	34.0	33.0	32.0	32.0	31.0	31.0	31.0	31.0	30.0	30.0	30.0	30.0	30.0	30.0	30.0	30.0	30.0	30.0	30.0	30.0	30.0	30.0	29.0	29.0	29.0	28.0	28.0	28.0	28.0	28.0	28.0	28.0	28.0
39	0.39393937587738037	655.0	446.0	299.0	197.0	135.0	100.0	76.0	57.0	48.0	44.0	41.0	41.0	36.0	35.0	35.0	34.0	33.0	32.0	32.0	31.0	31.0	31.0	31.0	31.0	31.0	31.0	31.0	31.0	31.0	31.0	31.0	31.0	31.0	31.0	31.0	31.0	31.0	30.0	30.0	30.0	29.0	29.0	29.0	29.0	29.0	29.0	29.0	29.0
40	0.4040403962135315	655.0	446.0	299.0	197.0	135.0	100.0	76.0	57.0	48.0	44.0	41.0	41.0	36.0	35.0	35.0	34.0	33.0	32.0	32.0	31.0	31.0	31.0	31.0	31.0	31.0	31.0	31.0	31.0	31.0	31.0	31.0	31.0	31.0	31.0	31.0	31.0	31.0	30.0	30.0	30.0	29.0	29.0	29.0	29.0	29.0	29.0	29.0	29.0
41	0.4141414165496826	656.0	447.0	299.0	197.0	135.0	100.0	76.0	57.0	48.0	44.0	41.0	41.0	36.0	35.0	35.0	34.0	33.0	32.0	32.0	31.0	31.0	31.0	31.0	31.0	31.0	31.0	31.0	31.0	31.0	31.0	31.0	31.0	31.0	31.0	31.0	31.0	31.0	30.0	30.0	30.0	29.0	29.0	29.0	29.0	29.0	29.0	29.0	29.0
42	0.42424240708351135	656.0	447.0	299.0	197.0	135.0	100.0	76.0	57.0	48.0	44.0	41.0	41.0	36.0	35.0	35.0	34.0	33.0	32.0	32.0	31.0	31.0	31.0	31.0	31.0	31.0	31.0	31.0	31.0	31.0	31.0	31.0	31.0	31.0	31.0	31.0	31.0	31.0	30.0	30.0	30.0	29.0	29.0	29.0	29.0	29.0	29.0	29.0	29.0
43	0.4343434274196625	656.0	447.0	299.0	197.0	135.0	100.0	76.0	57.0	48.0	44.0	41.0	41.0	36.0	35.0	35.0	34.0	33.0	32.0	32.0	31.0	31.0	31.0	31.0	31.0	31.0	31.0	31.0	31.0	31.0	31.0	31.0	31.0	31.0	31.0	31.0	31.0	31.0	31.0	31.0	31.0	30.0	30.0	30.0	30.0	30.0	30.0	30.0	30.0
44	0.4444444477558136	656.0	447.0	299.0	197.0	135.0	100.0	76.0	57.0	48.0	45.0	42.0	42.0	37.0	36.0	36.0	35.0	34.0	33.0	33.0	32.0	32.0	32.0	32.0	32.0	32.0	32.0	32.0	32.0	32.0	32.0	32.0	32.0	32.0	32.0	32.0	32.0	32.0	32.0	32.0	32.0	31.0	31.0	31.0	31.0	31.0	31.0	31.0	31.0
45	0.45454543828964233	656.0	447.0	299.0	198.0	135.0	100.0	76.0	57.0	48.0	45.0	42.0	42.0	37.0	36.0	36.0	35.0	34.0	33.0	33.0	32.0	32.0	32.0	32.0	32.0	32.0	32.0	32.0	32.0	32.0	32.0	32.0	32.0	32.0	32.0	32.0	32.0	32.0	32.0	32.0	32.0	31.0	31.0	31.0	31.0	31.0	31.0	31.0	31.0
46	0.46464645862579346	656.0	447.0	300.0	199.0	136.0	101.0	77.0	58.0	49.0	46.0	43.0	43.0	38.0	37.0	37.0	36.0	35.0	34.0	34.0	33.0	33.0	33.0	33.0	33.0	33.0	33.0	33.0	33.0	33.0	33.0	33.0	33.0	33.0	33.0	33.0	33.0	33.0	33.0	33.0	33.0	32.0	32.0	32.0	32.0	32.0	32.0	32.0	32.0
47	0.4747474789619446	659.0	448.0	301.0	200.0	137.0	102.0	78.0	59.0	50.0	47.0	44.0	44.0	39.0	38.0	38.0	37.0	36.0	35.0	35.0	34.0	34.0	34.0	34.0	34.0	34.0	34.0	34.0	34.0	34.0	34.0	34.0	34.0	34.0	34.0	34.0	34.0	34.0	34.0	34.0	34.0	33.0	33.0	33.0	33.0	33.0	33.0	33.0	33.0
48	0.4848484992980957	659.0	449.0	301.0	201.0	138.0	103.0	79.0	60.0	51.0	48.0	45.0	45.0	40.0	39.0	39.0	38.0	37.0	36.0	36.0	35.0	35.0	35.0	35.0	35.0	35.0	35.0	35.0	35.0	35.0	35.0	35.0	35.0	35.0	35.0	35.0	35.0	35.0	35.0	35.0	35.0	34.0	34.0	34.0	34.0	34.0	34.0	34.0	34.0
49	0.4949495196342468	659.0	449.0	301.0	202.0	139.0	104.0	80.0	61.0	52.0	49.0	46.0	46.0	41.0	40.0	40.0	39.0	38.0	37.0	37.0	36.0	36.0	36.0	36.0	36.0	36.0	36.0	36.0	36.0	36.0	36.0	36.0	36.0	36.0	36.0	36.0	36.0	36.0	36.0	36.0	36.0	35.0	35.0	35.0	35.0	35.0	35.0	35.0	35.0
50	0.505050539970398	659.0	449.0	301.0	202.0	139.0	104.0	80.0	61.0	53.0	50.0	46.0	46.0	41.0	40.0	40.0	39.0	38.0	37.0	37.0	36.0	36.0	36.0	36.0	36.0	36.0	36.0	36.0	36.0	36.0	36.0	36.0	36.0	36.0	36.0	36.0	36.0	36.0	36.0	36.0	36.0	35.0	35.0	35.0	35.0	35.0	35.0	35.0	35.0
51	0.5151515007019043	660.0	450.0	302.0	202.0	139.0	104.0	80.0	61.0	53.0	50.0	46.0	46.0	41.0	40.0	40.0	39.0	38.0	37.0	37.0	36.0	36.0	36.0	36.0	36.0	36.0	36.0	36.0	36.0	36.0	36.0	36.0	36.0	36.0	36.0	36.0	36.0	36.0	36.0	36.0	36.0	35.0	35.0	35.0	35.0	35.0	35.0	35.0	35.0
52	0.5252525210380554	660.0	450.0	302.0	202.0	140.0	106.0	81.0	62.0	54.0	51.0	47.0	47.0	42.0	41.0	41.0	40.0	39.0	38.0	38.0	37.0	37.0	37.0	37.0	37.0	37.0	37.0	37.0	37.0	37.0	37.0	37.0	37.0	37.0	37.0	37.0	37.0	37.0	37.0	37.0	37.0	36.0	36.0	36.0	36.0	36.0	36.0	36.0	36.0
53	0.5353535413742065	661.0	452.0	304.0	204.0	142.0	108.0	83.0	64.0	56.0	53.0	49.0	49.0	44.0	43.0	43.0	42.0	41.0	40.0	40.0	39.0	39.0	39.0	39.0	39.0	39.0	39.0	39.0	39.0	39.0	39.0	39.0	39.0	39.0	39.0	39.0	39.0	39.0	39.0	39.0	39.0	38.0	38.0	38.0	38.0	38.0	38.0	38.0	38.0
54	0.5454545617103577	661.0	452.0	304.0	204.0	142.0	108.0	83.0	64.0	56.0	53.0	49.0	49.0	44.0	43.0	43.0	42.0	41.0	40.0	40.0	39.0	39.0	39.0	39.0	39.0	39.0	39.0	39.0	39.0	39.0	39.0	39.0	39.0	39.0	39.0	39.0	39.0	39.0	39.0	39.0	39.0	38.0	38.0	38.0	38.0	38.0	38.0	38.0	38.0
55	0.5555555820465088	662.0	452.0	304.0	205.0	143.0	109.0	84.0	65.0	57.0	54.0	50.0	50.0	45.0	44.0	44.0	43.0	42.0	41.0	41.0	40.0	40.0	40.0	40.0	40.0	40.0	40.0	40.0	40.0	40.0	40.0	40.0	40.0	40.0	40.0	40.0	40.0	40.0	40.0	40.0	40.0	39.0	39.0	39.0	39.0	39.0	39.0	39.0	39.0
56	0.5656565427780151	662.0	452.0	305.0	206.0	144.0	110.0	85.0	66.0	58.0	55.0	51.0	51.0	46.0	45.0	45.0	44.0	43.0	42.0	42.0	41.0	41.0	41.0	41.0	41.0	41.0	41.0	41.0	41.0	41.0	41.0	41.0	41.0	41.0	41.0	41.0	41.0	41.0	41.0	41.0	41.0	40.0	40.0	40.0	40.0	40.0	40.0	40.0	40.0
57	0.5757575631141663	664.0	454.0	308.0	208.0	146.0	112.0	87.0	68.0	60.0	57.0	53.0	53.0	48.0	47.0	47.0	46.0	45.0	44.0	44.0	43.0	43.0	43.0	43.0	43.0	43.0	43.0	43.0	43.0	43.0	43.0	43.0	43.0	43.0	43.0	43.0	43.0	43.0	43.0	43.0	43.0	42.0	42.0	42.0	42.0	42.0	42.0	42.0	42.0
58	0.5858585834503174	664.0	454.0	308.0	208.0	146.0	112.0	87.0	68.0	60.0	57.0	53.0	53.0	48.0	47.0	47.0	46.0	45.0	44.0	44.0	43.0	43.0	43.0	43.0	43.0	43.0	43.0	43.0	43.0	43.0	43.0	43.0	43.0	43.0	43.0	43.0	43.0	43.0	43.0	43.0	43.0	42.0	42.0	42.0	42.0	42.0	42.0	42.0	42.0
59	0.5959595441818237	665.0	455.0	309.0	209.0	147.0	113.0	88.0	69.0	61.0	58.0	54.0	54.0	49.0	48.0	48.0	47.0	46.0	45.0	45.0	44.0	44.0	44.0	44.0	44.0	44.0	44.0	44.0	44.0	44.0	44.0	44.0	44.0	44.0	44.0	44.0	44.0	44.0	44.0	44.0	44.0	43.0	43.0	43.0	43.0	43.0	43.0	43.0	43.0
60	0.6060605645179749	665.0	455.0	309.0	209.0	147.0	113.0	88.0	69.0	61.0	58.0	54.0	54.0	49.0	48.0	48.0	47.0	46.0	45.0	45.0	44.0	44.0	44.0	44.0	44.0	44.0	44.0	44.0	44.0	44.0	44.0	44.0	44.0	44.0	44.0	44.0	44.0	44.0	44.0	44.0	44.0	43.0	43.0	43.0	43.0	43.0	43.0	43.0	43.0
61	0.616161584854126	665.0	455.0	310.0	210.0	148.0	114.0	89.0	70.0	62.0	59.0	55.0	55.0	50.0	49.0	49.0	48.0	47.0	46.0	46.0	45.0	45.0	45.0	45.0	45.0	45.0	45.0	45.0	45.0	45.0	45.0	45.0	45.0	45.0	45.0	45.0	45.0	45.0	45.0	45.0	45.0	44.0	44.0	44.0	44.0	44.0	44.0	44.0	44.0
62	0.6262626051902771	667.0	458.0	313.0	212.0	151.0	117.0	92.0	73.0	65.0	62.0	58.0	58.0	53.0	52.0	52.0	51.0	50.0	49.0	49.0	48.0	48.0	48.0	48.0	48.0	48.0	48.0	48.0	48.0	48.0	48.0	48.0	48.0	48.0	48.0	48.0	48.0	48.0	48.0	48.0	48.0	47.0	47.0	47.0	47.0	47.0	47.0	47.0	47.0
63	0.6363636255264282	669.0	462.0	316.0	215.0	153.0	120.0	95.0	76.0	68.0	65.0	61.0	61.0	56.0	55.0	55.0	54.0	53.0	52.0	52.0	51.0	51.0	51.0	51.0	51.0	51.0	51.0	51.0	51.0	51.0	51.0	51.0	51.0	51.0	51.0	51.0	51.0	51.0	51.0	51.0	51.0	50.0	50.0	50.0	50.0	50.0	50.0	50.0	50.0
64	0.6464646458625793	669.0	462.0	316.0	216.0	154.0	121.0	96.0	77.0	69.0	66.0	62.0	62.0	57.0	56.0	56.0	55.0	54.0	53.0	53.0	52.0	52.0	52.0	52.0	52.0	52.0	52.0	52.0	52.0	52.0	52.0	52.0	52.0	52.0	52.0	52.0	52.0	52.0	52.0	52.0	52.0	51.0	51.0	51.0	51.0	51.0	51.0	51.0	51.0
65	0.6565656661987305	671.0	464.0	318.0	218.0	156.0	123.0	98.0	79.0	71.0	68.0	64.0	64.0	59.0	58.0	58.0	57.0	56.0	55.0	55.0	54.0	54.0	54.0	54.0	54.0	54.0	54.0	54.0	54.0	54.0	54.0	54.0	54.0	54.0	54.0	54.0	54.0	54.0	54.0	54.0	54.0	53.0	53.0	53.0	53.0	53.0	53.0	53.0	53.0
66	0.6666666865348816	673.0	465.0	319.0	219.0	158.0	125.0	101.0	82.0	74.0	71.0	67.0	67.0	62.0	61.0	61.0	59.0	58.0	57.0	57.0	56.0	56.0	56.0	56.0	56.0	56.0	56.0	56.0	56.0	56.0	56.0	56.0	56.0	56.0	56.0	56.0	56.0	56.0	56.0	56.0	56.0	55.0	55.0	55.0	55.0	55.0	55.0	55.0	55.0
67	0.6767677068710327	673.0	466.0	321.0	221.0	160.0	127.0	103.0	84.0	76.0	73.0	69.0	69.0	64.0	63.0	63.0	61.0	60.0	59.0	59.0	58.0	58.0	58.0	58.0	58.0	58.0	58.0	58.0	58.0	58.0	58.0	58.0	58.0	58.0	58.0	58.0	58.0	58.0	58.0	58.0	58.0	57.0	57.0	57.0	57.0	57.0	57.0	57.0	57.0
68	0.6868686676025391	679.0	471.0	326.0	226.0	166.0	133.0	109.0	90.0	82.0	79.0	75.0	75.0	70.0	69.0	69.0	67.0	66.0	65.0	65.0	64.0	64.0	64.0	64.0	64.0	64.0	64.0	64.0	64.0	64.0	64.0	64.0	64.0	64.0	64.0	64.0	64.0	64.0	64.0	64.0	64.0	63.0	63.0	63.0	63.0	63.0	63.0	63.0	63.0
69	0.6969696879386902	680.0	473.0	328.0	228.0	168.0	135.0	111.0	92.0	84.0	81.0	77.0	77.0	73.0	72.0	72.0	70.0	69.0	68.0	68.0	67.0	67.0	67.0	67.0	67.0	67.0	67.0	67.0	67.0	67.0	67.0	67.0	67.0	67.0	67.0	67.0	67.0	67.0	67.0	67.0	67.0	66.0	66.0	66.0	66.0	66.0	66.0	66.0	66.0
70	0.7070707082748413	680.0	474.0	329.0	229.0	169.0	136.0	112.0	93.0	85.0	82.0	78.0	78.0	74.0	73.0	73.0	71.0	70.0	69.0	69.0	68.0	68.0	68.0	68.0	68.0	68.0	68.0	68.0	68.0	68.0	68.0	68.0	68.0	68.0	68.0	68.0	68.0	68.0	68.0	68.0	68.0	67.0	67.0	67.0	67.0	67.0	67.0	67.0	67.0
71	0.7171717286109924	682.0	477.0	332.0	232.0	172.0	139.0	115.0	96.0	88.0	85.0	81.0	81.0	77.0	76.0	76.0	74.0	73.0	72.0	72.0	71.0	71.0	71.0	71.0	71.0	71.0	71.0	71.0	71.0	71.0	71.0	71.0	71.0	71.0	71.0	71.0	71.0	71.0	71.0	71.0	71.0	70.0	70.0	70.0	70.0	70.0	70.0	70.0	70.0
72	0.7272727489471436	682.0	479.0	333.0	234.0	174.0	141.0	118.0	99.0	91.0	88.0	84.0	84.0	80.0	79.0	79.0	77.0	76.0	75.0	75.0	74.0	74.0	74.0	74.0	74.0	74.0	74.0	74.0	74.0	74.0	74.0	74.0	74.0	74.0	74.0	74.0	74.0	74.0	74.0	74.0	74.0	73.0	73.0	73.0	73.0	73.0	73.0	73.0	73.0
73	0.7373737692832947	684.0	480.0	336.0	237.0	178.0	144.0	121.0	102.0	94.0	91.0	87.0	87.0	83.0	82.0	82.0	80.0	79.0	78.0	78.0	77.0	77.0	77.0	77.0	77.0	77.0	77.0	77.0	77.0	77.0	77.0	77.0	77.0	77.0	77.0	77.0	77.0	77.0	77.0	77.0	77.0	76.0	76.0	76.0	76.0	76.0	76.0	76.0	76.0
74	0.7474747896194458	687.0	484.0	340.0	241.0	182.0	149.0	126.0	107.0	99.0	96.0	92.0	92.0	88.0	87.0	87.0	85.0	84.0	83.0	83.0	82.0	82.0	82.0	82.0	82.0	82.0	82.0	82.0	82.0	82.0	82.0	82.0	82.0	82.0	82.0	82.0	82.0	82.0	82.0	82.0	82.0	81.0	81.0	81.0	81.0	81.0	81.0	81.0	81.0
75	0.7575757503509521	693.0	493.0	348.0	249.0	190.0	156.0	134.0	115.0	108.0	105.0	101.0	101.0	97.0	96.0	96.0	94.0	93.0	92.0	92.0	91.0	91.0	91.0	91.0	91.0	91.0	91.0	91.0	91.0	91.0	91.0	91.0	91.0	91.0	91.0	91.0	91.0	91.0	91.0	91.0	91.0	90.0	90.0	90.0	90.0	90.0	90.0	90.0	90.0
76	0.7676767706871033	696.0	494.0	349.0	251.0	192.0	159.0	137.0	119.0	112.0	109.0	105.0	105.0	101.0	100.0	100.0	98.0	97.0	96.0	96.0	95.0	95.0	95.0	95.0	95.0	95.0	95.0	95.0	95.0	95.0	95.0	95.0	95.0	95.0	95.0	95.0	95.0	95.0	95.0	95.0	95.0	94.0	94.0	94.0	94.0	94.0	94.0	94.0	94.0
77	0.7777777910232544	703.0	499.0	355.0	257.0	197.0	164.0	142.0	124.0	117.0	114.0	111.0	111.0	107.0	106.0	106.0	104.0	103.0	102.0	102.0	101.0	101.0	101.0	101.0	101.0	101.0	101.0	101.0	101.0	101.0	101.0	101.0	101.0	101.0	101.0	101.0	101.0	101.0	101.0	101.0	101.0	100.0	100.0	100.0	100.0	100.0	100.0	100.0	100.0
78	0.7878788113594055	706.0	503.0	359.0	261.0	201.0	168.0	146.0	128.0	121.0	118.0	115.0	115.0	111.0	110.0	110.0	108.0	107.0	106.0	106.0	105.0	105.0	105.0	105.0	105.0	105.0	105.0	105.0	105.0	105.0	105.0	105.0	105.0	105.0	105.0	105.0	105.0	105.0	105.0	105.0	105.0	105.0	105.0	105.0	105.0	105.0	105.0	105.0	105.0
79	0.7979798316955566	711.0	507.0	364.0	269.0	209.0	175.0	152.0	134.0	127.0	124.0	121.0	121.0	118.0	117.0	117.0	115.0	114.0	113.0	113.0	112.0	112.0	112.0	112.0	112.0	112.0	112.0	112.0	112.0	112.0	112.0	112.0	112.0	112.0	112.0	112.0	112.0	112.0	112.0	112.0	112.0	112.0	112.0	112.0	112.0	112.0	112.0	112.0	112.0
80	0.808080792427063	712.0	507.0	365.0	271.0	211.0	177.0	154.0	137.0	130.0	127.0	124.0	124.0	121.0	120.0	120.0	118.0	117.0	116.0	116.0	115.0	115.0	115.0	115.0	115.0	115.0	115.0	115.0	115.0	115.0	115.0	115.0	115.0	115.0	115.0	115.0	115.0	115.0	115.0	115.0	115.0	115.0	115.0	115.0	115.0	115.0	115.0	115.0	115.0
81	0.8181818127632141	720.0	516.0	375.0	281.0	221.0	187.0	164.0	147.0	140.0	137.0	135.0	135.0	132.0	131.0	131.0	129.0	128.0	127.0	127.0	126.0	126.0	126.0	126.0	126.0	126.0	126.0	126.0	126.0	126.0	126.0	126.0	126.0	126.0	126.0	126.0	126.0	126.0	126.0	126.0	126.0	126.0	126.0	126.0	126.0	126.0	126.0	126.0	126.0
82	0.8282828330993652	724.0	521.0	382.0	292.0	232.0	198.0	175.0	158.0	151.0	148.0	146.0	146.0	143.0	142.0	142.0	141.0	140.0	139.0	139.0	138.0	138.0	138.0	138.0	138.0	138.0	138.0	138.0	138.0	138.0	138.0	138.0	138.0	138.0	138.0	138.0	138.0	138.0	138.0	138.0	138.0	138.0	138.0	138.0	138.0	138.0	138.0	138.0	138.0
83	0.8383837938308716	731.0	529.0	390.0	301.0	241.0	208.0	185.0	168.0	161.0	158.0	156.0	156.0	153.0	152.0	152.0	151.0	150.0	149.0	149.0	148.0	148.0	148.0	148.0	148.0	148.0	148.0	148.0	148.0	148.0	148.0	148.0	148.0	148.0	148.0	148.0	148.0	148.0	148.0	148.0	148.0	148.0	148.0	148.0	148.0	148.0	148.0	148.0	148.0
84	0.8484848141670227	738.0	540.0	400.0	312.0	251.0	220.0	198.0	181.0	175.0	172.0	170.0	170.0	167.0	166.0	166.0	165.0	164.0	163.0	163.0	162.0	162.0	162.0	162.0	162.0	162.0	162.0	162.0	162.0	162.0	162.0	162.0	162.0	162.0	162.0	162.0	162.0	162.0	162.0	162.0	162.0	162.0	162.0	162.0	162.0	162.0	162.0	162.0	162.0
85	0.8585858345031738	744.0	548.0	408.0	320.0	261.0	231.0	210.0	193.0	187.0	184.0	182.0	182.0	179.0	178.0	178.0	177.0	176.0	175.0	175.0	174.0	174.0	174.0	174.0	174.0	174.0	174.0	174.0	174.0	174.0	174.0	174.0	174.0	174.0	174.0	174.0	174.0	174.0	174.0	174.0	174.0	174.0	174.0	174.0	174.0	174.0	174.0	174.0	174.0
86	0.868686854839325	755.0	561.0	422.0	334.0	276.0	246.0	225.0	208.0	202.0	199.0	197.0	197.0	194.0	193.0	193.0	192.0	191.0	190.0	190.0	189.0	189.0	189.0	189.0	189.0	189.0	189.0	189.0	189.0	189.0	189.0	189.0	189.0	189.0	189.0	189.0	189.0	189.0	189.0	189.0	189.0	189.0	189.0	189.0	189.0	189.0	189.0	189.0	189.0
87	0.8787878751754761	768.0	577.0	439.0	352.0	294.0	264.0	244.0	227.0	221.0	218.0	216.0	216.0	213.0	212.0	212.0	211.0	210.0	209.0	209.0	208.0	208.0	208.0	208.0	208.0	208.0	208.0	208.0	208.0	208.0	208.0	208.0	208.0	208.0	208.0	208.0	208.0	208.0	208.0	208.0	208.0	208.0	208.0	208.0	208.0	208.0	208.0	208.0	208.0
88	0.8888888955116272	777.0	588.0	453.0	367.0	308.0	278.0	258.0	242.0	237.0	234.0	232.0	232.0	229.0	228.0	228.0	227.0	226.0	225.0	225.0	224.0	224.0	224.0	224.0	224.0	224.0	224.0	224.0	224.0	224.0	224.0	224.0	224.0	224.0	224.0	224.0	224.0	224.0	224.0	224.0	224.0	224.0	224.0	224.0	224.0	224.0	224.0	224.0	224.0
89	0.8989899158477783	789.0	603.0	468.0	382.0	323.0	293.0	274.0	258.0	254.0	251.0	249.0	249.0	246.0	245.0	245.0	244.0	243.0	242.0	242.0	241.0	241.0	241.0	241.0	241.0	241.0	241.0	241.0	241.0	241.0	241.0	241.0	241.0	241.0	241.0	241.0	241.0	241.0	241.0	241.0	241.0	241.0	241.0	241.0	241.0	241.0	241.0	241.0	241.0
90	0.9090909361839294	807.0	626.0	491.0	406.0	347.0	316.0	299.0	283.0	278.0	275.0	273.0	273.0	270.0	269.0	269.0	268.0	267.0	266.0	266.0	265.0	265.0	265.0	265.0	265.0	265.0	265.0	265.0	265.0	265.0	265.0	265.0	265.0	265.0	265.0	265.0	265.0	265.0	265.0	265.0	265.0	265.0	265.0	265.0	265.0	265.0	265.0	265.0	265.0
91	0.9191919565200806	823.0	643.0	514.0	428.0	371.0	341.0	325.0	309.0	304.0	301.0	299.0	299.0	296.0	295.0	295.0	294.0	293.0	292.0	292.0	292.0	292.0	292.0	292.0	292.0	292.0	292.0	292.0	292.0	292.0	292.0	292.0	292.0	292.0	292.0	292.0	292.0	292.0	292.0	292.0	292.0	292.0	292.0	292.0	292.0	292.0	292.0	292.0	292.0
92	0.9292929172515869	846.0	673.0	547.0	463.0	406.0	377.0	361.0	346.0	341.0	338.0	337.0	337.0	334.0	333.0	333.0	332.0	331.0	331.0	331.0	331.0	331.0	331.0	331.0	331.0	331.0	331.0	331.0	331.0	331.0	331.0	331.0	331.0	331.0	331.0	331.0	331.0	331.0	331.0	331.0	331.0	331.0	331.0	331.0	331.0	331.0	331.0	331.0	331.0
93	0.939393937587738	869.0	698.0	574.0	490.0	436.0	407.0	393.0	378.0	373.0	370.0	370.0	370.0	368.0	367.0	367.0	366.0	365.0	365.0	365.0	365.0	365.0	365.0	365.0	365.0	365.0	365.0	365.0	365.0	365.0	365.0	365.0	365.0	365.0	365.0	365.0	365.0	365.0	365.0	365.0	365.0	365.0	365.0	365.0	365.0	365.0	365.0	365.0	365.0
94	0.9494949579238892	910.0	747.0	623.0	543.0	493.0	463.0	451.0	436.0	431.0	428.0	428.0	427.0	425.0	424.0	424.0	423.0	423.0	423.0	423.0	423.0	423.0	423.0	423.0	423.0	423.0	423.0	423.0	423.0	423.0	423.0	423.0	423.0	423.0	423.0	423.0	423.0	423.0	423.0	423.0	423.0	423.0	423.0	423.0	423.0	423.0	423.0	423.0	423.0
95	0.9595959782600403	944.0	785.0	667.0	591.0	542.0	514.0	502.0	487.0	482.0	479.0	479.0	478.0	477.0	477.0	477.0	476.0	476.0	476.0	476.0	476.0	476.0	476.0	476.0	476.0	476.0	476.0	476.0	476.0	476.0	476.0	476.0	476.0	476.0	476.0	476.0	476.0	476.0	476.0	476.0	476.0	476.0	476.0	476.0	476.0	476.0	476.0	476.0	476.0
96	0.9696969985961914	997.0	845.0	733.0	664.0	622.0	595.0	584.0	572.0	567.0	565.0	565.0	564.0	563.0	563.0	563.0	562.0	562.0	562.0	562.0	562.0	562.0	562.0	562.0	562.0	562.0	562.0	562.0	562.0	562.0	562.0	562.0	562.0	562.0	562.0	562.0	562.0	562.0	562.0	562.0	562.0	562.0	562.0	562.0	562.0	562.0	562.0	562.0	562.0
97	0.9797979593276978	1080.0	943.0	838.0	774.0	732.0	706.0	694.0	683.0	679.0	678.0	678.0	678.0	677.0	677.0	677.0	676.0	676.0	676.0	676.0	676.0	676.0	676.0	676.0	676.0	676.0	676.0	676.0	676.0	676.0	676.0	676.0	676.0	676.0	676.0	676.0	676.0	676.0	676.0	676.0	676.0	676.0	676.0	676.0	676.0	676.0	676.0	676.0	676.0
98	0.9898989796638489	1173.0	1051.0	960.0	905.0	866.0	845.0	835.0	827.0	824.0	823.0	823.0	823.0	822.0	822.0	822.0	821.0	821.0	821.0	821.0	821.0	821.0	821.0	821.0	821.0	821.0	821.0	821.0	821.0	821.0	821.0	821.0	821.0	821.0	821.0	821.0	821.0	821.0	821.0	821.0	821.0	821.0	821.0	821.0	821.0	821.0	821.0	821.0	821.0
99	1.0	0.0	0.0	0.0	0.0	0.0	0.0	0.0	0.0	0.0	0.0	0.0	0.0	0.0	0.0	0.0	0.0	0.0	0.0	0.0	0.0	0.0	0.0	0.0	0.0	0.0	0.0	0.0	0.0	0.0	0.0	0.0	0.0	0.0	0.0	0.0	0.0	0.0	0.0	0.0	0.0	0.0	0.0	0.0	0.0	0.0	0.0	0.0	0.0
[truncated: 52 more columns]
