# Supplementary material for: The hair cell analysis toolbox is a precise and fully automated pipeline for whole cochlea hair cell quantification
Source: PLoS Biol. 2023 Mar 22;21(3):e3002041. doi: 10.1371/journal.pbio.3002041 (PMC10069775; doi:10.1371/journal.pbio.3002041)
Supplement: S1 Data — A compressed folder with spreadsheets containing, in separate files, the underlying numerical data and statistical analysis for Figs 1G, 3E, 3F, 3G, 4F, 4H, 5A, 5B, 5C, 6A, 6B, S1B, S1C, S1D, S1E, S1F. (ZIP) [file pbio.3002041.s004.zip › Figure S1BCDEF/Figure S1DEF/figureS1DEF_2_false_positive.csv]

	cell_thr	nms_thr_0.0	nms_thr_0.010101010091602802	nms_thr_0.020202020183205605	nms_thr_0.03030303120613098	nms_thr_0.04040404036641121	nms_thr_0.05050504952669144	nms_thr_0.06060606241226196	nms_thr_0.07070706784725189	nms_thr_0.08080808073282242	nms_thr_0.09090909361839294	nms_thr_0.10101009905338287	nms_thr_0.1111111119389534	nms_thr_0.12121212482452393	nms_thr_0.13131313025951385	nms_thr_0.14141413569450378	nms_thr_0.1515151560306549	nms_thr_0.16161616146564484	nms_thr_0.17171716690063477	nms_thr_0.1818181872367859	nms_thr_0.19191919267177582	nms_thr_0.20202019810676575	nms_thr_0.21212121844291687	nms_thr_0.2222222238779068	nms_thr_0.23232322931289673	nms_thr_0.24242424964904785	nms_thr_0.252525269985199	nms_thr_0.2626262605190277	nms_thr_0.27272728085517883	nms_thr_0.28282830119132996	nms_thr_0.2929292917251587	nms_thr_0.3030303120613098	nms_thr_0.31313133239746094	nms_thr_0.3232323229312897	nms_thr_0.3333333432674408	nms_thr_0.34343433380126953	nms_thr_0.35353535413742065	nms_thr_0.3636363744735718	nms_thr_0.3737373650074005	nms_thr_0.38383838534355164	nms_thr_0.39393937587738037	nms_thr_0.4040403962135315	nms_thr_0.4141414165496826	nms_thr_0.42424240708351135	nms_thr_0.4343434274196625	nms_thr_0.4444444477558136	nms_thr_0.45454543828964233	nms_thr_0.46464645862579346	nms_thr_0.4747474789619446
0	0.0	1427.0	1509.0	1557.0	1624.0	1689.0	1752.0	1808.0	1897.0	1959.0	2009.0	2080.0	2143.0	2214.0	2275.0	2367.0	2440.0	2516.0	2601.0	2682.0	2779.0	2871.0	2973.0	3066.0	3134.0	3193.0	3261.0	3333.0	3401.0	3466.0	3524.0	3587.0	3669.0	3750.0	3828.0	3931.0	4038.0	4194.0	4329.0	4501.0	4707.0	4894.0	5141.0	5400.0	5711.0	6040.0	6489.0	6921.0	7371.0
1	0.010101010091602802	1427.0	1509.0	1557.0	1624.0	1689.0	1752.0	1808.0	1897.0	1959.0	2009.0	2080.0	2143.0	2214.0	2275.0	2367.0	2440.0	2516.0	2601.0	2682.0	2779.0	2871.0	2973.0	3066.0	3134.0	3193.0	3261.0	3333.0	3401.0	3466.0	3524.0	3587.0	3669.0	3750.0	3828.0	3931.0	4038.0	4194.0	4329.0	4501.0	4707.0	4894.0	5141.0	5400.0	5711.0	6040.0	6489.0	6921.0	7371.0
2	0.020202020183205605	1427.0	1509.0	1557.0	1624.0	1689.0	1752.0	1808.0	1897.0	1959.0	2009.0	2080.0	2143.0	2214.0	2275.0	2367.0	2440.0	2516.0	2601.0	2682.0	2779.0	2871.0	2973.0	3066.0	3134.0	3193.0	3261.0	3333.0	3401.0	3466.0	3524.0	3587.0	3669.0	3750.0	3828.0	3931.0	4038.0	4194.0	4329.0	4501.0	4707.0	4894.0	5141.0	5400.0	5711.0	6040.0	6489.0	6921.0	7371.0
3	0.03030303120613098	1427.0	1509.0	1557.0	1624.0	1689.0	1752.0	1808.0	1897.0	1959.0	2009.0	2080.0	2143.0	2214.0	2275.0	2367.0	2440.0	2516.0	2601.0	2682.0	2779.0	2871.0	2973.0	3066.0	3134.0	3193.0	3261.0	3333.0	3401.0	3466.0	3524.0	3587.0	3669.0	3750.0	3828.0	3931.0	4038.0	4194.0	4329.0	4501.0	4707.0	4894.0	5141.0	5400.0	5711.0	6040.0	6489.0	6921.0	7371.0
4	0.04040404036641121	1427.0	1509.0	1557.0	1624.0	1689.0	1752.0	1808.0	1897.0	1959.0	2009.0	2080.0	2143.0	2214.0	2275.0	2367.0	2440.0	2516.0	2601.0	2682.0	2779.0	2871.0	2973.0	3066.0	3134.0	3193.0	3261.0	3333.0	3401.0	3466.0	3524.0	3587.0	3669.0	3750.0	3828.0	3931.0	4038.0	4194.0	4329.0	4501.0	4707.0	4894.0	5141.0	5400.0	5711.0	6040.0	6489.0	6921.0	7371.0
5	0.05050504952669144	1419.0	1501.0	1548.0	1615.0	1681.0	1743.0	1801.0	1889.0	1952.0	2002.0	2072.0	2134.0	2205.0	2266.0	2358.0	2431.0	2505.0	2592.0	2672.0	2770.0	2860.0	2961.0	3051.0	3119.0	3177.0	3243.0	3315.0	3380.0	3445.0	3502.0	3564.0	3646.0	3727.0	3805.0	3908.0	4015.0	4171.0	4303.0	4475.0	4681.0	4867.0	5115.0	5372.0	5681.0	6008.0	6453.0	6883.0	7333.0
6	0.06060606241226196	1307.0	1386.0	1429.0	1483.0	1537.0	1594.0	1644.0	1729.0	1784.0	1829.0	1897.0	1948.0	2014.0	2068.0	2138.0	2198.0	2268.0	2346.0	2416.0	2508.0	2596.0	2687.0	2770.0	2832.0	2881.0	2941.0	3004.0	3066.0	3119.0	3167.0	3225.0	3308.0	3372.0	3441.0	3527.0	3624.0	3751.0	3865.0	4029.0	4216.0	4379.0	4599.0	4809.0	5085.0	5367.0	5770.0	6156.0	6560.0
7	0.07070706784725189	1201.0	1271.0	1313.0	1360.0	1405.0	1452.0	1497.0	1576.0	1624.0	1665.0	1724.0	1774.0	1830.0	1880.0	1941.0	2007.0	2065.0	2132.0	2194.0	2267.0	2353.0	2437.0	2508.0	2569.0	2616.0	2674.0	2736.0	2797.0	2842.0	2888.0	2945.0	3017.0	3072.0	3127.0	3202.0	3289.0	3410.0	3519.0	3660.0	3828.0	3972.0	4170.0	4362.0	4602.0	4839.0	5211.0	5567.0	5937.0
8	0.08080808073282242	1119.0	1181.0	1217.0	1262.0	1306.0	1350.0	1392.0	1465.0	1508.0	1542.0	1597.0	1642.0	1695.0	1737.0	1791.0	1850.0	1908.0	1962.0	2020.0	2089.0	2159.0	2230.0	2303.0	2358.0	2403.0	2454.0	2505.0	2556.0	2596.0	2638.0	2690.0	2755.0	2802.0	2853.0	2928.0	2996.0	3100.0	3202.0	3327.0	3483.0	3615.0	3783.0	3953.0	4178.0	4385.0	4729.0	5061.0	5401.0
9	0.09090909361839294	1042.0	1093.0	1125.0	1169.0	1210.0	1243.0	1281.0	1350.0	1383.0	1417.0	1472.0	1512.0	1564.0	1607.0	1660.0	1706.0	1755.0	1809.0	1866.0	1925.0	1993.0	2059.0	2124.0	2172.0	2209.0	2257.0	2305.0	2351.0	2384.0	2416.0	2467.0	2522.0	2563.0	2603.0	2662.0	2720.0	2819.0	2903.0	3014.0	3155.0	3275.0	3427.0	3579.0	3783.0	3973.0	4286.0	4589.0	4898.0
10	0.10101009905338287	979.0	1026.0	1054.0	1093.0	1133.0	1165.0	1193.0	1257.0	1289.0	1317.0	1367.0	1404.0	1451.0	1492.0	1541.0	1585.0	1630.0	1682.0	1722.0	1776.0	1833.0	1895.0	1949.0	1993.0	2031.0	2074.0	2119.0	2159.0	2191.0	2221.0	2259.0	2310.0	2351.0	2382.0	2438.0	2488.0	2575.0	2653.0	2761.0	2881.0	2984.0	3131.0	3261.0	3437.0	3602.0	3879.0	4146.0	4428.0
11	0.1111111119389534	918.0	964.0	988.0	1025.0	1059.0	1084.0	1112.0	1175.0	1208.0	1235.0	1279.0	1314.0	1350.0	1390.0	1433.0	1466.0	1511.0	1555.0	1593.0	1638.0	1691.0	1741.0	1796.0	1839.0	1874.0	1913.0	1956.0	1997.0	2028.0	2058.0	2096.0	2148.0	2187.0	2216.0	2265.0	2310.0	2392.0	2462.0	2555.0	2667.0	2761.0	2891.0	3009.0	3155.0	3300.0	3556.0	3796.0	4046.0
12	0.12121212482452393	858.0	905.0	928.0	961.0	993.0	1015.0	1044.0	1097.0	1128.0	1155.0	1196.0	1226.0	1263.0	1299.0	1337.0	1372.0	1416.0	1456.0	1486.0	1530.0	1576.0	1626.0	1676.0	1715.0	1746.0	1785.0	1824.0	1860.0	1883.0	1912.0	1948.0	1999.0	2036.0	2063.0	2103.0	2148.0	2220.0	2290.0	2382.0	2492.0	2576.0	2694.0	2799.0	2923.0	3052.0	3285.0	3500.0	3733.0
13	0.13131313025951385	807.0	847.0	868.0	899.0	926.0	946.0	970.0	1017.0	1047.0	1077.0	1113.0	1147.0	1181.0	1216.0	1251.0	1280.0	1316.0	1352.0	1381.0	1411.0	1454.0	1497.0	1542.0	1582.0	1615.0	1649.0	1687.0	1722.0	1739.0	1764.0	1794.0	1841.0	1873.0	1898.0	1931.0	1971.0	2041.0	2112.0	2194.0	2296.0	2374.0	2485.0	2570.0	2687.0	2805.0	3016.0	3201.0	3421.0
14	0.14141413569450378	763.0	802.0	819.0	845.0	874.0	898.0	919.0	961.0	991.0	1020.0	1053.0	1079.0	1109.0	1147.0	1181.0	1204.0	1237.0	1275.0	1300.0	1324.0	1362.0	1406.0	1446.0	1479.0	1508.0	1539.0	1573.0	1606.0	1623.0	1646.0	1671.0	1716.0	1745.0	1770.0	1802.0	1839.0	1902.0	1972.0	2050.0	2135.0	2204.0	2295.0	2369.0	2479.0	2587.0	2777.0	2948.0	3139.0
15	0.1515151560306549	720.0	746.0	761.0	785.0	815.0	834.0	856.0	890.0	921.0	946.0	978.0	999.0	1022.0	1053.0	1083.0	1107.0	1140.0	1178.0	1206.0	1226.0	1261.0	1290.0	1320.0	1348.0	1377.0	1408.0	1436.0	1464.0	1478.0	1499.0	1519.0	1558.0	1583.0	1603.0	1628.0	1654.0	1707.0	1777.0	1843.0	1919.0	1981.0	2063.0	2126.0	2207.0	2307.0	2452.0	2597.0	2747.0
16	0.16161616146564484	650.0	670.0	685.0	708.0	730.0	748.0	769.0	803.0	835.0	858.0	882.0	899.0	927.0	947.0	968.0	983.0	1015.0	1043.0	1060.0	1074.0	1100.0	1129.0	1154.0	1174.0	1199.0	1224.0	1248.0	1271.0	1281.0	1297.0	1314.0	1346.0	1364.0	1380.0	1396.0	1419.0	1461.0	1520.0	1579.0	1645.0	1697.0	1757.0	1809.0	1866.0	1931.0	2052.0	2157.0	2279.0
17	0.17171716690063477	592.0	615.0	628.0	642.0	662.0	676.0	690.0	721.0	739.0	762.0	786.0	800.0	822.0	836.0	855.0	868.0	892.0	912.0	929.0	943.0	963.0	985.0	1000.0	1017.0	1044.0	1061.0	1075.0	1094.0	1102.0	1117.0	1135.0	1158.0	1172.0	1186.0	1206.0	1230.0	1262.0	1301.0	1352.0	1405.0	1446.0	1486.0	1524.0	1577.0	1627.0	1711.0	1798.0	1887.0
18	0.1818181872367859	535.0	555.0	567.0	580.0	602.0	615.0	630.0	660.0	676.0	691.0	712.0	720.0	742.0	760.0	773.0	787.0	804.0	829.0	844.0	860.0	880.0	897.0	909.0	920.0	944.0	958.0	967.0	986.0	993.0	1006.0	1017.0	1029.0	1040.0	1050.0	1066.0	1090.0	1113.0	1145.0	1186.0	1233.0	1267.0	1291.0	1310.0	1350.0	1393.0	1462.0	1529.0	1586.0
19	0.19191919267177582	484.0	505.0	517.0	528.0	545.0	554.0	572.0	594.0	609.0	623.0	638.0	646.0	661.0	677.0	690.0	699.0	710.0	729.0	743.0	757.0	775.0	786.0	797.0	807.0	824.0	837.0	843.0	856.0	860.0	870.0	878.0	884.0	895.0	906.0	920.0	942.0	953.0	974.0	1011.0	1042.0	1069.0	1084.0	1104.0	1131.0	1162.0	1214.0	1257.0	1302.0
20	0.20202019810676575	443.0	461.0	474.0	485.0	498.0	505.0	523.0	539.0	554.0	570.0	587.0	596.0	612.0	624.0	630.0	639.0	650.0	666.0	675.0	687.0	700.0	707.0	718.0	725.0	734.0	745.0	748.0	759.0	764.0	770.0	775.0	778.0	788.0	800.0	808.0	821.0	830.0	845.0	869.0	892.0	910.0	924.0	938.0	963.0	985.0	1031.0	1062.0	1089.0
21	0.21212121844291687	409.0	425.0	434.0	449.0	461.0	466.0	484.0	498.0	511.0	521.0	531.0	538.0	548.0	558.0	564.0	572.0	582.0	594.0	602.0	613.0	624.0	628.0	638.0	645.0	652.0	661.0	663.0	674.0	679.0	684.0	689.0	692.0	699.0	706.0	713.0	723.0	729.0	744.0	764.0	776.0	791.0	799.0	812.0	832.0	847.0	880.0	898.0	918.0
22	0.2222222238779068	380.0	393.0	401.0	413.0	425.0	433.0	446.0	457.0	469.0	479.0	490.0	497.0	505.0	512.0	520.0	528.0	537.0	545.0	552.0	560.0	571.0	574.0	582.0	587.0	591.0	597.0	598.0	607.0	613.0	616.0	621.0	624.0	628.0	633.0	640.0	645.0	648.0	657.0	672.0	679.0	687.0	694.0	702.0	718.0	731.0	756.0	771.0	784.0
23	0.23232322931289673	358.0	369.0	378.0	388.0	398.0	405.0	417.0	427.0	438.0	447.0	455.0	461.0	468.0	473.0	480.0	487.0	497.0	504.0	511.0	518.0	527.0	530.0	536.0	541.0	543.0	549.0	551.0	560.0	561.0	564.0	568.0	570.0	572.0	578.0	582.0	587.0	589.0	600.0	611.0	615.0	622.0	628.0	636.0	650.0	657.0	680.0	687.0	695.0
24	0.24242424964904785	328.0	338.0	344.0	352.0	363.0	371.0	384.0	393.0	403.0	410.0	417.0	422.0	428.0	434.0	439.0	444.0	451.0	458.0	465.0	470.0	477.0	480.0	484.0	489.0	491.0	497.0	499.0	508.0	510.0	513.0	516.0	516.0	518.0	522.0	524.0	527.0	528.0	537.0	543.0	546.0	552.0	557.0	564.0	577.0	583.0	598.0	604.0	611.0
25	0.252525269985199	312.0	323.0	329.0	335.0	345.0	351.0	361.0	369.0	380.0	387.0	392.0	397.0	403.0	409.0	415.0	420.0	425.0	431.0	438.0	443.0	448.0	451.0	456.0	461.0	463.0	469.0	471.0	478.0	480.0	483.0	486.0	486.0	488.0	491.0	493.0	496.0	496.0	505.0	509.0	511.0	514.0	518.0	524.0	533.0	537.0	549.0	555.0	561.0
26	0.2626262605190277	300.0	311.0	315.0	320.0	330.0	335.0	345.0	353.0	364.0	371.0	377.0	382.0	388.0	393.0	399.0	404.0	408.0	415.0	421.0	425.0	430.0	433.0	438.0	441.0	443.0	449.0	451.0	458.0	459.0	462.0	464.0	464.0	466.0	469.0	470.0	473.0	474.0	483.0	488.0	490.0	493.0	496.0	501.0	506.0	509.0	517.0	521.0	525.0
27	0.27272728085517883	292.0	299.0	304.0	309.0	318.0	322.0	330.0	338.0	350.0	357.0	363.0	367.0	373.0	378.0	383.0	388.0	392.0	398.0	403.0	407.0	411.0	413.0	417.0	420.0	421.0	427.0	429.0	435.0	438.0	440.0	442.0	442.0	444.0	447.0	447.0	451.0	451.0	459.0	463.0	465.0	468.0	470.0	473.0	477.0	480.0	486.0	489.0	492.0
28	0.28282830119132996	276.0	283.0	288.0	294.0	302.0	307.0	312.0	321.0	332.0	339.0	343.0	346.0	352.0	357.0	362.0	365.0	368.0	374.0	379.0	383.0	387.0	389.0	392.0	395.0	396.0	402.0	404.0	410.0	413.0	415.0	417.0	417.0	419.0	422.0	422.0	426.0	426.0	432.0	436.0	438.0	440.0	442.0	445.0	448.0	450.0	455.0	457.0	458.0
29	0.2929292917251587	267.0	274.0	279.0	284.0	291.0	297.0	301.0	310.0	319.0	326.0	330.0	333.0	339.0	344.0	348.0	351.0	354.0	360.0	364.0	367.0	371.0	373.0	376.0	379.0	381.0	386.0	386.0	391.0	394.0	394.0	395.0	395.0	398.0	401.0	401.0	404.0	404.0	410.0	414.0	416.0	419.0	420.0	422.0	423.0	423.0	427.0	428.0	429.0
30	0.3030303120613098	253.0	260.0	264.0	268.0	274.0	280.0	284.0	293.0	302.0	309.0	312.0	314.0	320.0	325.0	329.0	332.0	335.0	341.0	343.0	345.0	349.0	351.0	354.0	357.0	359.0	364.0	364.0	367.0	370.0	370.0	371.0	371.0	374.0	377.0	377.0	380.0	380.0	386.0	390.0	392.0	395.0	396.0	397.0	398.0	398.0	402.0	402.0	403.0
31	0.31313133239746094	245.0	251.0	255.0	259.0	265.0	271.0	275.0	284.0	292.0	298.0	301.0	303.0	309.0	314.0	317.0	320.0	323.0	328.0	329.0	331.0	334.0	336.0	339.0	341.0	343.0	348.0	348.0	350.0	352.0	352.0	353.0	353.0	356.0	359.0	359.0	363.0	364.0	369.0	372.0	373.0	373.0	374.0	375.0	376.0	376.0	380.0	380.0	381.0
32	0.3232323229312897	229.0	234.0	238.0	242.0	249.0	255.0	258.0	267.0	273.0	279.0	281.0	283.0	289.0	293.0	296.0	299.0	302.0	307.0	308.0	311.0	313.0	314.0	316.0	318.0	320.0	325.0	325.0	327.0	329.0	329.0	330.0	330.0	332.0	335.0	335.0	339.0	340.0	344.0	347.0	347.0	347.0	347.0	347.0	347.0	347.0	351.0	351.0	351.0
33	0.3333333432674408	220.0	225.0	229.0	232.0	238.0	244.0	247.0	256.0	262.0	268.0	270.0	272.0	278.0	283.0	286.0	288.0	291.0	295.0	296.0	298.0	300.0	301.0	303.0	305.0	307.0	312.0	312.0	314.0	316.0	316.0	317.0	317.0	318.0	320.0	320.0	324.0	325.0	329.0	332.0	332.0	332.0	332.0	332.0	332.0	332.0	335.0	335.0	335.0
34	0.34343433380126953	209.0	214.0	218.0	221.0	226.0	232.0	234.0	243.0	249.0	255.0	257.0	259.0	265.0	269.0	272.0	274.0	277.0	281.0	282.0	284.0	286.0	287.0	289.0	291.0	293.0	298.0	298.0	300.0	302.0	302.0	303.0	303.0	304.0	305.0	305.0	308.0	309.0	313.0	316.0	316.0	316.0	316.0	316.0	316.0	316.0	318.0	318.0	318.0
35	0.35353535413742065	205.0	209.0	213.0	216.0	221.0	227.0	229.0	238.0	244.0	250.0	252.0	254.0	260.0	264.0	266.0	268.0	271.0	275.0	276.0	278.0	280.0	281.0	283.0	285.0	287.0	292.0	292.0	294.0	295.0	295.0	296.0	296.0	297.0	298.0	298.0	301.0	302.0	306.0	308.0	308.0	308.0	308.0	308.0	308.0	308.0	310.0	310.0	310.0
36	0.3636363744735718	201.0	207.0	210.0	214.0	219.0	226.0	228.0	235.0	241.0	247.0	249.0	251.0	256.0	260.0	261.0	262.0	265.0	269.0	270.0	272.0	274.0	275.0	277.0	279.0	281.0	286.0	286.0	288.0	289.0	289.0	290.0	290.0	291.0	292.0	292.0	295.0	296.0	300.0	302.0	302.0	302.0	302.0	302.0	302.0	302.0	304.0	304.0	304.0
37	0.3737373650074005	195.0	201.0	204.0	208.0	213.0	220.0	222.0	229.0	235.0	241.0	242.0	244.0	249.0	253.0	254.0	255.0	258.0	262.0	263.0	265.0	267.0	268.0	270.0	272.0	274.0	279.0	279.0	281.0	282.0	282.0	283.0	283.0	284.0	285.0	285.0	288.0	289.0	293.0	295.0	295.0	295.0	295.0	295.0	295.0	295.0	297.0	297.0	297.0
38	0.38383838534355164	183.0	187.0	190.0	194.0	199.0	206.0	208.0	215.0	221.0	227.0	228.0	230.0	235.0	239.0	240.0	241.0	244.0	247.0	248.0	250.0	252.0	253.0	255.0	256.0	258.0	263.0	263.0	265.0	266.0	266.0	266.0	266.0	266.0	267.0	267.0	268.0	269.0	272.0	274.0	274.0	274.0	274.0	274.0	274.0	274.0	276.0	276.0	276.0
39	0.39393937587738037	176.0	181.0	184.0	187.0	192.0	199.0	201.0	208.0	214.0	220.0	221.0	223.0	228.0	232.0	233.0	234.0	237.0	240.0	241.0	243.0	245.0	246.0	248.0	249.0	251.0	255.0	255.0	257.0	258.0	258.0	258.0	258.0	258.0	259.0	259.0	260.0	261.0	264.0	266.0	266.0	266.0	266.0	266.0	266.0	266.0	268.0	268.0	268.0
40	0.4040403962135315	173.0	178.0	182.0	185.0	188.0	194.0	196.0	202.0	208.0	214.0	215.0	216.0	221.0	224.0	224.0	225.0	228.0	231.0	231.0	233.0	235.0	236.0	237.0	238.0	240.0	244.0	244.0	246.0	246.0	246.0	246.0	246.0	246.0	247.0	247.0	248.0	249.0	252.0	254.0	254.0	254.0	254.0	254.0	254.0	254.0	256.0	256.0	256.0
41	0.4141414165496826	165.0	170.0	174.0	178.0	180.0	185.0	187.0	192.0	198.0	204.0	205.0	206.0	211.0	214.0	214.0	215.0	218.0	221.0	221.0	223.0	225.0	226.0	227.0	228.0	230.0	233.0	233.0	234.0	234.0	234.0	234.0	234.0	234.0	235.0	235.0	236.0	237.0	240.0	242.0	242.0	242.0	242.0	242.0	242.0	242.0	244.0	244.0	244.0
42	0.42424240708351135	158.0	163.0	168.0	172.0	175.0	180.0	182.0	187.0	192.0	198.0	199.0	200.0	205.0	207.0	207.0	208.0	210.0	213.0	213.0	213.0	215.0	216.0	217.0	218.0	220.0	223.0	223.0	224.0	224.0	224.0	224.0	224.0	224.0	225.0	225.0	226.0	227.0	230.0	232.0	232.0	232.0	232.0	232.0	232.0	232.0	234.0	234.0	234.0
43	0.4343434274196625	151.0	156.0	161.0	165.0	168.0	172.0	174.0	179.0	183.0	189.0	190.0	191.0	196.0	197.0	197.0	198.0	200.0	203.0	203.0	203.0	205.0	206.0	207.0	208.0	210.0	213.0	213.0	213.0	213.0	213.0	213.0	213.0	213.0	214.0	214.0	215.0	216.0	219.0	221.0	221.0	221.0	221.0	221.0	221.0	221.0	223.0	223.0	223.0
44	0.4444444477558136	142.0	147.0	152.0	156.0	159.0	163.0	165.0	170.0	173.0	179.0	179.0	179.0	184.0	185.0	185.0	186.0	188.0	191.0	191.0	191.0	193.0	193.0	193.0	194.0	196.0	199.0	199.0	199.0	199.0	199.0	199.0	199.0	199.0	200.0	200.0	201.0	202.0	205.0	206.0	206.0	206.0	206.0	206.0	206.0	206.0	208.0	208.0	208.0
45	0.45454543828964233	136.0	140.0	146.0	150.0	153.0	157.0	159.0	164.0	167.0	173.0	173.0	173.0	178.0	179.0	179.0	180.0	182.0	185.0	185.0	185.0	187.0	187.0	187.0	188.0	190.0	192.0	192.0	192.0	192.0	192.0	192.0	192.0	192.0	193.0	193.0	194.0	194.0	196.0	197.0	197.0	197.0	197.0	197.0	197.0	197.0	199.0	199.0	199.0
46	0.46464645862579346	132.0	136.0	141.0	145.0	148.0	151.0	153.0	158.0	160.0	166.0	166.0	166.0	171.0	172.0	172.0	173.0	175.0	178.0	178.0	178.0	180.0	180.0	180.0	181.0	183.0	185.0	185.0	185.0	185.0	185.0	185.0	185.0	185.0	186.0	186.0	187.0	187.0	189.0	190.0	190.0	190.0	190.0	190.0	190.0	190.0	192.0	192.0	192.0
47	0.4747474789619446	127.0	131.0	136.0	140.0	143.0	146.0	148.0	153.0	155.0	161.0	161.0	161.0	166.0	167.0	167.0	168.0	170.0	172.0	172.0	172.0	174.0	174.0	174.0	175.0	177.0	179.0	179.0	179.0	179.0	179.0	179.0	179.0	179.0	180.0	180.0	181.0	181.0	183.0	184.0	184.0	184.0	184.0	184.0	184.0	184.0	186.0	186.0	186.0
48	0.4848484992980957	125.0	129.0	134.0	138.0	141.0	144.0	146.0	151.0	153.0	159.0	159.0	159.0	164.0	164.0	164.0	165.0	167.0	169.0	169.0	169.0	171.0	171.0	171.0	172.0	174.0	176.0	176.0	176.0	176.0	176.0	176.0	176.0	176.0	177.0	177.0	178.0	178.0	180.0	181.0	181.0	181.0	181.0	181.0	181.0	181.0	182.0	182.0	182.0
49	0.4949495196342468	123.0	127.0	132.0	136.0	139.0	142.0	144.0	149.0	151.0	157.0	157.0	157.0	162.0	162.0	162.0	163.0	165.0	167.0	167.0	167.0	169.0	169.0	169.0	170.0	172.0	174.0	174.0	174.0	174.0	174.0	174.0	174.0	174.0	175.0	175.0	176.0	176.0	178.0	179.0	179.0	179.0	179.0	179.0	179.0	179.0	180.0	180.0	180.0
50	0.505050539970398	114.0	119.0	124.0	128.0	131.0	134.0	135.0	139.0	141.0	148.0	148.0	148.0	152.0	152.0	152.0	153.0	155.0	155.0	155.0	155.0	157.0	157.0	157.0	158.0	160.0	162.0	162.0	162.0	162.0	162.0	162.0	162.0	162.0	163.0	163.0	164.0	164.0	166.0	167.0	167.0	167.0	167.0	167.0	167.0	167.0	168.0	168.0	168.0
51	0.5151515007019043	112.0	117.0	122.0	126.0	129.0	132.0	133.0	137.0	139.0	146.0	146.0	146.0	149.0	149.0	149.0	150.0	152.0	152.0	152.0	152.0	154.0	154.0	154.0	155.0	157.0	159.0	159.0	159.0	159.0	159.0	159.0	159.0	159.0	160.0	160.0	161.0	161.0	162.0	163.0	163.0	163.0	163.0	163.0	163.0	163.0	163.0	163.0	163.0
52	0.5252525210380554	111.0	115.0	120.0	124.0	127.0	130.0	131.0	135.0	137.0	144.0	144.0	144.0	147.0	147.0	147.0	148.0	150.0	150.0	150.0	150.0	152.0	152.0	152.0	153.0	155.0	157.0	157.0	157.0	157.0	157.0	157.0	157.0	157.0	158.0	158.0	159.0	159.0	160.0	161.0	161.0	161.0	161.0	161.0	161.0	161.0	161.0	161.0	161.0
53	0.5353535413742065	105.0	109.0	114.0	118.0	121.0	124.0	126.0	130.0	132.0	137.0	137.0	137.0	140.0	140.0	140.0	141.0	142.0	142.0	142.0	142.0	144.0	144.0	144.0	145.0	147.0	149.0	149.0	149.0	149.0	149.0	149.0	149.0	149.0	150.0	150.0	151.0	151.0	152.0	153.0	153.0	153.0	153.0	153.0	153.0	153.0	153.0	153.0	153.0
54	0.5454545617103577	101.0	105.0	110.0	114.0	117.0	120.0	122.0	126.0	128.0	133.0	133.0	133.0	136.0	136.0	136.0	137.0	138.0	138.0	138.0	138.0	140.0	140.0	140.0	141.0	142.0	144.0	144.0	144.0	144.0	144.0	144.0	144.0	144.0	145.0	145.0	146.0	146.0	147.0	148.0	148.0	148.0	148.0	148.0	148.0	148.0	148.0	148.0	148.0
55	0.5555555820465088	100.0	103.0	108.0	112.0	115.0	118.0	120.0	124.0	126.0	131.0	131.0	131.0	134.0	134.0	134.0	135.0	136.0	136.0	136.0	136.0	138.0	138.0	138.0	139.0	140.0	142.0	142.0	142.0	142.0	142.0	142.0	142.0	142.0	143.0	143.0	144.0	144.0	145.0	146.0	146.0	146.0	146.0	146.0	146.0	146.0	146.0	146.0	146.0
56	0.5656565427780151	100.0	103.0	108.0	112.0	115.0	117.0	119.0	123.0	125.0	130.0	130.0	130.0	133.0	133.0	133.0	134.0	135.0	135.0	135.0	135.0	137.0	137.0	137.0	138.0	139.0	141.0	141.0	141.0	141.0	141.0	141.0	141.0	141.0	142.0	142.0	143.0	143.0	144.0	145.0	145.0	145.0	145.0	145.0	145.0	145.0	145.0	145.0	145.0
57	0.5757575631141663	96.0	99.0	104.0	108.0	111.0	113.0	115.0	118.0	120.0	125.0	125.0	125.0	128.0	128.0	128.0	129.0	130.0	130.0	130.0	130.0	132.0	132.0	132.0	132.0	133.0	135.0	135.0	135.0	135.0	135.0	135.0	135.0	135.0	136.0	136.0	137.0	137.0	138.0	139.0	139.0	139.0	139.0	139.0	139.0	139.0	139.0	139.0	139.0
58	0.5858585834503174	95.0	98.0	103.0	106.0	109.0	111.0	112.0	115.0	117.0	122.0	122.0	122.0	125.0	125.0	125.0	126.0	127.0	127.0	127.0	127.0	129.0	129.0	129.0	129.0	130.0	132.0	132.0	132.0	132.0	132.0	132.0	132.0	132.0	133.0	133.0	134.0	134.0	135.0	136.0	136.0	136.0	136.0	136.0	136.0	136.0	136.0	136.0	136.0
59	0.5959595441818237	91.0	94.0	99.0	102.0	105.0	107.0	108.0	111.0	113.0	118.0	118.0	118.0	120.0	120.0	120.0	121.0	122.0	122.0	122.0	122.0	124.0	124.0	124.0	124.0	125.0	127.0	127.0	127.0	127.0	127.0	127.0	127.0	127.0	128.0	128.0	129.0	129.0	130.0	131.0	131.0	131.0	131.0	131.0	131.0	131.0	131.0	131.0	131.0
60	0.6060605645179749	88.0	91.0	95.0	98.0	101.0	103.0	104.0	107.0	109.0	114.0	114.0	114.0	116.0	116.0	116.0	117.0	118.0	118.0	118.0	118.0	120.0	120.0	120.0	120.0	121.0	123.0	123.0	123.0	123.0	123.0	123.0	123.0	123.0	124.0	124.0	125.0	125.0	125.0	126.0	126.0	126.0	126.0	126.0	126.0	126.0	126.0	126.0	126.0
61	0.616161584854126	85.0	87.0	91.0	94.0	96.0	98.0	99.0	102.0	104.0	109.0	109.0	109.0	111.0	111.0	111.0	112.0	113.0	113.0	114.0	114.0	116.0	116.0	116.0	116.0	117.0	118.0	118.0	118.0	118.0	118.0	118.0	118.0	118.0	119.0	119.0	120.0	120.0	120.0	121.0	121.0	121.0	121.0	121.0	121.0	121.0	121.0	121.0	121.0
62	0.6262626051902771	82.0	83.0	86.0	89.0	91.0	93.0	94.0	97.0	99.0	104.0	104.0	104.0	106.0	106.0	106.0	107.0	108.0	108.0	109.0	109.0	111.0	111.0	111.0	111.0	112.0	113.0	113.0	113.0	113.0	113.0	113.0	113.0	113.0	114.0	114.0	115.0	115.0	115.0	116.0	116.0	116.0	116.0	116.0	116.0	116.0	116.0	116.0	116.0
63	0.6363636255264282	80.0	81.0	84.0	87.0	89.0	91.0	92.0	94.0	95.0	100.0	100.0	100.0	102.0	102.0	102.0	103.0	104.0	104.0	105.0	105.0	107.0	107.0	107.0	107.0	108.0	109.0	109.0	109.0	109.0	109.0	109.0	109.0	109.0	110.0	110.0	110.0	110.0	110.0	111.0	111.0	111.0	111.0	111.0	111.0	111.0	111.0	111.0	111.0
64	0.6464646458625793	75.0	76.0	79.0	81.0	83.0	85.0	86.0	88.0	89.0	94.0	94.0	94.0	96.0	96.0	96.0	97.0	98.0	98.0	99.0	99.0	101.0	101.0	101.0	101.0	102.0	103.0	103.0	103.0	103.0	103.0	103.0	103.0	103.0	104.0	104.0	104.0	104.0	104.0	105.0	105.0	105.0	105.0	105.0	105.0	105.0	105.0	105.0	105.0
65	0.6565656661987305	75.0	76.0	79.0	81.0	83.0	85.0	86.0	88.0	89.0	94.0	94.0	94.0	96.0	96.0	96.0	97.0	98.0	98.0	98.0	98.0	100.0	100.0	100.0	100.0	101.0	102.0	102.0	102.0	102.0	102.0	102.0	102.0	102.0	103.0	103.0	103.0	103.0	103.0	104.0	104.0	104.0	104.0	104.0	104.0	104.0	104.0	104.0	104.0
66	0.6666666865348816	73.0	74.0	77.0	79.0	81.0	83.0	84.0	86.0	87.0	92.0	92.0	92.0	94.0	94.0	94.0	95.0	96.0	96.0	96.0	96.0	98.0	98.0	98.0	98.0	99.0	100.0	100.0	100.0	100.0	100.0	100.0	100.0	100.0	101.0	101.0	101.0	101.0	101.0	102.0	102.0	102.0	102.0	102.0	102.0	102.0	102.0	102.0	102.0
67	0.6767677068710327	69.0	70.0	73.0	75.0	77.0	79.0	80.0	82.0	83.0	88.0	88.0	88.0	90.0	90.0	90.0	91.0	92.0	92.0	92.0	92.0	94.0	94.0	94.0	94.0	95.0	96.0	96.0	96.0	96.0	96.0	96.0	96.0	96.0	97.0	97.0	97.0	97.0	97.0	98.0	98.0	98.0	98.0	98.0	98.0	98.0	98.0	98.0	98.0
68	0.6868686676025391	69.0	70.0	73.0	75.0	77.0	79.0	80.0	82.0	83.0	87.0	87.0	87.0	89.0	89.0	89.0	90.0	91.0	91.0	91.0	91.0	93.0	93.0	93.0	93.0	94.0	95.0	95.0	95.0	95.0	95.0	95.0	95.0	95.0	96.0	96.0	96.0	96.0	96.0	97.0	97.0	97.0	97.0	97.0	97.0	97.0	97.0	97.0	97.0
69	0.6969696879386902	66.0	67.0	70.0	72.0	74.0	76.0	77.0	79.0	80.0	84.0	84.0	84.0	86.0	86.0	86.0	87.0	88.0	88.0	88.0	88.0	90.0	90.0	90.0	90.0	91.0	92.0	92.0	92.0	92.0	92.0	92.0	92.0	92.0	93.0	93.0	93.0	93.0	93.0	94.0	94.0	94.0	94.0	94.0	94.0	94.0	94.0	94.0	94.0
70	0.7070707082748413	65.0	66.0	69.0	71.0	72.0	74.0	75.0	77.0	78.0	82.0	82.0	82.0	84.0	84.0	84.0	85.0	86.0	86.0	86.0	86.0	87.0	87.0	87.0	87.0	88.0	89.0	89.0	89.0	89.0	89.0	89.0	89.0	89.0	89.0	89.0	89.0	89.0	89.0	90.0	90.0	90.0	90.0	90.0	90.0	90.0	90.0	90.0	90.0
71	0.7171717286109924	65.0	66.0	69.0	71.0	72.0	74.0	75.0	77.0	78.0	82.0	82.0	82.0	84.0	84.0	84.0	85.0	86.0	86.0	86.0	86.0	87.0	87.0	87.0	87.0	88.0	89.0	89.0	89.0	89.0	89.0	89.0	89.0	89.0	89.0	89.0	89.0	89.0	89.0	90.0	90.0	90.0	90.0	90.0	90.0	90.0	90.0	90.0	90.0
72	0.7272727489471436	62.0	63.0	67.0	69.0	70.0	72.0	73.0	75.0	76.0	80.0	80.0	80.0	81.0	81.0	81.0	82.0	83.0	83.0	83.0	83.0	84.0	84.0	84.0	84.0	84.0	85.0	85.0	85.0	85.0	85.0	85.0	85.0	85.0	85.0	85.0	85.0	85.0	85.0	86.0	86.0	86.0	86.0	86.0	86.0	86.0	86.0	86.0	86.0
73	0.7373737692832947	61.0	62.0	66.0	68.0	69.0	71.0	72.0	74.0	75.0	79.0	79.0	79.0	80.0	80.0	80.0	81.0	82.0	82.0	82.0	82.0	83.0	83.0	83.0	83.0	83.0	84.0	84.0	84.0	84.0	84.0	84.0	84.0	84.0	84.0	84.0	84.0	84.0	84.0	84.0	84.0	84.0	84.0	84.0	84.0	84.0	84.0	84.0	84.0
74	0.7474747896194458	58.0	59.0	63.0	65.0	66.0	68.0	69.0	71.0	72.0	76.0	76.0	76.0	77.0	77.0	77.0	78.0	79.0	79.0	79.0	79.0	80.0	80.0	80.0	80.0	80.0	80.0	80.0	80.0	80.0	80.0	80.0	80.0	80.0	80.0	80.0	80.0	80.0	80.0	80.0	80.0	80.0	80.0	80.0	80.0	80.0	80.0	80.0	80.0
75	0.7575757503509521	58.0	59.0	63.0	65.0	66.0	68.0	69.0	71.0	72.0	76.0	76.0	76.0	77.0	77.0	77.0	78.0	79.0	79.0	79.0	79.0	80.0	80.0	80.0	80.0	80.0	80.0	80.0	80.0	80.0	80.0	80.0	80.0	80.0	80.0	80.0	80.0	80.0	80.0	80.0	80.0	80.0	80.0	80.0	80.0	80.0	80.0	80.0	80.0
76	0.7676767706871033	56.0	56.0	60.0	62.0	63.0	65.0	66.0	68.0	69.0	73.0	73.0	73.0	74.0	74.0	74.0	75.0	76.0	76.0	76.0	76.0	77.0	77.0	77.0	77.0	77.0	77.0	77.0	77.0	77.0	77.0	77.0	77.0	77.0	77.0	77.0	77.0	77.0	77.0	77.0	77.0	77.0	77.0	77.0	77.0	77.0	77.0	77.0	77.0
77	0.7777777910232544	55.0	56.0	59.0	61.0	62.0	64.0	65.0	67.0	68.0	72.0	72.0	72.0	73.0	73.0	73.0	74.0	75.0	75.0	75.0	75.0	76.0	76.0	76.0	76.0	76.0	76.0	76.0	76.0	76.0	76.0	76.0	76.0	76.0	76.0	76.0	76.0	76.0	76.0	76.0	76.0	76.0	76.0	76.0	76.0	76.0	76.0	76.0	76.0
78	0.7878788113594055	54.0	55.0	58.0	60.0	61.0	63.0	64.0	66.0	67.0	70.0	70.0	70.0	71.0	71.0	71.0	72.0	73.0	73.0	73.0	73.0	74.0	74.0	74.0	74.0	74.0	74.0	74.0	74.0	74.0	74.0	74.0	74.0	74.0	74.0	74.0	74.0	74.0	74.0	74.0	74.0	74.0	74.0	74.0	74.0	74.0	74.0	74.0	74.0
79	0.7979798316955566	52.0	53.0	56.0	58.0	59.0	60.0	61.0	63.0	64.0	67.0	67.0	67.0	68.0	68.0	68.0	69.0	69.0	69.0	69.0	69.0	70.0	70.0	70.0	70.0	70.0	70.0	70.0	70.0	70.0	70.0	70.0	70.0	70.0	70.0	70.0	70.0	70.0	70.0	70.0	70.0	70.0	70.0	70.0	70.0	70.0	70.0	70.0	70.0
80	0.808080792427063	49.0	50.0	53.0	55.0	56.0	57.0	58.0	60.0	61.0	64.0	64.0	64.0	65.0	65.0	65.0	66.0	66.0	66.0	66.0	66.0	67.0	67.0	67.0	67.0	67.0	67.0	67.0	67.0	67.0	67.0	67.0	67.0	67.0	67.0	67.0	67.0	67.0	67.0	67.0	67.0	67.0	67.0	67.0	67.0	67.0	67.0	67.0	67.0
81	0.8181818127632141	44.0	45.0	47.0	49.0	50.0	51.0	51.0	53.0	54.0	57.0	57.0	57.0	58.0	58.0	58.0	59.0	59.0	59.0	59.0	59.0	60.0	60.0	60.0	60.0	60.0	60.0	60.0	60.0	60.0	60.0	60.0	60.0	60.0	60.0	60.0	60.0	60.0	60.0	60.0	60.0	60.0	60.0	60.0	60.0	60.0	60.0	60.0	60.0
82	0.8282828330993652	43.0	44.0	46.0	48.0	49.0	50.0	50.0	52.0	53.0	56.0	56.0	56.0	57.0	57.0	57.0	58.0	58.0	58.0	58.0	58.0	59.0	59.0	59.0	59.0	59.0	59.0	59.0	59.0	59.0	59.0	59.0	59.0	59.0	59.0	59.0	59.0	59.0	59.0	59.0	59.0	59.0	59.0	59.0	59.0	59.0	59.0	59.0	59.0
83	0.8383837938308716	40.0	42.0	44.0	46.0	47.0	48.0	48.0	50.0	51.0	53.0	53.0	53.0	54.0	54.0	54.0	55.0	55.0	55.0	55.0	55.0	56.0	56.0	56.0	56.0	56.0	56.0	56.0	56.0	56.0	56.0	56.0	56.0	56.0	56.0	56.0	56.0	56.0	56.0	56.0	56.0	56.0	56.0	56.0	56.0	56.0	56.0	56.0	56.0
84	0.8484848141670227	38.0	40.0	42.0	44.0	45.0	46.0	46.0	48.0	49.0	51.0	51.0	51.0	52.0	52.0	52.0	53.0	53.0	53.0	53.0	53.0	54.0	54.0	54.0	54.0	54.0	54.0	54.0	54.0	54.0	54.0	54.0	54.0	54.0	54.0	54.0	54.0	54.0	54.0	54.0	54.0	54.0	54.0	54.0	54.0	54.0	54.0	54.0	54.0
85	0.8585858345031738	37.0	39.0	41.0	43.0	44.0	44.0	44.0	46.0	47.0	49.0	49.0	49.0	50.0	50.0	50.0	51.0	51.0	51.0	51.0	51.0	52.0	52.0	52.0	52.0	52.0	52.0	52.0	52.0	52.0	52.0	52.0	52.0	52.0	52.0	52.0	52.0	52.0	52.0	52.0	52.0	52.0	52.0	52.0	52.0	52.0	52.0	52.0	52.0
86	0.868686854839325	35.0	37.0	39.0	41.0	42.0	42.0	42.0	44.0	45.0	47.0	47.0	47.0	48.0	48.0	48.0	49.0	49.0	49.0	49.0	49.0	50.0	50.0	50.0	50.0	50.0	50.0	50.0	50.0	50.0	50.0	50.0	50.0	50.0	50.0	50.0	50.0	50.0	50.0	50.0	50.0	50.0	50.0	50.0	50.0	50.0	50.0	50.0	50.0
87	0.8787878751754761	34.0	36.0	38.0	40.0	41.0	41.0	41.0	43.0	44.0	46.0	46.0	46.0	47.0	47.0	47.0	48.0	48.0	48.0	48.0	48.0	48.0	48.0	48.0	48.0	48.0	48.0	48.0	48.0	48.0	48.0	48.0	48.0	48.0	48.0	48.0	48.0	48.0	48.0	48.0	48.0	48.0	48.0	48.0	48.0	48.0	48.0	48.0	48.0
88	0.8888888955116272	32.0	34.0	36.0	38.0	39.0	39.0	39.0	41.0	42.0	44.0	44.0	44.0	45.0	45.0	45.0	46.0	46.0	46.0	46.0	46.0	46.0	46.0	46.0	46.0	46.0	46.0	46.0	46.0	46.0	46.0	46.0	46.0	46.0	46.0	46.0	46.0	46.0	46.0	46.0	46.0	46.0	46.0	46.0	46.0	46.0	46.0	46.0	46.0
89	0.8989899158477783	32.0	34.0	36.0	38.0	38.0	38.0	38.0	41.0	42.0	44.0	44.0	44.0	45.0	45.0	45.0	46.0	46.0	46.0	46.0	46.0	46.0	46.0	46.0	46.0	46.0	46.0	46.0	46.0	46.0	46.0	46.0	46.0	46.0	46.0	46.0	46.0	46.0	46.0	46.0	46.0	46.0	46.0	46.0	46.0	46.0	46.0	46.0	46.0
90	0.9090909361839294	30.0	32.0	34.0	36.0	36.0	36.0	36.0	39.0	40.0	42.0	42.0	42.0	43.0	43.0	43.0	44.0	44.0	44.0	44.0	44.0	44.0	44.0	44.0	44.0	44.0	44.0	44.0	44.0	44.0	44.0	44.0	44.0	44.0	44.0	44.0	44.0	44.0	44.0	44.0	44.0	44.0	44.0	44.0	44.0	44.0	44.0	44.0	44.0
91	0.9191919565200806	28.0	30.0	32.0	34.0	34.0	34.0	34.0	36.0	37.0	39.0	39.0	39.0	39.0	39.0	39.0	40.0	40.0	40.0	40.0	40.0	40.0	40.0	40.0	40.0	40.0	40.0	40.0	40.0	40.0	40.0	40.0	40.0	40.0	40.0	40.0	40.0	40.0	40.0	40.0	40.0	40.0	40.0	40.0	40.0	40.0	40.0	40.0	40.0
92	0.9292929172515869	28.0	30.0	32.0	34.0	34.0	34.0	34.0	36.0	36.0	38.0	38.0	38.0	38.0	38.0	38.0	39.0	39.0	39.0	39.0	39.0	39.0	39.0	39.0	39.0	39.0	39.0	39.0	39.0	39.0	39.0	39.0	39.0	39.0	39.0	39.0	39.0	39.0	39.0	39.0	39.0	39.0	39.0	39.0	39.0	39.0	39.0	39.0	39.0
93	0.939393937587738	27.0	28.0	29.0	31.0	31.0	31.0	31.0	33.0	33.0	35.0	35.0	35.0	35.0	35.0	35.0	36.0	36.0	36.0	36.0	36.0	36.0	36.0	36.0	36.0	36.0	36.0	36.0	36.0	36.0	36.0	36.0	36.0	36.0	36.0	36.0	36.0	36.0	36.0	36.0	36.0	36.0	36.0	36.0	36.0	36.0	36.0	36.0	36.0
94	0.9494949579238892	25.0	26.0	27.0	29.0	29.0	29.0	29.0	31.0	31.0	33.0	33.0	33.0	33.0	33.0	33.0	34.0	34.0	34.0	34.0	34.0	34.0	34.0	34.0	34.0	34.0	34.0	34.0	34.0	34.0	34.0	34.0	34.0	34.0	34.0	34.0	34.0	34.0	34.0	34.0	34.0	34.0	34.0	34.0	34.0	34.0	34.0	34.0	34.0
95	0.9595959782600403	22.0	23.0	24.0	26.0	26.0	26.0	26.0	28.0	28.0	30.0	30.0	30.0	30.0	30.0	30.0	31.0	31.0	31.0	31.0	31.0	31.0	31.0	31.0	31.0	31.0	31.0	31.0	31.0	31.0	31.0	31.0	31.0	31.0	31.0	31.0	31.0	31.0	31.0	31.0	31.0	31.0	31.0	31.0	31.0	31.0	31.0	31.0	31.0
96	0.9696969985961914	21.0	21.0	22.0	24.0	24.0	24.0	24.0	26.0	26.0	27.0	27.0	27.0	27.0	27.0	27.0	28.0	28.0	28.0	28.0	28.0	28.0	28.0	28.0	28.0	28.0	28.0	28.0	28.0	28.0	28.0	28.0	28.0	28.0	28.0	28.0	28.0	28.0	28.0	28.0	28.0	28.0	28.0	28.0	28.0	28.0	28.0	28.0	28.0
97	0.9797979593276978	19.0	19.0	20.0	22.0	22.0	22.0	22.0	23.0	23.0	23.0	23.0	23.0	23.0	23.0	23.0	23.0	23.0	23.0	23.0	23.0	23.0	23.0	23.0	23.0	23.0	23.0	23.0	23.0	23.0	23.0	23.0	23.0	23.0	23.0	23.0	23.0	23.0	23.0	23.0	23.0	23.0	23.0	23.0	23.0	23.0	23.0	23.0	23.0
98	0.9898989796638489	11.0	11.0	11.0	12.0	12.0	12.0	12.0	12.0	12.0	12.0	12.0	12.0	12.0	12.0	12.0	12.0	12.0	12.0	12.0	12.0	12.0	12.0	12.0	12.0	12.0	12.0	12.0	12.0	12.0	12.0	12.0	12.0	12.0	12.0	12.0	12.0	12.0	12.0	12.0	12.0	12.0	12.0	12.0	12.0	12.0	12.0	12.0	12.0
99	1.0	0.0	0.0	0.0	0.0	0.0	0.0	0.0	0.0	0.0	0.0	0.0	0.0	0.0	0.0	0.0	0.0	0.0	0.0	0.0	0.0	0.0	0.0	0.0	0.0	0.0	0.0	0.0	0.0	0.0	0.0	0.0	0.0	0.0	0.0	0.0	0.0	0.0	0.0	0.0	0.0	0.0	0.0	0.0	0.0	0.0	0.0	0.0	0.0
[truncated: 52 more columns]
