# Supplementary material for: The hair cell analysis toolbox is a precise and fully automated pipeline for whole cochlea hair cell quantification
Source: PLoS Biol. 2023 Mar 22;21(3):e3002041. doi: 10.1371/journal.pbio.3002041 (PMC10069775; doi:10.1371/journal.pbio.3002041)
Supplement: S1 Data — A compressed folder with spreadsheets containing, in separate files, the underlying numerical data and statistical analysis for Figs 1G, 3E, 3F, 3G, 4F, 4H, 5A, 5B, 5C, 6A, 6B, S1B, S1C, S1D, S1E, S1F. (ZIP) [file pbio.3002041.s004.zip › Figure S1BCDEF/Figure S1DEF/figureS1DEF_2_true_positive.csv]

	cell_thr	nms_thr_0.0	nms_thr_0.010101010091602802	nms_thr_0.020202020183205605	nms_thr_0.03030303120613098	nms_thr_0.04040404036641121	nms_thr_0.05050504952669144	nms_thr_0.06060606241226196	nms_thr_0.07070706784725189	nms_thr_0.08080808073282242	nms_thr_0.09090909361839294	nms_thr_0.10101009905338287	nms_thr_0.1111111119389534	nms_thr_0.12121212482452393	nms_thr_0.13131313025951385	nms_thr_0.14141413569450378	nms_thr_0.1515151560306549	nms_thr_0.16161616146564484	nms_thr_0.17171716690063477	nms_thr_0.1818181872367859	nms_thr_0.19191919267177582	nms_thr_0.20202019810676575	nms_thr_0.21212121844291687	nms_thr_0.2222222238779068	nms_thr_0.23232322931289673	nms_thr_0.24242424964904785	nms_thr_0.252525269985199	nms_thr_0.2626262605190277	nms_thr_0.27272728085517883	nms_thr_0.28282830119132996	nms_thr_0.2929292917251587	nms_thr_0.3030303120613098	nms_thr_0.31313133239746094	nms_thr_0.3232323229312897	nms_thr_0.3333333432674408	nms_thr_0.34343433380126953	nms_thr_0.35353535413742065	nms_thr_0.3636363744735718	nms_thr_0.3737373650074005	nms_thr_0.38383838534355164	nms_thr_0.39393937587738037	nms_thr_0.4040403962135315	nms_thr_0.4141414165496826	nms_thr_0.42424240708351135	nms_thr_0.4343434274196625	nms_thr_0.4444444477558136	nms_thr_0.45454543828964233	nms_thr_0.46464645862579346	nms_thr_0.4747474789619446
0	0.0	1742.0	1954.0	2096.0	2194.0	2255.0	2289.0	2314.0	2330.0	2341.0	2345.0	2347.0	2347.0	2351.0	2352.0	2352.0	2354.0	2356.0	2357.0	2357.0	2357.0	2357.0	2357.0	2357.0	2358.0	2358.0	2358.0	2358.0	2359.0	2359.0	2359.0	2359.0	2359.0	2359.0	2359.0	2359.0	2360.0	2360.0	2360.0	2360.0	2360.0	2361.0	2361.0	2361.0	2362.0	2362.0	2363.0	2363.0	2363.0
1	0.010101010091602802	1742.0	1954.0	2096.0	2194.0	2255.0	2289.0	2314.0	2330.0	2341.0	2345.0	2347.0	2347.0	2351.0	2352.0	2352.0	2354.0	2356.0	2357.0	2357.0	2357.0	2357.0	2357.0	2357.0	2358.0	2358.0	2358.0	2358.0	2359.0	2359.0	2359.0	2359.0	2359.0	2359.0	2359.0	2359.0	2360.0	2360.0	2360.0	2360.0	2360.0	2361.0	2361.0	2361.0	2362.0	2362.0	2363.0	2363.0	2363.0
2	0.020202020183205605	1742.0	1954.0	2096.0	2194.0	2255.0	2289.0	2314.0	2330.0	2341.0	2345.0	2347.0	2347.0	2351.0	2352.0	2352.0	2354.0	2356.0	2357.0	2357.0	2357.0	2357.0	2357.0	2357.0	2358.0	2358.0	2358.0	2358.0	2359.0	2359.0	2359.0	2359.0	2359.0	2359.0	2359.0	2359.0	2360.0	2360.0	2360.0	2360.0	2360.0	2361.0	2361.0	2361.0	2362.0	2362.0	2363.0	2363.0	2363.0
3	0.03030303120613098	1742.0	1954.0	2096.0	2194.0	2255.0	2289.0	2314.0	2330.0	2341.0	2345.0	2347.0	2347.0	2351.0	2352.0	2352.0	2354.0	2356.0	2357.0	2357.0	2357.0	2357.0	2357.0	2357.0	2358.0	2358.0	2358.0	2358.0	2359.0	2359.0	2359.0	2359.0	2359.0	2359.0	2359.0	2359.0	2360.0	2360.0	2360.0	2360.0	2360.0	2361.0	2361.0	2361.0	2362.0	2362.0	2363.0	2363.0	2363.0
4	0.04040404036641121	1742.0	1954.0	2096.0	2194.0	2255.0	2289.0	2314.0	2330.0	2341.0	2345.0	2347.0	2347.0	2351.0	2352.0	2352.0	2354.0	2356.0	2357.0	2357.0	2357.0	2357.0	2357.0	2357.0	2358.0	2358.0	2358.0	2358.0	2359.0	2359.0	2359.0	2359.0	2359.0	2359.0	2359.0	2359.0	2360.0	2360.0	2360.0	2360.0	2360.0	2361.0	2361.0	2361.0	2362.0	2362.0	2363.0	2363.0	2363.0
5	0.05050504952669144	1742.0	1954.0	2096.0	2194.0	2255.0	2289.0	2314.0	2330.0	2341.0	2345.0	2347.0	2347.0	2351.0	2352.0	2352.0	2354.0	2356.0	2357.0	2357.0	2357.0	2357.0	2357.0	2357.0	2358.0	2358.0	2358.0	2358.0	2359.0	2359.0	2359.0	2359.0	2359.0	2359.0	2359.0	2359.0	2360.0	2360.0	2360.0	2360.0	2360.0	2361.0	2361.0	2361.0	2362.0	2362.0	2363.0	2363.0	2363.0
6	0.06060606241226196	1741.0	1951.0	2094.0	2192.0	2254.0	2288.0	2312.0	2329.0	2340.0	2344.0	2347.0	2347.0	2351.0	2352.0	2352.0	2354.0	2356.0	2357.0	2357.0	2357.0	2357.0	2357.0	2357.0	2358.0	2358.0	2358.0	2358.0	2358.0	2358.0	2358.0	2358.0	2358.0	2358.0	2358.0	2358.0	2359.0	2359.0	2359.0	2359.0	2359.0	2360.0	2360.0	2360.0	2361.0	2361.0	2362.0	2362.0	2362.0
7	0.07070706784725189	1740.0	1950.0	2093.0	2192.0	2254.0	2288.0	2312.0	2329.0	2339.0	2343.0	2346.0	2346.0	2350.0	2351.0	2351.0	2353.0	2355.0	2356.0	2356.0	2356.0	2356.0	2356.0	2356.0	2357.0	2357.0	2357.0	2357.0	2357.0	2357.0	2357.0	2357.0	2357.0	2357.0	2357.0	2357.0	2358.0	2358.0	2359.0	2359.0	2359.0	2360.0	2360.0	2360.0	2361.0	2361.0	2362.0	2362.0	2362.0
8	0.08080808073282242	1740.0	1949.0	2093.0	2192.0	2254.0	2288.0	2312.0	2329.0	2339.0	2343.0	2346.0	2346.0	2350.0	2351.0	2351.0	2353.0	2355.0	2356.0	2356.0	2356.0	2356.0	2356.0	2356.0	2357.0	2357.0	2357.0	2357.0	2357.0	2357.0	2357.0	2357.0	2357.0	2357.0	2357.0	2357.0	2358.0	2358.0	2359.0	2359.0	2359.0	2360.0	2360.0	2360.0	2361.0	2361.0	2362.0	2362.0	2362.0
9	0.09090909361839294	1739.0	1948.0	2092.0	2192.0	2254.0	2288.0	2312.0	2329.0	2339.0	2343.0	2346.0	2346.0	2350.0	2351.0	2351.0	2353.0	2355.0	2356.0	2356.0	2356.0	2356.0	2356.0	2356.0	2357.0	2357.0	2357.0	2357.0	2357.0	2357.0	2357.0	2357.0	2357.0	2357.0	2357.0	2357.0	2358.0	2358.0	2359.0	2359.0	2359.0	2360.0	2360.0	2360.0	2361.0	2361.0	2362.0	2362.0	2362.0
10	0.10101009905338287	1736.0	1946.0	2090.0	2190.0	2253.0	2288.0	2312.0	2329.0	2339.0	2343.0	2346.0	2346.0	2350.0	2351.0	2351.0	2353.0	2355.0	2356.0	2356.0	2356.0	2356.0	2356.0	2356.0	2357.0	2357.0	2357.0	2357.0	2357.0	2357.0	2357.0	2357.0	2357.0	2357.0	2357.0	2357.0	2358.0	2358.0	2359.0	2359.0	2359.0	2360.0	2360.0	2360.0	2361.0	2361.0	2362.0	2362.0	2362.0
11	0.1111111119389534	1735.0	1945.0	2088.0	2189.0	2252.0	2287.0	2310.0	2328.0	2338.0	2342.0	2345.0	2345.0	2348.0	2349.0	2349.0	2351.0	2353.0	2354.0	2354.0	2354.0	2354.0	2354.0	2354.0	2355.0	2355.0	2355.0	2355.0	2355.0	2355.0	2355.0	2355.0	2355.0	2355.0	2355.0	2355.0	2356.0	2356.0	2357.0	2357.0	2357.0	2358.0	2358.0	2358.0	2358.0	2358.0	2359.0	2359.0	2359.0
12	0.12121212482452393	1735.0	1945.0	2088.0	2189.0	2252.0	2287.0	2310.0	2328.0	2338.0	2342.0	2345.0	2345.0	2348.0	2349.0	2349.0	2351.0	2353.0	2354.0	2354.0	2354.0	2354.0	2354.0	2354.0	2355.0	2355.0	2355.0	2355.0	2355.0	2355.0	2355.0	2355.0	2355.0	2355.0	2355.0	2355.0	2356.0	2356.0	2357.0	2357.0	2357.0	2358.0	2358.0	2358.0	2358.0	2358.0	2359.0	2359.0	2359.0
13	0.13131313025951385	1735.0	1945.0	2088.0	2189.0	2252.0	2287.0	2310.0	2328.0	2338.0	2342.0	2345.0	2345.0	2348.0	2349.0	2349.0	2351.0	2353.0	2354.0	2354.0	2354.0	2354.0	2354.0	2354.0	2355.0	2355.0	2355.0	2355.0	2355.0	2355.0	2355.0	2355.0	2355.0	2355.0	2355.0	2355.0	2356.0	2356.0	2357.0	2357.0	2357.0	2358.0	2358.0	2358.0	2358.0	2358.0	2359.0	2359.0	2359.0
14	0.14141413569450378	1735.0	1945.0	2088.0	2189.0	2252.0	2287.0	2310.0	2328.0	2338.0	2342.0	2345.0	2345.0	2348.0	2349.0	2349.0	2351.0	2353.0	2354.0	2354.0	2354.0	2354.0	2354.0	2354.0	2355.0	2355.0	2355.0	2355.0	2355.0	2355.0	2355.0	2355.0	2355.0	2355.0	2355.0	2355.0	2356.0	2356.0	2357.0	2357.0	2357.0	2358.0	2358.0	2358.0	2358.0	2358.0	2359.0	2359.0	2359.0
15	0.1515151560306549	1735.0	1945.0	2088.0	2189.0	2252.0	2287.0	2310.0	2328.0	2338.0	2342.0	2345.0	2345.0	2348.0	2349.0	2349.0	2351.0	2353.0	2354.0	2354.0	2354.0	2354.0	2354.0	2354.0	2355.0	2355.0	2355.0	2355.0	2355.0	2355.0	2355.0	2355.0	2355.0	2355.0	2355.0	2355.0	2356.0	2356.0	2357.0	2357.0	2357.0	2358.0	2358.0	2358.0	2358.0	2358.0	2359.0	2359.0	2359.0
16	0.16161616146564484	1734.0	1944.0	2086.0	2187.0	2251.0	2286.0	2309.0	2327.0	2337.0	2341.0	2344.0	2344.0	2347.0	2348.0	2348.0	2350.0	2352.0	2353.0	2353.0	2353.0	2353.0	2353.0	2353.0	2354.0	2354.0	2354.0	2354.0	2354.0	2354.0	2354.0	2354.0	2354.0	2354.0	2354.0	2354.0	2355.0	2355.0	2356.0	2356.0	2356.0	2357.0	2357.0	2357.0	2357.0	2357.0	2358.0	2358.0	2358.0
17	0.17171716690063477	1734.0	1944.0	2085.0	2187.0	2251.0	2286.0	2309.0	2327.0	2337.0	2341.0	2344.0	2344.0	2347.0	2348.0	2348.0	2350.0	2352.0	2353.0	2353.0	2353.0	2353.0	2353.0	2353.0	2354.0	2354.0	2354.0	2354.0	2354.0	2354.0	2354.0	2354.0	2354.0	2354.0	2354.0	2354.0	2355.0	2355.0	2356.0	2356.0	2356.0	2357.0	2357.0	2357.0	2357.0	2357.0	2358.0	2358.0	2358.0
18	0.1818181872367859	1734.0	1944.0	2085.0	2187.0	2251.0	2286.0	2309.0	2326.0	2336.0	2340.0	2343.0	2343.0	2347.0	2348.0	2348.0	2350.0	2352.0	2353.0	2353.0	2353.0	2353.0	2353.0	2353.0	2354.0	2354.0	2354.0	2354.0	2354.0	2354.0	2354.0	2354.0	2354.0	2354.0	2354.0	2354.0	2355.0	2355.0	2356.0	2356.0	2356.0	2357.0	2357.0	2357.0	2357.0	2357.0	2358.0	2358.0	2358.0
19	0.19191919267177582	1734.0	1943.0	2084.0	2186.0	2250.0	2285.0	2308.0	2326.0	2336.0	2340.0	2343.0	2343.0	2347.0	2348.0	2348.0	2350.0	2352.0	2353.0	2353.0	2353.0	2353.0	2353.0	2353.0	2354.0	2354.0	2354.0	2354.0	2354.0	2354.0	2354.0	2354.0	2354.0	2354.0	2354.0	2354.0	2355.0	2355.0	2356.0	2356.0	2356.0	2357.0	2357.0	2357.0	2357.0	2357.0	2358.0	2358.0	2358.0
20	0.20202019810676575	1733.0	1942.0	2083.0	2186.0	2250.0	2285.0	2308.0	2326.0	2336.0	2340.0	2343.0	2343.0	2347.0	2348.0	2348.0	2350.0	2352.0	2353.0	2353.0	2353.0	2353.0	2353.0	2353.0	2354.0	2354.0	2354.0	2354.0	2354.0	2354.0	2354.0	2354.0	2354.0	2354.0	2354.0	2354.0	2355.0	2355.0	2356.0	2356.0	2356.0	2357.0	2357.0	2357.0	2357.0	2357.0	2358.0	2358.0	2358.0
21	0.21212121844291687	1731.0	1942.0	2083.0	2185.0	2249.0	2284.0	2307.0	2325.0	2335.0	2339.0	2342.0	2342.0	2346.0	2347.0	2347.0	2349.0	2351.0	2352.0	2352.0	2352.0	2352.0	2352.0	2352.0	2353.0	2353.0	2353.0	2353.0	2353.0	2353.0	2353.0	2353.0	2353.0	2353.0	2353.0	2353.0	2354.0	2354.0	2355.0	2355.0	2355.0	2356.0	2356.0	2356.0	2356.0	2356.0	2357.0	2357.0	2357.0
22	0.2222222238779068	1731.0	1942.0	2083.0	2185.0	2249.0	2284.0	2307.0	2325.0	2335.0	2339.0	2342.0	2342.0	2346.0	2347.0	2347.0	2349.0	2351.0	2352.0	2352.0	2352.0	2352.0	2352.0	2352.0	2353.0	2353.0	2353.0	2353.0	2353.0	2353.0	2353.0	2353.0	2353.0	2353.0	2353.0	2353.0	2354.0	2354.0	2355.0	2355.0	2355.0	2356.0	2356.0	2356.0	2356.0	2356.0	2357.0	2357.0	2357.0
23	0.23232322931289673	1731.0	1942.0	2083.0	2185.0	2248.0	2283.0	2306.0	2324.0	2334.0	2337.0	2340.0	2340.0	2345.0	2346.0	2346.0	2348.0	2350.0	2351.0	2351.0	2351.0	2351.0	2351.0	2351.0	2352.0	2352.0	2352.0	2352.0	2352.0	2352.0	2352.0	2352.0	2352.0	2352.0	2352.0	2352.0	2353.0	2353.0	2354.0	2354.0	2354.0	2355.0	2355.0	2355.0	2355.0	2355.0	2356.0	2356.0	2356.0
24	0.24242424964904785	1728.0	1939.0	2081.0	2183.0	2247.0	2282.0	2305.0	2323.0	2333.0	2336.0	2339.0	2339.0	2344.0	2345.0	2345.0	2347.0	2349.0	2350.0	2350.0	2350.0	2350.0	2350.0	2350.0	2351.0	2351.0	2351.0	2351.0	2351.0	2351.0	2351.0	2351.0	2351.0	2351.0	2351.0	2351.0	2352.0	2352.0	2353.0	2353.0	2353.0	2354.0	2354.0	2354.0	2354.0	2354.0	2355.0	2355.0	2355.0
25	0.252525269985199	1727.0	1938.0	2081.0	2183.0	2247.0	2282.0	2305.0	2323.0	2333.0	2336.0	2339.0	2339.0	2344.0	2345.0	2345.0	2347.0	2349.0	2350.0	2350.0	2350.0	2350.0	2350.0	2350.0	2351.0	2351.0	2351.0	2351.0	2351.0	2351.0	2351.0	2351.0	2351.0	2351.0	2351.0	2351.0	2352.0	2352.0	2353.0	2353.0	2353.0	2354.0	2354.0	2354.0	2354.0	2354.0	2355.0	2355.0	2355.0
26	0.2626262605190277	1726.0	1937.0	2080.0	2183.0	2247.0	2282.0	2305.0	2323.0	2333.0	2336.0	2339.0	2339.0	2344.0	2345.0	2345.0	2347.0	2349.0	2350.0	2350.0	2350.0	2350.0	2350.0	2350.0	2351.0	2351.0	2351.0	2351.0	2351.0	2351.0	2351.0	2351.0	2351.0	2351.0	2351.0	2351.0	2352.0	2352.0	2353.0	2353.0	2353.0	2354.0	2354.0	2354.0	2354.0	2354.0	2355.0	2355.0	2355.0
27	0.27272728085517883	1726.0	1937.0	2080.0	2183.0	2247.0	2282.0	2305.0	2323.0	2333.0	2336.0	2339.0	2339.0	2344.0	2345.0	2345.0	2347.0	2349.0	2350.0	2350.0	2350.0	2350.0	2350.0	2350.0	2351.0	2351.0	2351.0	2351.0	2351.0	2351.0	2351.0	2351.0	2351.0	2351.0	2351.0	2351.0	2352.0	2352.0	2353.0	2353.0	2353.0	2354.0	2354.0	2354.0	2354.0	2354.0	2355.0	2355.0	2355.0
28	0.28282830119132996	1725.0	1936.0	2080.0	2183.0	2247.0	2282.0	2305.0	2323.0	2333.0	2336.0	2339.0	2339.0	2344.0	2345.0	2345.0	2347.0	2349.0	2350.0	2350.0	2350.0	2350.0	2350.0	2350.0	2351.0	2351.0	2351.0	2351.0	2351.0	2351.0	2351.0	2351.0	2351.0	2351.0	2351.0	2351.0	2352.0	2352.0	2353.0	2353.0	2353.0	2354.0	2354.0	2354.0	2354.0	2354.0	2354.0	2354.0	2354.0
29	0.2929292917251587	1725.0	1936.0	2080.0	2183.0	2247.0	2282.0	2305.0	2323.0	2333.0	2336.0	2339.0	2339.0	2344.0	2345.0	2345.0	2347.0	2349.0	2350.0	2350.0	2350.0	2350.0	2350.0	2350.0	2351.0	2351.0	2351.0	2351.0	2351.0	2351.0	2351.0	2351.0	2351.0	2351.0	2351.0	2351.0	2352.0	2352.0	2353.0	2353.0	2353.0	2354.0	2354.0	2354.0	2354.0	2354.0	2354.0	2354.0	2354.0
30	0.3030303120613098	1723.0	1933.0	2077.0	2181.0	2244.0	2279.0	2303.0	2321.0	2331.0	2334.0	2337.0	2337.0	2342.0	2343.0	2343.0	2345.0	2347.0	2348.0	2348.0	2348.0	2348.0	2348.0	2348.0	2349.0	2349.0	2349.0	2349.0	2349.0	2349.0	2349.0	2349.0	2349.0	2349.0	2349.0	2349.0	2350.0	2350.0	2351.0	2351.0	2351.0	2352.0	2352.0	2352.0	2352.0	2352.0	2352.0	2352.0	2352.0
31	0.31313133239746094	1723.0	1933.0	2077.0	2180.0	2243.0	2279.0	2303.0	2321.0	2331.0	2334.0	2337.0	2337.0	2342.0	2343.0	2343.0	2345.0	2347.0	2348.0	2348.0	2348.0	2348.0	2348.0	2348.0	2349.0	2349.0	2349.0	2349.0	2349.0	2349.0	2349.0	2349.0	2349.0	2349.0	2349.0	2349.0	2350.0	2350.0	2351.0	2351.0	2351.0	2352.0	2352.0	2352.0	2352.0	2352.0	2352.0	2352.0	2352.0
32	0.3232323229312897	1723.0	1933.0	2077.0	2179.0	2242.0	2278.0	2302.0	2320.0	2330.0	2333.0	2336.0	2336.0	2341.0	2342.0	2342.0	2344.0	2346.0	2347.0	2347.0	2347.0	2347.0	2347.0	2347.0	2348.0	2348.0	2348.0	2348.0	2348.0	2348.0	2348.0	2348.0	2348.0	2348.0	2348.0	2348.0	2349.0	2349.0	2350.0	2350.0	2350.0	2351.0	2351.0	2351.0	2351.0	2351.0	2351.0	2351.0	2351.0
33	0.3333333432674408	1722.0	1932.0	2077.0	2179.0	2241.0	2277.0	2301.0	2320.0	2330.0	2333.0	2336.0	2336.0	2341.0	2342.0	2342.0	2344.0	2345.0	2346.0	2346.0	2346.0	2346.0	2346.0	2346.0	2347.0	2347.0	2347.0	2347.0	2347.0	2347.0	2347.0	2347.0	2347.0	2347.0	2347.0	2347.0	2348.0	2348.0	2349.0	2349.0	2349.0	2350.0	2350.0	2350.0	2350.0	2350.0	2350.0	2350.0	2350.0
34	0.34343433380126953	1721.0	1931.0	2077.0	2179.0	2241.0	2277.0	2301.0	2320.0	2329.0	2333.0	2336.0	2336.0	2341.0	2342.0	2342.0	2344.0	2345.0	2346.0	2346.0	2346.0	2346.0	2346.0	2346.0	2347.0	2347.0	2347.0	2347.0	2347.0	2347.0	2347.0	2347.0	2347.0	2347.0	2347.0	2347.0	2348.0	2348.0	2349.0	2349.0	2349.0	2350.0	2350.0	2350.0	2350.0	2350.0	2350.0	2350.0	2350.0
35	0.35353535413742065	1720.0	1930.0	2077.0	2179.0	2241.0	2277.0	2301.0	2320.0	2329.0	2333.0	2336.0	2336.0	2341.0	2342.0	2342.0	2343.0	2344.0	2345.0	2345.0	2346.0	2346.0	2346.0	2346.0	2347.0	2347.0	2347.0	2347.0	2347.0	2347.0	2347.0	2347.0	2347.0	2347.0	2347.0	2347.0	2347.0	2347.0	2348.0	2348.0	2348.0	2349.0	2349.0	2349.0	2349.0	2349.0	2349.0	2349.0	2349.0
36	0.3636363744735718	1720.0	1930.0	2077.0	2179.0	2241.0	2276.0	2300.0	2319.0	2328.0	2332.0	2335.0	2335.0	2340.0	2341.0	2341.0	2342.0	2343.0	2344.0	2344.0	2345.0	2345.0	2345.0	2345.0	2346.0	2346.0	2346.0	2346.0	2346.0	2346.0	2346.0	2346.0	2346.0	2346.0	2346.0	2346.0	2346.0	2346.0	2347.0	2347.0	2347.0	2348.0	2348.0	2348.0	2348.0	2348.0	2348.0	2348.0	2348.0
37	0.3737373650074005	1720.0	1930.0	2076.0	2178.0	2240.0	2275.0	2299.0	2318.0	2327.0	2331.0	2334.0	2334.0	2339.0	2340.0	2340.0	2341.0	2342.0	2343.0	2343.0	2344.0	2344.0	2344.0	2344.0	2345.0	2345.0	2345.0	2345.0	2345.0	2345.0	2345.0	2345.0	2345.0	2345.0	2345.0	2345.0	2345.0	2345.0	2346.0	2346.0	2346.0	2347.0	2347.0	2347.0	2347.0	2347.0	2347.0	2347.0	2347.0
38	0.38383838534355164	1720.0	1930.0	2076.0	2178.0	2240.0	2275.0	2299.0	2318.0	2327.0	2331.0	2334.0	2334.0	2339.0	2340.0	2340.0	2341.0	2342.0	2343.0	2343.0	2344.0	2344.0	2344.0	2344.0	2345.0	2345.0	2345.0	2345.0	2345.0	2345.0	2345.0	2345.0	2345.0	2345.0	2345.0	2345.0	2345.0	2345.0	2346.0	2346.0	2346.0	2347.0	2347.0	2347.0	2347.0	2347.0	2347.0	2347.0	2347.0
39	0.39393937587738037	1720.0	1929.0	2076.0	2178.0	2240.0	2275.0	2299.0	2318.0	2327.0	2331.0	2334.0	2334.0	2339.0	2340.0	2340.0	2341.0	2342.0	2343.0	2343.0	2344.0	2344.0	2344.0	2344.0	2344.0	2344.0	2344.0	2344.0	2344.0	2344.0	2344.0	2344.0	2344.0	2344.0	2344.0	2344.0	2344.0	2344.0	2345.0	2345.0	2345.0	2346.0	2346.0	2346.0	2346.0	2346.0	2346.0	2346.0	2346.0
40	0.4040403962135315	1720.0	1929.0	2076.0	2178.0	2240.0	2275.0	2299.0	2318.0	2327.0	2331.0	2334.0	2334.0	2339.0	2340.0	2340.0	2341.0	2342.0	2343.0	2343.0	2344.0	2344.0	2344.0	2344.0	2344.0	2344.0	2344.0	2344.0	2344.0	2344.0	2344.0	2344.0	2344.0	2344.0	2344.0	2344.0	2344.0	2344.0	2345.0	2345.0	2345.0	2346.0	2346.0	2346.0	2346.0	2346.0	2346.0	2346.0	2346.0
41	0.4141414165496826	1719.0	1928.0	2076.0	2178.0	2240.0	2275.0	2299.0	2318.0	2327.0	2331.0	2334.0	2334.0	2339.0	2340.0	2340.0	2341.0	2342.0	2343.0	2343.0	2344.0	2344.0	2344.0	2344.0	2344.0	2344.0	2344.0	2344.0	2344.0	2344.0	2344.0	2344.0	2344.0	2344.0	2344.0	2344.0	2344.0	2344.0	2345.0	2345.0	2345.0	2346.0	2346.0	2346.0	2346.0	2346.0	2346.0	2346.0	2346.0
42	0.42424240708351135	1719.0	1928.0	2076.0	2178.0	2240.0	2275.0	2299.0	2318.0	2327.0	2331.0	2334.0	2334.0	2339.0	2340.0	2340.0	2341.0	2342.0	2343.0	2343.0	2344.0	2344.0	2344.0	2344.0	2344.0	2344.0	2344.0	2344.0	2344.0	2344.0	2344.0	2344.0	2344.0	2344.0	2344.0	2344.0	2344.0	2344.0	2345.0	2345.0	2345.0	2346.0	2346.0	2346.0	2346.0	2346.0	2346.0	2346.0	2346.0
43	0.4343434274196625	1719.0	1928.0	2076.0	2178.0	2240.0	2275.0	2299.0	2318.0	2327.0	2331.0	2334.0	2334.0	2339.0	2340.0	2340.0	2341.0	2342.0	2343.0	2343.0	2344.0	2344.0	2344.0	2344.0	2344.0	2344.0	2344.0	2344.0	2344.0	2344.0	2344.0	2344.0	2344.0	2344.0	2344.0	2344.0	2344.0	2344.0	2344.0	2344.0	2344.0	2345.0	2345.0	2345.0	2345.0	2345.0	2345.0	2345.0	2345.0
44	0.4444444477558136	1719.0	1928.0	2076.0	2178.0	2240.0	2275.0	2299.0	2318.0	2327.0	2330.0	2333.0	2333.0	2338.0	2339.0	2339.0	2340.0	2341.0	2342.0	2342.0	2343.0	2343.0	2343.0	2343.0	2343.0	2343.0	2343.0	2343.0	2343.0	2343.0	2343.0	2343.0	2343.0	2343.0	2343.0	2343.0	2343.0	2343.0	2343.0	2343.0	2343.0	2344.0	2344.0	2344.0	2344.0	2344.0	2344.0	2344.0	2344.0
45	0.45454543828964233	1719.0	1928.0	2076.0	2177.0	2240.0	2275.0	2299.0	2318.0	2327.0	2330.0	2333.0	2333.0	2338.0	2339.0	2339.0	2340.0	2341.0	2342.0	2342.0	2343.0	2343.0	2343.0	2343.0	2343.0	2343.0	2343.0	2343.0	2343.0	2343.0	2343.0	2343.0	2343.0	2343.0	2343.0	2343.0	2343.0	2343.0	2343.0	2343.0	2343.0	2344.0	2344.0	2344.0	2344.0	2344.0	2344.0	2344.0	2344.0
46	0.46464645862579346	1719.0	1928.0	2075.0	2176.0	2239.0	2274.0	2298.0	2317.0	2326.0	2329.0	2332.0	2332.0	2337.0	2338.0	2338.0	2339.0	2340.0	2341.0	2341.0	2342.0	2342.0	2342.0	2342.0	2342.0	2342.0	2342.0	2342.0	2342.0	2342.0	2342.0	2342.0	2342.0	2342.0	2342.0	2342.0	2342.0	2342.0	2342.0	2342.0	2342.0	2343.0	2343.0	2343.0	2343.0	2343.0	2343.0	2343.0	2343.0
47	0.4747474789619446	1716.0	1927.0	2074.0	2175.0	2238.0	2273.0	2297.0	2316.0	2325.0	2328.0	2331.0	2331.0	2336.0	2337.0	2337.0	2338.0	2339.0	2340.0	2340.0	2341.0	2341.0	2341.0	2341.0	2341.0	2341.0	2341.0	2341.0	2341.0	2341.0	2341.0	2341.0	2341.0	2341.0	2341.0	2341.0	2341.0	2341.0	2341.0	2341.0	2341.0	2342.0	2342.0	2342.0	2342.0	2342.0	2342.0	2342.0	2342.0
48	0.4848484992980957	1716.0	1926.0	2074.0	2174.0	2237.0	2272.0	2296.0	2315.0	2324.0	2327.0	2330.0	2330.0	2335.0	2336.0	2336.0	2337.0	2338.0	2339.0	2339.0	2340.0	2340.0	2340.0	2340.0	2340.0	2340.0	2340.0	2340.0	2340.0	2340.0	2340.0	2340.0	2340.0	2340.0	2340.0	2340.0	2340.0	2340.0	2340.0	2340.0	2340.0	2341.0	2341.0	2341.0	2341.0	2341.0	2341.0	2341.0	2341.0
49	0.4949495196342468	1716.0	1926.0	2074.0	2173.0	2236.0	2271.0	2295.0	2314.0	2323.0	2326.0	2329.0	2329.0	2334.0	2335.0	2335.0	2336.0	2337.0	2338.0	2338.0	2339.0	2339.0	2339.0	2339.0	2339.0	2339.0	2339.0	2339.0	2339.0	2339.0	2339.0	2339.0	2339.0	2339.0	2339.0	2339.0	2339.0	2339.0	2339.0	2339.0	2339.0	2340.0	2340.0	2340.0	2340.0	2340.0	2340.0	2340.0	2340.0
50	0.505050539970398	1716.0	1926.0	2074.0	2173.0	2236.0	2271.0	2295.0	2314.0	2322.0	2325.0	2329.0	2329.0	2334.0	2335.0	2335.0	2336.0	2337.0	2338.0	2338.0	2339.0	2339.0	2339.0	2339.0	2339.0	2339.0	2339.0	2339.0	2339.0	2339.0	2339.0	2339.0	2339.0	2339.0	2339.0	2339.0	2339.0	2339.0	2339.0	2339.0	2339.0	2340.0	2340.0	2340.0	2340.0	2340.0	2340.0	2340.0	2340.0
51	0.5151515007019043	1715.0	1925.0	2073.0	2173.0	2236.0	2271.0	2295.0	2314.0	2322.0	2325.0	2329.0	2329.0	2334.0	2335.0	2335.0	2336.0	2337.0	2338.0	2338.0	2339.0	2339.0	2339.0	2339.0	2339.0	2339.0	2339.0	2339.0	2339.0	2339.0	2339.0	2339.0	2339.0	2339.0	2339.0	2339.0	2339.0	2339.0	2339.0	2339.0	2339.0	2340.0	2340.0	2340.0	2340.0	2340.0	2340.0	2340.0	2340.0
52	0.5252525210380554	1715.0	1925.0	2073.0	2173.0	2235.0	2269.0	2294.0	2313.0	2321.0	2324.0	2328.0	2328.0	2333.0	2334.0	2334.0	2335.0	2336.0	2337.0	2337.0	2338.0	2338.0	2338.0	2338.0	2338.0	2338.0	2338.0	2338.0	2338.0	2338.0	2338.0	2338.0	2338.0	2338.0	2338.0	2338.0	2338.0	2338.0	2338.0	2338.0	2338.0	2339.0	2339.0	2339.0	2339.0	2339.0	2339.0	2339.0	2339.0
53	0.5353535413742065	1714.0	1923.0	2071.0	2171.0	2233.0	2267.0	2292.0	2311.0	2319.0	2322.0	2326.0	2326.0	2331.0	2332.0	2332.0	2333.0	2334.0	2335.0	2335.0	2336.0	2336.0	2336.0	2336.0	2336.0	2336.0	2336.0	2336.0	2336.0	2336.0	2336.0	2336.0	2336.0	2336.0	2336.0	2336.0	2336.0	2336.0	2336.0	2336.0	2336.0	2337.0	2337.0	2337.0	2337.0	2337.0	2337.0	2337.0	2337.0
54	0.5454545617103577	1714.0	1923.0	2071.0	2171.0	2233.0	2267.0	2292.0	2311.0	2319.0	2322.0	2326.0	2326.0	2331.0	2332.0	2332.0	2333.0	2334.0	2335.0	2335.0	2336.0	2336.0	2336.0	2336.0	2336.0	2336.0	2336.0	2336.0	2336.0	2336.0	2336.0	2336.0	2336.0	2336.0	2336.0	2336.0	2336.0	2336.0	2336.0	2336.0	2336.0	2337.0	2337.0	2337.0	2337.0	2337.0	2337.0	2337.0	2337.0
55	0.5555555820465088	1713.0	1923.0	2071.0	2170.0	2232.0	2266.0	2291.0	2310.0	2318.0	2321.0	2325.0	2325.0	2330.0	2331.0	2331.0	2332.0	2333.0	2334.0	2334.0	2335.0	2335.0	2335.0	2335.0	2335.0	2335.0	2335.0	2335.0	2335.0	2335.0	2335.0	2335.0	2335.0	2335.0	2335.0	2335.0	2335.0	2335.0	2335.0	2335.0	2335.0	2336.0	2336.0	2336.0	2336.0	2336.0	2336.0	2336.0	2336.0
56	0.5656565427780151	1713.0	1923.0	2070.0	2169.0	2231.0	2265.0	2290.0	2309.0	2317.0	2320.0	2324.0	2324.0	2329.0	2330.0	2330.0	2331.0	2332.0	2333.0	2333.0	2334.0	2334.0	2334.0	2334.0	2334.0	2334.0	2334.0	2334.0	2334.0	2334.0	2334.0	2334.0	2334.0	2334.0	2334.0	2334.0	2334.0	2334.0	2334.0	2334.0	2334.0	2335.0	2335.0	2335.0	2335.0	2335.0	2335.0	2335.0	2335.0
57	0.5757575631141663	1711.0	1921.0	2067.0	2167.0	2229.0	2263.0	2288.0	2307.0	2315.0	2318.0	2322.0	2322.0	2327.0	2328.0	2328.0	2329.0	2330.0	2331.0	2331.0	2332.0	2332.0	2332.0	2332.0	2332.0	2332.0	2332.0	2332.0	2332.0	2332.0	2332.0	2332.0	2332.0	2332.0	2332.0	2332.0	2332.0	2332.0	2332.0	2332.0	2332.0	2333.0	2333.0	2333.0	2333.0	2333.0	2333.0	2333.0	2333.0
58	0.5858585834503174	1711.0	1921.0	2067.0	2167.0	2229.0	2263.0	2288.0	2307.0	2315.0	2318.0	2322.0	2322.0	2327.0	2328.0	2328.0	2329.0	2330.0	2331.0	2331.0	2332.0	2332.0	2332.0	2332.0	2332.0	2332.0	2332.0	2332.0	2332.0	2332.0	2332.0	2332.0	2332.0	2332.0	2332.0	2332.0	2332.0	2332.0	2332.0	2332.0	2332.0	2333.0	2333.0	2333.0	2333.0	2333.0	2333.0	2333.0	2333.0
59	0.5959595441818237	1710.0	1920.0	2066.0	2166.0	2228.0	2262.0	2287.0	2306.0	2314.0	2317.0	2321.0	2321.0	2326.0	2327.0	2327.0	2328.0	2329.0	2330.0	2330.0	2331.0	2331.0	2331.0	2331.0	2331.0	2331.0	2331.0	2331.0	2331.0	2331.0	2331.0	2331.0	2331.0	2331.0	2331.0	2331.0	2331.0	2331.0	2331.0	2331.0	2331.0	2332.0	2332.0	2332.0	2332.0	2332.0	2332.0	2332.0	2332.0
60	0.6060605645179749	1710.0	1920.0	2066.0	2166.0	2228.0	2262.0	2287.0	2306.0	2314.0	2317.0	2321.0	2321.0	2326.0	2327.0	2327.0	2328.0	2329.0	2330.0	2330.0	2331.0	2331.0	2331.0	2331.0	2331.0	2331.0	2331.0	2331.0	2331.0	2331.0	2331.0	2331.0	2331.0	2331.0	2331.0	2331.0	2331.0	2331.0	2331.0	2331.0	2331.0	2332.0	2332.0	2332.0	2332.0	2332.0	2332.0	2332.0	2332.0
61	0.616161584854126	1710.0	1920.0	2065.0	2165.0	2227.0	2261.0	2286.0	2305.0	2313.0	2316.0	2320.0	2320.0	2325.0	2326.0	2326.0	2327.0	2328.0	2329.0	2329.0	2330.0	2330.0	2330.0	2330.0	2330.0	2330.0	2330.0	2330.0	2330.0	2330.0	2330.0	2330.0	2330.0	2330.0	2330.0	2330.0	2330.0	2330.0	2330.0	2330.0	2330.0	2331.0	2331.0	2331.0	2331.0	2331.0	2331.0	2331.0	2331.0
62	0.6262626051902771	1708.0	1917.0	2062.0	2163.0	2224.0	2258.0	2283.0	2302.0	2310.0	2313.0	2317.0	2317.0	2322.0	2323.0	2323.0	2324.0	2325.0	2326.0	2326.0	2327.0	2327.0	2327.0	2327.0	2327.0	2327.0	2327.0	2327.0	2327.0	2327.0	2327.0	2327.0	2327.0	2327.0	2327.0	2327.0	2327.0	2327.0	2327.0	2327.0	2327.0	2328.0	2328.0	2328.0	2328.0	2328.0	2328.0	2328.0	2328.0
63	0.6363636255264282	1706.0	1913.0	2059.0	2160.0	2222.0	2255.0	2280.0	2299.0	2307.0	2310.0	2314.0	2314.0	2319.0	2320.0	2320.0	2321.0	2322.0	2323.0	2323.0	2324.0	2324.0	2324.0	2324.0	2324.0	2324.0	2324.0	2324.0	2324.0	2324.0	2324.0	2324.0	2324.0	2324.0	2324.0	2324.0	2324.0	2324.0	2324.0	2324.0	2324.0	2325.0	2325.0	2325.0	2325.0	2325.0	2325.0	2325.0	2325.0
64	0.6464646458625793	1706.0	1913.0	2059.0	2159.0	2221.0	2254.0	2279.0	2298.0	2306.0	2309.0	2313.0	2313.0	2318.0	2319.0	2319.0	2320.0	2321.0	2322.0	2322.0	2323.0	2323.0	2323.0	2323.0	2323.0	2323.0	2323.0	2323.0	2323.0	2323.0	2323.0	2323.0	2323.0	2323.0	2323.0	2323.0	2323.0	2323.0	2323.0	2323.0	2323.0	2324.0	2324.0	2324.0	2324.0	2324.0	2324.0	2324.0	2324.0
65	0.6565656661987305	1704.0	1911.0	2057.0	2157.0	2219.0	2252.0	2277.0	2296.0	2304.0	2307.0	2311.0	2311.0	2316.0	2317.0	2317.0	2318.0	2319.0	2320.0	2320.0	2321.0	2321.0	2321.0	2321.0	2321.0	2321.0	2321.0	2321.0	2321.0	2321.0	2321.0	2321.0	2321.0	2321.0	2321.0	2321.0	2321.0	2321.0	2321.0	2321.0	2321.0	2322.0	2322.0	2322.0	2322.0	2322.0	2322.0	2322.0	2322.0
66	0.6666666865348816	1702.0	1910.0	2056.0	2156.0	2217.0	2250.0	2274.0	2293.0	2301.0	2304.0	2308.0	2308.0	2313.0	2314.0	2314.0	2316.0	2317.0	2318.0	2318.0	2319.0	2319.0	2319.0	2319.0	2319.0	2319.0	2319.0	2319.0	2319.0	2319.0	2319.0	2319.0	2319.0	2319.0	2319.0	2319.0	2319.0	2319.0	2319.0	2319.0	2319.0	2320.0	2320.0	2320.0	2320.0	2320.0	2320.0	2320.0	2320.0
67	0.6767677068710327	1702.0	1909.0	2054.0	2154.0	2215.0	2248.0	2272.0	2291.0	2299.0	2302.0	2306.0	2306.0	2311.0	2312.0	2312.0	2314.0	2315.0	2316.0	2316.0	2317.0	2317.0	2317.0	2317.0	2317.0	2317.0	2317.0	2317.0	2317.0	2317.0	2317.0	2317.0	2317.0	2317.0	2317.0	2317.0	2317.0	2317.0	2317.0	2317.0	2317.0	2318.0	2318.0	2318.0	2318.0	2318.0	2318.0	2318.0	2318.0
68	0.6868686676025391	1696.0	1904.0	2049.0	2149.0	2209.0	2242.0	2266.0	2285.0	2293.0	2296.0	2300.0	2300.0	2305.0	2306.0	2306.0	2308.0	2309.0	2310.0	2310.0	2311.0	2311.0	2311.0	2311.0	2311.0	2311.0	2311.0	2311.0	2311.0	2311.0	2311.0	2311.0	2311.0	2311.0	2311.0	2311.0	2311.0	2311.0	2311.0	2311.0	2311.0	2312.0	2312.0	2312.0	2312.0	2312.0	2312.0	2312.0	2312.0
69	0.6969696879386902	1695.0	1902.0	2047.0	2147.0	2207.0	2240.0	2264.0	2283.0	2291.0	2294.0	2298.0	2298.0	2302.0	2303.0	2303.0	2305.0	2306.0	2307.0	2307.0	2308.0	2308.0	2308.0	2308.0	2308.0	2308.0	2308.0	2308.0	2308.0	2308.0	2308.0	2308.0	2308.0	2308.0	2308.0	2308.0	2308.0	2308.0	2308.0	2308.0	2308.0	2309.0	2309.0	2309.0	2309.0	2309.0	2309.0	2309.0	2309.0
70	0.7070707082748413	1695.0	1901.0	2046.0	2146.0	2206.0	2239.0	2263.0	2282.0	2290.0	2293.0	2297.0	2297.0	2301.0	2302.0	2302.0	2304.0	2305.0	2306.0	2306.0	2307.0	2307.0	2307.0	2307.0	2307.0	2307.0	2307.0	2307.0	2307.0	2307.0	2307.0	2307.0	2307.0	2307.0	2307.0	2307.0	2307.0	2307.0	2307.0	2307.0	2307.0	2308.0	2308.0	2308.0	2308.0	2308.0	2308.0	2308.0	2308.0
71	0.7171717286109924	1693.0	1898.0	2043.0	2143.0	2203.0	2236.0	2260.0	2279.0	2287.0	2290.0	2294.0	2294.0	2298.0	2299.0	2299.0	2301.0	2302.0	2303.0	2303.0	2304.0	2304.0	2304.0	2304.0	2304.0	2304.0	2304.0	2304.0	2304.0	2304.0	2304.0	2304.0	2304.0	2304.0	2304.0	2304.0	2304.0	2304.0	2304.0	2304.0	2304.0	2305.0	2305.0	2305.0	2305.0	2305.0	2305.0	2305.0	2305.0
72	0.7272727489471436	1693.0	1896.0	2042.0	2141.0	2201.0	2234.0	2257.0	2276.0	2284.0	2287.0	2291.0	2291.0	2295.0	2296.0	2296.0	2298.0	2299.0	2300.0	2300.0	2301.0	2301.0	2301.0	2301.0	2301.0	2301.0	2301.0	2301.0	2301.0	2301.0	2301.0	2301.0	2301.0	2301.0	2301.0	2301.0	2301.0	2301.0	2301.0	2301.0	2301.0	2302.0	2302.0	2302.0	2302.0	2302.0	2302.0	2302.0	2302.0
73	0.7373737692832947	1691.0	1895.0	2039.0	2138.0	2197.0	2231.0	2254.0	2273.0	2281.0	2284.0	2288.0	2288.0	2292.0	2293.0	2293.0	2295.0	2296.0	2297.0	2297.0	2298.0	2298.0	2298.0	2298.0	2298.0	2298.0	2298.0	2298.0	2298.0	2298.0	2298.0	2298.0	2298.0	2298.0	2298.0	2298.0	2298.0	2298.0	2298.0	2298.0	2298.0	2299.0	2299.0	2299.0	2299.0	2299.0	2299.0	2299.0	2299.0
74	0.7474747896194458	1688.0	1891.0	2035.0	2134.0	2193.0	2226.0	2249.0	2268.0	2276.0	2279.0	2283.0	2283.0	2287.0	2288.0	2288.0	2290.0	2291.0	2292.0	2292.0	2293.0	2293.0	2293.0	2293.0	2293.0	2293.0	2293.0	2293.0	2293.0	2293.0	2293.0	2293.0	2293.0	2293.0	2293.0	2293.0	2293.0	2293.0	2293.0	2293.0	2293.0	2294.0	2294.0	2294.0	2294.0	2294.0	2294.0	2294.0	2294.0
75	0.7575757503509521	1682.0	1882.0	2027.0	2126.0	2185.0	2219.0	2241.0	2260.0	2267.0	2270.0	2274.0	2274.0	2278.0	2279.0	2279.0	2281.0	2282.0	2283.0	2283.0	2284.0	2284.0	2284.0	2284.0	2284.0	2284.0	2284.0	2284.0	2284.0	2284.0	2284.0	2284.0	2284.0	2284.0	2284.0	2284.0	2284.0	2284.0	2284.0	2284.0	2284.0	2285.0	2285.0	2285.0	2285.0	2285.0	2285.0	2285.0	2285.0
76	0.7676767706871033	1679.0	1881.0	2026.0	2124.0	2183.0	2216.0	2238.0	2256.0	2263.0	2266.0	2270.0	2270.0	2274.0	2275.0	2275.0	2277.0	2278.0	2279.0	2279.0	2280.0	2280.0	2280.0	2280.0	2280.0	2280.0	2280.0	2280.0	2280.0	2280.0	2280.0	2280.0	2280.0	2280.0	2280.0	2280.0	2280.0	2280.0	2280.0	2280.0	2280.0	2281.0	2281.0	2281.0	2281.0	2281.0	2281.0	2281.0	2281.0
77	0.7777777910232544	1672.0	1876.0	2020.0	2118.0	2178.0	2211.0	2233.0	2251.0	2258.0	2261.0	2264.0	2264.0	2268.0	2269.0	2269.0	2271.0	2272.0	2273.0	2273.0	2274.0	2274.0	2274.0	2274.0	2274.0	2274.0	2274.0	2274.0	2274.0	2274.0	2274.0	2274.0	2274.0	2274.0	2274.0	2274.0	2274.0	2274.0	2274.0	2274.0	2274.0	2275.0	2275.0	2275.0	2275.0	2275.0	2275.0	2275.0	2275.0
78	0.7878788113594055	1669.0	1872.0	2016.0	2114.0	2174.0	2207.0	2229.0	2247.0	2254.0	2257.0	2260.0	2260.0	2264.0	2265.0	2265.0	2267.0	2268.0	2269.0	2269.0	2270.0	2270.0	2270.0	2270.0	2270.0	2270.0	2270.0	2270.0	2270.0	2270.0	2270.0	2270.0	2270.0	2270.0	2270.0	2270.0	2270.0	2270.0	2270.0	2270.0	2270.0	2270.0	2270.0	2270.0	2270.0	2270.0	2270.0	2270.0	2270.0
79	0.7979798316955566	1664.0	1868.0	2011.0	2106.0	2166.0	2200.0	2223.0	2241.0	2248.0	2251.0	2254.0	2254.0	2257.0	2258.0	2258.0	2260.0	2261.0	2262.0	2262.0	2263.0	2263.0	2263.0	2263.0	2263.0	2263.0	2263.0	2263.0	2263.0	2263.0	2263.0	2263.0	2263.0	2263.0	2263.0	2263.0	2263.0	2263.0	2263.0	2263.0	2263.0	2263.0	2263.0	2263.0	2263.0	2263.0	2263.0	2263.0	2263.0
80	0.808080792427063	1663.0	1868.0	2010.0	2104.0	2164.0	2198.0	2221.0	2238.0	2245.0	2248.0	2251.0	2251.0	2254.0	2255.0	2255.0	2257.0	2258.0	2259.0	2259.0	2260.0	2260.0	2260.0	2260.0	2260.0	2260.0	2260.0	2260.0	2260.0	2260.0	2260.0	2260.0	2260.0	2260.0	2260.0	2260.0	2260.0	2260.0	2260.0	2260.0	2260.0	2260.0	2260.0	2260.0	2260.0	2260.0	2260.0	2260.0	2260.0
81	0.8181818127632141	1655.0	1859.0	2000.0	2094.0	2154.0	2188.0	2211.0	2228.0	2235.0	2238.0	2240.0	2240.0	2243.0	2244.0	2244.0	2246.0	2247.0	2248.0	2248.0	2249.0	2249.0	2249.0	2249.0	2249.0	2249.0	2249.0	2249.0	2249.0	2249.0	2249.0	2249.0	2249.0	2249.0	2249.0	2249.0	2249.0	2249.0	2249.0	2249.0	2249.0	2249.0	2249.0	2249.0	2249.0	2249.0	2249.0	2249.0	2249.0
82	0.8282828330993652	1651.0	1854.0	1993.0	2083.0	2143.0	2177.0	2200.0	2217.0	2224.0	2227.0	2229.0	2229.0	2232.0	2233.0	2233.0	2234.0	2235.0	2236.0	2236.0	2237.0	2237.0	2237.0	2237.0	2237.0	2237.0	2237.0	2237.0	2237.0	2237.0	2237.0	2237.0	2237.0	2237.0	2237.0	2237.0	2237.0	2237.0	2237.0	2237.0	2237.0	2237.0	2237.0	2237.0	2237.0	2237.0	2237.0	2237.0	2237.0
83	0.8383837938308716	1644.0	1846.0	1985.0	2074.0	2134.0	2167.0	2190.0	2207.0	2214.0	2217.0	2219.0	2219.0	2222.0	2223.0	2223.0	2224.0	2225.0	2226.0	2226.0	2227.0	2227.0	2227.0	2227.0	2227.0	2227.0	2227.0	2227.0	2227.0	2227.0	2227.0	2227.0	2227.0	2227.0	2227.0	2227.0	2227.0	2227.0	2227.0	2227.0	2227.0	2227.0	2227.0	2227.0	2227.0	2227.0	2227.0	2227.0	2227.0
84	0.8484848141670227	1637.0	1835.0	1975.0	2063.0	2124.0	2155.0	2177.0	2194.0	2200.0	2203.0	2205.0	2205.0	2208.0	2209.0	2209.0	2210.0	2211.0	2212.0	2212.0	2213.0	2213.0	2213.0	2213.0	2213.0	2213.0	2213.0	2213.0	2213.0	2213.0	2213.0	2213.0	2213.0	2213.0	2213.0	2213.0	2213.0	2213.0	2213.0	2213.0	2213.0	2213.0	2213.0	2213.0	2213.0	2213.0	2213.0	2213.0	2213.0
85	0.8585858345031738	1631.0	1827.0	1967.0	2055.0	2114.0	2144.0	2165.0	2182.0	2188.0	2191.0	2193.0	2193.0	2196.0	2197.0	2197.0	2198.0	2199.0	2200.0	2200.0	2201.0	2201.0	2201.0	2201.0	2201.0	2201.0	2201.0	2201.0	2201.0	2201.0	2201.0	2201.0	2201.0	2201.0	2201.0	2201.0	2201.0	2201.0	2201.0	2201.0	2201.0	2201.0	2201.0	2201.0	2201.0	2201.0	2201.0	2201.0	2201.0
86	0.868686854839325	1620.0	1814.0	1953.0	2041.0	2099.0	2129.0	2150.0	2167.0	2173.0	2176.0	2178.0	2178.0	2181.0	2182.0	2182.0	2183.0	2184.0	2185.0	2185.0	2186.0	2186.0	2186.0	2186.0	2186.0	2186.0	2186.0	2186.0	2186.0	2186.0	2186.0	2186.0	2186.0	2186.0	2186.0	2186.0	2186.0	2186.0	2186.0	2186.0	2186.0	2186.0	2186.0	2186.0	2186.0	2186.0	2186.0	2186.0	2186.0
87	0.8787878751754761	1607.0	1798.0	1936.0	2023.0	2081.0	2111.0	2131.0	2148.0	2154.0	2157.0	2159.0	2159.0	2162.0	2163.0	2163.0	2164.0	2165.0	2166.0	2166.0	2167.0	2167.0	2167.0	2167.0	2167.0	2167.0	2167.0	2167.0	2167.0	2167.0	2167.0	2167.0	2167.0	2167.0	2167.0	2167.0	2167.0	2167.0	2167.0	2167.0	2167.0	2167.0	2167.0	2167.0	2167.0	2167.0	2167.0	2167.0	2167.0
88	0.8888888955116272	1598.0	1787.0	1922.0	2008.0	2067.0	2097.0	2117.0	2133.0	2138.0	2141.0	2143.0	2143.0	2146.0	2147.0	2147.0	2148.0	2149.0	2150.0	2150.0	2151.0	2151.0	2151.0	2151.0	2151.0	2151.0	2151.0	2151.0	2151.0	2151.0	2151.0	2151.0	2151.0	2151.0	2151.0	2151.0	2151.0	2151.0	2151.0	2151.0	2151.0	2151.0	2151.0	2151.0	2151.0	2151.0	2151.0	2151.0	2151.0
89	0.8989899158477783	1586.0	1772.0	1907.0	1993.0	2052.0	2082.0	2101.0	2117.0	2121.0	2124.0	2126.0	2126.0	2129.0	2130.0	2130.0	2131.0	2132.0	2133.0	2133.0	2134.0	2134.0	2134.0	2134.0	2134.0	2134.0	2134.0	2134.0	2134.0	2134.0	2134.0	2134.0	2134.0	2134.0	2134.0	2134.0	2134.0	2134.0	2134.0	2134.0	2134.0	2134.0	2134.0	2134.0	2134.0	2134.0	2134.0	2134.0	2134.0
90	0.9090909361839294	1568.0	1749.0	1884.0	1969.0	2028.0	2059.0	2076.0	2092.0	2097.0	2100.0	2102.0	2102.0	2105.0	2106.0	2106.0	2107.0	2108.0	2109.0	2109.0	2110.0	2110.0	2110.0	2110.0	2110.0	2110.0	2110.0	2110.0	2110.0	2110.0	2110.0	2110.0	2110.0	2110.0	2110.0	2110.0	2110.0	2110.0	2110.0	2110.0	2110.0	2110.0	2110.0	2110.0	2110.0	2110.0	2110.0	2110.0	2110.0
91	0.9191919565200806	1552.0	1732.0	1861.0	1947.0	2004.0	2034.0	2050.0	2066.0	2071.0	2074.0	2076.0	2076.0	2079.0	2080.0	2080.0	2081.0	2082.0	2083.0	2083.0	2083.0	2083.0	2083.0	2083.0	2083.0	2083.0	2083.0	2083.0	2083.0	2083.0	2083.0	2083.0	2083.0	2083.0	2083.0	2083.0	2083.0	2083.0	2083.0	2083.0	2083.0	2083.0	2083.0	2083.0	2083.0	2083.0	2083.0	2083.0	2083.0
92	0.9292929172515869	1529.0	1702.0	1828.0	1912.0	1969.0	1998.0	2014.0	2029.0	2034.0	2037.0	2038.0	2038.0	2041.0	2042.0	2042.0	2043.0	2044.0	2044.0	2044.0	2044.0	2044.0	2044.0	2044.0	2044.0	2044.0	2044.0	2044.0	2044.0	2044.0	2044.0	2044.0	2044.0	2044.0	2044.0	2044.0	2044.0	2044.0	2044.0	2044.0	2044.0	2044.0	2044.0	2044.0	2044.0	2044.0	2044.0	2044.0	2044.0
93	0.939393937587738	1506.0	1677.0	1801.0	1885.0	1939.0	1968.0	1982.0	1997.0	2002.0	2005.0	2005.0	2005.0	2007.0	2008.0	2008.0	2009.0	2010.0	2010.0	2010.0	2010.0	2010.0	2010.0	2010.0	2010.0	2010.0	2010.0	2010.0	2010.0	2010.0	2010.0	2010.0	2010.0	2010.0	2010.0	2010.0	2010.0	2010.0	2010.0	2010.0	2010.0	2010.0	2010.0	2010.0	2010.0	2010.0	2010.0	2010.0	2010.0
94	0.9494949579238892	1465.0	1628.0	1752.0	1832.0	1882.0	1912.0	1924.0	1939.0	1944.0	1947.0	1947.0	1948.0	1950.0	1951.0	1951.0	1952.0	1952.0	1952.0	1952.0	1952.0	1952.0	1952.0	1952.0	1952.0	1952.0	1952.0	1952.0	1952.0	1952.0	1952.0	1952.0	1952.0	1952.0	1952.0	1952.0	1952.0	1952.0	1952.0	1952.0	1952.0	1952.0	1952.0	1952.0	1952.0	1952.0	1952.0	1952.0	1952.0
95	0.9595959782600403	1431.0	1590.0	1708.0	1784.0	1833.0	1861.0	1873.0	1888.0	1893.0	1896.0	1896.0	1897.0	1898.0	1898.0	1898.0	1899.0	1899.0	1899.0	1899.0	1899.0	1899.0	1899.0	1899.0	1899.0	1899.0	1899.0	1899.0	1899.0	1899.0	1899.0	1899.0	1899.0	1899.0	1899.0	1899.0	1899.0	1899.0	1899.0	1899.0	1899.0	1899.0	1899.0	1899.0	1899.0	1899.0	1899.0	1899.0	1899.0
96	0.9696969985961914	1378.0	1530.0	1642.0	1711.0	1753.0	1780.0	1791.0	1803.0	1808.0	1810.0	1810.0	1811.0	1812.0	1812.0	1812.0	1813.0	1813.0	1813.0	1813.0	1813.0	1813.0	1813.0	1813.0	1813.0	1813.0	1813.0	1813.0	1813.0	1813.0	1813.0	1813.0	1813.0	1813.0	1813.0	1813.0	1813.0	1813.0	1813.0	1813.0	1813.0	1813.0	1813.0	1813.0	1813.0	1813.0	1813.0	1813.0	1813.0
97	0.9797979593276978	1295.0	1432.0	1537.0	1601.0	1643.0	1669.0	1681.0	1692.0	1696.0	1697.0	1697.0	1697.0	1698.0	1698.0	1698.0	1699.0	1699.0	1699.0	1699.0	1699.0	1699.0	1699.0	1699.0	1699.0	1699.0	1699.0	1699.0	1699.0	1699.0	1699.0	1699.0	1699.0	1699.0	1699.0	1699.0	1699.0	1699.0	1699.0	1699.0	1699.0	1699.0	1699.0	1699.0	1699.0	1699.0	1699.0	1699.0	1699.0
98	0.9898989796638489	1202.0	1324.0	1415.0	1470.0	1509.0	1530.0	1540.0	1548.0	1551.0	1552.0	1552.0	1552.0	1553.0	1553.0	1553.0	1554.0	1554.0	1554.0	1554.0	1554.0	1554.0	1554.0	1554.0	1554.0	1554.0	1554.0	1554.0	1554.0	1554.0	1554.0	1554.0	1554.0	1554.0	1554.0	1554.0	1554.0	1554.0	1554.0	1554.0	1554.0	1554.0	1554.0	1554.0	1554.0	1554.0	1554.0	1554.0	1554.0
99	1.0	0.0	0.0	0.0	0.0	0.0	0.0	0.0	0.0	0.0	0.0	0.0	0.0	0.0	0.0	0.0	0.0	0.0	0.0	0.0	0.0	0.0	0.0	0.0	0.0	0.0	0.0	0.0	0.0	0.0	0.0	0.0	0.0	0.0	0.0	0.0	0.0	0.0	0.0	0.0	0.0	0.0	0.0	0.0	0.0	0.0	0.0	0.0	0.0
[truncated: 52 more columns]
