# Supplementary material for: The hair cell analysis toolbox is a precise and fully automated pipeline for whole cochlea hair cell quantification
Source: PLoS Biol. 2023 Mar 22;21(3):e3002041. doi: 10.1371/journal.pbio.3002041 (PMC10069775; doi:10.1371/journal.pbio.3002041)
Supplement: S1 Data — A compressed folder with spreadsheets containing, in separate files, the underlying numerical data and statistical analysis for Figs 1G, 3E, 3F, 3G, 4F, 4H, 5A, 5B, 5C, 6A, 6B, S1B, S1C, S1D, S1E, S1F. (ZIP) [file pbio.3002041.s004.zip › Figure S1BCDEF/Figure S1DEF/figureS1DEF_3_false_negative.csv]

	cell_thr	nms_thr_0.0	nms_thr_0.010101010091602802	nms_thr_0.020202020183205605	nms_thr_0.03030303120613098	nms_thr_0.04040404036641121	nms_thr_0.05050504952669144	nms_thr_0.06060606241226196	nms_thr_0.07070706784725189	nms_thr_0.08080808073282242	nms_thr_0.09090909361839294	nms_thr_0.10101009905338287	nms_thr_0.1111111119389534	nms_thr_0.12121212482452393	nms_thr_0.13131313025951385	nms_thr_0.14141413569450378	nms_thr_0.1515151560306549	nms_thr_0.16161616146564484	nms_thr_0.17171716690063477	nms_thr_0.1818181872367859	nms_thr_0.19191919267177582	nms_thr_0.20202019810676575	nms_thr_0.21212121844291687	nms_thr_0.2222222238779068	nms_thr_0.23232322931289673	nms_thr_0.24242424964904785	nms_thr_0.252525269985199	nms_thr_0.2626262605190277	nms_thr_0.27272728085517883	nms_thr_0.28282830119132996	nms_thr_0.2929292917251587	nms_thr_0.3030303120613098	nms_thr_0.31313133239746094	nms_thr_0.3232323229312897	nms_thr_0.3333333432674408	nms_thr_0.34343433380126953	nms_thr_0.35353535413742065	nms_thr_0.3636363744735718	nms_thr_0.3737373650074005	nms_thr_0.38383838534355164	nms_thr_0.39393937587738037	nms_thr_0.4040403962135315	nms_thr_0.4141414165496826	nms_thr_0.42424240708351135	nms_thr_0.4343434274196625	nms_thr_0.4444444477558136	nms_thr_0.45454543828964233	nms_thr_0.46464645862579346	nms_thr_0.4747474789619446
0	0.0	879.0	613.0	416.0	273.0	170.0	121.0	93.0	73.0	62.0	51.0	44.0	38.0	35.0	36.0	32.0	29.0	25.0	22.0	20.0	19.0	17.0	16.0	14.0	13.0	13.0	12.0	12.0	12.0	11.0	11.0	11.0	11.0	11.0	10.0	10.0	10.0	10.0	11.0	10.0	9.0	9.0	9.0	9.0	9.0	9.0	8.0	6.0	5.0
1	0.010101010091602802	879.0	613.0	416.0	273.0	170.0	121.0	93.0	73.0	62.0	51.0	44.0	38.0	35.0	36.0	32.0	29.0	25.0	22.0	20.0	19.0	17.0	16.0	14.0	13.0	13.0	12.0	12.0	12.0	11.0	11.0	11.0	11.0	11.0	10.0	10.0	10.0	10.0	11.0	10.0	9.0	9.0	9.0	9.0	9.0	9.0	8.0	6.0	5.0
2	0.020202020183205605	879.0	613.0	416.0	273.0	170.0	121.0	93.0	73.0	62.0	51.0	44.0	38.0	35.0	36.0	32.0	29.0	25.0	22.0	20.0	19.0	17.0	16.0	14.0	13.0	13.0	12.0	12.0	12.0	11.0	11.0	11.0	11.0	11.0	10.0	10.0	10.0	10.0	11.0	10.0	9.0	9.0	9.0	9.0	9.0	9.0	8.0	6.0	5.0
3	0.03030303120613098	879.0	613.0	416.0	273.0	170.0	121.0	93.0	73.0	62.0	51.0	44.0	38.0	35.0	36.0	32.0	29.0	25.0	22.0	20.0	19.0	17.0	16.0	14.0	13.0	13.0	12.0	12.0	12.0	11.0	11.0	11.0	11.0	11.0	10.0	10.0	10.0	10.0	11.0	10.0	9.0	9.0	9.0	9.0	9.0	9.0	8.0	6.0	5.0
4	0.04040404036641121	879.0	613.0	416.0	273.0	170.0	121.0	93.0	73.0	62.0	51.0	44.0	38.0	35.0	36.0	32.0	29.0	25.0	22.0	20.0	19.0	17.0	16.0	14.0	13.0	13.0	12.0	12.0	12.0	11.0	11.0	11.0	11.0	11.0	10.0	10.0	10.0	10.0	11.0	10.0	9.0	9.0	9.0	9.0	9.0	9.0	8.0	6.0	5.0
5	0.05050504952669144	879.0	613.0	416.0	273.0	170.0	121.0	93.0	73.0	62.0	51.0	44.0	38.0	35.0	36.0	32.0	29.0	25.0	22.0	20.0	19.0	17.0	16.0	14.0	13.0	13.0	12.0	12.0	12.0	11.0	11.0	11.0	11.0	11.0	10.0	10.0	10.0	10.0	11.0	10.0	9.0	9.0	9.0	9.0	9.0	9.0	8.0	6.0	5.0
6	0.06060606241226196	882.0	615.0	417.0	275.0	172.0	123.0	95.0	76.0	63.0	51.0	44.0	38.0	35.0	36.0	32.0	29.0	25.0	22.0	20.0	20.0	18.0	17.0	15.0	14.0	14.0	12.0	12.0	12.0	11.0	11.0	11.0	11.0	11.0	10.0	10.0	10.0	10.0	11.0	10.0	9.0	9.0	9.0	9.0	9.0	9.0	9.0	7.0	6.0
7	0.07070706784725189	882.0	615.0	417.0	275.0	172.0	123.0	95.0	77.0	65.0	53.0	46.0	39.0	36.0	36.0	32.0	29.0	25.0	22.0	20.0	20.0	18.0	17.0	15.0	14.0	14.0	12.0	12.0	12.0	11.0	11.0	11.0	11.0	11.0	10.0	10.0	10.0	10.0	11.0	10.0	9.0	9.0	9.0	9.0	9.0	9.0	9.0	9.0	7.0
8	0.08080808073282242	884.0	617.0	419.0	276.0	173.0	123.0	95.0	77.0	65.0	54.0	47.0	40.0	37.0	37.0	33.0	30.0	26.0	23.0	21.0	21.0	19.0	18.0	16.0	15.0	15.0	13.0	13.0	13.0	12.0	12.0	12.0	12.0	12.0	11.0	11.0	10.0	10.0	11.0	10.0	9.0	9.0	9.0	9.0	9.0	9.0	9.0	9.0	7.0
9	0.09090909361839294	885.0	617.0	419.0	277.0	174.0	123.0	95.0	77.0	65.0	54.0	47.0	40.0	37.0	37.0	33.0	30.0	26.0	23.0	21.0	21.0	19.0	18.0	16.0	15.0	15.0	13.0	13.0	13.0	12.0	12.0	12.0	12.0	12.0	11.0	11.0	10.0	10.0	11.0	10.0	9.0	9.0	9.0	9.0	9.0	9.0	9.0	9.0	7.0
10	0.10101009905338287	887.0	617.0	420.0	277.0	174.0	123.0	95.0	77.0	65.0	54.0	48.0	41.0	37.0	37.0	33.0	31.0	27.0	24.0	21.0	21.0	19.0	18.0	16.0	15.0	15.0	13.0	13.0	13.0	12.0	12.0	12.0	12.0	12.0	11.0	11.0	10.0	10.0	11.0	10.0	9.0	9.0	9.0	9.0	9.0	9.0	9.0	9.0	7.0
11	0.1111111119389534	888.0	619.0	422.0	279.0	175.0	124.0	96.0	78.0	66.0	55.0	49.0	42.0	38.0	38.0	34.0	32.0	28.0	25.0	22.0	22.0	20.0	19.0	17.0	16.0	16.0	14.0	14.0	14.0	13.0	13.0	13.0	13.0	13.0	12.0	12.0	11.0	11.0	12.0	11.0	10.0	10.0	10.0	10.0	10.0	10.0	10.0	10.0	8.0
12	0.12121212482452393	889.0	619.0	424.0	280.0	176.0	124.0	96.0	78.0	66.0	55.0	49.0	42.0	38.0	38.0	34.0	32.0	28.0	25.0	22.0	22.0	20.0	19.0	17.0	16.0	16.0	14.0	14.0	14.0	13.0	13.0	13.0	13.0	13.0	12.0	12.0	11.0	11.0	12.0	11.0	10.0	10.0	10.0	10.0	10.0	10.0	10.0	10.0	8.0
13	0.13131313025951385	890.0	619.0	425.0	281.0	178.0	125.0	98.0	80.0	67.0	56.0	50.0	43.0	39.0	38.0	34.0	32.0	28.0	25.0	22.0	22.0	20.0	19.0	17.0	16.0	16.0	15.0	15.0	15.0	14.0	14.0	14.0	14.0	14.0	13.0	13.0	12.0	12.0	13.0	12.0	11.0	11.0	11.0	11.0	11.0	11.0	11.0	11.0	9.0
14	0.14141413569450378	891.0	620.0	425.0	281.0	178.0	125.0	98.0	80.0	67.0	56.0	50.0	43.0	39.0	38.0	34.0	32.0	28.0	25.0	22.0	22.0	20.0	20.0	18.0	17.0	17.0	16.0	16.0	16.0	15.0	15.0	15.0	15.0	15.0	14.0	14.0	13.0	13.0	14.0	13.0	12.0	11.0	11.0	11.0	11.0	11.0	11.0	11.0	9.0
15	0.1515151560306549	891.0	620.0	425.0	281.0	178.0	125.0	98.0	80.0	68.0	57.0	51.0	43.0	39.0	38.0	34.0	32.0	28.0	25.0	22.0	22.0	20.0	20.0	18.0	17.0	17.0	16.0	16.0	16.0	15.0	15.0	15.0	15.0	15.0	14.0	14.0	13.0	13.0	14.0	13.0	12.0	11.0	11.0	11.0	11.0	11.0	11.0	11.0	9.0
16	0.16161616146564484	892.0	621.0	425.0	281.0	178.0	125.0	98.0	80.0	68.0	57.0	51.0	43.0	39.0	38.0	34.0	32.0	28.0	25.0	22.0	22.0	20.0	20.0	18.0	17.0	17.0	16.0	16.0	16.0	15.0	15.0	15.0	15.0	15.0	14.0	14.0	13.0	13.0	14.0	13.0	12.0	11.0	11.0	11.0	11.0	11.0	11.0	11.0	9.0
17	0.17171716690063477	892.0	621.0	425.0	281.0	178.0	125.0	98.0	80.0	68.0	57.0	51.0	43.0	39.0	38.0	34.0	32.0	28.0	25.0	22.0	22.0	20.0	20.0	18.0	17.0	17.0	16.0	16.0	16.0	15.0	15.0	15.0	15.0	15.0	14.0	14.0	13.0	13.0	14.0	13.0	12.0	11.0	11.0	11.0	11.0	11.0	11.0	11.0	9.0
18	0.1818181872367859	892.0	621.0	425.0	281.0	178.0	125.0	98.0	80.0	68.0	57.0	51.0	43.0	39.0	38.0	34.0	32.0	28.0	25.0	22.0	22.0	20.0	20.0	18.0	17.0	17.0	16.0	16.0	16.0	15.0	15.0	15.0	15.0	15.0	14.0	14.0	13.0	13.0	14.0	13.0	12.0	11.0	11.0	11.0	11.0	11.0	11.0	11.0	9.0
19	0.19191919267177582	893.0	622.0	425.0	281.0	178.0	125.0	99.0	81.0	69.0	58.0	52.0	44.0	40.0	39.0	34.0	32.0	28.0	25.0	22.0	22.0	20.0	20.0	18.0	17.0	17.0	16.0	16.0	16.0	15.0	15.0	15.0	15.0	15.0	14.0	14.0	13.0	13.0	14.0	13.0	12.0	11.0	11.0	11.0	11.0	11.0	11.0	11.0	9.0
20	0.20202019810676575	893.0	622.0	425.0	281.0	178.0	125.0	99.0	81.0	69.0	58.0	53.0	45.0	41.0	39.0	34.0	32.0	28.0	25.0	22.0	22.0	20.0	20.0	18.0	17.0	17.0	16.0	16.0	16.0	15.0	15.0	15.0	15.0	15.0	14.0	14.0	13.0	13.0	14.0	13.0	12.0	11.0	11.0	11.0	11.0	11.0	11.0	11.0	10.0
21	0.21212121844291687	893.0	622.0	425.0	281.0	178.0	125.0	99.0	81.0	69.0	58.0	53.0	45.0	41.0	39.0	34.0	32.0	28.0	26.0	23.0	23.0	21.0	21.0	19.0	18.0	18.0	17.0	17.0	17.0	16.0	16.0	16.0	16.0	16.0	15.0	15.0	14.0	14.0	15.0	14.0	13.0	12.0	12.0	12.0	12.0	12.0	12.0	12.0	11.0
22	0.2222222238779068	893.0	622.0	426.0	282.0	178.0	125.0	99.0	81.0	69.0	59.0	54.0	46.0	42.0	40.0	35.0	33.0	29.0	27.0	24.0	24.0	22.0	22.0	20.0	19.0	19.0	18.0	18.0	18.0	17.0	17.0	17.0	17.0	17.0	16.0	16.0	15.0	15.0	16.0	15.0	14.0	13.0	13.0	13.0	13.0	13.0	13.0	13.0	12.0
23	0.23232322931289673	893.0	622.0	426.0	282.0	178.0	125.0	99.0	81.0	69.0	59.0	54.0	46.0	42.0	40.0	35.0	33.0	29.0	27.0	24.0	24.0	22.0	22.0	20.0	19.0	19.0	18.0	18.0	18.0	17.0	17.0	17.0	17.0	17.0	16.0	16.0	15.0	15.0	16.0	15.0	14.0	13.0	13.0	13.0	13.0	13.0	13.0	13.0	12.0
24	0.24242424964904785	896.0	624.0	426.0	282.0	178.0	125.0	99.0	81.0	69.0	59.0	54.0	46.0	42.0	40.0	35.0	33.0	29.0	27.0	24.0	24.0	22.0	22.0	20.0	19.0	19.0	18.0	18.0	18.0	17.0	17.0	17.0	17.0	17.0	16.0	16.0	15.0	15.0	16.0	15.0	14.0	13.0	13.0	13.0	13.0	13.0	13.0	13.0	13.0
25	0.252525269985199	897.0	625.0	428.0	284.0	181.0	128.0	101.0	82.0	70.0	60.0	55.0	46.0	42.0	40.0	35.0	33.0	29.0	27.0	24.0	24.0	22.0	22.0	20.0	19.0	19.0	18.0	18.0	18.0	17.0	17.0	17.0	17.0	17.0	16.0	16.0	15.0	15.0	16.0	15.0	14.0	13.0	13.0	13.0	13.0	13.0	13.0	13.0	13.0
26	0.2626262605190277	897.0	626.0	429.0	286.0	182.0	129.0	102.0	83.0	71.0	61.0	56.0	47.0	43.0	41.0	36.0	34.0	30.0	28.0	25.0	25.0	23.0	23.0	21.0	20.0	20.0	19.0	19.0	19.0	18.0	18.0	18.0	18.0	18.0	17.0	17.0	16.0	16.0	17.0	16.0	15.0	14.0	14.0	14.0	14.0	14.0	14.0	14.0	14.0
27	0.27272728085517883	897.0	626.0	429.0	286.0	182.0	129.0	102.0	83.0	71.0	61.0	56.0	47.0	43.0	41.0	36.0	34.0	30.0	28.0	25.0	25.0	23.0	23.0	21.0	20.0	20.0	20.0	20.0	20.0	19.0	19.0	19.0	19.0	19.0	18.0	18.0	17.0	17.0	18.0	17.0	16.0	15.0	15.0	15.0	15.0	15.0	15.0	15.0	15.0
28	0.28282830119132996	898.0	628.0	431.0	286.0	183.0	130.0	103.0	84.0	72.0	62.0	57.0	48.0	44.0	42.0	37.0	35.0	31.0	29.0	26.0	26.0	24.0	24.0	22.0	21.0	21.0	21.0	21.0	21.0	20.0	20.0	20.0	20.0	20.0	19.0	19.0	18.0	18.0	19.0	18.0	17.0	16.0	16.0	16.0	16.0	16.0	16.0	16.0	16.0
29	0.2929292917251587	898.0	628.0	431.0	286.0	183.0	130.0	103.0	84.0	72.0	62.0	57.0	48.0	44.0	42.0	37.0	35.0	31.0	29.0	26.0	26.0	24.0	24.0	22.0	21.0	21.0	21.0	21.0	21.0	20.0	20.0	20.0	20.0	20.0	19.0	19.0	18.0	18.0	19.0	18.0	17.0	16.0	16.0	16.0	16.0	16.0	16.0	16.0	16.0
30	0.3030303120613098	898.0	628.0	433.0	288.0	185.0	131.0	104.0	85.0	73.0	63.0	58.0	49.0	45.0	43.0	38.0	36.0	32.0	30.0	27.0	27.0	25.0	25.0	23.0	22.0	22.0	22.0	22.0	22.0	21.0	21.0	21.0	21.0	21.0	20.0	20.0	19.0	19.0	20.0	19.0	18.0	17.0	17.0	17.0	17.0	17.0	17.0	17.0	17.0
31	0.31313133239746094	899.0	631.0	434.0	288.0	185.0	131.0	105.0	86.0	74.0	64.0	58.0	49.0	45.0	43.0	38.0	36.0	32.0	30.0	27.0	27.0	25.0	25.0	23.0	22.0	22.0	22.0	22.0	22.0	21.0	21.0	21.0	21.0	21.0	20.0	20.0	19.0	19.0	20.0	19.0	18.0	17.0	17.0	17.0	17.0	17.0	17.0	17.0	17.0
32	0.3232323229312897	899.0	631.0	434.0	288.0	185.0	131.0	105.0	86.0	74.0	64.0	58.0	49.0	45.0	43.0	38.0	36.0	32.0	30.0	27.0	27.0	25.0	25.0	23.0	23.0	23.0	23.0	23.0	23.0	22.0	22.0	22.0	22.0	22.0	21.0	21.0	20.0	20.0	20.0	19.0	18.0	17.0	17.0	17.0	17.0	17.0	17.0	17.0	17.0
33	0.3333333432674408	900.0	632.0	434.0	288.0	185.0	131.0	105.0	86.0	75.0	65.0	58.0	49.0	45.0	43.0	38.0	36.0	32.0	30.0	27.0	27.0	25.0	25.0	23.0	23.0	23.0	23.0	23.0	23.0	22.0	22.0	22.0	22.0	22.0	21.0	21.0	20.0	20.0	20.0	19.0	18.0	17.0	17.0	17.0	17.0	17.0	17.0	17.0	17.0
34	0.34343433380126953	900.0	632.0	434.0	288.0	185.0	131.0	105.0	86.0	75.0	65.0	58.0	49.0	45.0	43.0	38.0	36.0	32.0	30.0	27.0	27.0	25.0	25.0	23.0	23.0	23.0	23.0	23.0	23.0	22.0	22.0	22.0	22.0	22.0	21.0	21.0	20.0	20.0	20.0	19.0	18.0	17.0	17.0	17.0	17.0	17.0	17.0	17.0	17.0
35	0.35353535413742065	900.0	632.0	434.0	288.0	185.0	131.0	105.0	86.0	76.0	66.0	58.0	49.0	45.0	43.0	38.0	36.0	32.0	30.0	27.0	27.0	25.0	25.0	23.0	23.0	23.0	23.0	23.0	23.0	22.0	22.0	22.0	22.0	22.0	21.0	21.0	20.0	20.0	20.0	19.0	18.0	17.0	17.0	17.0	17.0	17.0	17.0	17.0	17.0
36	0.3636363744735718	901.0	633.0	435.0	289.0	185.0	131.0	105.0	86.0	76.0	66.0	58.0	49.0	45.0	43.0	38.0	36.0	32.0	30.0	27.0	27.0	25.0	25.0	23.0	23.0	23.0	23.0	23.0	23.0	22.0	22.0	22.0	22.0	22.0	21.0	21.0	20.0	20.0	20.0	19.0	18.0	17.0	17.0	17.0	17.0	17.0	17.0	17.0	17.0
37	0.3737373650074005	901.0	634.0	436.0	289.0	185.0	131.0	105.0	86.0	76.0	67.0	59.0	50.0	46.0	44.0	39.0	37.0	32.0	30.0	27.0	27.0	25.0	25.0	23.0	23.0	23.0	23.0	23.0	23.0	22.0	22.0	22.0	22.0	22.0	21.0	21.0	20.0	20.0	20.0	19.0	18.0	17.0	17.0	17.0	17.0	17.0	17.0	17.0	17.0
38	0.38383838534355164	901.0	634.0	436.0	290.0	186.0	132.0	106.0	87.0	77.0	68.0	60.0	51.0	47.0	45.0	40.0	38.0	32.0	30.0	27.0	27.0	25.0	25.0	23.0	23.0	23.0	23.0	23.0	23.0	22.0	22.0	22.0	22.0	22.0	21.0	21.0	20.0	20.0	20.0	19.0	18.0	17.0	17.0	17.0	17.0	17.0	17.0	17.0	17.0
39	0.39393937587738037	901.0	634.0	436.0	290.0	186.0	132.0	106.0	87.0	77.0	68.0	60.0	51.0	47.0	45.0	40.0	38.0	32.0	30.0	27.0	27.0	25.0	25.0	23.0	23.0	23.0	23.0	23.0	23.0	22.0	22.0	22.0	22.0	22.0	21.0	21.0	20.0	20.0	20.0	19.0	18.0	17.0	17.0	17.0	17.0	17.0	17.0	17.0	17.0
40	0.4040403962135315	901.0	635.0	436.0	290.0	186.0	132.0	106.0	87.0	77.0	68.0	60.0	51.0	47.0	45.0	40.0	38.0	32.0	30.0	27.0	27.0	25.0	25.0	23.0	23.0	23.0	23.0	23.0	23.0	22.0	22.0	22.0	22.0	22.0	21.0	21.0	20.0	20.0	20.0	19.0	18.0	17.0	17.0	17.0	17.0	17.0	17.0	17.0	17.0
41	0.4141414165496826	901.0	635.0	436.0	290.0	186.0	132.0	106.0	87.0	77.0	68.0	60.0	51.0	47.0	45.0	40.0	38.0	32.0	30.0	27.0	27.0	25.0	25.0	23.0	23.0	23.0	23.0	23.0	23.0	22.0	22.0	22.0	22.0	22.0	21.0	21.0	20.0	20.0	20.0	19.0	18.0	17.0	17.0	17.0	17.0	17.0	17.0	17.0	17.0
42	0.42424240708351135	901.0	635.0	436.0	290.0	186.0	132.0	106.0	87.0	77.0	68.0	60.0	51.0	47.0	45.0	40.0	38.0	32.0	30.0	27.0	27.0	25.0	25.0	23.0	23.0	23.0	23.0	23.0	23.0	22.0	22.0	22.0	22.0	22.0	21.0	21.0	20.0	20.0	20.0	19.0	18.0	17.0	17.0	17.0	17.0	17.0	17.0	17.0	17.0
43	0.4343434274196625	901.0	635.0	436.0	290.0	186.0	132.0	106.0	87.0	77.0	68.0	60.0	51.0	47.0	45.0	40.0	38.0	32.0	30.0	27.0	27.0	25.0	25.0	23.0	23.0	23.0	23.0	23.0	23.0	22.0	22.0	22.0	22.0	22.0	21.0	21.0	20.0	20.0	20.0	19.0	18.0	17.0	17.0	17.0	17.0	17.0	17.0	17.0	17.0
44	0.4444444477558136	902.0	636.0	437.0	291.0	187.0	133.0	107.0	88.0	78.0	69.0	61.0	52.0	48.0	46.0	41.0	39.0	33.0	31.0	28.0	28.0	26.0	26.0	24.0	24.0	24.0	24.0	24.0	24.0	23.0	23.0	23.0	23.0	23.0	22.0	22.0	21.0	21.0	21.0	20.0	19.0	18.0	18.0	18.0	18.0	18.0	18.0	18.0	18.0
45	0.45454543828964233	902.0	636.0	437.0	291.0	187.0	133.0	108.0	89.0	79.0	70.0	62.0	53.0	49.0	47.0	42.0	40.0	34.0	32.0	29.0	29.0	27.0	27.0	25.0	25.0	25.0	25.0	25.0	25.0	24.0	24.0	24.0	24.0	24.0	23.0	23.0	22.0	22.0	22.0	21.0	20.0	19.0	19.0	19.0	19.0	19.0	19.0	19.0	19.0
46	0.46464645862579346	904.0	636.0	437.0	291.0	187.0	133.0	108.0	89.0	79.0	70.0	62.0	53.0	49.0	47.0	42.0	40.0	34.0	32.0	29.0	29.0	27.0	27.0	25.0	25.0	25.0	25.0	25.0	25.0	24.0	24.0	24.0	24.0	24.0	23.0	23.0	22.0	22.0	22.0	21.0	20.0	19.0	19.0	19.0	19.0	19.0	19.0	19.0	19.0
47	0.4747474789619446	904.0	636.0	437.0	291.0	187.0	133.0	108.0	89.0	79.0	70.0	62.0	53.0	49.0	47.0	42.0	40.0	34.0	32.0	29.0	29.0	27.0	27.0	25.0	25.0	25.0	25.0	25.0	25.0	24.0	24.0	24.0	24.0	24.0	23.0	23.0	22.0	22.0	22.0	21.0	20.0	19.0	19.0	19.0	19.0	19.0	19.0	19.0	19.0
48	0.4848484992980957	905.0	636.0	437.0	291.0	187.0	133.0	108.0	89.0	79.0	70.0	62.0	53.0	49.0	47.0	42.0	40.0	34.0	32.0	29.0	29.0	27.0	27.0	25.0	25.0	25.0	25.0	25.0	25.0	24.0	24.0	24.0	24.0	24.0	23.0	23.0	22.0	22.0	22.0	21.0	20.0	19.0	19.0	19.0	19.0	19.0	19.0	19.0	19.0
49	0.4949495196342468	905.0	636.0	437.0	292.0	188.0	133.0	108.0	89.0	79.0	70.0	62.0	53.0	49.0	47.0	42.0	40.0	34.0	32.0	29.0	29.0	27.0	27.0	25.0	25.0	25.0	25.0	25.0	25.0	24.0	24.0	24.0	24.0	24.0	23.0	23.0	22.0	22.0	22.0	21.0	21.0	20.0	20.0	20.0	20.0	20.0	20.0	20.0	20.0
50	0.505050539970398	905.0	636.0	437.0	292.0	188.0	133.0	108.0	89.0	79.0	70.0	62.0	53.0	49.0	47.0	42.0	40.0	34.0	32.0	29.0	29.0	27.0	27.0	25.0	25.0	25.0	25.0	25.0	25.0	24.0	24.0	24.0	24.0	24.0	23.0	23.0	22.0	22.0	22.0	21.0	21.0	20.0	20.0	20.0	20.0	20.0	20.0	20.0	20.0
51	0.5151515007019043	905.0	636.0	437.0	292.0	188.0	133.0	108.0	89.0	79.0	70.0	62.0	53.0	49.0	47.0	42.0	40.0	34.0	32.0	29.0	29.0	27.0	27.0	25.0	25.0	25.0	25.0	25.0	25.0	24.0	24.0	24.0	24.0	24.0	23.0	23.0	22.0	22.0	22.0	21.0	21.0	20.0	20.0	20.0	20.0	20.0	20.0	20.0	20.0
52	0.5252525210380554	905.0	636.0	438.0	292.0	188.0	133.0	108.0	89.0	79.0	70.0	62.0	53.0	49.0	47.0	42.0	40.0	34.0	33.0	30.0	30.0	28.0	28.0	26.0	26.0	26.0	26.0	26.0	26.0	25.0	25.0	25.0	25.0	25.0	24.0	24.0	23.0	23.0	23.0	22.0	22.0	21.0	21.0	21.0	21.0	21.0	21.0	21.0	21.0
53	0.5353535413742065	906.0	636.0	438.0	292.0	188.0	133.0	108.0	89.0	79.0	70.0	62.0	53.0	49.0	47.0	42.0	40.0	34.0	33.0	30.0	30.0	28.0	28.0	26.0	26.0	26.0	26.0	26.0	26.0	25.0	25.0	25.0	25.0	25.0	24.0	24.0	23.0	23.0	23.0	22.0	22.0	21.0	21.0	21.0	21.0	21.0	21.0	21.0	21.0
54	0.5454545617103577	908.0	637.0	439.0	293.0	189.0	134.0	109.0	90.0	80.0	71.0	63.0	54.0	50.0	48.0	43.0	41.0	35.0	34.0	31.0	31.0	29.0	29.0	27.0	27.0	27.0	27.0	27.0	27.0	26.0	26.0	26.0	26.0	26.0	25.0	25.0	24.0	24.0	24.0	23.0	23.0	22.0	22.0	22.0	22.0	22.0	22.0	22.0	22.0
55	0.5555555820465088	908.0	637.0	439.0	294.0	189.0	134.0	109.0	90.0	80.0	71.0	63.0	54.0	50.0	48.0	43.0	41.0	36.0	35.0	32.0	32.0	30.0	30.0	28.0	28.0	28.0	28.0	28.0	28.0	27.0	27.0	27.0	27.0	27.0	26.0	26.0	25.0	25.0	25.0	24.0	24.0	23.0	23.0	23.0	23.0	23.0	23.0	23.0	23.0
56	0.5656565427780151	911.0	640.0	441.0	296.0	191.0	136.0	111.0	92.0	82.0	73.0	66.0	57.0	53.0	51.0	46.0	44.0	39.0	38.0	35.0	35.0	33.0	33.0	31.0	31.0	31.0	31.0	31.0	31.0	30.0	30.0	30.0	30.0	30.0	29.0	29.0	28.0	28.0	28.0	27.0	27.0	26.0	26.0	26.0	26.0	26.0	26.0	26.0	26.0
57	0.5757575631141663	911.0	641.0	442.0	297.0	192.0	137.0	112.0	93.0	83.0	74.0	67.0	58.0	54.0	52.0	47.0	45.0	40.0	39.0	36.0	36.0	34.0	34.0	32.0	32.0	32.0	32.0	32.0	32.0	31.0	31.0	31.0	31.0	31.0	30.0	30.0	29.0	29.0	29.0	28.0	28.0	27.0	27.0	27.0	27.0	27.0	27.0	27.0	27.0
58	0.5858585834503174	914.0	643.0	443.0	298.0	193.0	137.0	112.0	93.0	83.0	74.0	67.0	58.0	54.0	52.0	47.0	45.0	40.0	39.0	36.0	36.0	34.0	34.0	32.0	32.0	32.0	32.0	32.0	32.0	31.0	31.0	31.0	31.0	31.0	30.0	30.0	29.0	29.0	29.0	28.0	28.0	27.0	27.0	27.0	27.0	27.0	27.0	27.0	27.0
59	0.5959595441818237	917.0	647.0	447.0	301.0	196.0	140.0	115.0	96.0	86.0	77.0	70.0	61.0	57.0	55.0	50.0	48.0	43.0	42.0	39.0	39.0	37.0	37.0	35.0	35.0	35.0	35.0	35.0	35.0	34.0	34.0	34.0	34.0	34.0	33.0	33.0	32.0	32.0	32.0	31.0	31.0	30.0	30.0	30.0	30.0	30.0	30.0	30.0	30.0
60	0.6060605645179749	919.0	649.0	447.0	301.0	196.0	140.0	115.0	96.0	86.0	77.0	70.0	61.0	57.0	55.0	50.0	48.0	43.0	42.0	39.0	39.0	37.0	37.0	35.0	35.0	35.0	35.0	35.0	35.0	34.0	34.0	34.0	34.0	34.0	33.0	33.0	32.0	32.0	32.0	31.0	31.0	30.0	30.0	30.0	30.0	30.0	30.0	30.0	30.0
61	0.616161584854126	920.0	650.0	448.0	302.0	197.0	141.0	116.0	97.0	87.0	78.0	71.0	62.0	60.0	58.0	53.0	51.0	46.0	45.0	42.0	42.0	40.0	40.0	38.0	38.0	38.0	38.0	38.0	38.0	37.0	37.0	37.0	37.0	37.0	36.0	36.0	35.0	35.0	35.0	34.0	34.0	33.0	33.0	33.0	33.0	33.0	33.0	33.0	33.0
62	0.6262626051902771	922.0	651.0	450.0	303.0	197.0	141.0	116.0	97.0	87.0	78.0	71.0	62.0	60.0	58.0	53.0	51.0	46.0	45.0	42.0	42.0	40.0	40.0	38.0	38.0	38.0	38.0	38.0	38.0	37.0	37.0	37.0	37.0	37.0	36.0	36.0	35.0	35.0	35.0	34.0	34.0	33.0	33.0	33.0	33.0	33.0	33.0	33.0	33.0
63	0.6363636255264282	923.0	652.0	451.0	304.0	198.0	142.0	117.0	98.0	88.0	79.0	72.0	63.0	61.0	59.0	54.0	52.0	47.0	46.0	43.0	43.0	41.0	41.0	39.0	39.0	39.0	39.0	39.0	39.0	38.0	38.0	38.0	38.0	38.0	37.0	37.0	36.0	36.0	36.0	35.0	35.0	34.0	34.0	34.0	34.0	34.0	34.0	34.0	34.0
64	0.6464646458625793	924.0	653.0	452.0	306.0	199.0	143.0	118.0	99.0	89.0	80.0	73.0	64.0	62.0	60.0	55.0	53.0	48.0	47.0	44.0	44.0	42.0	42.0	40.0	40.0	40.0	40.0	40.0	40.0	39.0	39.0	39.0	39.0	39.0	38.0	38.0	38.0	38.0	38.0	37.0	37.0	36.0	36.0	36.0	36.0	36.0	36.0	36.0	36.0
65	0.6565656661987305	925.0	655.0	454.0	308.0	201.0	145.0	120.0	101.0	91.0	82.0	75.0	66.0	64.0	62.0	57.0	55.0	50.0	49.0	46.0	46.0	44.0	44.0	42.0	42.0	42.0	42.0	42.0	42.0	41.0	41.0	41.0	41.0	41.0	40.0	40.0	40.0	40.0	40.0	39.0	39.0	38.0	38.0	38.0	38.0	38.0	38.0	38.0	38.0
66	0.6666666865348816	925.0	657.0	456.0	310.0	203.0	148.0	123.0	104.0	94.0	85.0	77.0	68.0	66.0	64.0	59.0	57.0	52.0	51.0	48.0	48.0	46.0	46.0	44.0	44.0	44.0	44.0	44.0	44.0	43.0	43.0	43.0	43.0	43.0	42.0	42.0	42.0	42.0	42.0	41.0	41.0	40.0	40.0	40.0	40.0	40.0	40.0	40.0	40.0
67	0.6767677068710327	927.0	658.0	458.0	312.0	206.0	150.0	125.0	106.0	96.0	87.0	79.0	70.0	68.0	66.0	61.0	59.0	54.0	53.0	50.0	50.0	48.0	48.0	46.0	46.0	46.0	46.0	46.0	46.0	45.0	45.0	45.0	45.0	45.0	44.0	44.0	44.0	44.0	44.0	43.0	43.0	42.0	42.0	42.0	42.0	42.0	42.0	42.0	42.0
68	0.6868686676025391	929.0	660.0	458.0	312.0	206.0	150.0	125.0	106.0	96.0	87.0	79.0	70.0	68.0	66.0	61.0	59.0	54.0	53.0	50.0	50.0	48.0	48.0	46.0	46.0	46.0	46.0	46.0	46.0	45.0	45.0	45.0	45.0	45.0	44.0	44.0	44.0	44.0	44.0	43.0	43.0	43.0	43.0	43.0	43.0	43.0	43.0	43.0	43.0
69	0.6969696879386902	932.0	663.0	461.0	314.0	208.0	153.0	128.0	109.0	100.0	91.0	83.0	74.0	72.0	70.0	65.0	63.0	58.0	57.0	54.0	54.0	52.0	52.0	50.0	50.0	50.0	50.0	50.0	50.0	49.0	49.0	49.0	49.0	49.0	48.0	48.0	48.0	48.0	48.0	47.0	47.0	47.0	47.0	47.0	47.0	47.0	47.0	47.0	47.0
70	0.7070707082748413	933.0	665.0	464.0	315.0	209.0	154.0	129.0	111.0	102.0	93.0	85.0	76.0	74.0	72.0	67.0	65.0	60.0	59.0	56.0	56.0	54.0	54.0	52.0	52.0	52.0	52.0	52.0	52.0	51.0	51.0	51.0	51.0	51.0	50.0	50.0	50.0	50.0	50.0	49.0	49.0	49.0	49.0	49.0	49.0	49.0	49.0	49.0	49.0
71	0.7171717286109924	935.0	666.0	465.0	316.0	210.0	155.0	130.0	112.0	103.0	94.0	86.0	77.0	75.0	73.0	68.0	66.0	61.0	60.0	57.0	57.0	55.0	55.0	53.0	53.0	53.0	53.0	53.0	53.0	52.0	52.0	52.0	52.0	52.0	51.0	51.0	51.0	51.0	51.0	50.0	50.0	50.0	50.0	50.0	50.0	50.0	50.0	50.0	50.0
72	0.7272727489471436	939.0	670.0	469.0	320.0	214.0	159.0	134.0	116.0	107.0	98.0	90.0	81.0	79.0	77.0	72.0	70.0	65.0	64.0	61.0	61.0	59.0	59.0	57.0	57.0	57.0	57.0	57.0	57.0	56.0	56.0	56.0	56.0	56.0	55.0	55.0	55.0	55.0	55.0	54.0	54.0	54.0	54.0	54.0	54.0	54.0	54.0	54.0	54.0
73	0.7373737692832947	940.0	672.0	471.0	323.0	218.0	162.0	137.0	119.0	110.0	101.0	93.0	84.0	82.0	80.0	75.0	73.0	68.0	67.0	64.0	64.0	62.0	62.0	61.0	61.0	61.0	61.0	61.0	61.0	60.0	60.0	60.0	60.0	60.0	59.0	59.0	59.0	59.0	59.0	58.0	58.0	58.0	58.0	58.0	58.0	58.0	58.0	58.0	58.0
74	0.7474747896194458	942.0	675.0	474.0	325.0	220.0	164.0	139.0	121.0	112.0	103.0	95.0	86.0	84.0	82.0	77.0	75.0	71.0	70.0	67.0	67.0	65.0	65.0	64.0	64.0	64.0	64.0	64.0	64.0	63.0	63.0	63.0	63.0	63.0	62.0	62.0	62.0	62.0	62.0	61.0	61.0	61.0	61.0	61.0	61.0	61.0	61.0	61.0	61.0
75	0.7575757503509521	943.0	676.0	476.0	327.0	222.0	166.0	141.0	123.0	114.0	105.0	97.0	89.0	87.0	85.0	80.0	78.0	74.0	73.0	70.0	70.0	68.0	68.0	67.0	67.0	67.0	67.0	67.0	67.0	66.0	66.0	66.0	66.0	66.0	65.0	65.0	65.0	65.0	65.0	64.0	64.0	64.0	64.0	64.0	64.0	64.0	64.0	64.0	64.0
76	0.7676767706871033	944.0	678.0	477.0	328.0	223.0	167.0	142.0	124.0	115.0	106.0	98.0	90.0	88.0	86.0	82.0	80.0	76.0	75.0	72.0	72.0	70.0	70.0	69.0	69.0	69.0	69.0	69.0	69.0	68.0	68.0	68.0	68.0	68.0	67.0	67.0	67.0	67.0	67.0	66.0	66.0	66.0	66.0	66.0	66.0	66.0	66.0	66.0	66.0
77	0.7777777910232544	945.0	680.0	479.0	330.0	226.0	171.0	146.0	128.0	119.0	110.0	102.0	94.0	92.0	90.0	86.0	84.0	80.0	79.0	76.0	76.0	74.0	74.0	73.0	73.0	73.0	73.0	73.0	73.0	72.0	72.0	72.0	72.0	72.0	71.0	71.0	71.0	71.0	71.0	70.0	70.0	70.0	70.0	70.0	70.0	70.0	70.0	70.0	70.0
78	0.7878788113594055	946.0	681.0	482.0	333.0	229.0	174.0	148.0	130.0	121.0	112.0	104.0	96.0	95.0	93.0	89.0	87.0	83.0	82.0	79.0	79.0	77.0	77.0	76.0	76.0	76.0	76.0	76.0	76.0	75.0	75.0	75.0	75.0	75.0	75.0	75.0	75.0	75.0	75.0	74.0	74.0	74.0	74.0	74.0	74.0	74.0	74.0	74.0	74.0
79	0.7979798316955566	950.0	686.0	487.0	337.0	233.0	179.0	153.0	135.0	126.0	117.0	110.0	102.0	101.0	99.0	95.0	93.0	89.0	88.0	85.0	85.0	83.0	83.0	82.0	82.0	82.0	82.0	82.0	82.0	81.0	81.0	81.0	81.0	81.0	81.0	81.0	81.0	81.0	81.0	80.0	80.0	80.0	80.0	80.0	80.0	80.0	80.0	80.0	80.0
80	0.808080792427063	951.0	689.0	489.0	340.0	237.0	183.0	158.0	140.0	131.0	122.0	115.0	107.0	106.0	104.0	100.0	98.0	94.0	93.0	90.0	90.0	88.0	88.0	87.0	87.0	87.0	87.0	87.0	87.0	86.0	86.0	86.0	86.0	86.0	86.0	86.0	86.0	86.0	86.0	85.0	85.0	85.0	85.0	85.0	85.0	85.0	85.0	85.0	85.0
81	0.8181818127632141	953.0	692.0	494.0	344.0	241.0	187.0	162.0	144.0	135.0	126.0	119.0	111.0	110.0	108.0	104.0	102.0	98.0	97.0	94.0	94.0	92.0	92.0	91.0	91.0	91.0	91.0	91.0	91.0	90.0	90.0	90.0	90.0	90.0	90.0	90.0	90.0	90.0	90.0	89.0	89.0	89.0	89.0	89.0	89.0	89.0	89.0	89.0	89.0
82	0.8282828330993652	961.0	701.0	503.0	353.0	251.0	196.0	171.0	153.0	145.0	136.0	129.0	121.0	120.0	118.0	114.0	112.0	108.0	107.0	104.0	104.0	102.0	102.0	101.0	101.0	101.0	101.0	101.0	101.0	100.0	100.0	100.0	100.0	100.0	100.0	100.0	100.0	100.0	100.0	99.0	99.0	99.0	99.0	99.0	99.0	99.0	99.0	99.0	99.0
83	0.8383837938308716	968.0	710.0	512.0	362.0	260.0	206.0	181.0	163.0	155.0	146.0	139.0	131.0	130.0	128.0	124.0	122.0	118.0	117.0	114.0	114.0	112.0	112.0	111.0	111.0	111.0	111.0	111.0	111.0	110.0	110.0	110.0	110.0	110.0	110.0	110.0	110.0	110.0	110.0	109.0	109.0	109.0	109.0	109.0	109.0	109.0	109.0	109.0	109.0
84	0.8484848141670227	975.0	717.0	518.0	368.0	267.0	214.0	189.0	170.0	162.0	154.0	147.0	139.0	138.0	136.0	132.0	130.0	126.0	125.0	122.0	122.0	120.0	120.0	119.0	119.0	119.0	119.0	119.0	119.0	118.0	118.0	118.0	118.0	118.0	118.0	118.0	118.0	118.0	118.0	117.0	117.0	117.0	117.0	117.0	117.0	117.0	117.0	117.0	117.0
85	0.8585858345031738	979.0	723.0	524.0	373.0	272.0	219.0	194.0	175.0	167.0	159.0	152.0	144.0	143.0	141.0	137.0	135.0	131.0	130.0	127.0	127.0	125.0	125.0	124.0	124.0	124.0	124.0	124.0	124.0	123.0	123.0	123.0	123.0	123.0	123.0	123.0	123.0	123.0	123.0	122.0	122.0	122.0	122.0	122.0	122.0	122.0	122.0	122.0	122.0
86	0.868686854839325	990.0	735.0	535.0	384.0	284.0	232.0	207.0	188.0	180.0	172.0	165.0	158.0	157.0	155.0	151.0	149.0	145.0	144.0	141.0	141.0	139.0	139.0	139.0	139.0	139.0	139.0	139.0	139.0	138.0	138.0	138.0	138.0	138.0	138.0	138.0	138.0	138.0	138.0	137.0	137.0	137.0	137.0	137.0	137.0	137.0	137.0	137.0	137.0
87	0.8787878751754761	999.0	741.0	546.0	395.0	298.0	247.0	222.0	203.0	195.0	187.0	180.0	173.0	172.0	170.0	166.0	164.0	160.0	159.0	156.0	156.0	155.0	155.0	155.0	155.0	155.0	155.0	155.0	155.0	154.0	154.0	154.0	154.0	154.0	154.0	154.0	154.0	154.0	154.0	153.0	153.0	153.0	153.0	153.0	153.0	153.0	153.0	153.0	153.0
88	0.8888888955116272	1011.0	753.0	559.0	416.0	320.0	270.0	245.0	226.0	218.0	210.0	202.0	195.0	194.0	192.0	188.0	186.0	182.0	181.0	179.0	179.0	178.0	178.0	178.0	178.0	178.0	178.0	178.0	178.0	178.0	178.0	178.0	178.0	178.0	178.0	178.0	178.0	178.0	178.0	177.0	177.0	177.0	177.0	177.0	177.0	177.0	177.0	177.0	177.0
89	0.8989899158477783	1015.0	757.0	566.0	423.0	328.0	279.0	254.0	235.0	227.0	219.0	212.0	206.0	205.0	204.0	200.0	198.0	194.0	193.0	190.0	190.0	189.0	189.0	189.0	189.0	189.0	189.0	189.0	189.0	189.0	189.0	189.0	189.0	189.0	189.0	189.0	189.0	189.0	189.0	188.0	188.0	188.0	188.0	188.0	188.0	188.0	188.0	188.0	188.0
90	0.9090909361839294	1023.0	774.0	587.0	445.0	350.0	301.0	277.0	259.0	251.0	243.0	235.0	229.0	228.0	227.0	223.0	221.0	217.0	217.0	214.0	214.0	213.0	213.0	213.0	213.0	213.0	213.0	213.0	213.0	213.0	213.0	213.0	213.0	213.0	213.0	213.0	213.0	213.0	213.0	212.0	212.0	212.0	212.0	212.0	212.0	212.0	212.0	212.0	212.0
91	0.9191919565200806	1039.0	790.0	608.0	468.0	375.0	327.0	303.0	287.0	279.0	271.0	263.0	257.0	256.0	255.0	251.0	249.0	245.0	245.0	242.0	242.0	241.0	241.0	241.0	241.0	241.0	241.0	241.0	241.0	241.0	241.0	241.0	241.0	241.0	241.0	241.0	241.0	241.0	241.0	240.0	240.0	240.0	240.0	240.0	240.0	240.0	240.0	240.0	240.0
92	0.9292929172515869	1055.0	812.0	629.0	489.0	396.0	350.0	325.0	309.0	302.0	294.0	286.0	280.0	279.0	278.0	274.0	272.0	268.0	268.0	266.0	266.0	265.0	265.0	265.0	265.0	265.0	265.0	265.0	265.0	265.0	265.0	265.0	265.0	265.0	265.0	265.0	265.0	265.0	265.0	264.0	264.0	264.0	264.0	264.0	264.0	264.0	264.0	264.0	264.0
93	0.939393937587738	1080.0	847.0	667.0	530.0	440.0	395.0	371.0	355.0	348.0	342.0	335.0	329.0	328.0	327.0	323.0	321.0	317.0	317.0	316.0	316.0	315.0	315.0	315.0	315.0	315.0	315.0	315.0	315.0	315.0	315.0	315.0	315.0	315.0	315.0	315.0	315.0	315.0	315.0	314.0	314.0	314.0	314.0	314.0	314.0	314.0	314.0	314.0	314.0
94	0.9494949579238892	1103.0	884.0	711.0	576.0	488.0	443.0	420.0	405.0	398.0	393.0	388.0	382.0	382.0	381.0	377.0	375.0	371.0	371.0	370.0	370.0	369.0	369.0	369.0	369.0	369.0	369.0	369.0	369.0	369.0	369.0	369.0	369.0	369.0	369.0	369.0	369.0	369.0	369.0	369.0	369.0	369.0	369.0	369.0	369.0	369.0	369.0	369.0	369.0
95	0.9595959782600403	1142.0	928.0	762.0	632.0	546.0	501.0	478.0	463.0	456.0	452.0	447.0	443.0	443.0	442.0	438.0	436.0	433.0	433.0	432.0	432.0	432.0	432.0	432.0	432.0	432.0	432.0	432.0	432.0	432.0	432.0	432.0	432.0	432.0	432.0	432.0	432.0	432.0	432.0	432.0	432.0	432.0	432.0	432.0	432.0	432.0	432.0	432.0	432.0
96	0.9696969985961914	1190.0	989.0	833.0	708.0	628.0	587.0	569.0	555.0	550.0	546.0	541.0	538.0	538.0	537.0	534.0	532.0	529.0	529.0	528.0	528.0	528.0	528.0	528.0	528.0	528.0	528.0	528.0	528.0	528.0	528.0	528.0	528.0	528.0	528.0	528.0	528.0	528.0	528.0	528.0	528.0	528.0	528.0	528.0	528.0	528.0	528.0	528.0	528.0
97	0.9797979593276978	1256.0	1066.0	923.0	806.0	732.0	695.0	677.0	664.0	660.0	656.0	651.0	648.0	648.0	647.0	645.0	643.0	641.0	641.0	640.0	640.0	640.0	640.0	640.0	640.0	640.0	640.0	640.0	640.0	640.0	640.0	640.0	640.0	640.0	640.0	640.0	640.0	640.0	640.0	640.0	640.0	640.0	640.0	640.0	640.0	640.0	640.0	640.0	640.0
98	0.9898989796638489	1360.0	1184.0	1059.0	956.0	891.0	858.0	843.0	829.0	826.0	822.0	818.0	817.0	817.0	816.0	816.0	814.0	812.0	812.0	812.0	812.0	812.0	812.0	812.0	812.0	812.0	812.0	812.0	812.0	812.0	812.0	812.0	812.0	812.0	812.0	812.0	812.0	812.0	812.0	812.0	812.0	812.0	812.0	812.0	812.0	812.0	812.0	812.0	812.0
99	1.0	0.0	0.0	0.0	0.0	0.0	0.0	0.0	0.0	0.0	0.0	0.0	0.0	0.0	0.0	0.0	0.0	0.0	0.0	0.0	0.0	0.0	0.0	0.0	0.0	0.0	0.0	0.0	0.0	0.0	0.0	0.0	0.0	0.0	0.0	0.0	0.0	0.0	0.0	0.0	0.0	0.0	0.0	0.0	0.0	0.0	0.0	0.0	0.0
[truncated: 52 more columns]
