# Supplementary material for: The hair cell analysis toolbox is a precise and fully automated pipeline for whole cochlea hair cell quantification
Source: PLoS Biol. 2023 Mar 22;21(3):e3002041. doi: 10.1371/journal.pbio.3002041 (PMC10069775; doi:10.1371/journal.pbio.3002041)
Supplement: S1 Data — A compressed folder with spreadsheets containing, in separate files, the underlying numerical data and statistical analysis for Figs 1G, 3E, 3F, 3G, 4F, 4H, 5A, 5B, 5C, 6A, 6B, S1B, S1C, S1D, S1E, S1F. (ZIP) [file pbio.3002041.s004.zip › Figure S1BCDEF/Figure S1DEF/figureS1DEF_3_false_positive.csv]

	cell_thr	nms_thr_0.0	nms_thr_0.010101010091602802	nms_thr_0.020202020183205605	nms_thr_0.03030303120613098	nms_thr_0.04040404036641121	nms_thr_0.05050504952669144	nms_thr_0.06060606241226196	nms_thr_0.07070706784725189	nms_thr_0.08080808073282242	nms_thr_0.09090909361839294	nms_thr_0.10101009905338287	nms_thr_0.1111111119389534	nms_thr_0.12121212482452393	nms_thr_0.13131313025951385	nms_thr_0.14141413569450378	nms_thr_0.1515151560306549	nms_thr_0.16161616146564484	nms_thr_0.17171716690063477	nms_thr_0.1818181872367859	nms_thr_0.19191919267177582	nms_thr_0.20202019810676575	nms_thr_0.21212121844291687	nms_thr_0.2222222238779068	nms_thr_0.23232322931289673	nms_thr_0.24242424964904785	nms_thr_0.252525269985199	nms_thr_0.2626262605190277	nms_thr_0.27272728085517883	nms_thr_0.28282830119132996	nms_thr_0.2929292917251587	nms_thr_0.3030303120613098	nms_thr_0.31313133239746094	nms_thr_0.3232323229312897	nms_thr_0.3333333432674408	nms_thr_0.34343433380126953	nms_thr_0.35353535413742065	nms_thr_0.3636363744735718	nms_thr_0.3737373650074005	nms_thr_0.38383838534355164	nms_thr_0.39393937587738037	nms_thr_0.4040403962135315	nms_thr_0.4141414165496826	nms_thr_0.42424240708351135	nms_thr_0.4343434274196625	nms_thr_0.4444444477558136	nms_thr_0.45454543828964233	nms_thr_0.46464645862579346	nms_thr_0.4747474789619446
0	0.0	1583.0	1663.0	1869.0	1886.0	1936.0	2038.0	2102.0	2250.0	2425.0	2568.0	2666.0	2661.0	2825.0	2934.0	3088.0	3176.0	3304.0	3408.0	3527.0	3648.0	3817.0	3871.0	4031.0	4125.0	4200.0	4394.0	4628.0	4723.0	4785.0	4929.0	5104.0	5285.0	5381.0	5456.0	5557.0	5753.0	5996.0	6276.0	6497.0	7190.0	7655.0	8162.0	8454.0	8951.0	9688.0	10685.0	11788.0	12639.0
1	0.010101010091602802	1583.0	1663.0	1869.0	1886.0	1936.0	2038.0	2102.0	2250.0	2425.0	2568.0	2666.0	2661.0	2825.0	2934.0	3088.0	3176.0	3304.0	3408.0	3527.0	3648.0	3817.0	3871.0	4031.0	4125.0	4200.0	4394.0	4628.0	4723.0	4785.0	4929.0	5104.0	5285.0	5381.0	5456.0	5557.0	5753.0	5996.0	6276.0	6497.0	7190.0	7655.0	8162.0	8454.0	8951.0	9688.0	10685.0	11788.0	12639.0
2	0.020202020183205605	1583.0	1663.0	1869.0	1886.0	1936.0	2038.0	2102.0	2250.0	2425.0	2568.0	2666.0	2661.0	2825.0	2934.0	3088.0	3176.0	3304.0	3408.0	3527.0	3648.0	3817.0	3871.0	4031.0	4125.0	4200.0	4394.0	4628.0	4723.0	4785.0	4929.0	5104.0	5285.0	5381.0	5456.0	5557.0	5753.0	5996.0	6276.0	6497.0	7190.0	7655.0	8162.0	8454.0	8951.0	9688.0	10685.0	11788.0	12639.0
3	0.03030303120613098	1583.0	1663.0	1869.0	1886.0	1936.0	2038.0	2102.0	2250.0	2425.0	2568.0	2666.0	2661.0	2825.0	2934.0	3088.0	3176.0	3304.0	3408.0	3527.0	3648.0	3817.0	3871.0	4031.0	4125.0	4200.0	4394.0	4628.0	4723.0	4785.0	4929.0	5104.0	5285.0	5381.0	5456.0	5557.0	5753.0	5996.0	6276.0	6497.0	7190.0	7655.0	8162.0	8454.0	8951.0	9688.0	10685.0	11788.0	12639.0
4	0.04040404036641121	1583.0	1663.0	1869.0	1886.0	1936.0	2038.0	2102.0	2250.0	2425.0	2568.0	2666.0	2661.0	2825.0	2934.0	3088.0	3176.0	3304.0	3408.0	3527.0	3648.0	3817.0	3871.0	4031.0	4125.0	4200.0	4394.0	4628.0	4723.0	4785.0	4929.0	5104.0	5285.0	5381.0	5456.0	5557.0	5753.0	5996.0	6276.0	6497.0	7190.0	7655.0	8162.0	8454.0	8951.0	9688.0	10685.0	11788.0	12639.0
5	0.05050504952669144	1578.0	1656.0	1863.0	1879.0	1929.0	2032.0	2095.0	2243.0	2417.0	2560.0	2658.0	2653.0	2817.0	2926.0	3079.0	3166.0	3295.0	3397.0	3516.0	3638.0	3806.0	3860.0	4018.0	4112.0	4187.0	4382.0	4614.0	4708.0	4771.0	4914.0	5090.0	5272.0	5367.0	5442.0	5541.0	5737.0	5978.0	6255.0	6476.0	7169.0	7633.0	8140.0	8431.0	8928.0	9664.0	10660.0	11759.0	12608.0
6	0.06060606241226196	1478.0	1549.0	1748.0	1762.0	1803.0	1898.0	1960.0	2103.0	2273.0	2401.0	2491.0	2492.0	2649.0	2754.0	2898.0	2978.0	3098.0	3189.0	3290.0	3401.0	3554.0	3598.0	3750.0	3847.0	3906.0	4095.0	4323.0	4405.0	4465.0	4603.0	4778.0	4953.0	5036.0	5101.0	5185.0	5370.0	5590.0	5854.0	6061.0	6716.0	7157.0	7644.0	7908.0	8368.0	9048.0	10004.0	11048.0	11843.0
7	0.07070706784725189	1385.0	1452.0	1641.0	1648.0	1688.0	1780.0	1837.0	1977.0	2137.0	2262.0	2347.0	2342.0	2492.0	2590.0	2725.0	2793.0	2906.0	2995.0	3076.0	3183.0	3337.0	3369.0	3514.0	3606.0	3662.0	3847.0	4068.0	4141.0	4197.0	4328.0	4498.0	4662.0	4738.0	4791.0	4862.0	5040.0	5243.0	5497.0	5679.0	6296.0	6731.0	7196.0	7425.0	7829.0	8465.0	9359.0	10353.0	11101.0
8	0.08080808073282242	1314.0	1375.0	1558.0	1561.0	1597.0	1690.0	1732.0	1864.0	2021.0	2137.0	2219.0	2208.0	2350.0	2451.0	2585.0	2654.0	2747.0	2823.0	2913.0	3007.0	3151.0	3182.0	3325.0	3408.0	3460.0	3637.0	3856.0	3926.0	3972.0	4092.0	4251.0	4413.0	4482.0	4530.0	4598.0	4773.0	4961.0	5197.0	5371.0	5963.0	6376.0	6813.0	7030.0	7403.0	7999.0	8821.0	9775.0	10482.0
9	0.09090909361839294	1243.0	1299.0	1477.0	1477.0	1511.0	1598.0	1640.0	1760.0	1909.0	2023.0	2101.0	2089.0	2228.0	2324.0	2457.0	2515.0	2612.0	2681.0	2763.0	2842.0	2973.0	3001.0	3134.0	3213.0	3264.0	3439.0	3651.0	3716.0	3756.0	3870.0	4030.0	4184.0	4250.0	4291.0	4361.0	4524.0	4699.0	4924.0	5083.0	5664.0	6062.0	6491.0	6694.0	7041.0	7596.0	8368.0	9286.0	9968.0
10	0.10101009905338287	1192.0	1244.0	1425.0	1424.0	1459.0	1546.0	1579.0	1699.0	1847.0	1960.0	2037.0	2021.0	2157.0	2246.0	2370.0	2421.0	2513.0	2573.0	2646.0	2717.0	2845.0	2871.0	3001.0	3075.0	3117.0	3289.0	3497.0	3558.0	3596.0	3705.0	3862.0	4011.0	4071.0	4111.0	4176.0	4339.0	4507.0	4723.0	4870.0	5446.0	5833.0	6246.0	6433.0	6754.0	7281.0	8001.0	8903.0	9558.0
11	0.1111111119389534	1155.0	1203.0	1387.0	1387.0	1416.0	1500.0	1528.0	1645.0	1789.0	1902.0	1972.0	1956.0	2088.0	2173.0	2290.0	2345.0	2432.0	2483.0	2559.0	2620.0	2737.0	2754.0	2877.0	2950.0	2994.0	3167.0	3371.0	3428.0	3465.0	3571.0	3724.0	3871.0	3925.0	3962.0	4022.0	4175.0	4339.0	4547.0	4694.0	5267.0	5647.0	6046.0	6219.0	6534.0	7034.0	7724.0	8601.0	9238.0
12	0.12121212482452393	1124.0	1171.0	1354.0	1350.0	1377.0	1461.0	1487.0	1603.0	1746.0	1859.0	1929.0	1911.0	2044.0	2129.0	2242.0	2292.0	2377.0	2427.0	2492.0	2553.0	2667.0	2680.0	2800.0	2870.0	2915.0	3084.0	3285.0	3341.0	3373.0	3478.0	3623.0	3769.0	3822.0	3857.0	3909.0	4058.0	4218.0	4424.0	4568.0	5131.0	5504.0	5892.0	6055.0	6361.0	6850.0	7509.0	8370.0	8999.0
13	0.13131313025951385	1092.0	1139.0	1320.0	1312.0	1341.0	1421.0	1446.0	1558.0	1697.0	1805.0	1874.0	1853.0	1985.0	2068.0	2183.0	2227.0	2313.0	2361.0	2418.0	2478.0	2590.0	2600.0	2715.0	2782.0	2827.0	2996.0	3196.0	3249.0	3279.0	3382.0	3524.0	3667.0	3718.0	3753.0	3804.0	3946.0	4106.0	4311.0	4440.0	4998.0	5370.0	5754.0	5905.0	6202.0	6677.0	7310.0	8158.0	8779.0
14	0.14141413569450378	1075.0	1122.0	1299.0	1289.0	1319.0	1397.0	1420.0	1528.0	1664.0	1767.0	1834.0	1818.0	1946.0	2027.0	2141.0	2185.0	2269.0	2316.0	2372.0	2427.0	2539.0	2542.0	2652.0	2717.0	2764.0	2930.0	3129.0	3181.0	3206.0	3304.0	3441.0	3583.0	3634.0	3669.0	3715.0	3854.0	4011.0	4215.0	4344.0	4898.0	5264.0	5646.0	5791.0	6081.0	6547.0	7161.0	8000.0	8601.0
15	0.1515151560306549	1040.0	1085.0	1259.0	1249.0	1279.0	1356.0	1381.0	1486.0	1615.0	1722.0	1793.0	1777.0	1904.0	1985.0	2093.0	2137.0	2220.0	2262.0	2316.0	2363.0	2471.0	2479.0	2587.0	2646.0	2680.0	2849.0	3040.0	3089.0	3113.0	3206.0	3340.0	3480.0	3526.0	3554.0	3595.0	3731.0	3889.0	4092.0	4220.0	4767.0	5121.0	5489.0	5632.0	5917.0	6349.0	6942.0	7761.0	8332.0
16	0.16161616146564484	978.0	1020.0	1099.0	1139.0	1171.0	1235.0	1259.0	1356.0	1518.0	1620.0	1690.0	1631.0	1757.0	1836.0	1934.0	1983.0	2095.0	2126.0	2170.0	2208.0	2283.0	2284.0	2376.0	2437.0	2463.0	2647.0	2819.0	2857.0	2874.0	2947.0	3039.0	3122.0	3154.0	3178.0	3216.0	3347.0	3478.0	3660.0	3815.0	4353.0	4644.0	4983.0	5158.0	5364.0	5711.0	6200.0	6737.0	7169.0
17	0.17171716690063477	848.0	877.0	904.0	939.0	954.0	980.0	1001.0	1085.0	1256.0	1419.0	1504.0	1477.0	1576.0	1618.0	1673.0	1714.0	1810.0	1847.0	1876.0	1901.0	1968.0	1989.0	2030.0	2053.0	2077.0	2164.0	2244.0	2271.0	2284.0	2319.0	2482.0	2551.0	2582.0	2605.0	2637.0	2753.0	2869.0	3005.0	3194.0	3506.0	3871.0	4068.0	4222.0	4393.0	4588.0	4867.0	5203.0	5549.0
18	0.1818181872367859	754.0	776.0	802.0	871.0	885.0	903.0	912.0	946.0	1030.0	1064.0	1157.0	1248.0	1276.0	1320.0	1370.0	1392.0	1419.0	1450.0	1473.0	1497.0	1555.0	1544.0	1577.0	1598.0	1623.0	1733.0	1817.0	1839.0	1851.0	1882.0	2009.0	2033.0	2055.0	2075.0	2102.0	2202.0	2250.0	2356.0	2449.0	2808.0	3086.0	3222.0	3319.0	3386.0	3472.0	3609.0	3855.0	4009.0
19	0.19191919267177582	593.0	618.0	638.0	649.0	660.0	682.0	688.0	713.0	783.0	838.0	860.0	941.0	970.0	994.0	1013.0	1035.0	1050.0	1067.0	1085.0	1105.0	1125.0	1200.0	1224.0	1245.0	1270.0	1374.0	1437.0	1455.0	1465.0	1486.0	1501.0	1513.0	1534.0	1550.0	1569.0	1612.0	1642.0	1671.0	1713.0	1799.0	2006.0	2090.0	2136.0	2190.0	2263.0	2365.0	2526.0	2648.0
20	0.20202019810676575	474.0	492.0	515.0	520.0	530.0	549.0	557.0	576.0	592.0	603.0	620.0	687.0	707.0	727.0	743.0	763.0	780.0	795.0	813.0	832.0	847.0	889.0	904.0	923.0	985.0	1013.0	1025.0	1042.0	1052.0	1065.0	1076.0	1087.0	1103.0	1118.0	1133.0	1155.0	1177.0	1198.0	1228.0	1300.0	1483.0	1522.0	1563.0	1607.0	1672.0	1745.0	1859.0	1914.0
21	0.21212121844291687	345.0	361.0	377.0	385.0	394.0	409.0	416.0	432.0	484.0	498.0	519.0	530.0	548.0	565.0	576.0	595.0	606.0	618.0	636.0	651.0	665.0	676.0	691.0	709.0	720.0	730.0	738.0	752.0	761.0	772.0	779.0	791.0	807.0	822.0	831.0	849.0	862.0	881.0	902.0	927.0	1012.0	1043.0	1076.0	1108.0	1162.0	1211.0	1262.0	1308.0
22	0.2222222238779068	310.0	325.0	338.0	343.0	351.0	365.0	373.0	384.0	432.0	447.0	465.0	476.0	488.0	504.0	514.0	531.0	540.0	550.0	565.0	578.0	584.0	597.0	619.0	636.0	646.0	655.0	664.0	676.0	683.0	694.0	699.0	711.0	727.0	740.0	753.0	764.0	779.0	790.0	806.0	821.0	879.0	907.0	940.0	967.0	1010.0	1043.0	1074.0	1109.0
23	0.23232322931289673	286.0	299.0	313.0	317.0	324.0	336.0	341.0	351.0	360.0	370.0	385.0	395.0	406.0	420.0	428.0	441.0	449.0	456.0	469.0	478.0	485.0	498.0	504.0	520.0	527.0	534.0	540.0	552.0	558.0	569.0	574.0	583.0	595.0	609.0	621.0	631.0	647.0	656.0	669.0	681.0	693.0	714.0	743.0	766.0	799.0	824.0	850.0	876.0
24	0.24242424964904785	222.0	235.0	248.0	251.0	256.0	271.0	276.0	284.0	294.0	302.0	318.0	326.0	336.0	348.0	355.0	368.0	374.0	379.0	390.0	398.0	405.0	417.0	421.0	434.0	441.0	448.0	454.0	466.0	472.0	481.0	484.0	491.0	502.0	514.0	523.0	530.0	542.0	550.0	558.0	566.0	575.0	589.0	613.0	626.0	646.0	663.0	685.0	703.0
25	0.252525269985199	207.0	223.0	237.0	241.0	247.0	258.0	264.0	274.0	282.0	289.0	301.0	308.0	316.0	324.0	331.0	344.0	350.0	355.0	365.0	371.0	378.0	388.0	392.0	404.0	410.0	417.0	422.0	435.0	440.0	448.0	451.0	456.0	467.0	477.0	484.0	487.0	496.0	503.0	508.0	516.0	525.0	535.0	552.0	564.0	577.0	588.0	603.0	617.0
26	0.2626262605190277	185.0	200.0	212.0	218.0	226.0	236.0	242.0	252.0	260.0	266.0	278.0	285.0	294.0	302.0	309.0	321.0	328.0	333.0	343.0	348.0	355.0	363.0	367.0	378.0	384.0	391.0	394.0	406.0	410.0	418.0	420.0	423.0	434.0	443.0	449.0	451.0	458.0	465.0	470.0	476.0	485.0	494.0	505.0	513.0	519.0	526.0	542.0	556.0
27	0.27272728085517883	173.0	187.0	199.0	206.0	213.0	223.0	230.0	239.0	245.0	251.0	261.0	268.0	276.0	282.0	287.0	298.0	305.0	308.0	316.0	323.0	330.0	338.0	343.0	352.0	358.0	365.0	368.0	378.0	381.0	387.0	389.0	392.0	401.0	411.0	416.0	418.0	425.0	431.0	435.0	439.0	446.0	452.0	463.0	470.0	474.0	480.0	492.0	504.0
28	0.28282830119132996	163.0	177.0	189.0	193.0	200.0	211.0	216.0	224.0	230.0	236.0	245.0	251.0	259.0	265.0	270.0	279.0	286.0	289.0	297.0	304.0	309.0	316.0	321.0	329.0	334.0	340.0	343.0	348.0	351.0	357.0	359.0	362.0	371.0	378.0	382.0	385.0	390.0	395.0	398.0	402.0	409.0	413.0	424.0	430.0	433.0	439.0	451.0	462.0
29	0.2929292917251587	152.0	166.0	178.0	181.0	189.0	199.0	204.0	212.0	217.0	222.0	231.0	238.0	246.0	252.0	257.0	266.0	273.0	274.0	282.0	288.0	293.0	300.0	305.0	313.0	318.0	322.0	324.0	328.0	331.0	336.0	338.0	341.0	348.0	355.0	359.0	361.0	365.0	370.0	373.0	377.0	384.0	388.0	399.0	403.0	407.0	412.0	423.0	432.0
30	0.3030303120613098	144.0	158.0	170.0	173.0	181.0	190.0	195.0	202.0	207.0	212.0	222.0	229.0	237.0	243.0	248.0	258.0	264.0	265.0	273.0	278.0	283.0	289.0	294.0	301.0	305.0	308.0	310.0	314.0	317.0	322.0	324.0	327.0	333.0	339.0	342.0	344.0	348.0	353.0	357.0	361.0	369.0	372.0	382.0	386.0	390.0	395.0	405.0	411.0
31	0.31313133239746094	140.0	153.0	164.0	167.0	175.0	184.0	189.0	196.0	201.0	207.0	216.0	223.0	231.0	237.0	242.0	248.0	254.0	256.0	263.0	266.0	271.0	277.0	280.0	286.0	290.0	293.0	295.0	299.0	302.0	308.0	309.0	312.0	318.0	324.0	327.0	329.0	333.0	338.0	342.0	345.0	353.0	354.0	362.0	364.0	368.0	372.0	381.0	386.0
32	0.3232323229312897	138.0	150.0	161.0	165.0	173.0	182.0	187.0	195.0	200.0	206.0	215.0	222.0	229.0	235.0	240.0	245.0	249.0	250.0	257.0	260.0	263.0	268.0	270.0	276.0	279.0	282.0	284.0	287.0	288.0	294.0	294.0	298.0	305.0	311.0	314.0	316.0	319.0	324.0	327.0	330.0	337.0	338.0	346.0	348.0	352.0	355.0	364.0	368.0
33	0.3333333432674408	132.0	147.0	158.0	162.0	170.0	179.0	184.0	192.0	197.0	203.0	212.0	219.0	225.0	231.0	236.0	241.0	245.0	246.0	251.0	254.0	256.0	260.0	262.0	268.0	272.0	274.0	275.0	278.0	279.0	285.0	285.0	289.0	294.0	300.0	302.0	304.0	307.0	312.0	315.0	318.0	325.0	325.0	334.0	336.0	339.0	342.0	351.0	355.0
34	0.34343433380126953	129.0	144.0	155.0	159.0	167.0	176.0	181.0	189.0	194.0	200.0	209.0	216.0	222.0	228.0	233.0	238.0	242.0	243.0	248.0	251.0	253.0	256.0	258.0	263.0	267.0	269.0	270.0	273.0	274.0	280.0	280.0	283.0	286.0	291.0	292.0	294.0	297.0	302.0	305.0	308.0	315.0	315.0	324.0	326.0	329.0	331.0	340.0	344.0
35	0.35353535413742065	123.0	138.0	149.0	152.0	160.0	169.0	172.0	180.0	185.0	191.0	200.0	207.0	213.0	219.0	224.0	229.0	233.0	234.0	239.0	242.0	244.0	247.0	249.0	253.0	257.0	259.0	260.0	263.0	264.0	270.0	270.0	272.0	275.0	280.0	281.0	283.0	286.0	291.0	293.0	296.0	303.0	303.0	312.0	313.0	316.0	318.0	326.0	330.0
36	0.3636363744735718	119.0	134.0	146.0	149.0	157.0	166.0	169.0	177.0	182.0	188.0	197.0	204.0	210.0	216.0	221.0	226.0	230.0	231.0	236.0	239.0	241.0	243.0	245.0	249.0	253.0	255.0	255.0	258.0	259.0	264.0	264.0	266.0	269.0	274.0	275.0	277.0	280.0	285.0	287.0	290.0	296.0	296.0	304.0	305.0	308.0	310.0	318.0	321.0
37	0.3737373650074005	117.0	131.0	143.0	146.0	153.0	162.0	165.0	173.0	178.0	184.0	193.0	200.0	205.0	211.0	216.0	221.0	225.0	226.0	230.0	233.0	235.0	237.0	239.0	243.0	247.0	249.0	249.0	252.0	253.0	257.0	257.0	259.0	261.0	266.0	267.0	269.0	272.0	277.0	279.0	282.0	287.0	287.0	294.0	295.0	298.0	300.0	308.0	310.0
38	0.38383838534355164	115.0	129.0	141.0	144.0	151.0	160.0	163.0	171.0	176.0	182.0	191.0	198.0	203.0	209.0	213.0	218.0	222.0	223.0	227.0	229.0	231.0	233.0	235.0	239.0	242.0	244.0	244.0	246.0	247.0	250.0	250.0	252.0	254.0	259.0	260.0	262.0	264.0	269.0	271.0	274.0	278.0	278.0	285.0	286.0	288.0	290.0	297.0	299.0
39	0.39393937587738037	114.0	128.0	141.0	144.0	151.0	160.0	163.0	171.0	175.0	181.0	190.0	196.0	201.0	207.0	211.0	216.0	220.0	221.0	225.0	227.0	229.0	231.0	232.0	236.0	239.0	241.0	241.0	243.0	244.0	247.0	247.0	249.0	251.0	256.0	257.0	259.0	261.0	266.0	268.0	271.0	275.0	275.0	281.0	282.0	284.0	286.0	292.0	294.0
40	0.4040403962135315	110.0	124.0	137.0	140.0	146.0	156.0	159.0	166.0	170.0	176.0	185.0	191.0	194.0	200.0	204.0	209.0	213.0	214.0	218.0	220.0	222.0	224.0	225.0	229.0	232.0	234.0	234.0	236.0	237.0	240.0	240.0	241.0	243.0	248.0	249.0	250.0	252.0	256.0	258.0	261.0	265.0	265.0	271.0	271.0	273.0	275.0	281.0	283.0
41	0.4141414165496826	107.0	122.0	134.0	137.0	144.0	154.0	157.0	164.0	168.0	174.0	182.0	187.0	190.0	196.0	200.0	204.0	208.0	209.0	212.0	214.0	216.0	218.0	219.0	223.0	226.0	228.0	228.0	230.0	231.0	233.0	233.0	234.0	236.0	240.0	241.0	242.0	243.0	246.0	248.0	251.0	255.0	255.0	261.0	262.0	264.0	266.0	272.0	274.0
42	0.42424240708351135	107.0	122.0	134.0	137.0	144.0	154.0	157.0	163.0	167.0	173.0	180.0	186.0	189.0	194.0	197.0	201.0	205.0	207.0	210.0	212.0	214.0	215.0	216.0	220.0	223.0	225.0	225.0	227.0	228.0	230.0	230.0	231.0	233.0	237.0	238.0	239.0	240.0	242.0	244.0	247.0	251.0	252.0	257.0	259.0	260.0	262.0	267.0	269.0
43	0.4343434274196625	107.0	122.0	134.0	137.0	144.0	153.0	156.0	162.0	166.0	171.0	178.0	184.0	187.0	192.0	195.0	199.0	203.0	205.0	208.0	210.0	212.0	213.0	214.0	218.0	221.0	222.0	222.0	224.0	225.0	227.0	227.0	228.0	228.0	232.0	233.0	234.0	234.0	236.0	238.0	241.0	245.0	246.0	251.0	253.0	254.0	257.0	261.0	263.0
44	0.4444444477558136	105.0	119.0	131.0	134.0	141.0	150.0	153.0	159.0	163.0	168.0	175.0	181.0	184.0	189.0	192.0	196.0	200.0	202.0	205.0	207.0	209.0	210.0	211.0	215.0	218.0	219.0	219.0	221.0	221.0	223.0	223.0	224.0	224.0	227.0	228.0	229.0	229.0	231.0	233.0	236.0	239.0	240.0	245.0	247.0	248.0	251.0	254.0	257.0
45	0.45454543828964233	105.0	119.0	131.0	134.0	141.0	150.0	153.0	159.0	163.0	168.0	174.0	180.0	183.0	188.0	191.0	195.0	199.0	201.0	204.0	206.0	208.0	209.0	210.0	214.0	217.0	218.0	218.0	220.0	220.0	222.0	222.0	223.0	223.0	226.0	227.0	228.0	228.0	230.0	232.0	235.0	238.0	239.0	244.0	246.0	247.0	250.0	253.0	256.0
46	0.46464645862579346	102.0	116.0	128.0	132.0	139.0	148.0	151.0	157.0	161.0	166.0	172.0	177.0	179.0	184.0	187.0	190.0	194.0	196.0	199.0	201.0	203.0	204.0	205.0	209.0	212.0	213.0	213.0	215.0	215.0	216.0	217.0	218.0	218.0	220.0	221.0	222.0	222.0	224.0	226.0	229.0	232.0	233.0	237.0	238.0	239.0	242.0	245.0	247.0
47	0.4747474789619446	100.0	114.0	126.0	131.0	138.0	147.0	150.0	156.0	160.0	165.0	171.0	176.0	178.0	183.0	185.0	188.0	192.0	194.0	197.0	199.0	200.0	201.0	202.0	206.0	209.0	210.0	210.0	212.0	212.0	213.0	214.0	215.0	215.0	216.0	217.0	218.0	218.0	220.0	222.0	225.0	228.0	229.0	232.0	233.0	234.0	237.0	240.0	242.0
48	0.4848484992980957	100.0	113.0	125.0	130.0	137.0	146.0	150.0	156.0	160.0	165.0	171.0	176.0	178.0	182.0	184.0	187.0	191.0	193.0	196.0	198.0	199.0	199.0	200.0	204.0	207.0	208.0	208.0	210.0	210.0	211.0	212.0	213.0	213.0	214.0	215.0	216.0	216.0	217.0	219.0	222.0	225.0	226.0	229.0	230.0	231.0	234.0	237.0	238.0
49	0.4949495196342468	100.0	113.0	125.0	130.0	137.0	146.0	150.0	156.0	160.0	165.0	170.0	175.0	177.0	181.0	183.0	187.0	191.0	192.0	196.0	198.0	199.0	199.0	200.0	204.0	207.0	208.0	208.0	210.0	210.0	210.0	211.0	212.0	212.0	213.0	214.0	215.0	215.0	216.0	217.0	220.0	223.0	224.0	227.0	228.0	229.0	232.0	235.0	236.0
50	0.505050539970398	99.0	112.0	122.0	129.0	135.0	144.0	148.0	154.0	158.0	162.0	167.0	172.0	174.0	178.0	180.0	184.0	188.0	189.0	193.0	195.0	196.0	196.0	197.0	201.0	204.0	205.0	205.0	206.0	206.0	206.0	207.0	208.0	208.0	209.0	210.0	211.0	211.0	212.0	213.0	215.0	218.0	219.0	222.0	223.0	224.0	227.0	229.0	230.0
51	0.5151515007019043	98.0	110.0	120.0	128.0	134.0	143.0	147.0	153.0	157.0	161.0	166.0	171.0	173.0	177.0	179.0	183.0	187.0	188.0	192.0	194.0	195.0	195.0	196.0	200.0	202.0	203.0	203.0	203.0	203.0	203.0	204.0	205.0	205.0	206.0	207.0	208.0	208.0	208.0	209.0	211.0	214.0	215.0	218.0	219.0	219.0	222.0	224.0	225.0
52	0.5252525210380554	98.0	110.0	120.0	128.0	134.0	143.0	147.0	153.0	156.0	160.0	165.0	170.0	172.0	176.0	178.0	182.0	186.0	187.0	191.0	193.0	194.0	194.0	195.0	199.0	200.0	201.0	201.0	201.0	201.0	201.0	202.0	203.0	203.0	204.0	205.0	206.0	206.0	206.0	207.0	209.0	212.0	213.0	216.0	217.0	217.0	220.0	222.0	223.0
53	0.5353535413742065	98.0	110.0	120.0	127.0	134.0	143.0	146.0	152.0	155.0	159.0	164.0	168.0	170.0	173.0	175.0	179.0	183.0	184.0	188.0	190.0	191.0	191.0	192.0	196.0	197.0	198.0	198.0	198.0	198.0	198.0	199.0	200.0	200.0	201.0	202.0	203.0	203.0	203.0	204.0	206.0	209.0	210.0	213.0	214.0	214.0	216.0	218.0	219.0
54	0.5454545617103577	96.0	108.0	118.0	125.0	132.0	141.0	144.0	149.0	152.0	156.0	161.0	165.0	167.0	170.0	172.0	176.0	180.0	181.0	185.0	187.0	188.0	188.0	189.0	193.0	194.0	195.0	195.0	195.0	195.0	195.0	196.0	197.0	197.0	198.0	199.0	200.0	200.0	200.0	201.0	203.0	205.0	206.0	209.0	210.0	210.0	212.0	214.0	215.0
55	0.5555555820465088	94.0	106.0	116.0	123.0	130.0	139.0	142.0	147.0	150.0	154.0	160.0	164.0	165.0	168.0	170.0	174.0	178.0	179.0	183.0	185.0	186.0	186.0	187.0	191.0	192.0	193.0	193.0	193.0	193.0	193.0	194.0	195.0	195.0	196.0	197.0	198.0	198.0	198.0	199.0	201.0	203.0	204.0	207.0	208.0	208.0	210.0	212.0	213.0
56	0.5656565427780151	94.0	106.0	116.0	123.0	130.0	139.0	142.0	147.0	150.0	154.0	160.0	164.0	165.0	168.0	170.0	174.0	178.0	179.0	183.0	185.0	186.0	186.0	187.0	191.0	192.0	193.0	193.0	193.0	193.0	193.0	194.0	195.0	195.0	196.0	197.0	198.0	198.0	198.0	199.0	201.0	203.0	204.0	207.0	208.0	208.0	210.0	212.0	213.0
57	0.5757575631141663	90.0	102.0	113.0	120.0	127.0	136.0	139.0	144.0	146.0	150.0	156.0	159.0	160.0	163.0	165.0	169.0	173.0	174.0	178.0	180.0	181.0	181.0	182.0	186.0	187.0	188.0	188.0	188.0	188.0	188.0	189.0	190.0	190.0	191.0	192.0	193.0	193.0	193.0	193.0	195.0	197.0	198.0	201.0	202.0	202.0	204.0	206.0	207.0
58	0.5858585834503174	90.0	102.0	113.0	120.0	127.0	136.0	139.0	144.0	146.0	149.0	155.0	158.0	159.0	162.0	164.0	168.0	172.0	172.0	176.0	178.0	179.0	179.0	180.0	184.0	185.0	186.0	186.0	186.0	186.0	186.0	187.0	187.0	187.0	188.0	189.0	190.0	190.0	190.0	190.0	192.0	194.0	195.0	198.0	199.0	199.0	201.0	203.0	204.0
59	0.5959595441818237	89.0	101.0	112.0	119.0	126.0	135.0	138.0	143.0	145.0	148.0	154.0	157.0	158.0	161.0	163.0	166.0	170.0	170.0	174.0	176.0	177.0	177.0	178.0	182.0	183.0	184.0	184.0	184.0	184.0	184.0	185.0	185.0	185.0	185.0	186.0	187.0	187.0	187.0	187.0	189.0	191.0	192.0	195.0	196.0	196.0	198.0	200.0	201.0
60	0.6060605645179749	89.0	101.0	112.0	119.0	126.0	135.0	138.0	143.0	145.0	148.0	154.0	157.0	158.0	161.0	163.0	166.0	170.0	170.0	174.0	176.0	177.0	177.0	178.0	182.0	183.0	184.0	184.0	184.0	184.0	184.0	185.0	185.0	185.0	185.0	186.0	187.0	187.0	187.0	187.0	189.0	191.0	192.0	195.0	196.0	196.0	198.0	200.0	201.0
61	0.616161584854126	88.0	100.0	111.0	118.0	125.0	134.0	137.0	142.0	144.0	147.0	153.0	156.0	157.0	160.0	162.0	165.0	169.0	169.0	173.0	175.0	175.0	175.0	176.0	180.0	181.0	182.0	182.0	182.0	182.0	182.0	183.0	183.0	183.0	183.0	183.0	184.0	184.0	184.0	184.0	186.0	188.0	189.0	192.0	193.0	193.0	195.0	197.0	198.0
62	0.6262626051902771	87.0	99.0	110.0	117.0	124.0	133.0	136.0	140.0	142.0	145.0	151.0	154.0	155.0	158.0	160.0	163.0	167.0	167.0	170.0	172.0	172.0	172.0	173.0	177.0	178.0	179.0	179.0	179.0	179.0	180.0	181.0	181.0	181.0	181.0	181.0	182.0	182.0	182.0	182.0	184.0	185.0	186.0	189.0	190.0	190.0	192.0	194.0	195.0
63	0.6363636255264282	87.0	99.0	110.0	117.0	124.0	132.0	135.0	139.0	141.0	144.0	150.0	153.0	154.0	157.0	159.0	162.0	166.0	166.0	169.0	170.0	170.0	170.0	171.0	175.0	176.0	177.0	177.0	177.0	177.0	178.0	179.0	179.0	179.0	179.0	179.0	180.0	180.0	180.0	180.0	182.0	183.0	184.0	187.0	188.0	188.0	190.0	192.0	193.0
64	0.6464646458625793	86.0	98.0	109.0	116.0	123.0	131.0	134.0	138.0	140.0	143.0	149.0	152.0	153.0	156.0	158.0	161.0	165.0	165.0	168.0	169.0	169.0	169.0	170.0	174.0	175.0	176.0	176.0	176.0	176.0	177.0	177.0	177.0	177.0	177.0	177.0	178.0	178.0	178.0	178.0	180.0	181.0	182.0	185.0	185.0	185.0	187.0	188.0	189.0
65	0.6565656661987305	85.0	97.0	108.0	115.0	122.0	130.0	133.0	137.0	138.0	141.0	147.0	149.0	150.0	153.0	155.0	158.0	162.0	162.0	165.0	166.0	166.0	166.0	167.0	171.0	172.0	173.0	173.0	173.0	173.0	174.0	174.0	174.0	174.0	174.0	174.0	175.0	175.0	175.0	175.0	177.0	178.0	179.0	182.0	182.0	182.0	184.0	185.0	186.0
66	0.6666666865348816	82.0	94.0	105.0	112.0	119.0	126.0	129.0	134.0	135.0	138.0	144.0	146.0	147.0	150.0	152.0	155.0	159.0	159.0	162.0	163.0	163.0	163.0	164.0	168.0	169.0	169.0	169.0	169.0	169.0	170.0	170.0	170.0	170.0	170.0	170.0	171.0	171.0	171.0	171.0	173.0	174.0	175.0	178.0	178.0	178.0	180.0	181.0	182.0
67	0.6767677068710327	81.0	92.0	102.0	108.0	115.0	122.0	125.0	130.0	131.0	134.0	140.0	142.0	143.0	146.0	148.0	151.0	154.0	154.0	157.0	158.0	158.0	158.0	159.0	163.0	164.0	164.0	164.0	164.0	164.0	165.0	165.0	165.0	165.0	165.0	165.0	166.0	166.0	166.0	166.0	168.0	169.0	170.0	173.0	173.0	173.0	175.0	176.0	176.0
68	0.6868686676025391	81.0	92.0	102.0	108.0	115.0	122.0	125.0	130.0	131.0	134.0	140.0	142.0	143.0	146.0	147.0	150.0	153.0	153.0	156.0	157.0	157.0	157.0	158.0	162.0	163.0	163.0	163.0	163.0	163.0	164.0	164.0	164.0	164.0	164.0	164.0	165.0	165.0	165.0	165.0	166.0	167.0	168.0	171.0	171.0	171.0	173.0	174.0	174.0
69	0.6969696879386902	79.0	90.0	101.0	106.0	113.0	120.0	123.0	128.0	129.0	132.0	138.0	140.0	141.0	144.0	144.0	146.0	149.0	149.0	152.0	153.0	153.0	153.0	154.0	156.0	157.0	157.0	157.0	157.0	157.0	158.0	158.0	158.0	158.0	158.0	158.0	159.0	159.0	159.0	159.0	160.0	160.0	161.0	164.0	164.0	164.0	166.0	167.0	167.0
70	0.7070707082748413	79.0	90.0	101.0	106.0	113.0	120.0	123.0	128.0	129.0	132.0	138.0	140.0	141.0	143.0	143.0	145.0	148.0	148.0	150.0	151.0	151.0	151.0	152.0	154.0	155.0	155.0	155.0	155.0	155.0	156.0	156.0	156.0	156.0	156.0	156.0	157.0	157.0	157.0	157.0	157.0	157.0	158.0	161.0	161.0	161.0	162.0	163.0	163.0
71	0.7171717286109924	79.0	89.0	99.0	104.0	112.0	119.0	122.0	126.0	127.0	130.0	136.0	138.0	139.0	141.0	141.0	143.0	146.0	146.0	148.0	149.0	149.0	149.0	150.0	152.0	153.0	153.0	153.0	153.0	153.0	153.0	153.0	153.0	153.0	153.0	153.0	154.0	154.0	154.0	154.0	154.0	154.0	155.0	157.0	157.0	157.0	158.0	159.0	159.0
72	0.7272727489471436	78.0	88.0	98.0	103.0	111.0	119.0	122.0	126.0	127.0	130.0	136.0	138.0	139.0	141.0	141.0	143.0	146.0	146.0	148.0	149.0	149.0	149.0	150.0	151.0	152.0	152.0	152.0	152.0	152.0	152.0	152.0	152.0	152.0	152.0	152.0	153.0	153.0	153.0	153.0	153.0	153.0	154.0	155.0	155.0	155.0	156.0	157.0	157.0
73	0.7373737692832947	76.0	86.0	96.0	101.0	109.0	117.0	120.0	124.0	125.0	128.0	134.0	136.0	137.0	139.0	139.0	141.0	144.0	144.0	146.0	147.0	147.0	147.0	148.0	149.0	150.0	150.0	150.0	150.0	150.0	150.0	150.0	150.0	150.0	150.0	150.0	151.0	151.0	151.0	151.0	151.0	151.0	152.0	153.0	153.0	153.0	154.0	155.0	155.0
74	0.7474747896194458	75.0	85.0	94.0	99.0	107.0	115.0	118.0	122.0	123.0	126.0	132.0	134.0	135.0	137.0	137.0	139.0	142.0	142.0	144.0	145.0	145.0	145.0	146.0	147.0	148.0	148.0	148.0	148.0	148.0	148.0	148.0	148.0	148.0	148.0	148.0	149.0	149.0	149.0	149.0	149.0	149.0	150.0	151.0	151.0	151.0	152.0	153.0	153.0
75	0.7575757503509521	75.0	85.0	94.0	99.0	107.0	114.0	117.0	121.0	122.0	125.0	131.0	133.0	134.0	136.0	136.0	138.0	141.0	141.0	143.0	144.0	144.0	144.0	145.0	146.0	147.0	147.0	147.0	147.0	147.0	147.0	147.0	147.0	147.0	147.0	147.0	148.0	148.0	148.0	148.0	148.0	148.0	149.0	150.0	150.0	150.0	151.0	152.0	152.0
76	0.7676767706871033	75.0	85.0	92.0	97.0	105.0	112.0	115.0	119.0	121.0	124.0	130.0	132.0	133.0	135.0	135.0	137.0	139.0	139.0	141.0	142.0	142.0	142.0	143.0	144.0	145.0	145.0	145.0	145.0	145.0	145.0	145.0	145.0	145.0	145.0	145.0	146.0	146.0	146.0	146.0	146.0	146.0	147.0	148.0	148.0	148.0	149.0	150.0	150.0
77	0.7777777910232544	75.0	85.0	92.0	97.0	105.0	112.0	115.0	119.0	121.0	124.0	130.0	131.0	132.0	134.0	134.0	136.0	138.0	138.0	140.0	141.0	141.0	141.0	142.0	143.0	144.0	144.0	144.0	144.0	144.0	144.0	144.0	144.0	144.0	144.0	144.0	145.0	145.0	145.0	145.0	145.0	145.0	146.0	147.0	147.0	147.0	148.0	149.0	149.0
78	0.7878788113594055	75.0	85.0	92.0	96.0	104.0	112.0	115.0	118.0	120.0	123.0	129.0	130.0	131.0	133.0	133.0	135.0	137.0	137.0	139.0	140.0	140.0	140.0	141.0	142.0	143.0	143.0	143.0	143.0	143.0	143.0	143.0	143.0	143.0	143.0	143.0	144.0	144.0	144.0	144.0	144.0	144.0	145.0	146.0	146.0	146.0	147.0	148.0	148.0
79	0.7979798316955566	75.0	85.0	92.0	96.0	104.0	112.0	115.0	118.0	120.0	123.0	129.0	130.0	131.0	133.0	133.0	135.0	137.0	137.0	139.0	140.0	140.0	140.0	140.0	141.0	142.0	142.0	142.0	142.0	142.0	142.0	142.0	142.0	142.0	142.0	142.0	143.0	143.0	143.0	143.0	143.0	143.0	143.0	144.0	144.0	144.0	145.0	146.0	146.0
80	0.808080792427063	73.0	83.0	90.0	95.0	102.0	110.0	113.0	115.0	117.0	120.0	125.0	126.0	126.0	128.0	129.0	131.0	133.0	133.0	135.0	136.0	136.0	136.0	136.0	137.0	138.0	138.0	138.0	138.0	138.0	138.0	138.0	138.0	138.0	138.0	138.0	139.0	139.0	139.0	139.0	139.0	139.0	139.0	139.0	139.0	139.0	140.0	141.0	141.0
81	0.8181818127632141	72.0	82.0	89.0	94.0	100.0	108.0	111.0	113.0	115.0	118.0	123.0	124.0	124.0	125.0	126.0	128.0	130.0	130.0	132.0	133.0	133.0	133.0	133.0	134.0	135.0	135.0	135.0	135.0	135.0	135.0	135.0	135.0	135.0	135.0	135.0	136.0	136.0	136.0	136.0	136.0	136.0	136.0	136.0	136.0	136.0	137.0	138.0	138.0
82	0.8282828330993652	72.0	81.0	88.0	93.0	99.0	106.0	110.0	112.0	114.0	117.0	122.0	122.0	122.0	123.0	124.0	126.0	128.0	129.0	131.0	132.0	132.0	132.0	132.0	132.0	133.0	133.0	133.0	133.0	133.0	133.0	133.0	133.0	133.0	133.0	133.0	134.0	134.0	134.0	134.0	134.0	134.0	134.0	134.0	134.0	134.0	135.0	136.0	136.0
83	0.8383837938308716	70.0	78.0	86.0	91.0	97.0	104.0	108.0	110.0	112.0	115.0	120.0	120.0	120.0	120.0	121.0	123.0	125.0	126.0	128.0	129.0	129.0	129.0	129.0	129.0	130.0	130.0	130.0	130.0	130.0	130.0	130.0	130.0	130.0	130.0	130.0	131.0	131.0	131.0	131.0	131.0	131.0	131.0	131.0	131.0	131.0	132.0	133.0	133.0
84	0.8484848141670227	70.0	78.0	86.0	90.0	96.0	103.0	107.0	109.0	111.0	114.0	119.0	119.0	119.0	119.0	120.0	122.0	124.0	125.0	127.0	128.0	128.0	128.0	128.0	128.0	129.0	129.0	129.0	129.0	129.0	129.0	129.0	129.0	129.0	129.0	129.0	130.0	130.0	130.0	130.0	130.0	130.0	130.0	130.0	130.0	130.0	131.0	132.0	132.0
85	0.8585858345031738	67.0	75.0	83.0	87.0	92.0	99.0	103.0	105.0	107.0	110.0	115.0	115.0	115.0	115.0	116.0	118.0	120.0	121.0	123.0	124.0	124.0	124.0	124.0	124.0	125.0	125.0	125.0	125.0	125.0	125.0	125.0	125.0	125.0	125.0	125.0	126.0	126.0	126.0	126.0	126.0	126.0	126.0	126.0	126.0	126.0	127.0	128.0	128.0
86	0.868686854839325	67.0	75.0	83.0	87.0	92.0	99.0	103.0	105.0	107.0	110.0	115.0	115.0	115.0	115.0	116.0	118.0	120.0	121.0	123.0	124.0	124.0	124.0	124.0	124.0	125.0	125.0	125.0	125.0	125.0	125.0	125.0	125.0	125.0	125.0	125.0	126.0	126.0	126.0	126.0	126.0	126.0	126.0	126.0	126.0	126.0	127.0	128.0	128.0
87	0.8787878751754761	67.0	74.0	82.0	86.0	91.0	98.0	102.0	104.0	106.0	109.0	114.0	114.0	114.0	114.0	115.0	117.0	119.0	120.0	122.0	123.0	123.0	123.0	123.0	123.0	124.0	124.0	124.0	124.0	124.0	124.0	124.0	124.0	124.0	124.0	124.0	125.0	125.0	125.0	125.0	125.0	125.0	125.0	125.0	125.0	125.0	126.0	127.0	127.0
88	0.8888888955116272	67.0	74.0	82.0	86.0	91.0	97.0	100.0	102.0	104.0	107.0	112.0	112.0	112.0	112.0	113.0	115.0	117.0	118.0	118.0	119.0	119.0	119.0	119.0	119.0	119.0	119.0	119.0	119.0	119.0	119.0	119.0	119.0	119.0	119.0	119.0	120.0	120.0	120.0	120.0	120.0	120.0	120.0	120.0	120.0	120.0	121.0	122.0	122.0
89	0.8989899158477783	66.0	73.0	80.0	85.0	90.0	95.0	98.0	100.0	102.0	105.0	110.0	110.0	110.0	110.0	111.0	112.0	114.0	115.0	115.0	116.0	116.0	116.0	116.0	116.0	116.0	116.0	116.0	116.0	116.0	116.0	116.0	116.0	116.0	116.0	116.0	117.0	117.0	117.0	117.0	117.0	117.0	117.0	117.0	117.0	117.0	118.0	119.0	119.0
90	0.9090909361839294	66.0	73.0	79.0	85.0	90.0	95.0	98.0	100.0	102.0	105.0	110.0	110.0	110.0	110.0	111.0	112.0	114.0	115.0	115.0	116.0	116.0	116.0	116.0	116.0	116.0	116.0	116.0	116.0	116.0	116.0	116.0	116.0	116.0	116.0	116.0	117.0	117.0	117.0	117.0	117.0	117.0	117.0	117.0	117.0	117.0	118.0	119.0	119.0
91	0.9191919565200806	66.0	73.0	79.0	85.0	90.0	95.0	98.0	99.0	101.0	104.0	109.0	109.0	109.0	109.0	110.0	111.0	113.0	114.0	114.0	115.0	115.0	115.0	115.0	115.0	115.0	115.0	115.0	115.0	115.0	115.0	115.0	115.0	115.0	115.0	115.0	116.0	116.0	116.0	116.0	116.0	116.0	116.0	116.0	116.0	116.0	116.0	117.0	117.0
92	0.9292929172515869	65.0	71.0	78.0	84.0	88.0	92.0	94.0	95.0	97.0	99.0	103.0	103.0	103.0	103.0	104.0	105.0	105.0	105.0	105.0	105.0	105.0	105.0	105.0	105.0	105.0	105.0	105.0	105.0	105.0	105.0	105.0	105.0	105.0	105.0	105.0	105.0	105.0	105.0	105.0	105.0	105.0	105.0	105.0	105.0	105.0	105.0	105.0	105.0
93	0.939393937587738	64.0	69.0	75.0	82.0	85.0	88.0	90.0	91.0	93.0	94.0	98.0	98.0	98.0	98.0	98.0	99.0	99.0	99.0	99.0	99.0	99.0	99.0	99.0	99.0	99.0	99.0	99.0	99.0	99.0	99.0	99.0	99.0	99.0	99.0	99.0	99.0	99.0	99.0	99.0	99.0	99.0	99.0	99.0	99.0	99.0	99.0	99.0	99.0
94	0.9494949579238892	62.0	66.0	73.0	79.0	82.0	85.0	87.0	88.0	90.0	91.0	95.0	95.0	95.0	95.0	95.0	95.0	95.0	95.0	95.0	95.0	95.0	95.0	95.0	95.0	95.0	95.0	95.0	95.0	95.0	95.0	95.0	95.0	95.0	95.0	95.0	95.0	95.0	95.0	95.0	95.0	95.0	95.0	95.0	95.0	95.0	95.0	95.0	95.0
95	0.9595959782600403	60.0	65.0	70.0	74.0	77.0	79.0	80.0	81.0	83.0	84.0	88.0	88.0	88.0	88.0	88.0	88.0	88.0	88.0	88.0	88.0	88.0	88.0	88.0	88.0	88.0	88.0	88.0	88.0	88.0	88.0	88.0	88.0	88.0	88.0	88.0	88.0	88.0	88.0	88.0	88.0	88.0	88.0	88.0	88.0	88.0	88.0	88.0	88.0
96	0.9696969985961914	58.0	63.0	69.0	73.0	76.0	78.0	79.0	80.0	82.0	83.0	85.0	85.0	85.0	85.0	85.0	85.0	85.0	85.0	85.0	85.0	85.0	85.0	85.0	85.0	85.0	85.0	85.0	85.0	85.0	85.0	85.0	85.0	85.0	85.0	85.0	85.0	85.0	85.0	85.0	85.0	85.0	85.0	85.0	85.0	85.0	85.0	85.0	85.0
97	0.9797979593276978	53.0	57.0	62.0	65.0	68.0	70.0	71.0	72.0	74.0	75.0	77.0	77.0	77.0	77.0	77.0	77.0	77.0	77.0	77.0	77.0	77.0	77.0	77.0	77.0	77.0	77.0	77.0	77.0	77.0	77.0	77.0	77.0	77.0	77.0	77.0	77.0	77.0	77.0	77.0	77.0	77.0	77.0	77.0	77.0	77.0	77.0	77.0	77.0
98	0.9898989796638489	49.0	52.0	56.0	59.0	61.0	62.0	62.0	63.0	64.0	65.0	67.0	67.0	67.0	67.0	67.0	67.0	67.0	67.0	67.0	67.0	67.0	67.0	67.0	67.0	67.0	67.0	67.0	67.0	67.0	67.0	67.0	67.0	67.0	67.0	67.0	67.0	67.0	67.0	67.0	67.0	67.0	67.0	67.0	67.0	67.0	67.0	67.0	67.0
99	1.0	0.0	0.0	0.0	0.0	0.0	0.0	0.0	0.0	0.0	0.0	0.0	0.0	0.0	0.0	0.0	0.0	0.0	0.0	0.0	0.0	0.0	0.0	0.0	0.0	0.0	0.0	0.0	0.0	0.0	0.0	0.0	0.0	0.0	0.0	0.0	0.0	0.0	0.0	0.0	0.0	0.0	0.0	0.0	0.0	0.0	0.0	0.0	0.0
[truncated: 52 more columns]
