# Supplementary material for: The hair cell analysis toolbox is a precise and fully automated pipeline for whole cochlea hair cell quantification
Source: PLoS Biol. 2023 Mar 22;21(3):e3002041. doi: 10.1371/journal.pbio.3002041 (PMC10069775; doi:10.1371/journal.pbio.3002041)
Supplement: S1 Data — A compressed folder with spreadsheets containing, in separate files, the underlying numerical data and statistical analysis for Figs 1G, 3E, 3F, 3G, 4F, 4H, 5A, 5B, 5C, 6A, 6B, S1B, S1C, S1D, S1E, S1F. (ZIP) [file pbio.3002041.s004.zip › Figure S1BCDEF/Figure S1DEF/figureS1DEF_3_true_positive.csv]

	cell_thr	nms_thr_0.0	nms_thr_0.010101010091602802	nms_thr_0.020202020183205605	nms_thr_0.03030303120613098	nms_thr_0.04040404036641121	nms_thr_0.05050504952669144	nms_thr_0.06060606241226196	nms_thr_0.07070706784725189	nms_thr_0.08080808073282242	nms_thr_0.09090909361839294	nms_thr_0.10101009905338287	nms_thr_0.1111111119389534	nms_thr_0.12121212482452393	nms_thr_0.13131313025951385	nms_thr_0.14141413569450378	nms_thr_0.1515151560306549	nms_thr_0.16161616146564484	nms_thr_0.17171716690063477	nms_thr_0.1818181872367859	nms_thr_0.19191919267177582	nms_thr_0.20202019810676575	nms_thr_0.21212121844291687	nms_thr_0.2222222238779068	nms_thr_0.23232322931289673	nms_thr_0.24242424964904785	nms_thr_0.252525269985199	nms_thr_0.2626262605190277	nms_thr_0.27272728085517883	nms_thr_0.28282830119132996	nms_thr_0.2929292917251587	nms_thr_0.3030303120613098	nms_thr_0.31313133239746094	nms_thr_0.3232323229312897	nms_thr_0.3333333432674408	nms_thr_0.34343433380126953	nms_thr_0.35353535413742065	nms_thr_0.3636363744735718	nms_thr_0.3737373650074005	nms_thr_0.38383838534355164	nms_thr_0.39393937587738037	nms_thr_0.4040403962135315	nms_thr_0.4141414165496826	nms_thr_0.42424240708351135	nms_thr_0.4343434274196625	nms_thr_0.4444444477558136	nms_thr_0.45454543828964233	nms_thr_0.46464645862579346	nms_thr_0.4747474789619446
0	0.0	1838.0	2104.0	2301.0	2444.0	2547.0	2596.0	2624.0	2644.0	2655.0	2666.0	2673.0	2679.0	2682.0	2681.0	2685.0	2688.0	2692.0	2695.0	2697.0	2698.0	2700.0	2701.0	2703.0	2704.0	2704.0	2705.0	2705.0	2705.0	2706.0	2706.0	2706.0	2706.0	2706.0	2707.0	2707.0	2707.0	2707.0	2706.0	2707.0	2708.0	2708.0	2708.0	2708.0	2708.0	2708.0	2709.0	2711.0	2712.0
1	0.010101010091602802	1838.0	2104.0	2301.0	2444.0	2547.0	2596.0	2624.0	2644.0	2655.0	2666.0	2673.0	2679.0	2682.0	2681.0	2685.0	2688.0	2692.0	2695.0	2697.0	2698.0	2700.0	2701.0	2703.0	2704.0	2704.0	2705.0	2705.0	2705.0	2706.0	2706.0	2706.0	2706.0	2706.0	2707.0	2707.0	2707.0	2707.0	2706.0	2707.0	2708.0	2708.0	2708.0	2708.0	2708.0	2708.0	2709.0	2711.0	2712.0
2	0.020202020183205605	1838.0	2104.0	2301.0	2444.0	2547.0	2596.0	2624.0	2644.0	2655.0	2666.0	2673.0	2679.0	2682.0	2681.0	2685.0	2688.0	2692.0	2695.0	2697.0	2698.0	2700.0	2701.0	2703.0	2704.0	2704.0	2705.0	2705.0	2705.0	2706.0	2706.0	2706.0	2706.0	2706.0	2707.0	2707.0	2707.0	2707.0	2706.0	2707.0	2708.0	2708.0	2708.0	2708.0	2708.0	2708.0	2709.0	2711.0	2712.0
3	0.03030303120613098	1838.0	2104.0	2301.0	2444.0	2547.0	2596.0	2624.0	2644.0	2655.0	2666.0	2673.0	2679.0	2682.0	2681.0	2685.0	2688.0	2692.0	2695.0	2697.0	2698.0	2700.0	2701.0	2703.0	2704.0	2704.0	2705.0	2705.0	2705.0	2706.0	2706.0	2706.0	2706.0	2706.0	2707.0	2707.0	2707.0	2707.0	2706.0	2707.0	2708.0	2708.0	2708.0	2708.0	2708.0	2708.0	2709.0	2711.0	2712.0
4	0.04040404036641121	1838.0	2104.0	2301.0	2444.0	2547.0	2596.0	2624.0	2644.0	2655.0	2666.0	2673.0	2679.0	2682.0	2681.0	2685.0	2688.0	2692.0	2695.0	2697.0	2698.0	2700.0	2701.0	2703.0	2704.0	2704.0	2705.0	2705.0	2705.0	2706.0	2706.0	2706.0	2706.0	2706.0	2707.0	2707.0	2707.0	2707.0	2706.0	2707.0	2708.0	2708.0	2708.0	2708.0	2708.0	2708.0	2709.0	2711.0	2712.0
5	0.05050504952669144	1838.0	2104.0	2301.0	2444.0	2547.0	2596.0	2624.0	2644.0	2655.0	2666.0	2673.0	2679.0	2682.0	2681.0	2685.0	2688.0	2692.0	2695.0	2697.0	2698.0	2700.0	2701.0	2703.0	2704.0	2704.0	2705.0	2705.0	2705.0	2706.0	2706.0	2706.0	2706.0	2706.0	2707.0	2707.0	2707.0	2707.0	2706.0	2707.0	2708.0	2708.0	2708.0	2708.0	2708.0	2708.0	2709.0	2711.0	2712.0
6	0.06060606241226196	1835.0	2102.0	2300.0	2442.0	2545.0	2594.0	2622.0	2641.0	2654.0	2666.0	2673.0	2679.0	2682.0	2681.0	2685.0	2688.0	2692.0	2695.0	2697.0	2697.0	2699.0	2700.0	2702.0	2703.0	2703.0	2705.0	2705.0	2705.0	2706.0	2706.0	2706.0	2706.0	2706.0	2707.0	2707.0	2707.0	2707.0	2706.0	2707.0	2708.0	2708.0	2708.0	2708.0	2708.0	2708.0	2708.0	2710.0	2711.0
7	0.07070706784725189	1835.0	2102.0	2300.0	2442.0	2545.0	2594.0	2622.0	2640.0	2652.0	2664.0	2671.0	2678.0	2681.0	2681.0	2685.0	2688.0	2692.0	2695.0	2697.0	2697.0	2699.0	2700.0	2702.0	2703.0	2703.0	2705.0	2705.0	2705.0	2706.0	2706.0	2706.0	2706.0	2706.0	2707.0	2707.0	2707.0	2707.0	2706.0	2707.0	2708.0	2708.0	2708.0	2708.0	2708.0	2708.0	2708.0	2708.0	2710.0
8	0.08080808073282242	1833.0	2100.0	2298.0	2441.0	2544.0	2594.0	2622.0	2640.0	2652.0	2663.0	2670.0	2677.0	2680.0	2680.0	2684.0	2687.0	2691.0	2694.0	2696.0	2696.0	2698.0	2699.0	2701.0	2702.0	2702.0	2704.0	2704.0	2704.0	2705.0	2705.0	2705.0	2705.0	2705.0	2706.0	2706.0	2707.0	2707.0	2706.0	2707.0	2708.0	2708.0	2708.0	2708.0	2708.0	2708.0	2708.0	2708.0	2710.0
9	0.09090909361839294	1832.0	2100.0	2298.0	2440.0	2543.0	2594.0	2622.0	2640.0	2652.0	2663.0	2670.0	2677.0	2680.0	2680.0	2684.0	2687.0	2691.0	2694.0	2696.0	2696.0	2698.0	2699.0	2701.0	2702.0	2702.0	2704.0	2704.0	2704.0	2705.0	2705.0	2705.0	2705.0	2705.0	2706.0	2706.0	2707.0	2707.0	2706.0	2707.0	2708.0	2708.0	2708.0	2708.0	2708.0	2708.0	2708.0	2708.0	2710.0
10	0.10101009905338287	1830.0	2100.0	2297.0	2440.0	2543.0	2594.0	2622.0	2640.0	2652.0	2663.0	2669.0	2676.0	2680.0	2680.0	2684.0	2686.0	2690.0	2693.0	2696.0	2696.0	2698.0	2699.0	2701.0	2702.0	2702.0	2704.0	2704.0	2704.0	2705.0	2705.0	2705.0	2705.0	2705.0	2706.0	2706.0	2707.0	2707.0	2706.0	2707.0	2708.0	2708.0	2708.0	2708.0	2708.0	2708.0	2708.0	2708.0	2710.0
11	0.1111111119389534	1829.0	2098.0	2295.0	2438.0	2542.0	2593.0	2621.0	2639.0	2651.0	2662.0	2668.0	2675.0	2679.0	2679.0	2683.0	2685.0	2689.0	2692.0	2695.0	2695.0	2697.0	2698.0	2700.0	2701.0	2701.0	2703.0	2703.0	2703.0	2704.0	2704.0	2704.0	2704.0	2704.0	2705.0	2705.0	2706.0	2706.0	2705.0	2706.0	2707.0	2707.0	2707.0	2707.0	2707.0	2707.0	2707.0	2707.0	2709.0
12	0.12121212482452393	1828.0	2098.0	2293.0	2437.0	2541.0	2593.0	2621.0	2639.0	2651.0	2662.0	2668.0	2675.0	2679.0	2679.0	2683.0	2685.0	2689.0	2692.0	2695.0	2695.0	2697.0	2698.0	2700.0	2701.0	2701.0	2703.0	2703.0	2703.0	2704.0	2704.0	2704.0	2704.0	2704.0	2705.0	2705.0	2706.0	2706.0	2705.0	2706.0	2707.0	2707.0	2707.0	2707.0	2707.0	2707.0	2707.0	2707.0	2709.0
13	0.13131313025951385	1827.0	2098.0	2292.0	2436.0	2539.0	2592.0	2619.0	2637.0	2650.0	2661.0	2667.0	2674.0	2678.0	2679.0	2683.0	2685.0	2689.0	2692.0	2695.0	2695.0	2697.0	2698.0	2700.0	2701.0	2701.0	2702.0	2702.0	2702.0	2703.0	2703.0	2703.0	2703.0	2703.0	2704.0	2704.0	2705.0	2705.0	2704.0	2705.0	2706.0	2706.0	2706.0	2706.0	2706.0	2706.0	2706.0	2706.0	2708.0
14	0.14141413569450378	1826.0	2097.0	2292.0	2436.0	2539.0	2592.0	2619.0	2637.0	2650.0	2661.0	2667.0	2674.0	2678.0	2679.0	2683.0	2685.0	2689.0	2692.0	2695.0	2695.0	2697.0	2697.0	2699.0	2700.0	2700.0	2701.0	2701.0	2701.0	2702.0	2702.0	2702.0	2702.0	2702.0	2703.0	2703.0	2704.0	2704.0	2703.0	2704.0	2705.0	2706.0	2706.0	2706.0	2706.0	2706.0	2706.0	2706.0	2708.0
15	0.1515151560306549	1826.0	2097.0	2292.0	2436.0	2539.0	2592.0	2619.0	2637.0	2649.0	2660.0	2666.0	2674.0	2678.0	2679.0	2683.0	2685.0	2689.0	2692.0	2695.0	2695.0	2697.0	2697.0	2699.0	2700.0	2700.0	2701.0	2701.0	2701.0	2702.0	2702.0	2702.0	2702.0	2702.0	2703.0	2703.0	2704.0	2704.0	2703.0	2704.0	2705.0	2706.0	2706.0	2706.0	2706.0	2706.0	2706.0	2706.0	2708.0
16	0.16161616146564484	1825.0	2096.0	2292.0	2436.0	2539.0	2592.0	2619.0	2637.0	2649.0	2660.0	2666.0	2674.0	2678.0	2679.0	2683.0	2685.0	2689.0	2692.0	2695.0	2695.0	2697.0	2697.0	2699.0	2700.0	2700.0	2701.0	2701.0	2701.0	2702.0	2702.0	2702.0	2702.0	2702.0	2703.0	2703.0	2704.0	2704.0	2703.0	2704.0	2705.0	2706.0	2706.0	2706.0	2706.0	2706.0	2706.0	2706.0	2708.0
17	0.17171716690063477	1825.0	2096.0	2292.0	2436.0	2539.0	2592.0	2619.0	2637.0	2649.0	2660.0	2666.0	2674.0	2678.0	2679.0	2683.0	2685.0	2689.0	2692.0	2695.0	2695.0	2697.0	2697.0	2699.0	2700.0	2700.0	2701.0	2701.0	2701.0	2702.0	2702.0	2702.0	2702.0	2702.0	2703.0	2703.0	2704.0	2704.0	2703.0	2704.0	2705.0	2706.0	2706.0	2706.0	2706.0	2706.0	2706.0	2706.0	2708.0
18	0.1818181872367859	1825.0	2096.0	2292.0	2436.0	2539.0	2592.0	2619.0	2637.0	2649.0	2660.0	2666.0	2674.0	2678.0	2679.0	2683.0	2685.0	2689.0	2692.0	2695.0	2695.0	2697.0	2697.0	2699.0	2700.0	2700.0	2701.0	2701.0	2701.0	2702.0	2702.0	2702.0	2702.0	2702.0	2703.0	2703.0	2704.0	2704.0	2703.0	2704.0	2705.0	2706.0	2706.0	2706.0	2706.0	2706.0	2706.0	2706.0	2708.0
19	0.19191919267177582	1824.0	2095.0	2292.0	2436.0	2539.0	2592.0	2618.0	2636.0	2648.0	2659.0	2665.0	2673.0	2677.0	2678.0	2683.0	2685.0	2689.0	2692.0	2695.0	2695.0	2697.0	2697.0	2699.0	2700.0	2700.0	2701.0	2701.0	2701.0	2702.0	2702.0	2702.0	2702.0	2702.0	2703.0	2703.0	2704.0	2704.0	2703.0	2704.0	2705.0	2706.0	2706.0	2706.0	2706.0	2706.0	2706.0	2706.0	2708.0
20	0.20202019810676575	1824.0	2095.0	2292.0	2436.0	2539.0	2592.0	2618.0	2636.0	2648.0	2659.0	2664.0	2672.0	2676.0	2678.0	2683.0	2685.0	2689.0	2692.0	2695.0	2695.0	2697.0	2697.0	2699.0	2700.0	2700.0	2701.0	2701.0	2701.0	2702.0	2702.0	2702.0	2702.0	2702.0	2703.0	2703.0	2704.0	2704.0	2703.0	2704.0	2705.0	2706.0	2706.0	2706.0	2706.0	2706.0	2706.0	2706.0	2707.0
21	0.21212121844291687	1824.0	2095.0	2292.0	2436.0	2539.0	2592.0	2618.0	2636.0	2648.0	2659.0	2664.0	2672.0	2676.0	2678.0	2683.0	2685.0	2689.0	2691.0	2694.0	2694.0	2696.0	2696.0	2698.0	2699.0	2699.0	2700.0	2700.0	2700.0	2701.0	2701.0	2701.0	2701.0	2701.0	2702.0	2702.0	2703.0	2703.0	2702.0	2703.0	2704.0	2705.0	2705.0	2705.0	2705.0	2705.0	2705.0	2705.0	2706.0
22	0.2222222238779068	1824.0	2095.0	2291.0	2435.0	2539.0	2592.0	2618.0	2636.0	2648.0	2658.0	2663.0	2671.0	2675.0	2677.0	2682.0	2684.0	2688.0	2690.0	2693.0	2693.0	2695.0	2695.0	2697.0	2698.0	2698.0	2699.0	2699.0	2699.0	2700.0	2700.0	2700.0	2700.0	2700.0	2701.0	2701.0	2702.0	2702.0	2701.0	2702.0	2703.0	2704.0	2704.0	2704.0	2704.0	2704.0	2704.0	2704.0	2705.0
23	0.23232322931289673	1824.0	2095.0	2291.0	2435.0	2539.0	2592.0	2618.0	2636.0	2648.0	2658.0	2663.0	2671.0	2675.0	2677.0	2682.0	2684.0	2688.0	2690.0	2693.0	2693.0	2695.0	2695.0	2697.0	2698.0	2698.0	2699.0	2699.0	2699.0	2700.0	2700.0	2700.0	2700.0	2700.0	2701.0	2701.0	2702.0	2702.0	2701.0	2702.0	2703.0	2704.0	2704.0	2704.0	2704.0	2704.0	2704.0	2704.0	2705.0
24	0.24242424964904785	1821.0	2093.0	2291.0	2435.0	2539.0	2592.0	2618.0	2636.0	2648.0	2658.0	2663.0	2671.0	2675.0	2677.0	2682.0	2684.0	2688.0	2690.0	2693.0	2693.0	2695.0	2695.0	2697.0	2698.0	2698.0	2699.0	2699.0	2699.0	2700.0	2700.0	2700.0	2700.0	2700.0	2701.0	2701.0	2702.0	2702.0	2701.0	2702.0	2703.0	2704.0	2704.0	2704.0	2704.0	2704.0	2704.0	2704.0	2704.0
25	0.252525269985199	1820.0	2092.0	2289.0	2433.0	2536.0	2589.0	2616.0	2635.0	2647.0	2657.0	2662.0	2671.0	2675.0	2677.0	2682.0	2684.0	2688.0	2690.0	2693.0	2693.0	2695.0	2695.0	2697.0	2698.0	2698.0	2699.0	2699.0	2699.0	2700.0	2700.0	2700.0	2700.0	2700.0	2701.0	2701.0	2702.0	2702.0	2701.0	2702.0	2703.0	2704.0	2704.0	2704.0	2704.0	2704.0	2704.0	2704.0	2704.0
26	0.2626262605190277	1820.0	2091.0	2288.0	2431.0	2535.0	2588.0	2615.0	2634.0	2646.0	2656.0	2661.0	2670.0	2674.0	2676.0	2681.0	2683.0	2687.0	2689.0	2692.0	2692.0	2694.0	2694.0	2696.0	2697.0	2697.0	2698.0	2698.0	2698.0	2699.0	2699.0	2699.0	2699.0	2699.0	2700.0	2700.0	2701.0	2701.0	2700.0	2701.0	2702.0	2703.0	2703.0	2703.0	2703.0	2703.0	2703.0	2703.0	2703.0
27	0.27272728085517883	1820.0	2091.0	2288.0	2431.0	2535.0	2588.0	2615.0	2634.0	2646.0	2656.0	2661.0	2670.0	2674.0	2676.0	2681.0	2683.0	2687.0	2689.0	2692.0	2692.0	2694.0	2694.0	2696.0	2697.0	2697.0	2697.0	2697.0	2697.0	2698.0	2698.0	2698.0	2698.0	2698.0	2699.0	2699.0	2700.0	2700.0	2699.0	2700.0	2701.0	2702.0	2702.0	2702.0	2702.0	2702.0	2702.0	2702.0	2702.0
28	0.28282830119132996	1819.0	2089.0	2286.0	2431.0	2534.0	2587.0	2614.0	2633.0	2645.0	2655.0	2660.0	2669.0	2673.0	2675.0	2680.0	2682.0	2686.0	2688.0	2691.0	2691.0	2693.0	2693.0	2695.0	2696.0	2696.0	2696.0	2696.0	2696.0	2697.0	2697.0	2697.0	2697.0	2697.0	2698.0	2698.0	2699.0	2699.0	2698.0	2699.0	2700.0	2701.0	2701.0	2701.0	2701.0	2701.0	2701.0	2701.0	2701.0
29	0.2929292917251587	1819.0	2089.0	2286.0	2431.0	2534.0	2587.0	2614.0	2633.0	2645.0	2655.0	2660.0	2669.0	2673.0	2675.0	2680.0	2682.0	2686.0	2688.0	2691.0	2691.0	2693.0	2693.0	2695.0	2696.0	2696.0	2696.0	2696.0	2696.0	2697.0	2697.0	2697.0	2697.0	2697.0	2698.0	2698.0	2699.0	2699.0	2698.0	2699.0	2700.0	2701.0	2701.0	2701.0	2701.0	2701.0	2701.0	2701.0	2701.0
30	0.3030303120613098	1819.0	2089.0	2284.0	2429.0	2532.0	2586.0	2613.0	2632.0	2644.0	2654.0	2659.0	2668.0	2672.0	2674.0	2679.0	2681.0	2685.0	2687.0	2690.0	2690.0	2692.0	2692.0	2694.0	2695.0	2695.0	2695.0	2695.0	2695.0	2696.0	2696.0	2696.0	2696.0	2696.0	2697.0	2697.0	2698.0	2698.0	2697.0	2698.0	2699.0	2700.0	2700.0	2700.0	2700.0	2700.0	2700.0	2700.0	2700.0
31	0.31313133239746094	1818.0	2086.0	2283.0	2429.0	2532.0	2586.0	2612.0	2631.0	2643.0	2653.0	2659.0	2668.0	2672.0	2674.0	2679.0	2681.0	2685.0	2687.0	2690.0	2690.0	2692.0	2692.0	2694.0	2695.0	2695.0	2695.0	2695.0	2695.0	2696.0	2696.0	2696.0	2696.0	2696.0	2697.0	2697.0	2698.0	2698.0	2697.0	2698.0	2699.0	2700.0	2700.0	2700.0	2700.0	2700.0	2700.0	2700.0	2700.0
32	0.3232323229312897	1818.0	2086.0	2283.0	2429.0	2532.0	2586.0	2612.0	2631.0	2643.0	2653.0	2659.0	2668.0	2672.0	2674.0	2679.0	2681.0	2685.0	2687.0	2690.0	2690.0	2692.0	2692.0	2694.0	2694.0	2694.0	2694.0	2694.0	2694.0	2695.0	2695.0	2695.0	2695.0	2695.0	2696.0	2696.0	2697.0	2697.0	2697.0	2698.0	2699.0	2700.0	2700.0	2700.0	2700.0	2700.0	2700.0	2700.0	2700.0
33	0.3333333432674408	1817.0	2085.0	2283.0	2429.0	2532.0	2586.0	2612.0	2631.0	2642.0	2652.0	2659.0	2668.0	2672.0	2674.0	2679.0	2681.0	2685.0	2687.0	2690.0	2690.0	2692.0	2692.0	2694.0	2694.0	2694.0	2694.0	2694.0	2694.0	2695.0	2695.0	2695.0	2695.0	2695.0	2696.0	2696.0	2697.0	2697.0	2697.0	2698.0	2699.0	2700.0	2700.0	2700.0	2700.0	2700.0	2700.0	2700.0	2700.0
34	0.34343433380126953	1817.0	2085.0	2283.0	2429.0	2532.0	2586.0	2612.0	2631.0	2642.0	2652.0	2659.0	2668.0	2672.0	2674.0	2679.0	2681.0	2685.0	2687.0	2690.0	2690.0	2692.0	2692.0	2694.0	2694.0	2694.0	2694.0	2694.0	2694.0	2695.0	2695.0	2695.0	2695.0	2695.0	2696.0	2696.0	2697.0	2697.0	2697.0	2698.0	2699.0	2700.0	2700.0	2700.0	2700.0	2700.0	2700.0	2700.0	2700.0
35	0.35353535413742065	1817.0	2085.0	2283.0	2429.0	2532.0	2586.0	2612.0	2631.0	2641.0	2651.0	2659.0	2668.0	2672.0	2674.0	2679.0	2681.0	2685.0	2687.0	2690.0	2690.0	2692.0	2692.0	2694.0	2694.0	2694.0	2694.0	2694.0	2694.0	2695.0	2695.0	2695.0	2695.0	2695.0	2696.0	2696.0	2697.0	2697.0	2697.0	2698.0	2699.0	2700.0	2700.0	2700.0	2700.0	2700.0	2700.0	2700.0	2700.0
36	0.3636363744735718	1816.0	2084.0	2282.0	2428.0	2532.0	2586.0	2612.0	2631.0	2641.0	2651.0	2659.0	2668.0	2672.0	2674.0	2679.0	2681.0	2685.0	2687.0	2690.0	2690.0	2692.0	2692.0	2694.0	2694.0	2694.0	2694.0	2694.0	2694.0	2695.0	2695.0	2695.0	2695.0	2695.0	2696.0	2696.0	2697.0	2697.0	2697.0	2698.0	2699.0	2700.0	2700.0	2700.0	2700.0	2700.0	2700.0	2700.0	2700.0
37	0.3737373650074005	1816.0	2083.0	2281.0	2428.0	2532.0	2586.0	2612.0	2631.0	2641.0	2650.0	2658.0	2667.0	2671.0	2673.0	2678.0	2680.0	2685.0	2687.0	2690.0	2690.0	2692.0	2692.0	2694.0	2694.0	2694.0	2694.0	2694.0	2694.0	2695.0	2695.0	2695.0	2695.0	2695.0	2696.0	2696.0	2697.0	2697.0	2697.0	2698.0	2699.0	2700.0	2700.0	2700.0	2700.0	2700.0	2700.0	2700.0	2700.0
38	0.38383838534355164	1816.0	2083.0	2281.0	2427.0	2531.0	2585.0	2611.0	2630.0	2640.0	2649.0	2657.0	2666.0	2670.0	2672.0	2677.0	2679.0	2685.0	2687.0	2690.0	2690.0	2692.0	2692.0	2694.0	2694.0	2694.0	2694.0	2694.0	2694.0	2695.0	2695.0	2695.0	2695.0	2695.0	2696.0	2696.0	2697.0	2697.0	2697.0	2698.0	2699.0	2700.0	2700.0	2700.0	2700.0	2700.0	2700.0	2700.0	2700.0
39	0.39393937587738037	1816.0	2083.0	2281.0	2427.0	2531.0	2585.0	2611.0	2630.0	2640.0	2649.0	2657.0	2666.0	2670.0	2672.0	2677.0	2679.0	2685.0	2687.0	2690.0	2690.0	2692.0	2692.0	2694.0	2694.0	2694.0	2694.0	2694.0	2694.0	2695.0	2695.0	2695.0	2695.0	2695.0	2696.0	2696.0	2697.0	2697.0	2697.0	2698.0	2699.0	2700.0	2700.0	2700.0	2700.0	2700.0	2700.0	2700.0	2700.0
40	0.4040403962135315	1816.0	2082.0	2281.0	2427.0	2531.0	2585.0	2611.0	2630.0	2640.0	2649.0	2657.0	2666.0	2670.0	2672.0	2677.0	2679.0	2685.0	2687.0	2690.0	2690.0	2692.0	2692.0	2694.0	2694.0	2694.0	2694.0	2694.0	2694.0	2695.0	2695.0	2695.0	2695.0	2695.0	2696.0	2696.0	2697.0	2697.0	2697.0	2698.0	2699.0	2700.0	2700.0	2700.0	2700.0	2700.0	2700.0	2700.0	2700.0
41	0.4141414165496826	1816.0	2082.0	2281.0	2427.0	2531.0	2585.0	2611.0	2630.0	2640.0	2649.0	2657.0	2666.0	2670.0	2672.0	2677.0	2679.0	2685.0	2687.0	2690.0	2690.0	2692.0	2692.0	2694.0	2694.0	2694.0	2694.0	2694.0	2694.0	2695.0	2695.0	2695.0	2695.0	2695.0	2696.0	2696.0	2697.0	2697.0	2697.0	2698.0	2699.0	2700.0	2700.0	2700.0	2700.0	2700.0	2700.0	2700.0	2700.0
42	0.42424240708351135	1816.0	2082.0	2281.0	2427.0	2531.0	2585.0	2611.0	2630.0	2640.0	2649.0	2657.0	2666.0	2670.0	2672.0	2677.0	2679.0	2685.0	2687.0	2690.0	2690.0	2692.0	2692.0	2694.0	2694.0	2694.0	2694.0	2694.0	2694.0	2695.0	2695.0	2695.0	2695.0	2695.0	2696.0	2696.0	2697.0	2697.0	2697.0	2698.0	2699.0	2700.0	2700.0	2700.0	2700.0	2700.0	2700.0	2700.0	2700.0
43	0.4343434274196625	1816.0	2082.0	2281.0	2427.0	2531.0	2585.0	2611.0	2630.0	2640.0	2649.0	2657.0	2666.0	2670.0	2672.0	2677.0	2679.0	2685.0	2687.0	2690.0	2690.0	2692.0	2692.0	2694.0	2694.0	2694.0	2694.0	2694.0	2694.0	2695.0	2695.0	2695.0	2695.0	2695.0	2696.0	2696.0	2697.0	2697.0	2697.0	2698.0	2699.0	2700.0	2700.0	2700.0	2700.0	2700.0	2700.0	2700.0	2700.0
44	0.4444444477558136	1815.0	2081.0	2280.0	2426.0	2530.0	2584.0	2610.0	2629.0	2639.0	2648.0	2656.0	2665.0	2669.0	2671.0	2676.0	2678.0	2684.0	2686.0	2689.0	2689.0	2691.0	2691.0	2693.0	2693.0	2693.0	2693.0	2693.0	2693.0	2694.0	2694.0	2694.0	2694.0	2694.0	2695.0	2695.0	2696.0	2696.0	2696.0	2697.0	2698.0	2699.0	2699.0	2699.0	2699.0	2699.0	2699.0	2699.0	2699.0
45	0.45454543828964233	1815.0	2081.0	2280.0	2426.0	2530.0	2584.0	2609.0	2628.0	2638.0	2647.0	2655.0	2664.0	2668.0	2670.0	2675.0	2677.0	2683.0	2685.0	2688.0	2688.0	2690.0	2690.0	2692.0	2692.0	2692.0	2692.0	2692.0	2692.0	2693.0	2693.0	2693.0	2693.0	2693.0	2694.0	2694.0	2695.0	2695.0	2695.0	2696.0	2697.0	2698.0	2698.0	2698.0	2698.0	2698.0	2698.0	2698.0	2698.0
46	0.46464645862579346	1813.0	2081.0	2280.0	2426.0	2530.0	2584.0	2609.0	2628.0	2638.0	2647.0	2655.0	2664.0	2668.0	2670.0	2675.0	2677.0	2683.0	2685.0	2688.0	2688.0	2690.0	2690.0	2692.0	2692.0	2692.0	2692.0	2692.0	2692.0	2693.0	2693.0	2693.0	2693.0	2693.0	2694.0	2694.0	2695.0	2695.0	2695.0	2696.0	2697.0	2698.0	2698.0	2698.0	2698.0	2698.0	2698.0	2698.0	2698.0
47	0.4747474789619446	1813.0	2081.0	2280.0	2426.0	2530.0	2584.0	2609.0	2628.0	2638.0	2647.0	2655.0	2664.0	2668.0	2670.0	2675.0	2677.0	2683.0	2685.0	2688.0	2688.0	2690.0	2690.0	2692.0	2692.0	2692.0	2692.0	2692.0	2692.0	2693.0	2693.0	2693.0	2693.0	2693.0	2694.0	2694.0	2695.0	2695.0	2695.0	2696.0	2697.0	2698.0	2698.0	2698.0	2698.0	2698.0	2698.0	2698.0	2698.0
48	0.4848484992980957	1812.0	2081.0	2280.0	2426.0	2530.0	2584.0	2609.0	2628.0	2638.0	2647.0	2655.0	2664.0	2668.0	2670.0	2675.0	2677.0	2683.0	2685.0	2688.0	2688.0	2690.0	2690.0	2692.0	2692.0	2692.0	2692.0	2692.0	2692.0	2693.0	2693.0	2693.0	2693.0	2693.0	2694.0	2694.0	2695.0	2695.0	2695.0	2696.0	2697.0	2698.0	2698.0	2698.0	2698.0	2698.0	2698.0	2698.0	2698.0
49	0.4949495196342468	1812.0	2081.0	2280.0	2425.0	2529.0	2584.0	2609.0	2628.0	2638.0	2647.0	2655.0	2664.0	2668.0	2670.0	2675.0	2677.0	2683.0	2685.0	2688.0	2688.0	2690.0	2690.0	2692.0	2692.0	2692.0	2692.0	2692.0	2692.0	2693.0	2693.0	2693.0	2693.0	2693.0	2694.0	2694.0	2695.0	2695.0	2695.0	2696.0	2696.0	2697.0	2697.0	2697.0	2697.0	2697.0	2697.0	2697.0	2697.0
50	0.505050539970398	1812.0	2081.0	2280.0	2425.0	2529.0	2584.0	2609.0	2628.0	2638.0	2647.0	2655.0	2664.0	2668.0	2670.0	2675.0	2677.0	2683.0	2685.0	2688.0	2688.0	2690.0	2690.0	2692.0	2692.0	2692.0	2692.0	2692.0	2692.0	2693.0	2693.0	2693.0	2693.0	2693.0	2694.0	2694.0	2695.0	2695.0	2695.0	2696.0	2696.0	2697.0	2697.0	2697.0	2697.0	2697.0	2697.0	2697.0	2697.0
51	0.5151515007019043	1812.0	2081.0	2280.0	2425.0	2529.0	2584.0	2609.0	2628.0	2638.0	2647.0	2655.0	2664.0	2668.0	2670.0	2675.0	2677.0	2683.0	2685.0	2688.0	2688.0	2690.0	2690.0	2692.0	2692.0	2692.0	2692.0	2692.0	2692.0	2693.0	2693.0	2693.0	2693.0	2693.0	2694.0	2694.0	2695.0	2695.0	2695.0	2696.0	2696.0	2697.0	2697.0	2697.0	2697.0	2697.0	2697.0	2697.0	2697.0
52	0.5252525210380554	1812.0	2081.0	2279.0	2425.0	2529.0	2584.0	2609.0	2628.0	2638.0	2647.0	2655.0	2664.0	2668.0	2670.0	2675.0	2677.0	2683.0	2684.0	2687.0	2687.0	2689.0	2689.0	2691.0	2691.0	2691.0	2691.0	2691.0	2691.0	2692.0	2692.0	2692.0	2692.0	2692.0	2693.0	2693.0	2694.0	2694.0	2694.0	2695.0	2695.0	2696.0	2696.0	2696.0	2696.0	2696.0	2696.0	2696.0	2696.0
53	0.5353535413742065	1811.0	2081.0	2279.0	2425.0	2529.0	2584.0	2609.0	2628.0	2638.0	2647.0	2655.0	2664.0	2668.0	2670.0	2675.0	2677.0	2683.0	2684.0	2687.0	2687.0	2689.0	2689.0	2691.0	2691.0	2691.0	2691.0	2691.0	2691.0	2692.0	2692.0	2692.0	2692.0	2692.0	2693.0	2693.0	2694.0	2694.0	2694.0	2695.0	2695.0	2696.0	2696.0	2696.0	2696.0	2696.0	2696.0	2696.0	2696.0
54	0.5454545617103577	1809.0	2080.0	2278.0	2424.0	2528.0	2583.0	2608.0	2627.0	2637.0	2646.0	2654.0	2663.0	2667.0	2669.0	2674.0	2676.0	2682.0	2683.0	2686.0	2686.0	2688.0	2688.0	2690.0	2690.0	2690.0	2690.0	2690.0	2690.0	2691.0	2691.0	2691.0	2691.0	2691.0	2692.0	2692.0	2693.0	2693.0	2693.0	2694.0	2694.0	2695.0	2695.0	2695.0	2695.0	2695.0	2695.0	2695.0	2695.0
55	0.5555555820465088	1809.0	2080.0	2278.0	2423.0	2528.0	2583.0	2608.0	2627.0	2637.0	2646.0	2654.0	2663.0	2667.0	2669.0	2674.0	2676.0	2681.0	2682.0	2685.0	2685.0	2687.0	2687.0	2689.0	2689.0	2689.0	2689.0	2689.0	2689.0	2690.0	2690.0	2690.0	2690.0	2690.0	2691.0	2691.0	2692.0	2692.0	2692.0	2693.0	2693.0	2694.0	2694.0	2694.0	2694.0	2694.0	2694.0	2694.0	2694.0
56	0.5656565427780151	1806.0	2077.0	2276.0	2421.0	2526.0	2581.0	2606.0	2625.0	2635.0	2644.0	2651.0	2660.0	2664.0	2666.0	2671.0	2673.0	2678.0	2679.0	2682.0	2682.0	2684.0	2684.0	2686.0	2686.0	2686.0	2686.0	2686.0	2686.0	2687.0	2687.0	2687.0	2687.0	2687.0	2688.0	2688.0	2689.0	2689.0	2689.0	2690.0	2690.0	2691.0	2691.0	2691.0	2691.0	2691.0	2691.0	2691.0	2691.0
57	0.5757575631141663	1806.0	2076.0	2275.0	2420.0	2525.0	2580.0	2605.0	2624.0	2634.0	2643.0	2650.0	2659.0	2663.0	2665.0	2670.0	2672.0	2677.0	2678.0	2681.0	2681.0	2683.0	2683.0	2685.0	2685.0	2685.0	2685.0	2685.0	2685.0	2686.0	2686.0	2686.0	2686.0	2686.0	2687.0	2687.0	2688.0	2688.0	2688.0	2689.0	2689.0	2690.0	2690.0	2690.0	2690.0	2690.0	2690.0	2690.0	2690.0
58	0.5858585834503174	1803.0	2074.0	2274.0	2419.0	2524.0	2580.0	2605.0	2624.0	2634.0	2643.0	2650.0	2659.0	2663.0	2665.0	2670.0	2672.0	2677.0	2678.0	2681.0	2681.0	2683.0	2683.0	2685.0	2685.0	2685.0	2685.0	2685.0	2685.0	2686.0	2686.0	2686.0	2686.0	2686.0	2687.0	2687.0	2688.0	2688.0	2688.0	2689.0	2689.0	2690.0	2690.0	2690.0	2690.0	2690.0	2690.0	2690.0	2690.0
59	0.5959595441818237	1800.0	2070.0	2270.0	2416.0	2521.0	2577.0	2602.0	2621.0	2631.0	2640.0	2647.0	2656.0	2660.0	2662.0	2667.0	2669.0	2674.0	2675.0	2678.0	2678.0	2680.0	2680.0	2682.0	2682.0	2682.0	2682.0	2682.0	2682.0	2683.0	2683.0	2683.0	2683.0	2683.0	2684.0	2684.0	2685.0	2685.0	2685.0	2686.0	2686.0	2687.0	2687.0	2687.0	2687.0	2687.0	2687.0	2687.0	2687.0
60	0.6060605645179749	1798.0	2068.0	2270.0	2416.0	2521.0	2577.0	2602.0	2621.0	2631.0	2640.0	2647.0	2656.0	2660.0	2662.0	2667.0	2669.0	2674.0	2675.0	2678.0	2678.0	2680.0	2680.0	2682.0	2682.0	2682.0	2682.0	2682.0	2682.0	2683.0	2683.0	2683.0	2683.0	2683.0	2684.0	2684.0	2685.0	2685.0	2685.0	2686.0	2686.0	2687.0	2687.0	2687.0	2687.0	2687.0	2687.0	2687.0	2687.0
61	0.616161584854126	1797.0	2067.0	2269.0	2415.0	2520.0	2576.0	2601.0	2620.0	2630.0	2639.0	2646.0	2655.0	2657.0	2659.0	2664.0	2666.0	2671.0	2672.0	2675.0	2675.0	2677.0	2677.0	2679.0	2679.0	2679.0	2679.0	2679.0	2679.0	2680.0	2680.0	2680.0	2680.0	2680.0	2681.0	2681.0	2682.0	2682.0	2682.0	2683.0	2683.0	2684.0	2684.0	2684.0	2684.0	2684.0	2684.0	2684.0	2684.0
62	0.6262626051902771	1795.0	2066.0	2267.0	2414.0	2520.0	2576.0	2601.0	2620.0	2630.0	2639.0	2646.0	2655.0	2657.0	2659.0	2664.0	2666.0	2671.0	2672.0	2675.0	2675.0	2677.0	2677.0	2679.0	2679.0	2679.0	2679.0	2679.0	2679.0	2680.0	2680.0	2680.0	2680.0	2680.0	2681.0	2681.0	2682.0	2682.0	2682.0	2683.0	2683.0	2684.0	2684.0	2684.0	2684.0	2684.0	2684.0	2684.0	2684.0
63	0.6363636255264282	1794.0	2065.0	2266.0	2413.0	2519.0	2575.0	2600.0	2619.0	2629.0	2638.0	2645.0	2654.0	2656.0	2658.0	2663.0	2665.0	2670.0	2671.0	2674.0	2674.0	2676.0	2676.0	2678.0	2678.0	2678.0	2678.0	2678.0	2678.0	2679.0	2679.0	2679.0	2679.0	2679.0	2680.0	2680.0	2681.0	2681.0	2681.0	2682.0	2682.0	2683.0	2683.0	2683.0	2683.0	2683.0	2683.0	2683.0	2683.0
64	0.6464646458625793	1793.0	2064.0	2265.0	2411.0	2518.0	2574.0	2599.0	2618.0	2628.0	2637.0	2644.0	2653.0	2655.0	2657.0	2662.0	2664.0	2669.0	2670.0	2673.0	2673.0	2675.0	2675.0	2677.0	2677.0	2677.0	2677.0	2677.0	2677.0	2678.0	2678.0	2678.0	2678.0	2678.0	2679.0	2679.0	2679.0	2679.0	2679.0	2680.0	2680.0	2681.0	2681.0	2681.0	2681.0	2681.0	2681.0	2681.0	2681.0
65	0.6565656661987305	1792.0	2062.0	2263.0	2409.0	2516.0	2572.0	2597.0	2616.0	2626.0	2635.0	2642.0	2651.0	2653.0	2655.0	2660.0	2662.0	2667.0	2668.0	2671.0	2671.0	2673.0	2673.0	2675.0	2675.0	2675.0	2675.0	2675.0	2675.0	2676.0	2676.0	2676.0	2676.0	2676.0	2677.0	2677.0	2677.0	2677.0	2677.0	2678.0	2678.0	2679.0	2679.0	2679.0	2679.0	2679.0	2679.0	2679.0	2679.0
66	0.6666666865348816	1792.0	2060.0	2261.0	2407.0	2514.0	2569.0	2594.0	2613.0	2623.0	2632.0	2640.0	2649.0	2651.0	2653.0	2658.0	2660.0	2665.0	2666.0	2669.0	2669.0	2671.0	2671.0	2673.0	2673.0	2673.0	2673.0	2673.0	2673.0	2674.0	2674.0	2674.0	2674.0	2674.0	2675.0	2675.0	2675.0	2675.0	2675.0	2676.0	2676.0	2677.0	2677.0	2677.0	2677.0	2677.0	2677.0	2677.0	2677.0
67	0.6767677068710327	1790.0	2059.0	2259.0	2405.0	2511.0	2567.0	2592.0	2611.0	2621.0	2630.0	2638.0	2647.0	2649.0	2651.0	2656.0	2658.0	2663.0	2664.0	2667.0	2667.0	2669.0	2669.0	2671.0	2671.0	2671.0	2671.0	2671.0	2671.0	2672.0	2672.0	2672.0	2672.0	2672.0	2673.0	2673.0	2673.0	2673.0	2673.0	2674.0	2674.0	2675.0	2675.0	2675.0	2675.0	2675.0	2675.0	2675.0	2675.0
68	0.6868686676025391	1788.0	2057.0	2259.0	2405.0	2511.0	2567.0	2592.0	2611.0	2621.0	2630.0	2638.0	2647.0	2649.0	2651.0	2656.0	2658.0	2663.0	2664.0	2667.0	2667.0	2669.0	2669.0	2671.0	2671.0	2671.0	2671.0	2671.0	2671.0	2672.0	2672.0	2672.0	2672.0	2672.0	2673.0	2673.0	2673.0	2673.0	2673.0	2674.0	2674.0	2674.0	2674.0	2674.0	2674.0	2674.0	2674.0	2674.0	2674.0
69	0.6969696879386902	1785.0	2054.0	2256.0	2403.0	2509.0	2564.0	2589.0	2608.0	2617.0	2626.0	2634.0	2643.0	2645.0	2647.0	2652.0	2654.0	2659.0	2660.0	2663.0	2663.0	2665.0	2665.0	2667.0	2667.0	2667.0	2667.0	2667.0	2667.0	2668.0	2668.0	2668.0	2668.0	2668.0	2669.0	2669.0	2669.0	2669.0	2669.0	2670.0	2670.0	2670.0	2670.0	2670.0	2670.0	2670.0	2670.0	2670.0	2670.0
70	0.7070707082748413	1784.0	2052.0	2253.0	2402.0	2508.0	2563.0	2588.0	2606.0	2615.0	2624.0	2632.0	2641.0	2643.0	2645.0	2650.0	2652.0	2657.0	2658.0	2661.0	2661.0	2663.0	2663.0	2665.0	2665.0	2665.0	2665.0	2665.0	2665.0	2666.0	2666.0	2666.0	2666.0	2666.0	2667.0	2667.0	2667.0	2667.0	2667.0	2668.0	2668.0	2668.0	2668.0	2668.0	2668.0	2668.0	2668.0	2668.0	2668.0
71	0.7171717286109924	1782.0	2051.0	2252.0	2401.0	2507.0	2562.0	2587.0	2605.0	2614.0	2623.0	2631.0	2640.0	2642.0	2644.0	2649.0	2651.0	2656.0	2657.0	2660.0	2660.0	2662.0	2662.0	2664.0	2664.0	2664.0	2664.0	2664.0	2664.0	2665.0	2665.0	2665.0	2665.0	2665.0	2666.0	2666.0	2666.0	2666.0	2666.0	2667.0	2667.0	2667.0	2667.0	2667.0	2667.0	2667.0	2667.0	2667.0	2667.0
72	0.7272727489471436	1778.0	2047.0	2248.0	2397.0	2503.0	2558.0	2583.0	2601.0	2610.0	2619.0	2627.0	2636.0	2638.0	2640.0	2645.0	2647.0	2652.0	2653.0	2656.0	2656.0	2658.0	2658.0	2660.0	2660.0	2660.0	2660.0	2660.0	2660.0	2661.0	2661.0	2661.0	2661.0	2661.0	2662.0	2662.0	2662.0	2662.0	2662.0	2663.0	2663.0	2663.0	2663.0	2663.0	2663.0	2663.0	2663.0	2663.0	2663.0
73	0.7373737692832947	1777.0	2045.0	2246.0	2394.0	2499.0	2555.0	2580.0	2598.0	2607.0	2616.0	2624.0	2633.0	2635.0	2637.0	2642.0	2644.0	2649.0	2650.0	2653.0	2653.0	2655.0	2655.0	2656.0	2656.0	2656.0	2656.0	2656.0	2656.0	2657.0	2657.0	2657.0	2657.0	2657.0	2658.0	2658.0	2658.0	2658.0	2658.0	2659.0	2659.0	2659.0	2659.0	2659.0	2659.0	2659.0	2659.0	2659.0	2659.0
74	0.7474747896194458	1775.0	2042.0	2243.0	2392.0	2497.0	2553.0	2578.0	2596.0	2605.0	2614.0	2622.0	2631.0	2633.0	2635.0	2640.0	2642.0	2646.0	2647.0	2650.0	2650.0	2652.0	2652.0	2653.0	2653.0	2653.0	2653.0	2653.0	2653.0	2654.0	2654.0	2654.0	2654.0	2654.0	2655.0	2655.0	2655.0	2655.0	2655.0	2656.0	2656.0	2656.0	2656.0	2656.0	2656.0	2656.0	2656.0	2656.0	2656.0
75	0.7575757503509521	1774.0	2041.0	2241.0	2390.0	2495.0	2551.0	2576.0	2594.0	2603.0	2612.0	2620.0	2628.0	2630.0	2632.0	2637.0	2639.0	2643.0	2644.0	2647.0	2647.0	2649.0	2649.0	2650.0	2650.0	2650.0	2650.0	2650.0	2650.0	2651.0	2651.0	2651.0	2651.0	2651.0	2652.0	2652.0	2652.0	2652.0	2652.0	2653.0	2653.0	2653.0	2653.0	2653.0	2653.0	2653.0	2653.0	2653.0	2653.0
76	0.7676767706871033	1773.0	2039.0	2240.0	2389.0	2494.0	2550.0	2575.0	2593.0	2602.0	2611.0	2619.0	2627.0	2629.0	2631.0	2635.0	2637.0	2641.0	2642.0	2645.0	2645.0	2647.0	2647.0	2648.0	2648.0	2648.0	2648.0	2648.0	2648.0	2649.0	2649.0	2649.0	2649.0	2649.0	2650.0	2650.0	2650.0	2650.0	2650.0	2651.0	2651.0	2651.0	2651.0	2651.0	2651.0	2651.0	2651.0	2651.0	2651.0
77	0.7777777910232544	1772.0	2037.0	2238.0	2387.0	2491.0	2546.0	2571.0	2589.0	2598.0	2607.0	2615.0	2623.0	2625.0	2627.0	2631.0	2633.0	2637.0	2638.0	2641.0	2641.0	2643.0	2643.0	2644.0	2644.0	2644.0	2644.0	2644.0	2644.0	2645.0	2645.0	2645.0	2645.0	2645.0	2646.0	2646.0	2646.0	2646.0	2646.0	2647.0	2647.0	2647.0	2647.0	2647.0	2647.0	2647.0	2647.0	2647.0	2647.0
78	0.7878788113594055	1771.0	2036.0	2235.0	2384.0	2488.0	2543.0	2569.0	2587.0	2596.0	2605.0	2613.0	2621.0	2622.0	2624.0	2628.0	2630.0	2634.0	2635.0	2638.0	2638.0	2640.0	2640.0	2641.0	2641.0	2641.0	2641.0	2641.0	2641.0	2642.0	2642.0	2642.0	2642.0	2642.0	2642.0	2642.0	2642.0	2642.0	2642.0	2643.0	2643.0	2643.0	2643.0	2643.0	2643.0	2643.0	2643.0	2643.0	2643.0
79	0.7979798316955566	1767.0	2031.0	2230.0	2380.0	2484.0	2538.0	2564.0	2582.0	2591.0	2600.0	2607.0	2615.0	2616.0	2618.0	2622.0	2624.0	2628.0	2629.0	2632.0	2632.0	2634.0	2634.0	2635.0	2635.0	2635.0	2635.0	2635.0	2635.0	2636.0	2636.0	2636.0	2636.0	2636.0	2636.0	2636.0	2636.0	2636.0	2636.0	2637.0	2637.0	2637.0	2637.0	2637.0	2637.0	2637.0	2637.0	2637.0	2637.0
80	0.808080792427063	1766.0	2028.0	2228.0	2377.0	2480.0	2534.0	2559.0	2577.0	2586.0	2595.0	2602.0	2610.0	2611.0	2613.0	2617.0	2619.0	2623.0	2624.0	2627.0	2627.0	2629.0	2629.0	2630.0	2630.0	2630.0	2630.0	2630.0	2630.0	2631.0	2631.0	2631.0	2631.0	2631.0	2631.0	2631.0	2631.0	2631.0	2631.0	2632.0	2632.0	2632.0	2632.0	2632.0	2632.0	2632.0	2632.0	2632.0	2632.0
81	0.8181818127632141	1764.0	2025.0	2223.0	2373.0	2476.0	2530.0	2555.0	2573.0	2582.0	2591.0	2598.0	2606.0	2607.0	2609.0	2613.0	2615.0	2619.0	2620.0	2623.0	2623.0	2625.0	2625.0	2626.0	2626.0	2626.0	2626.0	2626.0	2626.0	2627.0	2627.0	2627.0	2627.0	2627.0	2627.0	2627.0	2627.0	2627.0	2627.0	2628.0	2628.0	2628.0	2628.0	2628.0	2628.0	2628.0	2628.0	2628.0	2628.0
82	0.8282828330993652	1756.0	2016.0	2214.0	2364.0	2466.0	2521.0	2546.0	2564.0	2572.0	2581.0	2588.0	2596.0	2597.0	2599.0	2603.0	2605.0	2609.0	2610.0	2613.0	2613.0	2615.0	2615.0	2616.0	2616.0	2616.0	2616.0	2616.0	2616.0	2617.0	2617.0	2617.0	2617.0	2617.0	2617.0	2617.0	2617.0	2617.0	2617.0	2618.0	2618.0	2618.0	2618.0	2618.0	2618.0	2618.0	2618.0	2618.0	2618.0
83	0.8383837938308716	1749.0	2007.0	2205.0	2355.0	2457.0	2511.0	2536.0	2554.0	2562.0	2571.0	2578.0	2586.0	2587.0	2589.0	2593.0	2595.0	2599.0	2600.0	2603.0	2603.0	2605.0	2605.0	2606.0	2606.0	2606.0	2606.0	2606.0	2606.0	2607.0	2607.0	2607.0	2607.0	2607.0	2607.0	2607.0	2607.0	2607.0	2607.0	2608.0	2608.0	2608.0	2608.0	2608.0	2608.0	2608.0	2608.0	2608.0	2608.0
84	0.8484848141670227	1742.0	2000.0	2199.0	2349.0	2450.0	2503.0	2528.0	2547.0	2555.0	2563.0	2570.0	2578.0	2579.0	2581.0	2585.0	2587.0	2591.0	2592.0	2595.0	2595.0	2597.0	2597.0	2598.0	2598.0	2598.0	2598.0	2598.0	2598.0	2599.0	2599.0	2599.0	2599.0	2599.0	2599.0	2599.0	2599.0	2599.0	2599.0	2600.0	2600.0	2600.0	2600.0	2600.0	2600.0	2600.0	2600.0	2600.0	2600.0
85	0.8585858345031738	1738.0	1994.0	2193.0	2344.0	2445.0	2498.0	2523.0	2542.0	2550.0	2558.0	2565.0	2573.0	2574.0	2576.0	2580.0	2582.0	2586.0	2587.0	2590.0	2590.0	2592.0	2592.0	2593.0	2593.0	2593.0	2593.0	2593.0	2593.0	2594.0	2594.0	2594.0	2594.0	2594.0	2594.0	2594.0	2594.0	2594.0	2594.0	2595.0	2595.0	2595.0	2595.0	2595.0	2595.0	2595.0	2595.0	2595.0	2595.0
86	0.868686854839325	1727.0	1982.0	2182.0	2333.0	2433.0	2485.0	2510.0	2529.0	2537.0	2545.0	2552.0	2559.0	2560.0	2562.0	2566.0	2568.0	2572.0	2573.0	2576.0	2576.0	2578.0	2578.0	2578.0	2578.0	2578.0	2578.0	2578.0	2578.0	2579.0	2579.0	2579.0	2579.0	2579.0	2579.0	2579.0	2579.0	2579.0	2579.0	2580.0	2580.0	2580.0	2580.0	2580.0	2580.0	2580.0	2580.0	2580.0	2580.0
87	0.8787878751754761	1718.0	1976.0	2171.0	2322.0	2419.0	2470.0	2495.0	2514.0	2522.0	2530.0	2537.0	2544.0	2545.0	2547.0	2551.0	2553.0	2557.0	2558.0	2561.0	2561.0	2562.0	2562.0	2562.0	2562.0	2562.0	2562.0	2562.0	2562.0	2563.0	2563.0	2563.0	2563.0	2563.0	2563.0	2563.0	2563.0	2563.0	2563.0	2564.0	2564.0	2564.0	2564.0	2564.0	2564.0	2564.0	2564.0	2564.0	2564.0
88	0.8888888955116272	1706.0	1964.0	2158.0	2301.0	2397.0	2447.0	2472.0	2491.0	2499.0	2507.0	2515.0	2522.0	2523.0	2525.0	2529.0	2531.0	2535.0	2536.0	2538.0	2538.0	2539.0	2539.0	2539.0	2539.0	2539.0	2539.0	2539.0	2539.0	2539.0	2539.0	2539.0	2539.0	2539.0	2539.0	2539.0	2539.0	2539.0	2539.0	2540.0	2540.0	2540.0	2540.0	2540.0	2540.0	2540.0	2540.0	2540.0	2540.0
89	0.8989899158477783	1702.0	1960.0	2151.0	2294.0	2389.0	2438.0	2463.0	2482.0	2490.0	2498.0	2505.0	2511.0	2512.0	2513.0	2517.0	2519.0	2523.0	2524.0	2527.0	2527.0	2528.0	2528.0	2528.0	2528.0	2528.0	2528.0	2528.0	2528.0	2528.0	2528.0	2528.0	2528.0	2528.0	2528.0	2528.0	2528.0	2528.0	2528.0	2529.0	2529.0	2529.0	2529.0	2529.0	2529.0	2529.0	2529.0	2529.0	2529.0
90	0.9090909361839294	1694.0	1943.0	2130.0	2272.0	2367.0	2416.0	2440.0	2458.0	2466.0	2474.0	2482.0	2488.0	2489.0	2490.0	2494.0	2496.0	2500.0	2500.0	2503.0	2503.0	2504.0	2504.0	2504.0	2504.0	2504.0	2504.0	2504.0	2504.0	2504.0	2504.0	2504.0	2504.0	2504.0	2504.0	2504.0	2504.0	2504.0	2504.0	2505.0	2505.0	2505.0	2505.0	2505.0	2505.0	2505.0	2505.0	2505.0	2505.0
91	0.9191919565200806	1678.0	1927.0	2109.0	2249.0	2342.0	2390.0	2414.0	2430.0	2438.0	2446.0	2454.0	2460.0	2461.0	2462.0	2466.0	2468.0	2472.0	2472.0	2475.0	2475.0	2476.0	2476.0	2476.0	2476.0	2476.0	2476.0	2476.0	2476.0	2476.0	2476.0	2476.0	2476.0	2476.0	2476.0	2476.0	2476.0	2476.0	2476.0	2477.0	2477.0	2477.0	2477.0	2477.0	2477.0	2477.0	2477.0	2477.0	2477.0
92	0.9292929172515869	1662.0	1905.0	2088.0	2228.0	2321.0	2367.0	2392.0	2408.0	2415.0	2423.0	2431.0	2437.0	2438.0	2439.0	2443.0	2445.0	2449.0	2449.0	2451.0	2451.0	2452.0	2452.0	2452.0	2452.0	2452.0	2452.0	2452.0	2452.0	2452.0	2452.0	2452.0	2452.0	2452.0	2452.0	2452.0	2452.0	2452.0	2452.0	2453.0	2453.0	2453.0	2453.0	2453.0	2453.0	2453.0	2453.0	2453.0	2453.0
93	0.939393937587738	1637.0	1870.0	2050.0	2187.0	2277.0	2322.0	2346.0	2362.0	2369.0	2375.0	2382.0	2388.0	2389.0	2390.0	2394.0	2396.0	2400.0	2400.0	2401.0	2401.0	2402.0	2402.0	2402.0	2402.0	2402.0	2402.0	2402.0	2402.0	2402.0	2402.0	2402.0	2402.0	2402.0	2402.0	2402.0	2402.0	2402.0	2402.0	2403.0	2403.0	2403.0	2403.0	2403.0	2403.0	2403.0	2403.0	2403.0	2403.0
94	0.9494949579238892	1614.0	1833.0	2006.0	2141.0	2229.0	2274.0	2297.0	2312.0	2319.0	2324.0	2329.0	2335.0	2335.0	2336.0	2340.0	2342.0	2346.0	2346.0	2347.0	2347.0	2348.0	2348.0	2348.0	2348.0	2348.0	2348.0	2348.0	2348.0	2348.0	2348.0	2348.0	2348.0	2348.0	2348.0	2348.0	2348.0	2348.0	2348.0	2348.0	2348.0	2348.0	2348.0	2348.0	2348.0	2348.0	2348.0	2348.0	2348.0
95	0.9595959782600403	1575.0	1789.0	1955.0	2085.0	2171.0	2216.0	2239.0	2254.0	2261.0	2265.0	2270.0	2274.0	2274.0	2275.0	2279.0	2281.0	2284.0	2284.0	2285.0	2285.0	2285.0	2285.0	2285.0	2285.0	2285.0	2285.0	2285.0	2285.0	2285.0	2285.0	2285.0	2285.0	2285.0	2285.0	2285.0	2285.0	2285.0	2285.0	2285.0	2285.0	2285.0	2285.0	2285.0	2285.0	2285.0	2285.0	2285.0	2285.0
96	0.9696969985961914	1527.0	1728.0	1884.0	2009.0	2089.0	2130.0	2148.0	2162.0	2167.0	2171.0	2176.0	2179.0	2179.0	2180.0	2183.0	2185.0	2188.0	2188.0	2189.0	2189.0	2189.0	2189.0	2189.0	2189.0	2189.0	2189.0	2189.0	2189.0	2189.0	2189.0	2189.0	2189.0	2189.0	2189.0	2189.0	2189.0	2189.0	2189.0	2189.0	2189.0	2189.0	2189.0	2189.0	2189.0	2189.0	2189.0	2189.0	2189.0
97	0.9797979593276978	1461.0	1651.0	1794.0	1911.0	1985.0	2022.0	2040.0	2053.0	2057.0	2061.0	2066.0	2069.0	2069.0	2070.0	2072.0	2074.0	2076.0	2076.0	2077.0	2077.0	2077.0	2077.0	2077.0	2077.0	2077.0	2077.0	2077.0	2077.0	2077.0	2077.0	2077.0	2077.0	2077.0	2077.0	2077.0	2077.0	2077.0	2077.0	2077.0	2077.0	2077.0	2077.0	2077.0	2077.0	2077.0	2077.0	2077.0	2077.0
98	0.9898989796638489	1357.0	1533.0	1658.0	1761.0	1826.0	1859.0	1874.0	1888.0	1891.0	1895.0	1899.0	1900.0	1900.0	1901.0	1901.0	1903.0	1905.0	1905.0	1905.0	1905.0	1905.0	1905.0	1905.0	1905.0	1905.0	1905.0	1905.0	1905.0	1905.0	1905.0	1905.0	1905.0	1905.0	1905.0	1905.0	1905.0	1905.0	1905.0	1905.0	1905.0	1905.0	1905.0	1905.0	1905.0	1905.0	1905.0	1905.0	1905.0
99	1.0	0.0	0.0	0.0	0.0	0.0	0.0	0.0	0.0	0.0	0.0	0.0	0.0	0.0	0.0	0.0	0.0	0.0	0.0	0.0	0.0	0.0	0.0	0.0	0.0	0.0	0.0	0.0	0.0	0.0	0.0	0.0	0.0	0.0	0.0	0.0	0.0	0.0	0.0	0.0	0.0	0.0	0.0	0.0	0.0	0.0	0.0	0.0	0.0
[truncated: 52 more columns]
