# Supplementary material for: The hair cell analysis toolbox is a precise and fully automated pipeline for whole cochlea hair cell quantification
Source: PLoS Biol. 2023 Mar 22;21(3):e3002041. doi: 10.1371/journal.pbio.3002041 (PMC10069775; doi:10.1371/journal.pbio.3002041)
Supplement: S1 Data — A compressed folder with spreadsheets containing, in separate files, the underlying numerical data and statistical analysis for Figs 1G, 3E, 3F, 3G, 4F, 4H, 5A, 5B, 5C, 6A, 6B, S1B, S1C, S1D, S1E, S1F. (ZIP) [file pbio.3002041.s004.zip › Figure S1BCDEF/Figure S1DEF/figureS1DEF_4_false_negative.csv]

	cell_thr	nms_thr_0.0	nms_thr_0.010101010091602802	nms_thr_0.020202020183205605	nms_thr_0.03030303120613098	nms_thr_0.04040404036641121	nms_thr_0.05050504952669144	nms_thr_0.06060606241226196	nms_thr_0.07070706784725189	nms_thr_0.08080808073282242	nms_thr_0.09090909361839294	nms_thr_0.10101009905338287	nms_thr_0.1111111119389534	nms_thr_0.12121212482452393	nms_thr_0.13131313025951385	nms_thr_0.14141413569450378	nms_thr_0.1515151560306549	nms_thr_0.16161616146564484	nms_thr_0.17171716690063477	nms_thr_0.1818181872367859	nms_thr_0.19191919267177582	nms_thr_0.20202019810676575	nms_thr_0.21212121844291687	nms_thr_0.2222222238779068	nms_thr_0.23232322931289673	nms_thr_0.24242424964904785	nms_thr_0.252525269985199	nms_thr_0.2626262605190277	nms_thr_0.27272728085517883	nms_thr_0.28282830119132996	nms_thr_0.2929292917251587	nms_thr_0.3030303120613098	nms_thr_0.31313133239746094	nms_thr_0.3232323229312897	nms_thr_0.3333333432674408	nms_thr_0.34343433380126953	nms_thr_0.35353535413742065	nms_thr_0.3636363744735718	nms_thr_0.3737373650074005	nms_thr_0.38383838534355164	nms_thr_0.39393937587738037	nms_thr_0.4040403962135315	nms_thr_0.4141414165496826	nms_thr_0.42424240708351135	nms_thr_0.4343434274196625	nms_thr_0.4444444477558136	nms_thr_0.45454543828964233	nms_thr_0.46464645862579346	nms_thr_0.4747474789619446
0	0.0	703.0	488.0	349.0	256.0	157.0	99.0	67.0	47.0	33.0	22.0	16.0	15.0	15.0	12.0	11.0	9.0	8.0	8.0	8.0	8.0	7.0	7.0	7.0	7.0	6.0	6.0	6.0	6.0	5.0	5.0	5.0	5.0	5.0	5.0	5.0	5.0	5.0	5.0	5.0	5.0	5.0	5.0	5.0	5.0	5.0	5.0	5.0	4.0
1	0.010101010091602802	703.0	488.0	349.0	256.0	157.0	99.0	67.0	47.0	33.0	22.0	16.0	15.0	15.0	12.0	11.0	9.0	8.0	8.0	8.0	8.0	7.0	7.0	7.0	7.0	6.0	6.0	6.0	6.0	5.0	5.0	5.0	5.0	5.0	5.0	5.0	5.0	5.0	5.0	5.0	5.0	5.0	5.0	5.0	5.0	5.0	5.0	5.0	4.0
2	0.020202020183205605	703.0	488.0	349.0	256.0	157.0	99.0	67.0	47.0	33.0	22.0	16.0	15.0	15.0	12.0	11.0	9.0	8.0	8.0	8.0	8.0	7.0	7.0	7.0	7.0	6.0	6.0	6.0	6.0	5.0	5.0	5.0	5.0	5.0	5.0	5.0	5.0	5.0	5.0	5.0	5.0	5.0	5.0	5.0	5.0	5.0	5.0	5.0	4.0
3	0.03030303120613098	703.0	488.0	349.0	256.0	157.0	99.0	67.0	47.0	33.0	22.0	16.0	15.0	15.0	12.0	11.0	9.0	8.0	8.0	8.0	8.0	7.0	7.0	7.0	7.0	6.0	6.0	6.0	6.0	5.0	5.0	5.0	5.0	5.0	5.0	5.0	5.0	5.0	5.0	5.0	5.0	5.0	5.0	5.0	5.0	5.0	5.0	5.0	4.0
4	0.04040404036641121	703.0	488.0	349.0	256.0	157.0	99.0	67.0	47.0	33.0	22.0	16.0	15.0	15.0	12.0	11.0	9.0	8.0	8.0	8.0	8.0	7.0	7.0	7.0	7.0	6.0	6.0	6.0	6.0	5.0	5.0	5.0	5.0	5.0	5.0	5.0	5.0	5.0	5.0	5.0	5.0	5.0	5.0	5.0	5.0	5.0	5.0	5.0	4.0
5	0.05050504952669144	703.0	488.0	349.0	256.0	157.0	99.0	67.0	47.0	33.0	22.0	16.0	15.0	15.0	12.0	11.0	9.0	8.0	8.0	8.0	8.0	7.0	7.0	7.0	7.0	6.0	6.0	6.0	6.0	5.0	5.0	5.0	5.0	5.0	5.0	5.0	5.0	5.0	5.0	5.0	5.0	5.0	5.0	5.0	5.0	5.0	5.0	5.0	4.0
6	0.06060606241226196	704.0	488.0	349.0	256.0	157.0	99.0	68.0	48.0	34.0	23.0	17.0	15.0	15.0	12.0	11.0	9.0	8.0	8.0	8.0	8.0	7.0	7.0	7.0	7.0	6.0	6.0	6.0	6.0	5.0	5.0	5.0	5.0	5.0	5.0	5.0	5.0	5.0	5.0	5.0	5.0	5.0	5.0	5.0	5.0	5.0	5.0	5.0	4.0
7	0.07070706784725189	704.0	488.0	350.0	257.0	157.0	99.0	68.0	48.0	34.0	23.0	17.0	15.0	15.0	12.0	11.0	9.0	8.0	8.0	8.0	8.0	7.0	7.0	7.0	7.0	6.0	6.0	6.0	6.0	5.0	5.0	5.0	5.0	5.0	5.0	5.0	5.0	5.0	5.0	5.0	5.0	5.0	5.0	5.0	5.0	5.0	5.0	5.0	4.0
8	0.08080808073282242	704.0	488.0	350.0	257.0	157.0	99.0	68.0	48.0	34.0	24.0	18.0	15.0	15.0	12.0	11.0	9.0	8.0	8.0	8.0	8.0	7.0	7.0	7.0	7.0	6.0	6.0	6.0	6.0	5.0	5.0	5.0	5.0	5.0	5.0	5.0	5.0	5.0	5.0	5.0	5.0	5.0	5.0	5.0	5.0	5.0	5.0	5.0	4.0
9	0.09090909361839294	705.0	489.0	350.0	257.0	157.0	99.0	68.0	48.0	34.0	24.0	18.0	15.0	15.0	12.0	11.0	9.0	8.0	8.0	8.0	8.0	7.0	7.0	7.0	7.0	6.0	6.0	6.0	6.0	6.0	5.0	5.0	5.0	5.0	5.0	5.0	5.0	5.0	5.0	5.0	5.0	5.0	5.0	5.0	5.0	5.0	5.0	5.0	4.0
10	0.10101009905338287	705.0	490.0	351.0	257.0	157.0	99.0	68.0	48.0	34.0	24.0	18.0	15.0	15.0	12.0	11.0	9.0	8.0	8.0	8.0	8.0	7.0	7.0	7.0	7.0	6.0	6.0	6.0	6.0	6.0	6.0	6.0	6.0	6.0	6.0	6.0	6.0	6.0	6.0	6.0	6.0	6.0	6.0	6.0	6.0	6.0	6.0	6.0	5.0
11	0.1111111119389534	706.0	490.0	351.0	257.0	157.0	99.0	68.0	48.0	34.0	24.0	18.0	15.0	15.0	12.0	11.0	9.0	8.0	8.0	8.0	8.0	7.0	7.0	7.0	7.0	6.0	6.0	6.0	6.0	6.0	6.0	6.0	6.0	6.0	6.0	6.0	6.0	6.0	6.0	6.0	6.0	6.0	6.0	6.0	6.0	6.0	6.0	6.0	5.0
12	0.12121212482452393	706.0	490.0	351.0	257.0	157.0	99.0	68.0	48.0	34.0	24.0	18.0	15.0	15.0	12.0	11.0	9.0	8.0	8.0	8.0	8.0	8.0	8.0	8.0	8.0	7.0	7.0	7.0	7.0	7.0	7.0	7.0	7.0	7.0	7.0	7.0	7.0	7.0	7.0	7.0	7.0	7.0	7.0	7.0	7.0	7.0	7.0	7.0	6.0
13	0.13131313025951385	706.0	490.0	351.0	257.0	157.0	99.0	68.0	48.0	34.0	24.0	18.0	15.0	15.0	12.0	11.0	9.0	8.0	8.0	8.0	8.0	8.0	8.0	8.0	8.0	7.0	7.0	7.0	7.0	7.0	7.0	7.0	7.0	7.0	7.0	7.0	7.0	7.0	7.0	7.0	7.0	7.0	7.0	7.0	7.0	7.0	7.0	7.0	6.0
14	0.14141413569450378	706.0	490.0	351.0	257.0	158.0	100.0	69.0	50.0	35.0	25.0	19.0	16.0	16.0	13.0	12.0	10.0	9.0	9.0	9.0	9.0	9.0	9.0	9.0	9.0	8.0	8.0	8.0	8.0	8.0	8.0	8.0	8.0	8.0	8.0	8.0	8.0	8.0	8.0	8.0	8.0	8.0	8.0	8.0	8.0	8.0	8.0	8.0	7.0
15	0.1515151560306549	708.0	491.0	352.0	259.0	160.0	101.0	70.0	51.0	36.0	26.0	20.0	17.0	17.0	14.0	13.0	11.0	10.0	10.0	10.0	10.0	10.0	10.0	10.0	10.0	9.0	9.0	9.0	9.0	9.0	9.0	9.0	9.0	9.0	9.0	9.0	9.0	9.0	9.0	9.0	9.0	9.0	9.0	9.0	9.0	9.0	9.0	9.0	8.0
16	0.16161616146564484	708.0	491.0	352.0	259.0	160.0	101.0	70.0	51.0	36.0	26.0	20.0	17.0	17.0	14.0	13.0	11.0	10.0	10.0	10.0	10.0	10.0	10.0	10.0	10.0	9.0	9.0	9.0	9.0	9.0	9.0	9.0	9.0	9.0	9.0	9.0	9.0	9.0	9.0	9.0	9.0	9.0	9.0	9.0	9.0	9.0	9.0	9.0	8.0
17	0.17171716690063477	708.0	491.0	352.0	259.0	160.0	101.0	70.0	51.0	36.0	26.0	20.0	17.0	17.0	14.0	13.0	11.0	10.0	10.0	10.0	10.0	10.0	10.0	10.0	10.0	9.0	9.0	9.0	9.0	9.0	9.0	9.0	9.0	9.0	9.0	9.0	9.0	9.0	9.0	9.0	9.0	9.0	9.0	9.0	9.0	9.0	9.0	9.0	8.0
18	0.1818181872367859	708.0	491.0	352.0	259.0	160.0	101.0	70.0	51.0	36.0	26.0	20.0	17.0	17.0	14.0	13.0	11.0	10.0	10.0	10.0	10.0	10.0	10.0	10.0	10.0	9.0	9.0	9.0	9.0	9.0	9.0	9.0	9.0	9.0	9.0	9.0	9.0	9.0	9.0	9.0	9.0	9.0	9.0	9.0	9.0	9.0	9.0	9.0	8.0
19	0.19191919267177582	709.0	492.0	353.0	260.0	161.0	102.0	71.0	52.0	37.0	27.0	21.0	18.0	18.0	15.0	14.0	12.0	11.0	11.0	11.0	11.0	11.0	11.0	11.0	11.0	10.0	10.0	10.0	10.0	10.0	10.0	10.0	10.0	10.0	10.0	10.0	10.0	10.0	10.0	10.0	10.0	10.0	10.0	10.0	10.0	10.0	10.0	10.0	9.0
20	0.20202019810676575	710.0	493.0	354.0	261.0	162.0	102.0	71.0	52.0	37.0	27.0	21.0	18.0	18.0	15.0	14.0	12.0	11.0	11.0	11.0	11.0	11.0	11.0	11.0	11.0	10.0	10.0	10.0	10.0	10.0	10.0	10.0	10.0	10.0	10.0	10.0	10.0	10.0	10.0	10.0	10.0	10.0	10.0	10.0	10.0	10.0	10.0	10.0	9.0
21	0.21212121844291687	710.0	493.0	354.0	261.0	162.0	102.0	71.0	52.0	37.0	27.0	21.0	18.0	18.0	15.0	14.0	12.0	11.0	11.0	11.0	11.0	11.0	11.0	11.0	11.0	10.0	10.0	10.0	10.0	10.0	10.0	10.0	10.0	10.0	10.0	10.0	10.0	10.0	10.0	10.0	10.0	10.0	10.0	10.0	10.0	10.0	10.0	10.0	9.0
22	0.2222222238779068	711.0	493.0	354.0	261.0	162.0	102.0	71.0	52.0	37.0	27.0	21.0	18.0	18.0	15.0	14.0	12.0	11.0	11.0	11.0	11.0	11.0	11.0	11.0	11.0	10.0	10.0	10.0	10.0	10.0	10.0	10.0	10.0	10.0	10.0	10.0	10.0	10.0	10.0	10.0	10.0	10.0	10.0	10.0	10.0	10.0	10.0	10.0	9.0
23	0.23232322931289673	712.0	494.0	354.0	261.0	162.0	102.0	71.0	52.0	37.0	27.0	21.0	18.0	18.0	15.0	14.0	12.0	11.0	11.0	11.0	11.0	11.0	11.0	11.0	11.0	10.0	10.0	10.0	10.0	10.0	10.0	10.0	10.0	10.0	10.0	10.0	10.0	10.0	10.0	10.0	10.0	10.0	10.0	10.0	10.0	10.0	10.0	10.0	10.0
24	0.24242424964904785	712.0	494.0	354.0	261.0	162.0	102.0	71.0	52.0	37.0	27.0	21.0	18.0	18.0	15.0	14.0	12.0	12.0	12.0	12.0	12.0	12.0	12.0	12.0	12.0	11.0	11.0	11.0	11.0	11.0	11.0	11.0	11.0	11.0	11.0	11.0	11.0	11.0	11.0	11.0	11.0	11.0	11.0	11.0	11.0	11.0	11.0	11.0	11.0
25	0.252525269985199	712.0	495.0	354.0	261.0	162.0	102.0	71.0	52.0	37.0	27.0	21.0	18.0	18.0	15.0	14.0	12.0	12.0	12.0	12.0	12.0	12.0	12.0	12.0	12.0	11.0	11.0	11.0	11.0	11.0	11.0	11.0	11.0	11.0	11.0	11.0	11.0	11.0	11.0	11.0	11.0	11.0	11.0	11.0	11.0	11.0	11.0	11.0	11.0
26	0.2626262605190277	712.0	495.0	354.0	261.0	162.0	102.0	71.0	52.0	37.0	27.0	21.0	18.0	18.0	15.0	14.0	12.0	12.0	12.0	12.0	12.0	12.0	12.0	12.0	12.0	11.0	11.0	11.0	11.0	11.0	11.0	11.0	11.0	11.0	11.0	11.0	11.0	11.0	11.0	11.0	11.0	11.0	11.0	11.0	11.0	11.0	11.0	11.0	11.0
27	0.27272728085517883	713.0	495.0	354.0	261.0	162.0	102.0	71.0	52.0	37.0	27.0	21.0	18.0	18.0	15.0	14.0	12.0	12.0	12.0	12.0	12.0	12.0	12.0	12.0	12.0	11.0	11.0	11.0	11.0	11.0	11.0	11.0	11.0	11.0	11.0	11.0	11.0	11.0	11.0	11.0	11.0	11.0	11.0	11.0	11.0	11.0	11.0	11.0	11.0
28	0.28282830119132996	713.0	495.0	354.0	261.0	162.0	102.0	71.0	52.0	37.0	27.0	21.0	18.0	18.0	15.0	14.0	12.0	12.0	12.0	12.0	12.0	12.0	12.0	12.0	12.0	11.0	11.0	11.0	11.0	11.0	11.0	11.0	11.0	11.0	11.0	11.0	11.0	11.0	11.0	11.0	11.0	11.0	11.0	11.0	11.0	11.0	11.0	11.0	11.0
29	0.2929292917251587	713.0	495.0	354.0	261.0	162.0	102.0	71.0	52.0	37.0	27.0	21.0	18.0	18.0	15.0	14.0	12.0	12.0	12.0	12.0	12.0	12.0	12.0	12.0	12.0	11.0	11.0	11.0	11.0	11.0	11.0	11.0	11.0	11.0	11.0	11.0	11.0	11.0	11.0	11.0	11.0	11.0	11.0	11.0	11.0	11.0	11.0	11.0	11.0
30	0.3030303120613098	713.0	495.0	354.0	261.0	162.0	102.0	71.0	53.0	38.0	28.0	21.0	18.0	18.0	15.0	14.0	12.0	12.0	12.0	12.0	12.0	12.0	12.0	12.0	12.0	11.0	11.0	11.0	11.0	11.0	11.0	11.0	11.0	11.0	11.0	11.0	11.0	11.0	11.0	11.0	11.0	11.0	11.0	11.0	11.0	11.0	11.0	11.0	11.0
31	0.31313133239746094	713.0	495.0	354.0	261.0	162.0	102.0	71.0	53.0	38.0	28.0	21.0	18.0	18.0	15.0	14.0	12.0	12.0	12.0	12.0	12.0	12.0	12.0	12.0	12.0	11.0	11.0	11.0	11.0	11.0	11.0	11.0	11.0	11.0	11.0	11.0	11.0	11.0	11.0	11.0	11.0	11.0	11.0	11.0	11.0	11.0	11.0	11.0	11.0
32	0.3232323229312897	715.0	496.0	355.0	262.0	163.0	103.0	72.0	54.0	39.0	29.0	22.0	18.0	18.0	15.0	14.0	12.0	12.0	12.0	12.0	12.0	12.0	12.0	12.0	12.0	11.0	11.0	11.0	11.0	11.0	11.0	11.0	11.0	11.0	11.0	11.0	11.0	11.0	11.0	11.0	11.0	11.0	11.0	11.0	11.0	11.0	11.0	11.0	11.0
33	0.3333333432674408	716.0	496.0	355.0	262.0	163.0	103.0	72.0	54.0	39.0	29.0	22.0	18.0	18.0	15.0	14.0	12.0	12.0	12.0	12.0	12.0	12.0	12.0	12.0	12.0	11.0	11.0	11.0	11.0	11.0	11.0	11.0	11.0	11.0	11.0	11.0	11.0	11.0	11.0	11.0	11.0	11.0	11.0	11.0	11.0	11.0	11.0	11.0	11.0
34	0.34343433380126953	716.0	496.0	355.0	262.0	163.0	103.0	72.0	54.0	39.0	29.0	22.0	18.0	18.0	15.0	14.0	12.0	12.0	12.0	12.0	12.0	12.0	12.0	12.0	12.0	11.0	11.0	11.0	11.0	11.0	11.0	11.0	11.0	11.0	11.0	11.0	11.0	11.0	11.0	11.0	11.0	11.0	11.0	11.0	11.0	11.0	11.0	11.0	11.0
35	0.35353535413742065	716.0	496.0	355.0	262.0	163.0	103.0	72.0	54.0	39.0	29.0	22.0	18.0	18.0	15.0	14.0	12.0	12.0	12.0	12.0	12.0	12.0	12.0	12.0	12.0	11.0	11.0	11.0	11.0	11.0	11.0	11.0	11.0	11.0	11.0	11.0	11.0	11.0	11.0	11.0	11.0	11.0	11.0	11.0	11.0	11.0	11.0	11.0	11.0
36	0.3636363744735718	718.0	497.0	356.0	263.0	164.0	104.0	73.0	55.0	40.0	30.0	23.0	19.0	19.0	16.0	15.0	13.0	13.0	13.0	13.0	13.0	13.0	13.0	13.0	13.0	12.0	12.0	12.0	12.0	12.0	12.0	12.0	12.0	12.0	12.0	12.0	12.0	12.0	12.0	12.0	12.0	12.0	12.0	12.0	12.0	12.0	12.0	12.0	12.0
37	0.3737373650074005	718.0	497.0	356.0	263.0	164.0	104.0	73.0	55.0	40.0	30.0	23.0	19.0	19.0	16.0	15.0	13.0	13.0	13.0	13.0	13.0	13.0	13.0	13.0	13.0	12.0	12.0	12.0	12.0	12.0	12.0	12.0	12.0	12.0	12.0	12.0	12.0	12.0	12.0	12.0	12.0	12.0	12.0	12.0	12.0	12.0	12.0	12.0	12.0
38	0.38383838534355164	718.0	497.0	358.0	266.0	164.0	104.0	73.0	55.0	40.0	30.0	23.0	19.0	19.0	16.0	15.0	13.0	13.0	13.0	13.0	13.0	13.0	13.0	13.0	13.0	12.0	12.0	12.0	12.0	12.0	12.0	12.0	12.0	12.0	12.0	12.0	12.0	12.0	12.0	12.0	12.0	12.0	12.0	12.0	12.0	12.0	12.0	12.0	12.0
39	0.39393937587738037	720.0	499.0	360.0	267.0	165.0	105.0	74.0	56.0	41.0	31.0	24.0	20.0	20.0	17.0	16.0	14.0	14.0	14.0	14.0	14.0	14.0	14.0	14.0	14.0	13.0	13.0	13.0	13.0	13.0	13.0	13.0	13.0	13.0	13.0	13.0	13.0	13.0	13.0	13.0	13.0	13.0	13.0	13.0	13.0	13.0	13.0	13.0	13.0
40	0.4040403962135315	720.0	499.0	360.0	267.0	165.0	105.0	74.0	56.0	41.0	31.0	24.0	20.0	20.0	17.0	16.0	15.0	15.0	15.0	15.0	15.0	15.0	15.0	15.0	15.0	14.0	14.0	14.0	14.0	14.0	14.0	14.0	14.0	14.0	14.0	14.0	14.0	14.0	14.0	14.0	14.0	14.0	14.0	14.0	14.0	14.0	14.0	14.0	14.0
41	0.4141414165496826	721.0	499.0	361.0	267.0	165.0	105.0	74.0	56.0	41.0	31.0	24.0	20.0	20.0	17.0	16.0	15.0	15.0	15.0	15.0	15.0	15.0	15.0	15.0	15.0	14.0	14.0	14.0	14.0	14.0	14.0	14.0	14.0	14.0	14.0	14.0	14.0	14.0	14.0	14.0	14.0	14.0	14.0	14.0	14.0	14.0	14.0	14.0	14.0
42	0.42424240708351135	721.0	501.0	362.0	267.0	165.0	105.0	74.0	56.0	41.0	31.0	24.0	20.0	20.0	17.0	16.0	15.0	15.0	15.0	15.0	15.0	15.0	15.0	15.0	15.0	14.0	14.0	14.0	14.0	14.0	14.0	14.0	14.0	14.0	14.0	14.0	14.0	14.0	14.0	14.0	14.0	14.0	14.0	14.0	14.0	14.0	14.0	14.0	14.0
43	0.4343434274196625	722.0	501.0	362.0	267.0	165.0	105.0	74.0	56.0	41.0	31.0	24.0	20.0	20.0	17.0	16.0	15.0	15.0	15.0	15.0	15.0	15.0	15.0	15.0	15.0	14.0	14.0	14.0	14.0	14.0	14.0	14.0	14.0	14.0	14.0	14.0	14.0	14.0	14.0	14.0	14.0	14.0	14.0	14.0	14.0	14.0	14.0	14.0	14.0
44	0.4444444477558136	722.0	501.0	362.0	267.0	165.0	105.0	74.0	56.0	41.0	31.0	24.0	20.0	20.0	17.0	16.0	15.0	15.0	15.0	15.0	15.0	15.0	15.0	15.0	15.0	14.0	14.0	14.0	14.0	14.0	14.0	14.0	14.0	14.0	14.0	14.0	14.0	14.0	14.0	14.0	14.0	14.0	14.0	14.0	14.0	14.0	14.0	14.0	14.0
45	0.45454543828964233	722.0	501.0	362.0	267.0	165.0	105.0	74.0	56.0	41.0	31.0	24.0	20.0	20.0	17.0	16.0	15.0	15.0	15.0	15.0	15.0	15.0	15.0	15.0	15.0	14.0	14.0	14.0	14.0	14.0	14.0	14.0	14.0	14.0	14.0	14.0	14.0	14.0	14.0	14.0	14.0	14.0	14.0	14.0	14.0	14.0	14.0	14.0	14.0
46	0.46464645862579346	723.0	502.0	362.0	267.0	165.0	105.0	74.0	56.0	41.0	31.0	24.0	20.0	20.0	17.0	16.0	15.0	15.0	15.0	15.0	15.0	15.0	15.0	15.0	15.0	14.0	14.0	14.0	14.0	14.0	14.0	14.0	14.0	14.0	14.0	14.0	14.0	14.0	14.0	14.0	14.0	14.0	14.0	14.0	14.0	14.0	14.0	14.0	14.0
47	0.4747474789619446	724.0	502.0	362.0	267.0	165.0	105.0	74.0	56.0	41.0	31.0	24.0	20.0	20.0	17.0	16.0	15.0	15.0	15.0	15.0	15.0	15.0	15.0	15.0	15.0	14.0	14.0	14.0	14.0	14.0	14.0	14.0	14.0	14.0	14.0	14.0	14.0	14.0	14.0	14.0	14.0	14.0	14.0	14.0	14.0	14.0	14.0	14.0	14.0
48	0.4848484992980957	725.0	502.0	362.0	267.0	165.0	105.0	74.0	56.0	41.0	31.0	24.0	20.0	20.0	17.0	16.0	15.0	15.0	15.0	15.0	15.0	15.0	15.0	15.0	15.0	14.0	14.0	14.0	14.0	14.0	14.0	14.0	14.0	14.0	14.0	14.0	14.0	14.0	14.0	14.0	14.0	14.0	14.0	14.0	14.0	14.0	14.0	14.0	14.0
49	0.4949495196342468	725.0	503.0	363.0	267.0	165.0	105.0	74.0	56.0	41.0	31.0	24.0	20.0	20.0	17.0	16.0	15.0	15.0	15.0	15.0	15.0	15.0	15.0	15.0	15.0	14.0	14.0	14.0	14.0	14.0	14.0	14.0	14.0	14.0	14.0	14.0	14.0	14.0	14.0	14.0	14.0	14.0	14.0	14.0	14.0	14.0	14.0	14.0	14.0
50	0.505050539970398	726.0	503.0	363.0	267.0	166.0	107.0	74.0	56.0	41.0	31.0	24.0	20.0	20.0	17.0	16.0	15.0	15.0	15.0	15.0	15.0	15.0	15.0	15.0	15.0	14.0	14.0	14.0	14.0	14.0	14.0	14.0	14.0	14.0	14.0	14.0	14.0	14.0	14.0	14.0	14.0	14.0	14.0	14.0	14.0	14.0	14.0	14.0	14.0
51	0.5151515007019043	726.0	503.0	363.0	267.0	166.0	107.0	74.0	56.0	41.0	31.0	24.0	20.0	20.0	17.0	16.0	15.0	15.0	15.0	15.0	15.0	15.0	15.0	15.0	15.0	14.0	14.0	14.0	14.0	14.0	14.0	14.0	14.0	14.0	14.0	14.0	14.0	14.0	14.0	14.0	14.0	14.0	14.0	14.0	14.0	14.0	14.0	14.0	14.0
52	0.5252525210380554	726.0	503.0	363.0	267.0	166.0	107.0	74.0	56.0	41.0	32.0	25.0	20.0	20.0	17.0	16.0	15.0	15.0	15.0	15.0	15.0	15.0	15.0	15.0	15.0	14.0	14.0	14.0	14.0	14.0	14.0	14.0	14.0	14.0	14.0	14.0	14.0	14.0	14.0	14.0	14.0	14.0	14.0	14.0	14.0	14.0	14.0	14.0	14.0
53	0.5353535413742065	726.0	503.0	363.0	267.0	166.0	107.0	75.0	57.0	42.0	33.0	26.0	22.0	21.0	18.0	17.0	16.0	16.0	16.0	16.0	16.0	16.0	16.0	16.0	16.0	15.0	15.0	15.0	15.0	15.0	15.0	15.0	15.0	15.0	15.0	15.0	15.0	15.0	15.0	15.0	15.0	15.0	15.0	15.0	15.0	15.0	15.0	15.0	15.0
54	0.5454545617103577	726.0	503.0	363.0	267.0	166.0	107.0	75.0	57.0	42.0	33.0	26.0	22.0	21.0	18.0	17.0	16.0	16.0	16.0	16.0	16.0	16.0	16.0	16.0	16.0	15.0	15.0	15.0	15.0	15.0	15.0	15.0	15.0	15.0	15.0	15.0	15.0	15.0	15.0	15.0	15.0	15.0	15.0	15.0	15.0	15.0	15.0	15.0	15.0
55	0.5555555820465088	726.0	503.0	363.0	267.0	166.0	107.0	75.0	57.0	42.0	33.0	26.0	22.0	21.0	18.0	17.0	16.0	16.0	16.0	16.0	16.0	16.0	16.0	16.0	16.0	15.0	15.0	15.0	15.0	15.0	15.0	15.0	15.0	15.0	15.0	15.0	15.0	15.0	15.0	15.0	15.0	15.0	15.0	15.0	15.0	15.0	15.0	15.0	15.0
56	0.5656565427780151	726.0	503.0	363.0	268.0	166.0	107.0	75.0	57.0	42.0	33.0	26.0	22.0	21.0	18.0	17.0	16.0	16.0	16.0	16.0	16.0	16.0	16.0	16.0	16.0	15.0	15.0	15.0	15.0	15.0	15.0	15.0	15.0	15.0	15.0	15.0	15.0	15.0	15.0	15.0	15.0	15.0	15.0	15.0	15.0	15.0	15.0	15.0	15.0
57	0.5757575631141663	726.0	503.0	363.0	268.0	166.0	107.0	75.0	57.0	42.0	33.0	26.0	22.0	21.0	18.0	17.0	16.0	16.0	16.0	16.0	16.0	16.0	16.0	16.0	16.0	15.0	15.0	15.0	15.0	15.0	15.0	15.0	15.0	15.0	15.0	15.0	15.0	15.0	15.0	15.0	15.0	15.0	15.0	15.0	15.0	15.0	15.0	15.0	15.0
58	0.5858585834503174	726.0	503.0	363.0	268.0	166.0	107.0	75.0	57.0	42.0	33.0	26.0	22.0	21.0	18.0	17.0	16.0	16.0	16.0	16.0	16.0	16.0	16.0	16.0	16.0	15.0	15.0	15.0	15.0	15.0	15.0	15.0	15.0	15.0	15.0	15.0	15.0	15.0	15.0	15.0	15.0	15.0	15.0	15.0	15.0	15.0	15.0	15.0	15.0
59	0.5959595441818237	727.0	504.0	363.0	268.0	166.0	107.0	75.0	57.0	42.0	33.0	26.0	22.0	21.0	18.0	17.0	16.0	16.0	16.0	16.0	16.0	16.0	16.0	16.0	16.0	15.0	15.0	15.0	15.0	15.0	15.0	15.0	15.0	15.0	15.0	15.0	15.0	15.0	15.0	15.0	15.0	15.0	15.0	15.0	15.0	15.0	15.0	15.0	15.0
60	0.6060605645179749	727.0	504.0	363.0	268.0	166.0	107.0	75.0	57.0	42.0	33.0	26.0	22.0	21.0	18.0	17.0	16.0	16.0	16.0	16.0	16.0	16.0	16.0	16.0	16.0	15.0	15.0	15.0	15.0	15.0	15.0	15.0	15.0	15.0	15.0	15.0	15.0	15.0	15.0	15.0	15.0	15.0	15.0	15.0	15.0	15.0	15.0	15.0	15.0
61	0.616161584854126	728.0	504.0	363.0	268.0	166.0	108.0	76.0	58.0	42.0	33.0	26.0	22.0	21.0	18.0	17.0	16.0	16.0	16.0	16.0	16.0	16.0	16.0	16.0	16.0	15.0	15.0	15.0	15.0	15.0	15.0	15.0	15.0	15.0	15.0	15.0	15.0	15.0	15.0	15.0	15.0	15.0	15.0	15.0	15.0	15.0	15.0	15.0	15.0
62	0.6262626051902771	729.0	504.0	363.0	268.0	167.0	109.0	77.0	59.0	43.0	34.0	27.0	23.0	22.0	19.0	18.0	17.0	17.0	17.0	17.0	17.0	17.0	17.0	17.0	17.0	16.0	16.0	16.0	16.0	16.0	16.0	16.0	16.0	16.0	16.0	16.0	16.0	16.0	16.0	16.0	16.0	16.0	16.0	16.0	16.0	16.0	16.0	16.0	16.0
63	0.6363636255264282	730.0	505.0	364.0	270.0	169.0	111.0	80.0	62.0	46.0	37.0	30.0	26.0	25.0	22.0	21.0	20.0	20.0	20.0	20.0	20.0	20.0	20.0	20.0	20.0	19.0	19.0	19.0	19.0	19.0	19.0	19.0	19.0	19.0	19.0	19.0	19.0	19.0	19.0	19.0	19.0	19.0	19.0	19.0	19.0	19.0	19.0	19.0	19.0
64	0.6464646458625793	730.0	505.0	364.0	270.0	169.0	111.0	81.0	63.0	46.0	37.0	30.0	26.0	25.0	22.0	21.0	20.0	20.0	20.0	20.0	20.0	20.0	20.0	20.0	20.0	19.0	19.0	19.0	19.0	19.0	19.0	19.0	19.0	19.0	19.0	19.0	19.0	19.0	19.0	19.0	19.0	19.0	19.0	19.0	19.0	19.0	19.0	19.0	19.0
65	0.6565656661987305	730.0	505.0	364.0	270.0	169.0	111.0	81.0	64.0	47.0	38.0	31.0	27.0	26.0	23.0	22.0	21.0	21.0	21.0	21.0	21.0	21.0	21.0	21.0	21.0	20.0	20.0	20.0	20.0	20.0	20.0	20.0	20.0	20.0	20.0	20.0	20.0	20.0	20.0	20.0	20.0	20.0	20.0	20.0	20.0	20.0	20.0	20.0	20.0
66	0.6666666865348816	730.0	505.0	364.0	270.0	169.0	111.0	81.0	64.0	47.0	38.0	31.0	27.0	26.0	23.0	22.0	21.0	21.0	21.0	21.0	21.0	21.0	21.0	21.0	21.0	20.0	20.0	20.0	20.0	20.0	20.0	20.0	20.0	20.0	20.0	20.0	20.0	20.0	20.0	20.0	20.0	20.0	20.0	20.0	20.0	20.0	20.0	20.0	20.0
67	0.6767677068710327	730.0	505.0	364.0	270.0	169.0	111.0	81.0	64.0	47.0	38.0	31.0	27.0	26.0	23.0	22.0	21.0	21.0	21.0	21.0	21.0	21.0	21.0	21.0	21.0	20.0	20.0	20.0	20.0	20.0	20.0	20.0	20.0	20.0	20.0	20.0	20.0	20.0	20.0	20.0	20.0	20.0	20.0	20.0	20.0	20.0	20.0	20.0	20.0
68	0.6868686676025391	733.0	508.0	366.0	272.0	171.0	113.0	83.0	66.0	49.0	40.0	33.0	30.0	29.0	26.0	25.0	24.0	24.0	24.0	24.0	24.0	24.0	24.0	24.0	24.0	23.0	23.0	23.0	23.0	23.0	23.0	23.0	23.0	23.0	23.0	23.0	23.0	23.0	23.0	23.0	23.0	23.0	23.0	23.0	23.0	23.0	23.0	23.0	23.0
69	0.6969696879386902	735.0	510.0	368.0	274.0	173.0	115.0	85.0	68.0	51.0	42.0	36.0	32.0	31.0	28.0	27.0	26.0	26.0	26.0	26.0	26.0	26.0	26.0	26.0	26.0	25.0	25.0	25.0	25.0	25.0	25.0	25.0	25.0	25.0	25.0	25.0	25.0	25.0	25.0	25.0	25.0	25.0	25.0	25.0	25.0	25.0	25.0	25.0	25.0
70	0.7070707082748413	735.0	510.0	369.0	275.0	174.0	116.0	85.0	68.0	51.0	42.0	36.0	32.0	31.0	28.0	27.0	27.0	27.0	27.0	27.0	27.0	27.0	27.0	27.0	27.0	26.0	26.0	26.0	26.0	26.0	26.0	26.0	26.0	26.0	26.0	26.0	26.0	26.0	26.0	26.0	26.0	26.0	26.0	26.0	26.0	26.0	26.0	26.0	26.0
71	0.7171717286109924	738.0	513.0	372.0	277.0	177.0	119.0	88.0	71.0	54.0	45.0	39.0	35.0	34.0	31.0	30.0	30.0	30.0	30.0	30.0	30.0	30.0	30.0	30.0	30.0	29.0	29.0	29.0	29.0	29.0	29.0	29.0	29.0	29.0	29.0	29.0	29.0	29.0	29.0	29.0	29.0	29.0	29.0	29.0	29.0	29.0	29.0	29.0	29.0
72	0.7272727489471436	739.0	514.0	373.0	278.0	178.0	120.0	89.0	72.0	55.0	46.0	40.0	36.0	35.0	32.0	31.0	31.0	31.0	31.0	31.0	31.0	31.0	31.0	31.0	31.0	30.0	30.0	30.0	30.0	30.0	30.0	30.0	30.0	30.0	30.0	30.0	30.0	30.0	30.0	30.0	30.0	30.0	30.0	30.0	30.0	30.0	30.0	30.0	30.0
73	0.7373737692832947	741.0	516.0	375.0	280.0	180.0	122.0	92.0	76.0	59.0	50.0	44.0	40.0	39.0	36.0	35.0	35.0	35.0	35.0	35.0	35.0	35.0	35.0	35.0	35.0	34.0	34.0	34.0	34.0	34.0	34.0	34.0	34.0	34.0	34.0	34.0	34.0	34.0	34.0	34.0	34.0	34.0	34.0	34.0	34.0	34.0	34.0	34.0	34.0
74	0.7474747896194458	744.0	519.0	378.0	283.0	183.0	125.0	95.0	79.0	62.0	54.0	49.0	45.0	44.0	41.0	40.0	40.0	40.0	40.0	40.0	40.0	40.0	40.0	40.0	40.0	39.0	39.0	39.0	39.0	39.0	39.0	39.0	39.0	39.0	39.0	39.0	39.0	39.0	39.0	39.0	39.0	39.0	39.0	39.0	39.0	39.0	39.0	39.0	39.0
75	0.7575757503509521	745.0	521.0	379.0	285.0	186.0	128.0	99.0	83.0	67.0	59.0	53.0	49.0	48.0	45.0	44.0	44.0	44.0	44.0	44.0	44.0	44.0	44.0	44.0	44.0	43.0	43.0	43.0	43.0	43.0	43.0	43.0	43.0	43.0	43.0	43.0	43.0	43.0	43.0	43.0	43.0	43.0	43.0	43.0	43.0	43.0	43.0	43.0	43.0
76	0.7676767706871033	749.0	524.0	383.0	290.0	191.0	133.0	104.0	88.0	72.0	64.0	58.0	54.0	53.0	50.0	49.0	49.0	49.0	49.0	49.0	49.0	49.0	49.0	49.0	49.0	48.0	48.0	48.0	48.0	48.0	48.0	48.0	48.0	48.0	48.0	48.0	48.0	48.0	48.0	48.0	48.0	48.0	48.0	48.0	48.0	48.0	48.0	48.0	48.0
77	0.7777777910232544	750.0	526.0	386.0	293.0	193.0	135.0	106.0	90.0	75.0	67.0	62.0	58.0	57.0	54.0	53.0	53.0	53.0	53.0	53.0	53.0	53.0	53.0	53.0	53.0	52.0	52.0	52.0	52.0	52.0	52.0	52.0	52.0	52.0	52.0	52.0	52.0	52.0	52.0	52.0	52.0	52.0	52.0	52.0	52.0	52.0	52.0	52.0	52.0
78	0.7878788113594055	754.0	532.0	392.0	299.0	199.0	141.0	112.0	96.0	81.0	73.0	68.0	64.0	63.0	60.0	59.0	59.0	59.0	59.0	59.0	59.0	59.0	59.0	59.0	59.0	58.0	58.0	58.0	58.0	58.0	58.0	58.0	58.0	58.0	58.0	58.0	58.0	58.0	58.0	58.0	58.0	58.0	58.0	58.0	58.0	58.0	58.0	58.0	58.0
79	0.7979798316955566	757.0	536.0	396.0	306.0	205.0	147.0	118.0	102.0	87.0	79.0	74.0	70.0	69.0	66.0	65.0	65.0	65.0	65.0	65.0	65.0	65.0	65.0	65.0	65.0	64.0	64.0	64.0	64.0	64.0	64.0	64.0	64.0	64.0	64.0	64.0	64.0	64.0	64.0	64.0	64.0	64.0	64.0	64.0	64.0	64.0	64.0	64.0	64.0
80	0.808080792427063	757.0	537.0	398.0	308.0	207.0	149.0	120.0	105.0	90.0	82.0	77.0	73.0	72.0	69.0	68.0	68.0	68.0	68.0	68.0	68.0	68.0	68.0	68.0	68.0	67.0	67.0	67.0	67.0	67.0	67.0	67.0	67.0	67.0	67.0	67.0	67.0	67.0	67.0	67.0	67.0	67.0	67.0	67.0	67.0	67.0	67.0	67.0	67.0
81	0.8181818127632141	759.0	539.0	400.0	309.0	208.0	150.0	121.0	106.0	91.0	83.0	78.0	74.0	73.0	70.0	69.0	69.0	69.0	69.0	69.0	69.0	69.0	69.0	69.0	69.0	68.0	68.0	68.0	68.0	68.0	68.0	68.0	68.0	68.0	68.0	68.0	68.0	68.0	68.0	68.0	68.0	68.0	68.0	68.0	68.0	68.0	68.0	68.0	68.0
82	0.8282828330993652	764.0	545.0	405.0	314.0	213.0	155.0	127.0	112.0	97.0	89.0	84.0	80.0	79.0	76.0	75.0	75.0	75.0	75.0	75.0	75.0	75.0	75.0	75.0	75.0	74.0	74.0	74.0	74.0	74.0	74.0	74.0	74.0	74.0	74.0	74.0	74.0	74.0	74.0	74.0	74.0	74.0	74.0	74.0	74.0	74.0	74.0	74.0	74.0
83	0.8383837938308716	769.0	553.0	415.0	322.0	220.0	162.0	134.0	119.0	105.0	97.0	92.0	89.0	88.0	85.0	84.0	84.0	84.0	84.0	84.0	84.0	84.0	84.0	84.0	84.0	83.0	83.0	83.0	83.0	83.0	83.0	83.0	83.0	83.0	83.0	83.0	83.0	83.0	83.0	83.0	83.0	83.0	83.0	83.0	83.0	83.0	83.0	83.0	83.0
84	0.8484848141670227	778.0	563.0	426.0	334.0	233.0	176.0	148.0	133.0	118.0	110.0	105.0	102.0	101.0	98.0	97.0	97.0	97.0	97.0	97.0	97.0	97.0	97.0	97.0	97.0	96.0	96.0	96.0	96.0	96.0	96.0	96.0	96.0	96.0	96.0	96.0	96.0	96.0	96.0	96.0	96.0	96.0	96.0	96.0	96.0	96.0	96.0	96.0	96.0
85	0.8585858345031738	785.0	575.0	440.0	348.0	247.0	190.0	162.0	147.0	132.0	124.0	119.0	116.0	115.0	112.0	111.0	111.0	111.0	111.0	111.0	111.0	111.0	111.0	111.0	111.0	111.0	111.0	111.0	111.0	111.0	111.0	111.0	111.0	111.0	111.0	111.0	111.0	111.0	111.0	111.0	111.0	111.0	111.0	111.0	111.0	111.0	111.0	111.0	111.0
86	0.868686854839325	791.0	580.0	446.0	354.0	255.0	197.0	169.0	154.0	139.0	132.0	127.0	124.0	123.0	121.0	120.0	120.0	120.0	120.0	120.0	120.0	120.0	120.0	120.0	120.0	120.0	120.0	120.0	120.0	120.0	120.0	120.0	120.0	120.0	120.0	120.0	120.0	120.0	120.0	120.0	120.0	120.0	120.0	120.0	120.0	120.0	120.0	120.0	120.0
87	0.8787878751754761	797.0	587.0	454.0	362.0	263.0	205.0	177.0	162.0	148.0	141.0	136.0	133.0	132.0	130.0	129.0	129.0	129.0	129.0	129.0	129.0	129.0	129.0	129.0	129.0	129.0	129.0	129.0	129.0	129.0	129.0	129.0	129.0	129.0	129.0	129.0	129.0	129.0	129.0	129.0	129.0	129.0	129.0	129.0	129.0	129.0	129.0	129.0	129.0
88	0.8888888955116272	806.0	595.0	463.0	373.0	276.0	219.0	191.0	176.0	162.0	155.0	150.0	147.0	147.0	145.0	145.0	145.0	145.0	145.0	145.0	145.0	145.0	145.0	145.0	145.0	145.0	145.0	145.0	145.0	145.0	145.0	145.0	145.0	145.0	145.0	145.0	145.0	145.0	145.0	145.0	145.0	145.0	145.0	145.0	145.0	145.0	145.0	145.0	145.0
89	0.8989899158477783	814.0	604.0	474.0	385.0	288.0	232.0	204.0	189.0	175.0	168.0	163.0	160.0	160.0	158.0	158.0	158.0	158.0	158.0	158.0	158.0	158.0	158.0	158.0	158.0	158.0	158.0	158.0	158.0	158.0	158.0	158.0	158.0	158.0	158.0	158.0	158.0	158.0	158.0	158.0	158.0	158.0	158.0	158.0	158.0	158.0	158.0	158.0	158.0
90	0.9090909361839294	825.0	617.0	490.0	402.0	307.0	251.0	224.0	209.0	196.0	189.0	184.0	181.0	181.0	180.0	180.0	180.0	180.0	180.0	180.0	180.0	180.0	180.0	180.0	180.0	180.0	180.0	180.0	180.0	180.0	180.0	180.0	180.0	180.0	180.0	180.0	180.0	180.0	180.0	180.0	180.0	180.0	180.0	180.0	180.0	180.0	180.0	180.0	180.0
91	0.9191919565200806	838.0	627.0	502.0	414.0	321.0	264.0	237.0	222.0	209.0	203.0	198.0	195.0	195.0	194.0	194.0	194.0	194.0	194.0	194.0	194.0	194.0	194.0	194.0	194.0	194.0	194.0	194.0	194.0	194.0	194.0	194.0	194.0	194.0	194.0	194.0	194.0	194.0	194.0	194.0	194.0	194.0	194.0	194.0	194.0	194.0	194.0	194.0	194.0
92	0.9292929172515869	853.0	642.0	517.0	433.0	339.0	284.0	257.0	243.0	230.0	225.0	220.0	219.0	219.0	218.0	218.0	218.0	218.0	218.0	218.0	218.0	218.0	218.0	218.0	218.0	218.0	218.0	218.0	218.0	218.0	218.0	218.0	218.0	218.0	218.0	218.0	218.0	218.0	218.0	218.0	218.0	218.0	218.0	218.0	218.0	218.0	218.0	218.0	218.0
93	0.939393937587738	869.0	660.0	538.0	457.0	362.0	307.0	280.0	266.0	253.0	249.0	244.0	243.0	243.0	242.0	242.0	242.0	242.0	242.0	242.0	242.0	242.0	242.0	242.0	242.0	242.0	242.0	242.0	242.0	242.0	242.0	242.0	242.0	242.0	242.0	242.0	242.0	242.0	242.0	242.0	242.0	242.0	242.0	242.0	242.0	242.0	242.0	242.0	242.0
94	0.9494949579238892	886.0	682.0	566.0	486.0	392.0	337.0	314.0	300.0	287.0	283.0	278.0	277.0	277.0	276.0	276.0	276.0	276.0	276.0	276.0	276.0	276.0	276.0	276.0	276.0	276.0	276.0	276.0	276.0	276.0	276.0	276.0	276.0	276.0	276.0	276.0	276.0	276.0	276.0	276.0	276.0	276.0	276.0	276.0	276.0	276.0	276.0	276.0	276.0
95	0.9595959782600403	916.0	717.0	605.0	526.0	434.0	380.0	359.0	345.0	333.0	329.0	324.0	324.0	324.0	323.0	323.0	323.0	323.0	323.0	323.0	323.0	323.0	323.0	323.0	323.0	323.0	323.0	323.0	323.0	323.0	323.0	323.0	323.0	323.0	323.0	323.0	323.0	323.0	323.0	323.0	323.0	323.0	323.0	323.0	323.0	323.0	323.0	323.0	323.0
96	0.9696969985961914	955.0	761.0	657.0	583.0	492.0	440.0	419.0	406.0	394.0	390.0	385.0	385.0	385.0	385.0	385.0	385.0	385.0	385.0	385.0	385.0	385.0	385.0	385.0	385.0	385.0	385.0	385.0	385.0	385.0	385.0	385.0	385.0	385.0	385.0	385.0	385.0	385.0	385.0	385.0	385.0	385.0	385.0	385.0	385.0	385.0	385.0	385.0	385.0
97	0.9797979593276978	1030.0	851.0	754.0	683.0	597.0	548.0	528.0	516.0	509.0	506.0	501.0	501.0	501.0	501.0	501.0	501.0	501.0	501.0	501.0	501.0	501.0	501.0	501.0	501.0	501.0	501.0	501.0	501.0	501.0	501.0	501.0	501.0	501.0	501.0	501.0	501.0	501.0	501.0	501.0	501.0	501.0	501.0	501.0	501.0	501.0	501.0	501.0	501.0
98	0.9898989796638489	1130.0	971.0	876.0	812.0	730.0	685.0	668.0	658.0	653.0	652.0	647.0	647.0	647.0	647.0	647.0	647.0	647.0	647.0	647.0	647.0	647.0	647.0	647.0	647.0	647.0	647.0	647.0	647.0	647.0	647.0	647.0	647.0	647.0	647.0	647.0	647.0	647.0	647.0	647.0	647.0	647.0	647.0	647.0	647.0	647.0	647.0	647.0	647.0
99	1.0	0.0	0.0	0.0	0.0	0.0	0.0	0.0	0.0	0.0	0.0	0.0	0.0	0.0	0.0	0.0	0.0	0.0	0.0	0.0	0.0	0.0	0.0	0.0	0.0	0.0	0.0	0.0	0.0	0.0	0.0	0.0	0.0	0.0	0.0	0.0	0.0	0.0	0.0	0.0	0.0	0.0	0.0	0.0	0.0	0.0	0.0	0.0	0.0
[truncated: 52 more columns]
