# Supplementary material for: The hair cell analysis toolbox is a precise and fully automated pipeline for whole cochlea hair cell quantification
Source: PLoS Biol. 2023 Mar 22;21(3):e3002041. doi: 10.1371/journal.pbio.3002041 (PMC10069775; doi:10.1371/journal.pbio.3002041)
Supplement: S1 Data — A compressed folder with spreadsheets containing, in separate files, the underlying numerical data and statistical analysis for Figs 1G, 3E, 3F, 3G, 4F, 4H, 5A, 5B, 5C, 6A, 6B, S1B, S1C, S1D, S1E, S1F. (ZIP) [file pbio.3002041.s004.zip › Figure S1BCDEF/Figure S1DEF/figureS1DEF_4_false_positive.csv]

	cell_thr	nms_thr_0.0	nms_thr_0.010101010091602802	nms_thr_0.020202020183205605	nms_thr_0.03030303120613098	nms_thr_0.04040404036641121	nms_thr_0.05050504952669144	nms_thr_0.06060606241226196	nms_thr_0.07070706784725189	nms_thr_0.08080808073282242	nms_thr_0.09090909361839294	nms_thr_0.10101009905338287	nms_thr_0.1111111119389534	nms_thr_0.12121212482452393	nms_thr_0.13131313025951385	nms_thr_0.14141413569450378	nms_thr_0.1515151560306549	nms_thr_0.16161616146564484	nms_thr_0.17171716690063477	nms_thr_0.1818181872367859	nms_thr_0.19191919267177582	nms_thr_0.20202019810676575	nms_thr_0.21212121844291687	nms_thr_0.2222222238779068	nms_thr_0.23232322931289673	nms_thr_0.24242424964904785	nms_thr_0.252525269985199	nms_thr_0.2626262605190277	nms_thr_0.27272728085517883	nms_thr_0.28282830119132996	nms_thr_0.2929292917251587	nms_thr_0.3030303120613098	nms_thr_0.31313133239746094	nms_thr_0.3232323229312897	nms_thr_0.3333333432674408	nms_thr_0.34343433380126953	nms_thr_0.35353535413742065	nms_thr_0.3636363744735718	nms_thr_0.3737373650074005	nms_thr_0.38383838534355164	nms_thr_0.39393937587738037	nms_thr_0.4040403962135315	nms_thr_0.4141414165496826	nms_thr_0.42424240708351135	nms_thr_0.4343434274196625	nms_thr_0.4444444477558136	nms_thr_0.45454543828964233	nms_thr_0.46464645862579346	nms_thr_0.4747474789619446
0	0.0	1122.0	1163.0	1213.0	1267.0	1317.0	1363.0	1400.0	1453.0	1499.0	1563.0	1607.0	1653.0	1690.0	1736.0	1807.0	1854.0	1924.0	1984.0	2063.0	2142.0	2220.0	2286.0	2339.0	2402.0	2460.0	2533.0	2585.0	2628.0	2682.0	2729.0	2792.0	2871.0	2930.0	2998.0	3085.0	3182.0	3281.0	3411.0	3530.0	3667.0	3823.0	4025.0	4235.0	4531.0	4940.0	5386.0	5825.0	6208.0
1	0.010101010091602802	1122.0	1163.0	1213.0	1267.0	1317.0	1363.0	1400.0	1453.0	1499.0	1563.0	1607.0	1653.0	1690.0	1736.0	1807.0	1854.0	1924.0	1984.0	2063.0	2142.0	2220.0	2286.0	2339.0	2402.0	2460.0	2533.0	2585.0	2628.0	2682.0	2729.0	2792.0	2871.0	2930.0	2998.0	3085.0	3182.0	3281.0	3411.0	3530.0	3667.0	3823.0	4025.0	4235.0	4531.0	4940.0	5386.0	5825.0	6208.0
2	0.020202020183205605	1122.0	1163.0	1213.0	1267.0	1317.0	1363.0	1400.0	1453.0	1499.0	1563.0	1607.0	1653.0	1690.0	1736.0	1807.0	1854.0	1924.0	1984.0	2063.0	2142.0	2220.0	2286.0	2339.0	2402.0	2460.0	2533.0	2585.0	2628.0	2682.0	2729.0	2792.0	2871.0	2930.0	2998.0	3085.0	3182.0	3281.0	3411.0	3530.0	3667.0	3823.0	4025.0	4235.0	4531.0	4940.0	5386.0	5825.0	6208.0
3	0.03030303120613098	1122.0	1163.0	1213.0	1267.0	1317.0	1363.0	1400.0	1453.0	1499.0	1563.0	1607.0	1653.0	1690.0	1736.0	1807.0	1854.0	1924.0	1984.0	2063.0	2142.0	2220.0	2286.0	2339.0	2402.0	2460.0	2533.0	2585.0	2628.0	2682.0	2729.0	2792.0	2871.0	2930.0	2998.0	3085.0	3182.0	3281.0	3411.0	3530.0	3667.0	3823.0	4025.0	4235.0	4531.0	4940.0	5386.0	5825.0	6208.0
4	0.04040404036641121	1122.0	1163.0	1213.0	1267.0	1317.0	1363.0	1400.0	1453.0	1499.0	1563.0	1607.0	1653.0	1690.0	1736.0	1807.0	1854.0	1924.0	1984.0	2063.0	2142.0	2220.0	2286.0	2339.0	2402.0	2460.0	2533.0	2585.0	2628.0	2682.0	2729.0	2792.0	2871.0	2930.0	2998.0	3085.0	3182.0	3281.0	3411.0	3530.0	3667.0	3823.0	4025.0	4235.0	4531.0	4940.0	5386.0	5825.0	6208.0
5	0.05050504952669144	1115.0	1153.0	1202.0	1255.0	1303.0	1350.0	1386.0	1439.0	1485.0	1550.0	1592.0	1639.0	1675.0	1720.0	1792.0	1839.0	1910.0	1969.0	2050.0	2127.0	2205.0	2269.0	2322.0	2385.0	2443.0	2517.0	2569.0	2612.0	2665.0	2711.0	2773.0	2852.0	2911.0	2980.0	3066.0	3162.0	3263.0	3390.0	3507.0	3646.0	3802.0	4002.0	4211.0	4505.0	4910.0	5352.0	5792.0	6172.0
6	0.06060606241226196	979.0	1028.0	1068.0	1110.0	1144.0	1174.0	1210.0	1260.0	1301.0	1350.0	1384.0	1429.0	1461.0	1499.0	1564.0	1612.0	1674.0	1722.0	1786.0	1856.0	1915.0	1976.0	2022.0	2080.0	2131.0	2187.0	2228.0	2266.0	2318.0	2361.0	2409.0	2475.0	2523.0	2586.0	2661.0	2730.0	2812.0	2918.0	3018.0	3136.0	3274.0	3440.0	3603.0	3842.0	4198.0	4594.0	4983.0	5315.0
7	0.07070706784725189	875.0	918.0	953.0	995.0	1024.0	1056.0	1090.0	1135.0	1180.0	1218.0	1250.0	1290.0	1314.0	1344.0	1389.0	1430.0	1485.0	1522.0	1579.0	1645.0	1701.0	1751.0	1794.0	1842.0	1881.0	1930.0	1965.0	2004.0	2048.0	2093.0	2138.0	2192.0	2236.0	2291.0	2357.0	2420.0	2490.0	2575.0	2661.0	2759.0	2873.0	3005.0	3137.0	3347.0	3652.0	4002.0	4342.0	4626.0
8	0.08080808073282242	770.0	802.0	837.0	877.0	905.0	927.0	955.0	994.0	1033.0	1074.0	1097.0	1140.0	1163.0	1194.0	1231.0	1259.0	1307.0	1342.0	1392.0	1446.0	1496.0	1540.0	1572.0	1613.0	1645.0	1688.0	1717.0	1746.0	1781.0	1824.0	1867.0	1918.0	1953.0	1996.0	2052.0	2110.0	2171.0	2240.0	2316.0	2405.0	2518.0	2635.0	2740.0	2909.0	3164.0	3468.0	3741.0	3985.0
9	0.09090909361839294	699.0	726.0	755.0	793.0	817.0	835.0	861.0	900.0	933.0	968.0	988.0	1030.0	1049.0	1075.0	1107.0	1135.0	1173.0	1209.0	1250.0	1301.0	1346.0	1386.0	1417.0	1450.0	1475.0	1512.0	1537.0	1560.0	1593.0	1631.0	1671.0	1713.0	1741.0	1779.0	1830.0	1877.0	1929.0	1991.0	2056.0	2133.0	2227.0	2328.0	2425.0	2567.0	2769.0	3029.0	3262.0	3486.0
10	0.10101009905338287	634.0	659.0	681.0	719.0	738.0	754.0	774.0	811.0	838.0	866.0	882.0	918.0	938.0	961.0	986.0	1006.0	1037.0	1070.0	1107.0	1145.0	1178.0	1219.0	1249.0	1280.0	1301.0	1335.0	1355.0	1374.0	1403.0	1435.0	1470.0	1506.0	1534.0	1566.0	1617.0	1656.0	1693.0	1746.0	1799.0	1867.0	1938.0	2020.0	2099.0	2216.0	2384.0	2612.0	2819.0	3023.0
11	0.1111111119389534	587.0	608.0	626.0	657.0	673.0	687.0	706.0	741.0	763.0	789.0	803.0	833.0	849.0	869.0	891.0	910.0	932.0	962.0	997.0	1029.0	1053.0	1095.0	1120.0	1147.0	1171.0	1202.0	1219.0	1235.0	1260.0	1288.0	1320.0	1352.0	1373.0	1402.0	1440.0	1475.0	1509.0	1551.0	1598.0	1663.0	1727.0	1802.0	1875.0	1973.0	2120.0	2317.0	2496.0	2675.0
12	0.12121212482452393	522.0	540.0	559.0	590.0	604.0	616.0	637.0	662.0	679.0	705.0	717.0	737.0	752.0	771.0	787.0	799.0	821.0	846.0	875.0	902.0	926.0	965.0	987.0	1007.0	1028.0	1055.0	1070.0	1085.0	1112.0	1141.0	1171.0	1197.0	1217.0	1241.0	1274.0	1307.0	1336.0	1374.0	1415.0	1469.0	1517.0	1580.0	1645.0	1729.0	1839.0	1996.0	2149.0	2300.0
13	0.13131313025951385	476.0	494.0	514.0	537.0	552.0	564.0	580.0	602.0	615.0	635.0	649.0	669.0	682.0	697.0	710.0	721.0	742.0	761.0	783.0	808.0	825.0	859.0	872.0	888.0	904.0	931.0	940.0	954.0	974.0	998.0	1023.0	1046.0	1063.0	1081.0	1112.0	1144.0	1167.0	1199.0	1228.0	1277.0	1318.0	1368.0	1415.0	1478.0	1565.0	1699.0	1829.0	1947.0
14	0.14141413569450378	436.0	448.0	464.0	489.0	499.0	508.0	525.0	542.0	554.0	572.0	583.0	602.0	613.0	624.0	635.0	646.0	667.0	683.0	700.0	717.0	729.0	758.0	771.0	786.0	799.0	817.0	823.0	835.0	853.0	874.0	897.0	917.0	930.0	949.0	974.0	999.0	1021.0	1052.0	1082.0	1127.0	1160.0	1204.0	1240.0	1287.0	1363.0	1470.0	1572.0	1677.0
15	0.1515151560306549	403.0	415.0	429.0	451.0	461.0	468.0	482.0	498.0	510.0	531.0	536.0	553.0	566.0	576.0	583.0	595.0	615.0	631.0	645.0	661.0	669.0	690.0	701.0	714.0	725.0	739.0	747.0	758.0	773.0	787.0	805.0	822.0	835.0	851.0	869.0	894.0	914.0	942.0	968.0	1006.0	1037.0	1074.0	1106.0	1150.0	1207.0	1287.0	1369.0	1454.0
16	0.16161616146564484	359.0	371.0	387.0	403.0	412.0	420.0	431.0	449.0	461.0	475.0	482.0	498.0	504.0	517.0	525.0	537.0	552.0	567.0	579.0	592.0	595.0	608.0	617.0	630.0	640.0	653.0	662.0	670.0	681.0	696.0	712.0	725.0	734.0	749.0	767.0	791.0	804.0	829.0	847.0	879.0	906.0	938.0	967.0	999.0	1043.0	1104.0	1176.0	1253.0
17	0.17171716690063477	333.0	340.0	358.0	367.0	372.0	379.0	391.0	407.0	421.0	433.0	440.0	456.0	461.0	469.0	477.0	488.0	499.0	512.0	522.0	530.0	535.0	544.0	556.0	567.0	575.0	586.0	593.0	599.0	606.0	619.0	637.0	648.0	655.0	667.0	681.0	700.0	712.0	730.0	745.0	769.0	790.0	814.0	841.0	871.0	899.0	946.0	1006.0	1073.0
18	0.1818181872367859	302.0	310.0	329.0	336.0	341.0	347.0	356.0	368.0	377.0	390.0	395.0	407.0	415.0	423.0	425.0	432.0	442.0	454.0	459.0	466.0	473.0	481.0	489.0	495.0	505.0	516.0	524.0	529.0	534.0	544.0	556.0	566.0	574.0	580.0	591.0	605.0	617.0	629.0	647.0	665.0	685.0	710.0	733.0	757.0	779.0	808.0	861.0	917.0
19	0.19191919267177582	277.0	284.0	302.0	311.0	316.0	320.0	328.0	340.0	350.0	364.0	368.0	377.0	385.0	391.0	393.0	397.0	406.0	418.0	422.0	428.0	430.0	438.0	446.0	449.0	458.0	465.0	470.0	474.0	480.0	489.0	499.0	509.0	516.0	520.0	530.0	541.0	551.0	564.0	576.0	589.0	607.0	627.0	646.0	667.0	688.0	714.0	760.0	806.0
20	0.20202019810676575	252.0	259.0	276.0	285.0	291.0	296.0	303.0	312.0	323.0	333.0	336.0	343.0	347.0	356.0	359.0	364.0	373.0	382.0	386.0	390.0	393.0	399.0	405.0	409.0	417.0	424.0	427.0	431.0	438.0	445.0	450.0	456.0	465.0	466.0	475.0	485.0	492.0	502.0	511.0	523.0	539.0	555.0	564.0	580.0	600.0	620.0	653.0	696.0
21	0.21212121844291687	234.0	244.0	261.0	267.0	271.0	276.0	282.0	293.0	306.0	314.0	315.0	322.0	325.0	332.0	338.0	340.0	348.0	355.0	358.0	362.0	362.0	369.0	376.0	381.0	386.0	392.0	395.0	399.0	403.0	408.0	412.0	418.0	425.0	426.0	433.0	443.0	449.0	457.0	463.0	474.0	488.0	503.0	513.0	524.0	537.0	551.0	580.0	607.0
22	0.2222222238779068	219.0	230.0	245.0	252.0	254.0	259.0	265.0	276.0	289.0	296.0	296.0	301.0	303.0	308.0	311.0	312.0	318.0	325.0	327.0	331.0	332.0	338.0	346.0	349.0	353.0	360.0	363.0	368.0	372.0	376.0	380.0	384.0	390.0	391.0	397.0	404.0	409.0	416.0	422.0	433.0	441.0	453.0	461.0	471.0	480.0	492.0	518.0	535.0
23	0.23232322931289673	207.0	217.0	232.0	238.0	240.0	247.0	251.0	259.0	269.0	274.0	275.0	280.0	282.0	287.0	289.0	291.0	296.0	302.0	304.0	307.0	308.0	314.0	319.0	322.0	327.0	333.0	335.0	339.0	343.0	347.0	351.0	354.0	361.0	362.0	365.0	369.0	373.0	380.0	383.0	391.0	397.0	407.0	413.0	423.0	431.0	439.0	461.0	473.0
24	0.24242424964904785	194.0	203.0	216.0	223.0	226.0	231.0	234.0	239.0	247.0	252.0	253.0	257.0	259.0	265.0	266.0	267.0	273.0	278.0	280.0	284.0	287.0	292.0	297.0	299.0	304.0	310.0	312.0	315.0	318.0	322.0	326.0	328.0	333.0	334.0	335.0	341.0	344.0	348.0	350.0	356.0	361.0	367.0	372.0	378.0	383.0	391.0	410.0	419.0
25	0.252525269985199	187.0	198.0	210.0	215.0	215.0	219.0	222.0	226.0	232.0	235.0	235.0	238.0	240.0	247.0	248.0	249.0	253.0	258.0	261.0	265.0	266.0	270.0	275.0	276.0	281.0	287.0	289.0	291.0	293.0	296.0	299.0	301.0	305.0	306.0	307.0	312.0	315.0	319.0	321.0	326.0	329.0	335.0	340.0	346.0	350.0	358.0	373.0	379.0
26	0.2626262605190277	175.0	185.0	197.0	201.0	203.0	207.0	210.0	214.0	220.0	223.0	223.0	226.0	228.0	235.0	236.0	236.0	240.0	245.0	246.0	249.0	249.0	254.0	259.0	261.0	266.0	271.0	273.0	275.0	276.0	277.0	280.0	281.0	284.0	285.0	288.0	291.0	294.0	297.0	298.0	301.0	305.0	310.0	313.0	319.0	321.0	329.0	341.0	348.0
27	0.27272728085517883	165.0	174.0	184.0	188.0	189.0	193.0	196.0	200.0	205.0	208.0	208.0	211.0	213.0	217.0	218.0	218.0	222.0	227.0	229.0	232.0	233.0	237.0	243.0	244.0	248.0	254.0	256.0	257.0	258.0	259.0	261.0	261.0	264.0	265.0	267.0	270.0	273.0	277.0	279.0	282.0	284.0	287.0	289.0	293.0	296.0	303.0	313.0	316.0
28	0.28282830119132996	156.0	165.0	175.0	179.0	180.0	184.0	187.0	190.0	194.0	197.0	197.0	199.0	201.0	205.0	206.0	206.0	209.0	214.0	216.0	219.0	220.0	224.0	230.0	231.0	234.0	240.0	242.0	243.0	244.0	245.0	247.0	247.0	249.0	250.0	251.0	254.0	256.0	260.0	262.0	265.0	267.0	270.0	272.0	274.0	276.0	282.0	291.0	294.0
29	0.2929292917251587	150.0	159.0	170.0	174.0	175.0	179.0	182.0	185.0	188.0	191.0	191.0	194.0	196.0	199.0	200.0	200.0	203.0	208.0	210.0	213.0	213.0	217.0	223.0	223.0	226.0	230.0	232.0	233.0	234.0	234.0	236.0	236.0	238.0	239.0	240.0	242.0	243.0	245.0	248.0	251.0	253.0	255.0	256.0	258.0	259.0	264.0	269.0	272.0
30	0.3030303120613098	141.0	149.0	159.0	163.0	164.0	168.0	171.0	175.0	177.0	180.0	180.0	182.0	184.0	187.0	188.0	188.0	190.0	195.0	197.0	200.0	200.0	204.0	209.0	209.0	212.0	216.0	218.0	219.0	220.0	220.0	222.0	222.0	224.0	225.0	226.0	228.0	228.0	230.0	232.0	234.0	235.0	237.0	238.0	240.0	241.0	245.0	249.0	251.0
31	0.31313133239746094	139.0	147.0	157.0	161.0	161.0	165.0	167.0	171.0	173.0	176.0	176.0	178.0	180.0	183.0	183.0	183.0	186.0	191.0	193.0	195.0	195.0	199.0	204.0	204.0	207.0	211.0	213.0	214.0	215.0	215.0	217.0	217.0	219.0	220.0	220.0	222.0	222.0	224.0	226.0	228.0	229.0	231.0	232.0	234.0	235.0	238.0	242.0	244.0
32	0.3232323229312897	132.0	139.0	147.0	152.0	152.0	156.0	158.0	162.0	164.0	166.0	166.0	168.0	170.0	173.0	172.0	172.0	174.0	178.0	180.0	182.0	182.0	186.0	191.0	191.0	194.0	198.0	200.0	201.0	202.0	202.0	204.0	204.0	206.0	207.0	207.0	209.0	209.0	211.0	213.0	215.0	216.0	218.0	219.0	221.0	222.0	224.0	226.0	228.0
33	0.3333333432674408	122.0	129.0	136.0	141.0	141.0	145.0	147.0	151.0	153.0	155.0	155.0	157.0	159.0	161.0	160.0	160.0	162.0	166.0	167.0	169.0	169.0	173.0	176.0	176.0	178.0	181.0	183.0	184.0	185.0	185.0	186.0	186.0	188.0	190.0	190.0	192.0	192.0	194.0	195.0	197.0	198.0	198.0	200.0	202.0	203.0	206.0	206.0	209.0
34	0.34343433380126953	116.0	122.0	129.0	133.0	133.0	137.0	139.0	143.0	145.0	147.0	147.0	149.0	151.0	152.0	151.0	151.0	152.0	156.0	156.0	158.0	158.0	162.0	165.0	165.0	166.0	168.0	169.0	170.0	171.0	171.0	172.0	172.0	174.0	176.0	176.0	178.0	178.0	180.0	181.0	181.0	181.0	181.0	183.0	184.0	185.0	187.0	187.0	190.0
35	0.35353535413742065	111.0	117.0	124.0	128.0	128.0	132.0	133.0	136.0	138.0	139.0	139.0	141.0	143.0	144.0	143.0	143.0	144.0	148.0	148.0	150.0	150.0	153.0	156.0	156.0	157.0	159.0	160.0	161.0	162.0	162.0	163.0	163.0	165.0	167.0	167.0	169.0	169.0	171.0	171.0	171.0	171.0	171.0	172.0	172.0	173.0	175.0	175.0	178.0
36	0.3636363744735718	105.0	111.0	116.0	119.0	119.0	124.0	125.0	127.0	129.0	130.0	130.0	131.0	132.0	133.0	132.0	132.0	133.0	137.0	137.0	139.0	139.0	142.0	145.0	145.0	146.0	148.0	149.0	150.0	151.0	151.0	152.0	152.0	154.0	156.0	156.0	158.0	158.0	160.0	160.0	160.0	160.0	160.0	161.0	161.0	162.0	164.0	164.0	167.0
37	0.3737373650074005	98.0	104.0	110.0	113.0	113.0	118.0	119.0	121.0	123.0	124.0	124.0	125.0	126.0	127.0	126.0	126.0	127.0	129.0	129.0	131.0	131.0	134.0	137.0	137.0	138.0	140.0	141.0	142.0	143.0	143.0	144.0	144.0	146.0	148.0	148.0	150.0	150.0	153.0	153.0	153.0	153.0	153.0	154.0	154.0	154.0	156.0	156.0	159.0
38	0.38383838534355164	97.0	102.0	107.0	110.0	110.0	115.0	115.0	117.0	119.0	120.0	120.0	121.0	122.0	123.0	122.0	122.0	123.0	125.0	125.0	127.0	127.0	130.0	133.0	133.0	134.0	136.0	137.0	138.0	139.0	139.0	140.0	140.0	142.0	144.0	144.0	146.0	146.0	149.0	149.0	149.0	149.0	149.0	150.0	150.0	150.0	152.0	152.0	155.0
39	0.39393937587738037	93.0	97.0	102.0	105.0	105.0	110.0	110.0	112.0	113.0	114.0	114.0	115.0	116.0	117.0	116.0	116.0	117.0	119.0	119.0	121.0	121.0	124.0	127.0	127.0	128.0	130.0	131.0	132.0	133.0	133.0	134.0	134.0	135.0	137.0	137.0	139.0	139.0	141.0	141.0	141.0	141.0	141.0	142.0	142.0	142.0	144.0	144.0	146.0
40	0.4040403962135315	89.0	92.0	97.0	100.0	100.0	105.0	105.0	107.0	108.0	108.0	108.0	109.0	110.0	111.0	110.0	110.0	111.0	113.0	113.0	115.0	115.0	118.0	121.0	121.0	122.0	124.0	125.0	126.0	127.0	127.0	128.0	128.0	129.0	131.0	131.0	133.0	133.0	135.0	135.0	135.0	135.0	135.0	136.0	136.0	136.0	138.0	138.0	140.0
41	0.4141414165496826	85.0	88.0	92.0	95.0	95.0	100.0	100.0	102.0	103.0	103.0	103.0	104.0	105.0	106.0	105.0	105.0	106.0	107.0	107.0	109.0	109.0	111.0	113.0	113.0	114.0	116.0	117.0	118.0	119.0	119.0	120.0	120.0	121.0	123.0	123.0	125.0	125.0	127.0	127.0	127.0	127.0	127.0	128.0	128.0	128.0	130.0	130.0	132.0
42	0.42424240708351135	78.0	81.0	85.0	88.0	88.0	93.0	93.0	95.0	96.0	96.0	96.0	97.0	98.0	99.0	98.0	98.0	99.0	100.0	100.0	102.0	102.0	103.0	105.0	105.0	106.0	108.0	109.0	110.0	111.0	111.0	112.0	112.0	113.0	115.0	115.0	117.0	117.0	119.0	119.0	119.0	119.0	119.0	120.0	120.0	120.0	122.0	122.0	124.0
43	0.4343434274196625	71.0	74.0	78.0	81.0	81.0	86.0	86.0	88.0	89.0	89.0	89.0	90.0	91.0	92.0	91.0	91.0	92.0	93.0	93.0	95.0	95.0	96.0	98.0	98.0	99.0	101.0	102.0	103.0	104.0	104.0	105.0	105.0	106.0	107.0	107.0	109.0	109.0	111.0	111.0	111.0	111.0	111.0	112.0	112.0	112.0	113.0	113.0	115.0
44	0.4444444477558136	67.0	70.0	74.0	76.0	76.0	79.0	80.0	82.0	83.0	83.0	83.0	84.0	85.0	86.0	85.0	85.0	86.0	86.0	86.0	88.0	88.0	89.0	91.0	91.0	92.0	94.0	95.0	96.0	97.0	97.0	98.0	98.0	99.0	100.0	100.0	102.0	102.0	104.0	104.0	104.0	104.0	104.0	104.0	104.0	104.0	105.0	105.0	106.0
45	0.45454543828964233	65.0	68.0	72.0	74.0	74.0	77.0	78.0	80.0	81.0	81.0	81.0	82.0	83.0	84.0	83.0	83.0	84.0	84.0	84.0	86.0	86.0	87.0	89.0	89.0	90.0	92.0	93.0	94.0	95.0	95.0	96.0	96.0	97.0	98.0	98.0	100.0	100.0	102.0	102.0	102.0	102.0	102.0	102.0	102.0	102.0	103.0	103.0	104.0
46	0.46464645862579346	64.0	66.0	70.0	72.0	72.0	75.0	76.0	78.0	79.0	79.0	79.0	80.0	81.0	82.0	81.0	81.0	82.0	82.0	82.0	84.0	84.0	85.0	87.0	87.0	88.0	90.0	91.0	92.0	93.0	93.0	94.0	94.0	95.0	95.0	95.0	97.0	97.0	98.0	98.0	98.0	98.0	98.0	98.0	98.0	98.0	99.0	99.0	100.0
47	0.4747474789619446	61.0	62.0	66.0	68.0	68.0	71.0	72.0	73.0	74.0	74.0	74.0	75.0	76.0	77.0	76.0	76.0	77.0	77.0	77.0	79.0	79.0	80.0	82.0	82.0	83.0	85.0	86.0	87.0	88.0	88.0	89.0	89.0	90.0	90.0	90.0	92.0	92.0	93.0	93.0	93.0	93.0	93.0	93.0	93.0	93.0	94.0	94.0	95.0
48	0.4848484992980957	57.0	59.0	63.0	65.0	65.0	68.0	69.0	70.0	71.0	71.0	71.0	72.0	73.0	74.0	73.0	73.0	74.0	74.0	74.0	76.0	76.0	77.0	79.0	79.0	80.0	81.0	82.0	83.0	83.0	83.0	84.0	84.0	85.0	85.0	85.0	87.0	87.0	88.0	88.0	88.0	88.0	88.0	88.0	88.0	88.0	88.0	88.0	89.0
49	0.4949495196342468	56.0	58.0	62.0	64.0	64.0	67.0	68.0	69.0	70.0	70.0	70.0	71.0	72.0	73.0	72.0	72.0	73.0	73.0	73.0	75.0	75.0	76.0	78.0	78.0	78.0	79.0	80.0	81.0	81.0	81.0	82.0	82.0	83.0	83.0	83.0	85.0	85.0	85.0	85.0	85.0	85.0	85.0	85.0	85.0	85.0	85.0	85.0	85.0
50	0.505050539970398	54.0	56.0	60.0	62.0	62.0	65.0	66.0	67.0	68.0	68.0	68.0	69.0	70.0	71.0	70.0	70.0	71.0	71.0	71.0	73.0	73.0	74.0	76.0	76.0	76.0	77.0	78.0	79.0	79.0	79.0	80.0	80.0	81.0	81.0	81.0	83.0	83.0	83.0	83.0	83.0	83.0	83.0	83.0	83.0	83.0	83.0	83.0	83.0
51	0.5151515007019043	50.0	52.0	56.0	58.0	58.0	61.0	62.0	63.0	64.0	64.0	64.0	65.0	66.0	67.0	66.0	66.0	67.0	67.0	67.0	68.0	68.0	69.0	70.0	70.0	70.0	71.0	72.0	72.0	72.0	72.0	73.0	73.0	74.0	74.0	74.0	77.0	77.0	77.0	77.0	77.0	77.0	77.0	77.0	77.0	77.0	77.0	77.0	77.0
52	0.5252525210380554	43.0	45.0	49.0	51.0	51.0	54.0	55.0	56.0	57.0	57.0	57.0	58.0	59.0	60.0	59.0	59.0	60.0	60.0	60.0	61.0	61.0	62.0	63.0	63.0	63.0	64.0	65.0	65.0	65.0	65.0	66.0	66.0	67.0	67.0	67.0	70.0	70.0	70.0	70.0	70.0	70.0	70.0	70.0	70.0	70.0	70.0	70.0	70.0
53	0.5353535413742065	42.0	44.0	48.0	50.0	50.0	52.0	53.0	54.0	55.0	55.0	55.0	56.0	57.0	58.0	57.0	57.0	58.0	58.0	58.0	59.0	59.0	60.0	61.0	61.0	61.0	62.0	63.0	63.0	63.0	63.0	64.0	64.0	65.0	65.0	65.0	68.0	68.0	68.0	68.0	68.0	68.0	68.0	68.0	68.0	68.0	68.0	68.0	68.0
54	0.5454545617103577	41.0	43.0	47.0	48.0	48.0	50.0	51.0	52.0	53.0	53.0	53.0	54.0	55.0	56.0	55.0	55.0	56.0	56.0	56.0	57.0	57.0	58.0	59.0	59.0	59.0	60.0	61.0	61.0	61.0	61.0	62.0	62.0	63.0	63.0	63.0	65.0	65.0	65.0	65.0	65.0	65.0	65.0	65.0	65.0	65.0	65.0	65.0	65.0
55	0.5555555820465088	39.0	41.0	45.0	46.0	46.0	48.0	49.0	50.0	51.0	51.0	51.0	52.0	53.0	54.0	53.0	53.0	54.0	54.0	54.0	55.0	55.0	56.0	57.0	57.0	57.0	58.0	59.0	59.0	59.0	59.0	60.0	60.0	61.0	61.0	61.0	63.0	63.0	63.0	63.0	63.0	63.0	63.0	63.0	63.0	63.0	63.0	63.0	63.0
56	0.5656565427780151	37.0	39.0	43.0	44.0	44.0	46.0	47.0	48.0	49.0	49.0	49.0	50.0	51.0	51.0	50.0	50.0	51.0	51.0	51.0	52.0	52.0	53.0	54.0	54.0	54.0	55.0	56.0	56.0	56.0	56.0	57.0	57.0	58.0	58.0	58.0	60.0	60.0	60.0	60.0	60.0	60.0	60.0	60.0	60.0	60.0	60.0	60.0	60.0
57	0.5757575631141663	34.0	36.0	40.0	41.0	41.0	43.0	44.0	45.0	46.0	46.0	46.0	47.0	48.0	48.0	47.0	47.0	48.0	48.0	48.0	49.0	49.0	50.0	51.0	51.0	51.0	52.0	52.0	52.0	52.0	52.0	53.0	53.0	54.0	54.0	54.0	56.0	56.0	56.0	56.0	56.0	56.0	56.0	56.0	56.0	56.0	56.0	56.0	56.0
58	0.5858585834503174	31.0	33.0	37.0	38.0	38.0	40.0	41.0	42.0	43.0	43.0	43.0	44.0	45.0	45.0	44.0	44.0	45.0	45.0	45.0	46.0	46.0	47.0	48.0	48.0	48.0	49.0	49.0	49.0	49.0	49.0	50.0	50.0	51.0	51.0	51.0	53.0	53.0	53.0	53.0	53.0	53.0	53.0	53.0	53.0	53.0	53.0	53.0	53.0
59	0.5959595441818237	31.0	33.0	37.0	38.0	38.0	40.0	41.0	42.0	43.0	43.0	43.0	44.0	45.0	45.0	44.0	44.0	44.0	44.0	44.0	45.0	45.0	46.0	47.0	47.0	47.0	48.0	48.0	48.0	48.0	48.0	49.0	49.0	50.0	50.0	50.0	51.0	51.0	51.0	51.0	51.0	51.0	51.0	51.0	51.0	51.0	51.0	51.0	51.0
60	0.6060605645179749	31.0	33.0	37.0	38.0	38.0	40.0	41.0	42.0	43.0	43.0	43.0	44.0	45.0	45.0	44.0	44.0	44.0	44.0	44.0	45.0	45.0	46.0	47.0	47.0	47.0	47.0	47.0	47.0	47.0	47.0	48.0	48.0	49.0	49.0	49.0	50.0	50.0	50.0	50.0	50.0	50.0	50.0	50.0	50.0	50.0	50.0	50.0	50.0
61	0.616161584854126	30.0	32.0	36.0	37.0	37.0	39.0	39.0	40.0	41.0	41.0	41.0	42.0	43.0	43.0	42.0	42.0	42.0	42.0	42.0	43.0	43.0	44.0	45.0	45.0	45.0	45.0	45.0	45.0	45.0	45.0	46.0	46.0	47.0	47.0	47.0	48.0	48.0	48.0	48.0	48.0	48.0	48.0	48.0	48.0	48.0	48.0	48.0	48.0
62	0.6262626051902771	28.0	30.0	34.0	34.0	34.0	36.0	36.0	37.0	37.0	37.0	37.0	38.0	39.0	39.0	38.0	38.0	38.0	38.0	38.0	39.0	39.0	40.0	41.0	41.0	41.0	41.0	41.0	41.0	41.0	41.0	42.0	42.0	43.0	43.0	43.0	44.0	44.0	44.0	44.0	44.0	44.0	44.0	44.0	44.0	44.0	44.0	44.0	44.0
63	0.6363636255264282	26.0	28.0	32.0	32.0	32.0	33.0	33.0	34.0	34.0	34.0	34.0	35.0	36.0	36.0	35.0	35.0	35.0	35.0	35.0	36.0	36.0	36.0	37.0	37.0	37.0	37.0	37.0	37.0	37.0	37.0	37.0	37.0	38.0	38.0	38.0	39.0	39.0	39.0	39.0	39.0	39.0	39.0	39.0	39.0	39.0	39.0	39.0	39.0
64	0.6464646458625793	23.0	25.0	29.0	29.0	29.0	30.0	30.0	31.0	31.0	31.0	31.0	32.0	33.0	33.0	32.0	32.0	32.0	32.0	32.0	33.0	33.0	33.0	34.0	34.0	34.0	34.0	34.0	34.0	34.0	34.0	34.0	34.0	35.0	35.0	35.0	36.0	36.0	36.0	36.0	36.0	36.0	36.0	36.0	36.0	36.0	36.0	36.0	36.0
65	0.6565656661987305	20.0	22.0	25.0	25.0	25.0	26.0	26.0	27.0	27.0	27.0	27.0	28.0	29.0	29.0	28.0	28.0	28.0	28.0	28.0	29.0	29.0	29.0	30.0	30.0	30.0	30.0	30.0	30.0	30.0	30.0	30.0	30.0	31.0	31.0	31.0	32.0	32.0	32.0	32.0	32.0	32.0	32.0	32.0	32.0	32.0	32.0	32.0	32.0
66	0.6666666865348816	18.0	20.0	23.0	23.0	23.0	24.0	24.0	25.0	25.0	25.0	25.0	25.0	26.0	26.0	26.0	26.0	26.0	26.0	26.0	26.0	26.0	26.0	27.0	27.0	27.0	27.0	27.0	27.0	27.0	27.0	27.0	27.0	27.0	27.0	27.0	28.0	28.0	28.0	28.0	28.0	28.0	28.0	28.0	28.0	28.0	28.0	28.0	28.0
67	0.6767677068710327	18.0	20.0	23.0	23.0	23.0	24.0	24.0	25.0	25.0	25.0	25.0	25.0	26.0	26.0	26.0	26.0	26.0	26.0	26.0	26.0	26.0	26.0	27.0	27.0	27.0	27.0	27.0	27.0	27.0	27.0	27.0	27.0	27.0	27.0	27.0	28.0	28.0	28.0	28.0	28.0	28.0	28.0	28.0	28.0	28.0	28.0	28.0	28.0
68	0.6868686676025391	16.0	18.0	21.0	21.0	21.0	22.0	22.0	23.0	23.0	23.0	23.0	23.0	24.0	24.0	24.0	24.0	24.0	24.0	24.0	24.0	24.0	24.0	25.0	25.0	25.0	25.0	25.0	25.0	25.0	25.0	25.0	25.0	25.0	25.0	25.0	26.0	26.0	26.0	26.0	26.0	26.0	26.0	26.0	26.0	26.0	26.0	26.0	26.0
69	0.6969696879386902	16.0	18.0	21.0	21.0	21.0	22.0	22.0	23.0	23.0	23.0	23.0	23.0	24.0	24.0	24.0	24.0	24.0	24.0	24.0	24.0	24.0	24.0	25.0	25.0	25.0	25.0	25.0	25.0	25.0	25.0	25.0	25.0	25.0	25.0	25.0	26.0	26.0	26.0	26.0	26.0	26.0	26.0	26.0	26.0	26.0	26.0	26.0	26.0
70	0.7070707082748413	16.0	18.0	21.0	21.0	21.0	22.0	22.0	23.0	23.0	23.0	23.0	23.0	24.0	24.0	24.0	24.0	24.0	24.0	24.0	24.0	24.0	24.0	25.0	25.0	25.0	25.0	25.0	25.0	25.0	25.0	25.0	25.0	25.0	25.0	25.0	26.0	26.0	26.0	26.0	26.0	26.0	26.0	26.0	26.0	26.0	26.0	26.0	26.0
71	0.7171717286109924	14.0	16.0	18.0	18.0	18.0	19.0	19.0	20.0	20.0	20.0	20.0	20.0	21.0	21.0	21.0	21.0	21.0	21.0	21.0	21.0	21.0	21.0	22.0	22.0	22.0	22.0	22.0	22.0	22.0	22.0	22.0	22.0	22.0	22.0	22.0	23.0	23.0	23.0	23.0	23.0	23.0	23.0	23.0	23.0	23.0	23.0	23.0	23.0
72	0.7272727489471436	14.0	16.0	18.0	18.0	18.0	19.0	19.0	20.0	20.0	20.0	20.0	20.0	21.0	21.0	21.0	21.0	21.0	21.0	21.0	21.0	21.0	21.0	22.0	22.0	22.0	22.0	22.0	22.0	22.0	22.0	22.0	22.0	22.0	22.0	22.0	23.0	23.0	23.0	23.0	23.0	23.0	23.0	23.0	23.0	23.0	23.0	23.0	23.0
73	0.7373737692832947	14.0	16.0	18.0	18.0	18.0	19.0	19.0	20.0	20.0	20.0	20.0	20.0	21.0	21.0	21.0	21.0	21.0	21.0	21.0	21.0	21.0	21.0	22.0	22.0	22.0	22.0	22.0	22.0	22.0	22.0	22.0	22.0	22.0	22.0	22.0	22.0	22.0	22.0	22.0	22.0	22.0	22.0	22.0	22.0	22.0	22.0	22.0	22.0
74	0.7474747896194458	14.0	16.0	18.0	18.0	18.0	19.0	19.0	20.0	20.0	20.0	20.0	20.0	21.0	21.0	21.0	21.0	21.0	21.0	21.0	21.0	21.0	21.0	22.0	22.0	22.0	22.0	22.0	22.0	22.0	22.0	22.0	22.0	22.0	22.0	22.0	22.0	22.0	22.0	22.0	22.0	22.0	22.0	22.0	22.0	22.0	22.0	22.0	22.0
75	0.7575757503509521	14.0	16.0	18.0	18.0	18.0	19.0	19.0	20.0	20.0	20.0	20.0	20.0	21.0	21.0	21.0	21.0	21.0	21.0	21.0	21.0	21.0	21.0	22.0	22.0	22.0	22.0	22.0	22.0	22.0	22.0	22.0	22.0	22.0	22.0	22.0	22.0	22.0	22.0	22.0	22.0	22.0	22.0	22.0	22.0	22.0	22.0	22.0	22.0
76	0.7676767706871033	14.0	16.0	17.0	17.0	17.0	18.0	18.0	19.0	19.0	19.0	19.0	19.0	20.0	20.0	20.0	20.0	20.0	20.0	20.0	20.0	20.0	20.0	21.0	21.0	21.0	21.0	21.0	21.0	21.0	21.0	21.0	21.0	21.0	21.0	21.0	21.0	21.0	21.0	21.0	21.0	21.0	21.0	21.0	21.0	21.0	21.0	21.0	21.0
77	0.7777777910232544	14.0	16.0	17.0	17.0	17.0	18.0	18.0	19.0	19.0	19.0	19.0	19.0	20.0	20.0	20.0	20.0	20.0	20.0	20.0	20.0	20.0	20.0	21.0	21.0	21.0	21.0	21.0	21.0	21.0	21.0	21.0	21.0	21.0	21.0	21.0	21.0	21.0	21.0	21.0	21.0	21.0	21.0	21.0	21.0	21.0	21.0	21.0	21.0
78	0.7878788113594055	13.0	15.0	16.0	16.0	16.0	17.0	17.0	17.0	17.0	17.0	17.0	17.0	18.0	18.0	18.0	18.0	18.0	18.0	18.0	18.0	18.0	18.0	19.0	19.0	19.0	19.0	19.0	19.0	19.0	19.0	19.0	19.0	19.0	19.0	19.0	19.0	19.0	19.0	19.0	19.0	19.0	19.0	19.0	19.0	19.0	19.0	19.0	19.0
79	0.7979798316955566	13.0	15.0	16.0	16.0	16.0	17.0	17.0	17.0	17.0	17.0	17.0	17.0	18.0	18.0	18.0	18.0	18.0	18.0	18.0	18.0	18.0	18.0	19.0	19.0	19.0	19.0	19.0	19.0	19.0	19.0	19.0	19.0	19.0	19.0	19.0	19.0	19.0	19.0	19.0	19.0	19.0	19.0	19.0	19.0	19.0	19.0	19.0	19.0
80	0.808080792427063	13.0	15.0	16.0	16.0	16.0	17.0	17.0	17.0	17.0	17.0	17.0	17.0	18.0	18.0	18.0	18.0	18.0	18.0	18.0	18.0	18.0	18.0	19.0	19.0	19.0	19.0	19.0	19.0	19.0	19.0	19.0	19.0	19.0	19.0	19.0	19.0	19.0	19.0	19.0	19.0	19.0	19.0	19.0	19.0	19.0	19.0	19.0	19.0
81	0.8181818127632141	11.0	13.0	13.0	13.0	13.0	14.0	14.0	14.0	14.0	14.0	14.0	14.0	15.0	15.0	15.0	15.0	15.0	15.0	15.0	15.0	15.0	15.0	16.0	16.0	16.0	16.0	16.0	16.0	16.0	16.0	16.0	16.0	16.0	16.0	16.0	16.0	16.0	16.0	16.0	16.0	16.0	16.0	16.0	16.0	16.0	16.0	16.0	16.0
82	0.8282828330993652	11.0	13.0	13.0	13.0	13.0	14.0	14.0	14.0	14.0	14.0	14.0	14.0	15.0	15.0	15.0	15.0	15.0	15.0	15.0	15.0	15.0	15.0	16.0	16.0	16.0	16.0	16.0	16.0	16.0	16.0	16.0	16.0	16.0	16.0	16.0	16.0	16.0	16.0	16.0	16.0	16.0	16.0	16.0	16.0	16.0	16.0	16.0	16.0
83	0.8383837938308716	11.0	13.0	13.0	13.0	13.0	14.0	14.0	14.0	14.0	14.0	14.0	14.0	15.0	15.0	15.0	15.0	15.0	15.0	15.0	15.0	15.0	15.0	16.0	16.0	16.0	16.0	16.0	16.0	16.0	16.0	16.0	16.0	16.0	16.0	16.0	16.0	16.0	16.0	16.0	16.0	16.0	16.0	16.0	16.0	16.0	16.0	16.0	16.0
84	0.8484848141670227	11.0	13.0	13.0	13.0	13.0	14.0	14.0	14.0	14.0	14.0	14.0	14.0	15.0	15.0	15.0	15.0	15.0	15.0	15.0	15.0	15.0	15.0	16.0	16.0	16.0	16.0	16.0	16.0	16.0	16.0	16.0	16.0	16.0	16.0	16.0	16.0	16.0	16.0	16.0	16.0	16.0	16.0	16.0	16.0	16.0	16.0	16.0	16.0
85	0.8585858345031738	11.0	13.0	13.0	13.0	13.0	14.0	14.0	14.0	14.0	14.0	14.0	14.0	15.0	15.0	15.0	15.0	15.0	15.0	15.0	15.0	15.0	15.0	16.0	16.0	16.0	16.0	16.0	16.0	16.0	16.0	16.0	16.0	16.0	16.0	16.0	16.0	16.0	16.0	16.0	16.0	16.0	16.0	16.0	16.0	16.0	16.0	16.0	16.0
86	0.868686854839325	11.0	13.0	13.0	13.0	13.0	14.0	14.0	14.0	14.0	14.0	14.0	14.0	15.0	15.0	15.0	15.0	15.0	15.0	15.0	15.0	15.0	15.0	15.0	15.0	15.0	15.0	15.0	15.0	15.0	15.0	15.0	15.0	15.0	15.0	15.0	15.0	15.0	15.0	15.0	15.0	15.0	15.0	15.0	15.0	15.0	15.0	15.0	15.0
87	0.8787878751754761	11.0	13.0	13.0	13.0	13.0	14.0	14.0	14.0	14.0	14.0	14.0	14.0	15.0	15.0	15.0	15.0	15.0	15.0	15.0	15.0	15.0	15.0	15.0	15.0	15.0	15.0	15.0	15.0	15.0	15.0	15.0	15.0	15.0	15.0	15.0	15.0	15.0	15.0	15.0	15.0	15.0	15.0	15.0	15.0	15.0	15.0	15.0	15.0
88	0.8888888955116272	11.0	13.0	13.0	13.0	13.0	14.0	14.0	14.0	14.0	14.0	14.0	14.0	15.0	15.0	15.0	15.0	15.0	15.0	15.0	15.0	15.0	15.0	15.0	15.0	15.0	15.0	15.0	15.0	15.0	15.0	15.0	15.0	15.0	15.0	15.0	15.0	15.0	15.0	15.0	15.0	15.0	15.0	15.0	15.0	15.0	15.0	15.0	15.0
89	0.8989899158477783	10.0	12.0	12.0	12.0	12.0	13.0	13.0	13.0	13.0	13.0	13.0	13.0	14.0	14.0	14.0	14.0	14.0	14.0	14.0	14.0	14.0	14.0	14.0	14.0	14.0	14.0	14.0	14.0	14.0	14.0	14.0	14.0	14.0	14.0	14.0	14.0	14.0	14.0	14.0	14.0	14.0	14.0	14.0	14.0	14.0	14.0	14.0	14.0
90	0.9090909361839294	10.0	12.0	12.0	12.0	12.0	13.0	13.0	13.0	13.0	13.0	13.0	13.0	14.0	14.0	14.0	14.0	14.0	14.0	14.0	14.0	14.0	14.0	14.0	14.0	14.0	14.0	14.0	14.0	14.0	14.0	14.0	14.0	14.0	14.0	14.0	14.0	14.0	14.0	14.0	14.0	14.0	14.0	14.0	14.0	14.0	14.0	14.0	14.0
91	0.9191919565200806	9.0	11.0	11.0	11.0	11.0	12.0	12.0	12.0	12.0	12.0	12.0	12.0	12.0	12.0	12.0	12.0	12.0	12.0	12.0	12.0	12.0	12.0	12.0	12.0	12.0	12.0	12.0	12.0	12.0	12.0	12.0	12.0	12.0	12.0	12.0	12.0	12.0	12.0	12.0	12.0	12.0	12.0	12.0	12.0	12.0	12.0	12.0	12.0
92	0.9292929172515869	9.0	11.0	10.0	10.0	10.0	11.0	11.0	11.0	11.0	11.0	11.0	11.0	11.0	11.0	11.0	11.0	11.0	11.0	11.0	11.0	11.0	11.0	11.0	11.0	11.0	11.0	11.0	11.0	11.0	11.0	11.0	11.0	11.0	11.0	11.0	11.0	11.0	11.0	11.0	11.0	11.0	11.0	11.0	11.0	11.0	11.0	11.0	11.0
93	0.939393937587738	8.0	9.0	8.0	8.0	8.0	9.0	9.0	9.0	9.0	9.0	9.0	9.0	9.0	9.0	9.0	9.0	9.0	9.0	9.0	9.0	9.0	9.0	9.0	9.0	9.0	9.0	9.0	9.0	9.0	9.0	9.0	9.0	9.0	9.0	9.0	9.0	9.0	9.0	9.0	9.0	9.0	9.0	9.0	9.0	9.0	9.0	9.0	9.0
94	0.9494949579238892	7.0	8.0	7.0	7.0	7.0	8.0	8.0	8.0	8.0	8.0	8.0	8.0	8.0	8.0	8.0	8.0	8.0	8.0	8.0	8.0	8.0	8.0	8.0	8.0	8.0	8.0	8.0	8.0	8.0	8.0	8.0	8.0	8.0	8.0	8.0	8.0	8.0	8.0	8.0	8.0	8.0	8.0	8.0	8.0	8.0	8.0	8.0	8.0
95	0.9595959782600403	7.0	7.0	6.0	6.0	6.0	7.0	7.0	7.0	7.0	7.0	7.0	7.0	7.0	7.0	7.0	7.0	7.0	7.0	7.0	7.0	7.0	7.0	7.0	7.0	7.0	7.0	7.0	7.0	7.0	7.0	7.0	7.0	7.0	7.0	7.0	7.0	7.0	7.0	7.0	7.0	7.0	7.0	7.0	7.0	7.0	7.0	7.0	7.0
96	0.9696969985961914	5.0	5.0	5.0	5.0	5.0	5.0	5.0	5.0	5.0	5.0	5.0	5.0	5.0	5.0	5.0	5.0	5.0	5.0	5.0	5.0	5.0	5.0	5.0	5.0	5.0	5.0	5.0	5.0	5.0	5.0	5.0	5.0	5.0	5.0	5.0	5.0	5.0	5.0	5.0	5.0	5.0	5.0	5.0	5.0	5.0	5.0	5.0	5.0
97	0.9797979593276978	4.0	4.0	4.0	4.0	4.0	4.0	4.0	4.0	4.0	4.0	4.0	4.0	4.0	4.0	4.0	4.0	4.0	4.0	4.0	4.0	4.0	4.0	4.0	4.0	4.0	4.0	4.0	4.0	4.0	4.0	4.0	4.0	4.0	4.0	4.0	4.0	4.0	4.0	4.0	4.0	4.0	4.0	4.0	4.0	4.0	4.0	4.0	4.0
98	0.9898989796638489	2.0	2.0	2.0	2.0	2.0	2.0	2.0	2.0	2.0	2.0	2.0	2.0	2.0	2.0	2.0	2.0	2.0	2.0	2.0	2.0	2.0	2.0	2.0	2.0	2.0	2.0	2.0	2.0	2.0	2.0	2.0	2.0	2.0	2.0	2.0	2.0	2.0	2.0	2.0	2.0	2.0	2.0	2.0	2.0	2.0	2.0	2.0	2.0
99	1.0	0.0	0.0	0.0	0.0	0.0	0.0	0.0	0.0	0.0	0.0	0.0	0.0	0.0	0.0	0.0	0.0	0.0	0.0	0.0	0.0	0.0	0.0	0.0	0.0	0.0	0.0	0.0	0.0	0.0	0.0	0.0	0.0	0.0	0.0	0.0	0.0	0.0	0.0	0.0	0.0	0.0	0.0	0.0	0.0	0.0	0.0	0.0	0.0
[truncated: 52 more columns]
