# Supplementary material for: The hair cell analysis toolbox is a precise and fully automated pipeline for whole cochlea hair cell quantification
Source: PLoS Biol. 2023 Mar 22;21(3):e3002041. doi: 10.1371/journal.pbio.3002041 (PMC10069775; doi:10.1371/journal.pbio.3002041)
Supplement: S1 Data — A compressed folder with spreadsheets containing, in separate files, the underlying numerical data and statistical analysis for Figs 1G, 3E, 3F, 3G, 4F, 4H, 5A, 5B, 5C, 6A, 6B, S1B, S1C, S1D, S1E, S1F. (ZIP) [file pbio.3002041.s004.zip › Figure S1BCDEF/Figure S1DEF/figureS1DEF_4_true_positive.csv]

	cell_thr	nms_thr_0.0	nms_thr_0.010101010091602802	nms_thr_0.020202020183205605	nms_thr_0.03030303120613098	nms_thr_0.04040404036641121	nms_thr_0.05050504952669144	nms_thr_0.06060606241226196	nms_thr_0.07070706784725189	nms_thr_0.08080808073282242	nms_thr_0.09090909361839294	nms_thr_0.10101009905338287	nms_thr_0.1111111119389534	nms_thr_0.12121212482452393	nms_thr_0.13131313025951385	nms_thr_0.14141413569450378	nms_thr_0.1515151560306549	nms_thr_0.16161616146564484	nms_thr_0.17171716690063477	nms_thr_0.1818181872367859	nms_thr_0.19191919267177582	nms_thr_0.20202019810676575	nms_thr_0.21212121844291687	nms_thr_0.2222222238779068	nms_thr_0.23232322931289673	nms_thr_0.24242424964904785	nms_thr_0.252525269985199	nms_thr_0.2626262605190277	nms_thr_0.27272728085517883	nms_thr_0.28282830119132996	nms_thr_0.2929292917251587	nms_thr_0.3030303120613098	nms_thr_0.31313133239746094	nms_thr_0.3232323229312897	nms_thr_0.3333333432674408	nms_thr_0.34343433380126953	nms_thr_0.35353535413742065	nms_thr_0.3636363744735718	nms_thr_0.3737373650074005	nms_thr_0.38383838534355164	nms_thr_0.39393937587738037	nms_thr_0.4040403962135315	nms_thr_0.4141414165496826	nms_thr_0.42424240708351135	nms_thr_0.4343434274196625	nms_thr_0.4444444477558136	nms_thr_0.45454543828964233	nms_thr_0.46464645862579346	nms_thr_0.4747474789619446
0	0.0	1802.0	2017.0	2156.0	2249.0	2348.0	2406.0	2438.0	2458.0	2472.0	2483.0	2489.0	2490.0	2490.0	2493.0	2494.0	2496.0	2497.0	2497.0	2497.0	2497.0	2498.0	2498.0	2498.0	2498.0	2499.0	2499.0	2499.0	2499.0	2500.0	2500.0	2500.0	2500.0	2500.0	2500.0	2500.0	2500.0	2500.0	2500.0	2500.0	2500.0	2500.0	2500.0	2500.0	2500.0	2500.0	2500.0	2500.0	2501.0
1	0.010101010091602802	1802.0	2017.0	2156.0	2249.0	2348.0	2406.0	2438.0	2458.0	2472.0	2483.0	2489.0	2490.0	2490.0	2493.0	2494.0	2496.0	2497.0	2497.0	2497.0	2497.0	2498.0	2498.0	2498.0	2498.0	2499.0	2499.0	2499.0	2499.0	2500.0	2500.0	2500.0	2500.0	2500.0	2500.0	2500.0	2500.0	2500.0	2500.0	2500.0	2500.0	2500.0	2500.0	2500.0	2500.0	2500.0	2500.0	2500.0	2501.0
2	0.020202020183205605	1802.0	2017.0	2156.0	2249.0	2348.0	2406.0	2438.0	2458.0	2472.0	2483.0	2489.0	2490.0	2490.0	2493.0	2494.0	2496.0	2497.0	2497.0	2497.0	2497.0	2498.0	2498.0	2498.0	2498.0	2499.0	2499.0	2499.0	2499.0	2500.0	2500.0	2500.0	2500.0	2500.0	2500.0	2500.0	2500.0	2500.0	2500.0	2500.0	2500.0	2500.0	2500.0	2500.0	2500.0	2500.0	2500.0	2500.0	2501.0
3	0.03030303120613098	1802.0	2017.0	2156.0	2249.0	2348.0	2406.0	2438.0	2458.0	2472.0	2483.0	2489.0	2490.0	2490.0	2493.0	2494.0	2496.0	2497.0	2497.0	2497.0	2497.0	2498.0	2498.0	2498.0	2498.0	2499.0	2499.0	2499.0	2499.0	2500.0	2500.0	2500.0	2500.0	2500.0	2500.0	2500.0	2500.0	2500.0	2500.0	2500.0	2500.0	2500.0	2500.0	2500.0	2500.0	2500.0	2500.0	2500.0	2501.0
4	0.04040404036641121	1802.0	2017.0	2156.0	2249.0	2348.0	2406.0	2438.0	2458.0	2472.0	2483.0	2489.0	2490.0	2490.0	2493.0	2494.0	2496.0	2497.0	2497.0	2497.0	2497.0	2498.0	2498.0	2498.0	2498.0	2499.0	2499.0	2499.0	2499.0	2500.0	2500.0	2500.0	2500.0	2500.0	2500.0	2500.0	2500.0	2500.0	2500.0	2500.0	2500.0	2500.0	2500.0	2500.0	2500.0	2500.0	2500.0	2500.0	2501.0
5	0.05050504952669144	1802.0	2017.0	2156.0	2249.0	2348.0	2406.0	2438.0	2458.0	2472.0	2483.0	2489.0	2490.0	2490.0	2493.0	2494.0	2496.0	2497.0	2497.0	2497.0	2497.0	2498.0	2498.0	2498.0	2498.0	2499.0	2499.0	2499.0	2499.0	2500.0	2500.0	2500.0	2500.0	2500.0	2500.0	2500.0	2500.0	2500.0	2500.0	2500.0	2500.0	2500.0	2500.0	2500.0	2500.0	2500.0	2500.0	2500.0	2501.0
6	0.06060606241226196	1801.0	2017.0	2156.0	2249.0	2348.0	2406.0	2437.0	2457.0	2471.0	2482.0	2488.0	2490.0	2490.0	2493.0	2494.0	2496.0	2497.0	2497.0	2497.0	2497.0	2498.0	2498.0	2498.0	2498.0	2499.0	2499.0	2499.0	2499.0	2500.0	2500.0	2500.0	2500.0	2500.0	2500.0	2500.0	2500.0	2500.0	2500.0	2500.0	2500.0	2500.0	2500.0	2500.0	2500.0	2500.0	2500.0	2500.0	2501.0
7	0.07070706784725189	1801.0	2017.0	2155.0	2248.0	2348.0	2406.0	2437.0	2457.0	2471.0	2482.0	2488.0	2490.0	2490.0	2493.0	2494.0	2496.0	2497.0	2497.0	2497.0	2497.0	2498.0	2498.0	2498.0	2498.0	2499.0	2499.0	2499.0	2499.0	2500.0	2500.0	2500.0	2500.0	2500.0	2500.0	2500.0	2500.0	2500.0	2500.0	2500.0	2500.0	2500.0	2500.0	2500.0	2500.0	2500.0	2500.0	2500.0	2501.0
8	0.08080808073282242	1801.0	2017.0	2155.0	2248.0	2348.0	2406.0	2437.0	2457.0	2471.0	2481.0	2487.0	2490.0	2490.0	2493.0	2494.0	2496.0	2497.0	2497.0	2497.0	2497.0	2498.0	2498.0	2498.0	2498.0	2499.0	2499.0	2499.0	2499.0	2500.0	2500.0	2500.0	2500.0	2500.0	2500.0	2500.0	2500.0	2500.0	2500.0	2500.0	2500.0	2500.0	2500.0	2500.0	2500.0	2500.0	2500.0	2500.0	2501.0
9	0.09090909361839294	1800.0	2016.0	2155.0	2248.0	2348.0	2406.0	2437.0	2457.0	2471.0	2481.0	2487.0	2490.0	2490.0	2493.0	2494.0	2496.0	2497.0	2497.0	2497.0	2497.0	2498.0	2498.0	2498.0	2498.0	2499.0	2499.0	2499.0	2499.0	2499.0	2500.0	2500.0	2500.0	2500.0	2500.0	2500.0	2500.0	2500.0	2500.0	2500.0	2500.0	2500.0	2500.0	2500.0	2500.0	2500.0	2500.0	2500.0	2501.0
10	0.10101009905338287	1800.0	2015.0	2154.0	2248.0	2348.0	2406.0	2437.0	2457.0	2471.0	2481.0	2487.0	2490.0	2490.0	2493.0	2494.0	2496.0	2497.0	2497.0	2497.0	2497.0	2498.0	2498.0	2498.0	2498.0	2499.0	2499.0	2499.0	2499.0	2499.0	2499.0	2499.0	2499.0	2499.0	2499.0	2499.0	2499.0	2499.0	2499.0	2499.0	2499.0	2499.0	2499.0	2499.0	2499.0	2499.0	2499.0	2499.0	2500.0
11	0.1111111119389534	1799.0	2015.0	2154.0	2248.0	2348.0	2406.0	2437.0	2457.0	2471.0	2481.0	2487.0	2490.0	2490.0	2493.0	2494.0	2496.0	2497.0	2497.0	2497.0	2497.0	2498.0	2498.0	2498.0	2498.0	2499.0	2499.0	2499.0	2499.0	2499.0	2499.0	2499.0	2499.0	2499.0	2499.0	2499.0	2499.0	2499.0	2499.0	2499.0	2499.0	2499.0	2499.0	2499.0	2499.0	2499.0	2499.0	2499.0	2500.0
12	0.12121212482452393	1799.0	2015.0	2154.0	2248.0	2348.0	2406.0	2437.0	2457.0	2471.0	2481.0	2487.0	2490.0	2490.0	2493.0	2494.0	2496.0	2497.0	2497.0	2497.0	2497.0	2497.0	2497.0	2497.0	2497.0	2498.0	2498.0	2498.0	2498.0	2498.0	2498.0	2498.0	2498.0	2498.0	2498.0	2498.0	2498.0	2498.0	2498.0	2498.0	2498.0	2498.0	2498.0	2498.0	2498.0	2498.0	2498.0	2498.0	2499.0
13	0.13131313025951385	1799.0	2015.0	2154.0	2248.0	2348.0	2406.0	2437.0	2457.0	2471.0	2481.0	2487.0	2490.0	2490.0	2493.0	2494.0	2496.0	2497.0	2497.0	2497.0	2497.0	2497.0	2497.0	2497.0	2497.0	2498.0	2498.0	2498.0	2498.0	2498.0	2498.0	2498.0	2498.0	2498.0	2498.0	2498.0	2498.0	2498.0	2498.0	2498.0	2498.0	2498.0	2498.0	2498.0	2498.0	2498.0	2498.0	2498.0	2499.0
14	0.14141413569450378	1799.0	2015.0	2154.0	2248.0	2347.0	2405.0	2436.0	2455.0	2470.0	2480.0	2486.0	2489.0	2489.0	2492.0	2493.0	2495.0	2496.0	2496.0	2496.0	2496.0	2496.0	2496.0	2496.0	2496.0	2497.0	2497.0	2497.0	2497.0	2497.0	2497.0	2497.0	2497.0	2497.0	2497.0	2497.0	2497.0	2497.0	2497.0	2497.0	2497.0	2497.0	2497.0	2497.0	2497.0	2497.0	2497.0	2497.0	2498.0
15	0.1515151560306549	1797.0	2014.0	2153.0	2246.0	2345.0	2404.0	2435.0	2454.0	2469.0	2479.0	2485.0	2488.0	2488.0	2491.0	2492.0	2494.0	2495.0	2495.0	2495.0	2495.0	2495.0	2495.0	2495.0	2495.0	2496.0	2496.0	2496.0	2496.0	2496.0	2496.0	2496.0	2496.0	2496.0	2496.0	2496.0	2496.0	2496.0	2496.0	2496.0	2496.0	2496.0	2496.0	2496.0	2496.0	2496.0	2496.0	2496.0	2497.0
16	0.16161616146564484	1797.0	2014.0	2153.0	2246.0	2345.0	2404.0	2435.0	2454.0	2469.0	2479.0	2485.0	2488.0	2488.0	2491.0	2492.0	2494.0	2495.0	2495.0	2495.0	2495.0	2495.0	2495.0	2495.0	2495.0	2496.0	2496.0	2496.0	2496.0	2496.0	2496.0	2496.0	2496.0	2496.0	2496.0	2496.0	2496.0	2496.0	2496.0	2496.0	2496.0	2496.0	2496.0	2496.0	2496.0	2496.0	2496.0	2496.0	2497.0
17	0.17171716690063477	1797.0	2014.0	2153.0	2246.0	2345.0	2404.0	2435.0	2454.0	2469.0	2479.0	2485.0	2488.0	2488.0	2491.0	2492.0	2494.0	2495.0	2495.0	2495.0	2495.0	2495.0	2495.0	2495.0	2495.0	2496.0	2496.0	2496.0	2496.0	2496.0	2496.0	2496.0	2496.0	2496.0	2496.0	2496.0	2496.0	2496.0	2496.0	2496.0	2496.0	2496.0	2496.0	2496.0	2496.0	2496.0	2496.0	2496.0	2497.0
18	0.1818181872367859	1797.0	2014.0	2153.0	2246.0	2345.0	2404.0	2435.0	2454.0	2469.0	2479.0	2485.0	2488.0	2488.0	2491.0	2492.0	2494.0	2495.0	2495.0	2495.0	2495.0	2495.0	2495.0	2495.0	2495.0	2496.0	2496.0	2496.0	2496.0	2496.0	2496.0	2496.0	2496.0	2496.0	2496.0	2496.0	2496.0	2496.0	2496.0	2496.0	2496.0	2496.0	2496.0	2496.0	2496.0	2496.0	2496.0	2496.0	2497.0
19	0.19191919267177582	1796.0	2013.0	2152.0	2245.0	2344.0	2403.0	2434.0	2453.0	2468.0	2478.0	2484.0	2487.0	2487.0	2490.0	2491.0	2493.0	2494.0	2494.0	2494.0	2494.0	2494.0	2494.0	2494.0	2494.0	2495.0	2495.0	2495.0	2495.0	2495.0	2495.0	2495.0	2495.0	2495.0	2495.0	2495.0	2495.0	2495.0	2495.0	2495.0	2495.0	2495.0	2495.0	2495.0	2495.0	2495.0	2495.0	2495.0	2496.0
20	0.20202019810676575	1795.0	2012.0	2151.0	2244.0	2343.0	2403.0	2434.0	2453.0	2468.0	2478.0	2484.0	2487.0	2487.0	2490.0	2491.0	2493.0	2494.0	2494.0	2494.0	2494.0	2494.0	2494.0	2494.0	2494.0	2495.0	2495.0	2495.0	2495.0	2495.0	2495.0	2495.0	2495.0	2495.0	2495.0	2495.0	2495.0	2495.0	2495.0	2495.0	2495.0	2495.0	2495.0	2495.0	2495.0	2495.0	2495.0	2495.0	2496.0
21	0.21212121844291687	1795.0	2012.0	2151.0	2244.0	2343.0	2403.0	2434.0	2453.0	2468.0	2478.0	2484.0	2487.0	2487.0	2490.0	2491.0	2493.0	2494.0	2494.0	2494.0	2494.0	2494.0	2494.0	2494.0	2494.0	2495.0	2495.0	2495.0	2495.0	2495.0	2495.0	2495.0	2495.0	2495.0	2495.0	2495.0	2495.0	2495.0	2495.0	2495.0	2495.0	2495.0	2495.0	2495.0	2495.0	2495.0	2495.0	2495.0	2496.0
22	0.2222222238779068	1794.0	2012.0	2151.0	2244.0	2343.0	2403.0	2434.0	2453.0	2468.0	2478.0	2484.0	2487.0	2487.0	2490.0	2491.0	2493.0	2494.0	2494.0	2494.0	2494.0	2494.0	2494.0	2494.0	2494.0	2495.0	2495.0	2495.0	2495.0	2495.0	2495.0	2495.0	2495.0	2495.0	2495.0	2495.0	2495.0	2495.0	2495.0	2495.0	2495.0	2495.0	2495.0	2495.0	2495.0	2495.0	2495.0	2495.0	2496.0
23	0.23232322931289673	1793.0	2011.0	2151.0	2244.0	2343.0	2403.0	2434.0	2453.0	2468.0	2478.0	2484.0	2487.0	2487.0	2490.0	2491.0	2493.0	2494.0	2494.0	2494.0	2494.0	2494.0	2494.0	2494.0	2494.0	2495.0	2495.0	2495.0	2495.0	2495.0	2495.0	2495.0	2495.0	2495.0	2495.0	2495.0	2495.0	2495.0	2495.0	2495.0	2495.0	2495.0	2495.0	2495.0	2495.0	2495.0	2495.0	2495.0	2495.0
24	0.24242424964904785	1793.0	2011.0	2151.0	2244.0	2343.0	2403.0	2434.0	2453.0	2468.0	2478.0	2484.0	2487.0	2487.0	2490.0	2491.0	2493.0	2493.0	2493.0	2493.0	2493.0	2493.0	2493.0	2493.0	2493.0	2494.0	2494.0	2494.0	2494.0	2494.0	2494.0	2494.0	2494.0	2494.0	2494.0	2494.0	2494.0	2494.0	2494.0	2494.0	2494.0	2494.0	2494.0	2494.0	2494.0	2494.0	2494.0	2494.0	2494.0
25	0.252525269985199	1793.0	2010.0	2151.0	2244.0	2343.0	2403.0	2434.0	2453.0	2468.0	2478.0	2484.0	2487.0	2487.0	2490.0	2491.0	2493.0	2493.0	2493.0	2493.0	2493.0	2493.0	2493.0	2493.0	2493.0	2494.0	2494.0	2494.0	2494.0	2494.0	2494.0	2494.0	2494.0	2494.0	2494.0	2494.0	2494.0	2494.0	2494.0	2494.0	2494.0	2494.0	2494.0	2494.0	2494.0	2494.0	2494.0	2494.0	2494.0
26	0.2626262605190277	1793.0	2010.0	2151.0	2244.0	2343.0	2403.0	2434.0	2453.0	2468.0	2478.0	2484.0	2487.0	2487.0	2490.0	2491.0	2493.0	2493.0	2493.0	2493.0	2493.0	2493.0	2493.0	2493.0	2493.0	2494.0	2494.0	2494.0	2494.0	2494.0	2494.0	2494.0	2494.0	2494.0	2494.0	2494.0	2494.0	2494.0	2494.0	2494.0	2494.0	2494.0	2494.0	2494.0	2494.0	2494.0	2494.0	2494.0	2494.0
27	0.27272728085517883	1792.0	2010.0	2151.0	2244.0	2343.0	2403.0	2434.0	2453.0	2468.0	2478.0	2484.0	2487.0	2487.0	2490.0	2491.0	2493.0	2493.0	2493.0	2493.0	2493.0	2493.0	2493.0	2493.0	2493.0	2494.0	2494.0	2494.0	2494.0	2494.0	2494.0	2494.0	2494.0	2494.0	2494.0	2494.0	2494.0	2494.0	2494.0	2494.0	2494.0	2494.0	2494.0	2494.0	2494.0	2494.0	2494.0	2494.0	2494.0
28	0.28282830119132996	1792.0	2010.0	2151.0	2244.0	2343.0	2403.0	2434.0	2453.0	2468.0	2478.0	2484.0	2487.0	2487.0	2490.0	2491.0	2493.0	2493.0	2493.0	2493.0	2493.0	2493.0	2493.0	2493.0	2493.0	2494.0	2494.0	2494.0	2494.0	2494.0	2494.0	2494.0	2494.0	2494.0	2494.0	2494.0	2494.0	2494.0	2494.0	2494.0	2494.0	2494.0	2494.0	2494.0	2494.0	2494.0	2494.0	2494.0	2494.0
29	0.2929292917251587	1792.0	2010.0	2151.0	2244.0	2343.0	2403.0	2434.0	2453.0	2468.0	2478.0	2484.0	2487.0	2487.0	2490.0	2491.0	2493.0	2493.0	2493.0	2493.0	2493.0	2493.0	2493.0	2493.0	2493.0	2494.0	2494.0	2494.0	2494.0	2494.0	2494.0	2494.0	2494.0	2494.0	2494.0	2494.0	2494.0	2494.0	2494.0	2494.0	2494.0	2494.0	2494.0	2494.0	2494.0	2494.0	2494.0	2494.0	2494.0
30	0.3030303120613098	1792.0	2010.0	2151.0	2244.0	2343.0	2403.0	2434.0	2452.0	2467.0	2477.0	2484.0	2487.0	2487.0	2490.0	2491.0	2493.0	2493.0	2493.0	2493.0	2493.0	2493.0	2493.0	2493.0	2493.0	2494.0	2494.0	2494.0	2494.0	2494.0	2494.0	2494.0	2494.0	2494.0	2494.0	2494.0	2494.0	2494.0	2494.0	2494.0	2494.0	2494.0	2494.0	2494.0	2494.0	2494.0	2494.0	2494.0	2494.0
31	0.31313133239746094	1792.0	2010.0	2151.0	2244.0	2343.0	2403.0	2434.0	2452.0	2467.0	2477.0	2484.0	2487.0	2487.0	2490.0	2491.0	2493.0	2493.0	2493.0	2493.0	2493.0	2493.0	2493.0	2493.0	2493.0	2494.0	2494.0	2494.0	2494.0	2494.0	2494.0	2494.0	2494.0	2494.0	2494.0	2494.0	2494.0	2494.0	2494.0	2494.0	2494.0	2494.0	2494.0	2494.0	2494.0	2494.0	2494.0	2494.0	2494.0
32	0.3232323229312897	1790.0	2009.0	2150.0	2243.0	2342.0	2402.0	2433.0	2451.0	2466.0	2476.0	2483.0	2487.0	2487.0	2490.0	2491.0	2493.0	2493.0	2493.0	2493.0	2493.0	2493.0	2493.0	2493.0	2493.0	2494.0	2494.0	2494.0	2494.0	2494.0	2494.0	2494.0	2494.0	2494.0	2494.0	2494.0	2494.0	2494.0	2494.0	2494.0	2494.0	2494.0	2494.0	2494.0	2494.0	2494.0	2494.0	2494.0	2494.0
33	0.3333333432674408	1789.0	2009.0	2150.0	2243.0	2342.0	2402.0	2433.0	2451.0	2466.0	2476.0	2483.0	2487.0	2487.0	2490.0	2491.0	2493.0	2493.0	2493.0	2493.0	2493.0	2493.0	2493.0	2493.0	2493.0	2494.0	2494.0	2494.0	2494.0	2494.0	2494.0	2494.0	2494.0	2494.0	2494.0	2494.0	2494.0	2494.0	2494.0	2494.0	2494.0	2494.0	2494.0	2494.0	2494.0	2494.0	2494.0	2494.0	2494.0
34	0.34343433380126953	1789.0	2009.0	2150.0	2243.0	2342.0	2402.0	2433.0	2451.0	2466.0	2476.0	2483.0	2487.0	2487.0	2490.0	2491.0	2493.0	2493.0	2493.0	2493.0	2493.0	2493.0	2493.0	2493.0	2493.0	2494.0	2494.0	2494.0	2494.0	2494.0	2494.0	2494.0	2494.0	2494.0	2494.0	2494.0	2494.0	2494.0	2494.0	2494.0	2494.0	2494.0	2494.0	2494.0	2494.0	2494.0	2494.0	2494.0	2494.0
35	0.35353535413742065	1789.0	2009.0	2150.0	2243.0	2342.0	2402.0	2433.0	2451.0	2466.0	2476.0	2483.0	2487.0	2487.0	2490.0	2491.0	2493.0	2493.0	2493.0	2493.0	2493.0	2493.0	2493.0	2493.0	2493.0	2494.0	2494.0	2494.0	2494.0	2494.0	2494.0	2494.0	2494.0	2494.0	2494.0	2494.0	2494.0	2494.0	2494.0	2494.0	2494.0	2494.0	2494.0	2494.0	2494.0	2494.0	2494.0	2494.0	2494.0
36	0.3636363744735718	1787.0	2008.0	2149.0	2242.0	2341.0	2401.0	2432.0	2450.0	2465.0	2475.0	2482.0	2486.0	2486.0	2489.0	2490.0	2492.0	2492.0	2492.0	2492.0	2492.0	2492.0	2492.0	2492.0	2492.0	2493.0	2493.0	2493.0	2493.0	2493.0	2493.0	2493.0	2493.0	2493.0	2493.0	2493.0	2493.0	2493.0	2493.0	2493.0	2493.0	2493.0	2493.0	2493.0	2493.0	2493.0	2493.0	2493.0	2493.0
37	0.3737373650074005	1787.0	2008.0	2149.0	2242.0	2341.0	2401.0	2432.0	2450.0	2465.0	2475.0	2482.0	2486.0	2486.0	2489.0	2490.0	2492.0	2492.0	2492.0	2492.0	2492.0	2492.0	2492.0	2492.0	2492.0	2493.0	2493.0	2493.0	2493.0	2493.0	2493.0	2493.0	2493.0	2493.0	2493.0	2493.0	2493.0	2493.0	2493.0	2493.0	2493.0	2493.0	2493.0	2493.0	2493.0	2493.0	2493.0	2493.0	2493.0
38	0.38383838534355164	1787.0	2008.0	2147.0	2239.0	2341.0	2401.0	2432.0	2450.0	2465.0	2475.0	2482.0	2486.0	2486.0	2489.0	2490.0	2492.0	2492.0	2492.0	2492.0	2492.0	2492.0	2492.0	2492.0	2492.0	2493.0	2493.0	2493.0	2493.0	2493.0	2493.0	2493.0	2493.0	2493.0	2493.0	2493.0	2493.0	2493.0	2493.0	2493.0	2493.0	2493.0	2493.0	2493.0	2493.0	2493.0	2493.0	2493.0	2493.0
39	0.39393937587738037	1785.0	2006.0	2145.0	2238.0	2340.0	2400.0	2431.0	2449.0	2464.0	2474.0	2481.0	2485.0	2485.0	2488.0	2489.0	2491.0	2491.0	2491.0	2491.0	2491.0	2491.0	2491.0	2491.0	2491.0	2492.0	2492.0	2492.0	2492.0	2492.0	2492.0	2492.0	2492.0	2492.0	2492.0	2492.0	2492.0	2492.0	2492.0	2492.0	2492.0	2492.0	2492.0	2492.0	2492.0	2492.0	2492.0	2492.0	2492.0
40	0.4040403962135315	1785.0	2006.0	2145.0	2238.0	2340.0	2400.0	2431.0	2449.0	2464.0	2474.0	2481.0	2485.0	2485.0	2488.0	2489.0	2490.0	2490.0	2490.0	2490.0	2490.0	2490.0	2490.0	2490.0	2490.0	2491.0	2491.0	2491.0	2491.0	2491.0	2491.0	2491.0	2491.0	2491.0	2491.0	2491.0	2491.0	2491.0	2491.0	2491.0	2491.0	2491.0	2491.0	2491.0	2491.0	2491.0	2491.0	2491.0	2491.0
41	0.4141414165496826	1784.0	2006.0	2144.0	2238.0	2340.0	2400.0	2431.0	2449.0	2464.0	2474.0	2481.0	2485.0	2485.0	2488.0	2489.0	2490.0	2490.0	2490.0	2490.0	2490.0	2490.0	2490.0	2490.0	2490.0	2491.0	2491.0	2491.0	2491.0	2491.0	2491.0	2491.0	2491.0	2491.0	2491.0	2491.0	2491.0	2491.0	2491.0	2491.0	2491.0	2491.0	2491.0	2491.0	2491.0	2491.0	2491.0	2491.0	2491.0
42	0.42424240708351135	1784.0	2004.0	2143.0	2238.0	2340.0	2400.0	2431.0	2449.0	2464.0	2474.0	2481.0	2485.0	2485.0	2488.0	2489.0	2490.0	2490.0	2490.0	2490.0	2490.0	2490.0	2490.0	2490.0	2490.0	2491.0	2491.0	2491.0	2491.0	2491.0	2491.0	2491.0	2491.0	2491.0	2491.0	2491.0	2491.0	2491.0	2491.0	2491.0	2491.0	2491.0	2491.0	2491.0	2491.0	2491.0	2491.0	2491.0	2491.0
43	0.4343434274196625	1783.0	2004.0	2143.0	2238.0	2340.0	2400.0	2431.0	2449.0	2464.0	2474.0	2481.0	2485.0	2485.0	2488.0	2489.0	2490.0	2490.0	2490.0	2490.0	2490.0	2490.0	2490.0	2490.0	2490.0	2491.0	2491.0	2491.0	2491.0	2491.0	2491.0	2491.0	2491.0	2491.0	2491.0	2491.0	2491.0	2491.0	2491.0	2491.0	2491.0	2491.0	2491.0	2491.0	2491.0	2491.0	2491.0	2491.0	2491.0
44	0.4444444477558136	1783.0	2004.0	2143.0	2238.0	2340.0	2400.0	2431.0	2449.0	2464.0	2474.0	2481.0	2485.0	2485.0	2488.0	2489.0	2490.0	2490.0	2490.0	2490.0	2490.0	2490.0	2490.0	2490.0	2490.0	2491.0	2491.0	2491.0	2491.0	2491.0	2491.0	2491.0	2491.0	2491.0	2491.0	2491.0	2491.0	2491.0	2491.0	2491.0	2491.0	2491.0	2491.0	2491.0	2491.0	2491.0	2491.0	2491.0	2491.0
45	0.45454543828964233	1783.0	2004.0	2143.0	2238.0	2340.0	2400.0	2431.0	2449.0	2464.0	2474.0	2481.0	2485.0	2485.0	2488.0	2489.0	2490.0	2490.0	2490.0	2490.0	2490.0	2490.0	2490.0	2490.0	2490.0	2491.0	2491.0	2491.0	2491.0	2491.0	2491.0	2491.0	2491.0	2491.0	2491.0	2491.0	2491.0	2491.0	2491.0	2491.0	2491.0	2491.0	2491.0	2491.0	2491.0	2491.0	2491.0	2491.0	2491.0
46	0.46464645862579346	1782.0	2003.0	2143.0	2238.0	2340.0	2400.0	2431.0	2449.0	2464.0	2474.0	2481.0	2485.0	2485.0	2488.0	2489.0	2490.0	2490.0	2490.0	2490.0	2490.0	2490.0	2490.0	2490.0	2490.0	2491.0	2491.0	2491.0	2491.0	2491.0	2491.0	2491.0	2491.0	2491.0	2491.0	2491.0	2491.0	2491.0	2491.0	2491.0	2491.0	2491.0	2491.0	2491.0	2491.0	2491.0	2491.0	2491.0	2491.0
47	0.4747474789619446	1781.0	2003.0	2143.0	2238.0	2340.0	2400.0	2431.0	2449.0	2464.0	2474.0	2481.0	2485.0	2485.0	2488.0	2489.0	2490.0	2490.0	2490.0	2490.0	2490.0	2490.0	2490.0	2490.0	2490.0	2491.0	2491.0	2491.0	2491.0	2491.0	2491.0	2491.0	2491.0	2491.0	2491.0	2491.0	2491.0	2491.0	2491.0	2491.0	2491.0	2491.0	2491.0	2491.0	2491.0	2491.0	2491.0	2491.0	2491.0
48	0.4848484992980957	1780.0	2003.0	2143.0	2238.0	2340.0	2400.0	2431.0	2449.0	2464.0	2474.0	2481.0	2485.0	2485.0	2488.0	2489.0	2490.0	2490.0	2490.0	2490.0	2490.0	2490.0	2490.0	2490.0	2490.0	2491.0	2491.0	2491.0	2491.0	2491.0	2491.0	2491.0	2491.0	2491.0	2491.0	2491.0	2491.0	2491.0	2491.0	2491.0	2491.0	2491.0	2491.0	2491.0	2491.0	2491.0	2491.0	2491.0	2491.0
49	0.4949495196342468	1780.0	2002.0	2142.0	2238.0	2340.0	2400.0	2431.0	2449.0	2464.0	2474.0	2481.0	2485.0	2485.0	2488.0	2489.0	2490.0	2490.0	2490.0	2490.0	2490.0	2490.0	2490.0	2490.0	2490.0	2491.0	2491.0	2491.0	2491.0	2491.0	2491.0	2491.0	2491.0	2491.0	2491.0	2491.0	2491.0	2491.0	2491.0	2491.0	2491.0	2491.0	2491.0	2491.0	2491.0	2491.0	2491.0	2491.0	2491.0
50	0.505050539970398	1779.0	2002.0	2142.0	2238.0	2339.0	2398.0	2431.0	2449.0	2464.0	2474.0	2481.0	2485.0	2485.0	2488.0	2489.0	2490.0	2490.0	2490.0	2490.0	2490.0	2490.0	2490.0	2490.0	2490.0	2491.0	2491.0	2491.0	2491.0	2491.0	2491.0	2491.0	2491.0	2491.0	2491.0	2491.0	2491.0	2491.0	2491.0	2491.0	2491.0	2491.0	2491.0	2491.0	2491.0	2491.0	2491.0	2491.0	2491.0
51	0.5151515007019043	1779.0	2002.0	2142.0	2238.0	2339.0	2398.0	2431.0	2449.0	2464.0	2474.0	2481.0	2485.0	2485.0	2488.0	2489.0	2490.0	2490.0	2490.0	2490.0	2490.0	2490.0	2490.0	2490.0	2490.0	2491.0	2491.0	2491.0	2491.0	2491.0	2491.0	2491.0	2491.0	2491.0	2491.0	2491.0	2491.0	2491.0	2491.0	2491.0	2491.0	2491.0	2491.0	2491.0	2491.0	2491.0	2491.0	2491.0	2491.0
52	0.5252525210380554	1779.0	2002.0	2142.0	2238.0	2339.0	2398.0	2431.0	2449.0	2464.0	2473.0	2480.0	2485.0	2485.0	2488.0	2489.0	2490.0	2490.0	2490.0	2490.0	2490.0	2490.0	2490.0	2490.0	2490.0	2491.0	2491.0	2491.0	2491.0	2491.0	2491.0	2491.0	2491.0	2491.0	2491.0	2491.0	2491.0	2491.0	2491.0	2491.0	2491.0	2491.0	2491.0	2491.0	2491.0	2491.0	2491.0	2491.0	2491.0
53	0.5353535413742065	1779.0	2002.0	2142.0	2238.0	2339.0	2398.0	2430.0	2448.0	2463.0	2472.0	2479.0	2483.0	2484.0	2487.0	2488.0	2489.0	2489.0	2489.0	2489.0	2489.0	2489.0	2489.0	2489.0	2489.0	2490.0	2490.0	2490.0	2490.0	2490.0	2490.0	2490.0	2490.0	2490.0	2490.0	2490.0	2490.0	2490.0	2490.0	2490.0	2490.0	2490.0	2490.0	2490.0	2490.0	2490.0	2490.0	2490.0	2490.0
54	0.5454545617103577	1779.0	2002.0	2142.0	2238.0	2339.0	2398.0	2430.0	2448.0	2463.0	2472.0	2479.0	2483.0	2484.0	2487.0	2488.0	2489.0	2489.0	2489.0	2489.0	2489.0	2489.0	2489.0	2489.0	2489.0	2490.0	2490.0	2490.0	2490.0	2490.0	2490.0	2490.0	2490.0	2490.0	2490.0	2490.0	2490.0	2490.0	2490.0	2490.0	2490.0	2490.0	2490.0	2490.0	2490.0	2490.0	2490.0	2490.0	2490.0
55	0.5555555820465088	1779.0	2002.0	2142.0	2238.0	2339.0	2398.0	2430.0	2448.0	2463.0	2472.0	2479.0	2483.0	2484.0	2487.0	2488.0	2489.0	2489.0	2489.0	2489.0	2489.0	2489.0	2489.0	2489.0	2489.0	2490.0	2490.0	2490.0	2490.0	2490.0	2490.0	2490.0	2490.0	2490.0	2490.0	2490.0	2490.0	2490.0	2490.0	2490.0	2490.0	2490.0	2490.0	2490.0	2490.0	2490.0	2490.0	2490.0	2490.0
56	0.5656565427780151	1779.0	2002.0	2142.0	2237.0	2339.0	2398.0	2430.0	2448.0	2463.0	2472.0	2479.0	2483.0	2484.0	2487.0	2488.0	2489.0	2489.0	2489.0	2489.0	2489.0	2489.0	2489.0	2489.0	2489.0	2490.0	2490.0	2490.0	2490.0	2490.0	2490.0	2490.0	2490.0	2490.0	2490.0	2490.0	2490.0	2490.0	2490.0	2490.0	2490.0	2490.0	2490.0	2490.0	2490.0	2490.0	2490.0	2490.0	2490.0
57	0.5757575631141663	1779.0	2002.0	2142.0	2237.0	2339.0	2398.0	2430.0	2448.0	2463.0	2472.0	2479.0	2483.0	2484.0	2487.0	2488.0	2489.0	2489.0	2489.0	2489.0	2489.0	2489.0	2489.0	2489.0	2489.0	2490.0	2490.0	2490.0	2490.0	2490.0	2490.0	2490.0	2490.0	2490.0	2490.0	2490.0	2490.0	2490.0	2490.0	2490.0	2490.0	2490.0	2490.0	2490.0	2490.0	2490.0	2490.0	2490.0	2490.0
58	0.5858585834503174	1779.0	2002.0	2142.0	2237.0	2339.0	2398.0	2430.0	2448.0	2463.0	2472.0	2479.0	2483.0	2484.0	2487.0	2488.0	2489.0	2489.0	2489.0	2489.0	2489.0	2489.0	2489.0	2489.0	2489.0	2490.0	2490.0	2490.0	2490.0	2490.0	2490.0	2490.0	2490.0	2490.0	2490.0	2490.0	2490.0	2490.0	2490.0	2490.0	2490.0	2490.0	2490.0	2490.0	2490.0	2490.0	2490.0	2490.0	2490.0
59	0.5959595441818237	1778.0	2001.0	2142.0	2237.0	2339.0	2398.0	2430.0	2448.0	2463.0	2472.0	2479.0	2483.0	2484.0	2487.0	2488.0	2489.0	2489.0	2489.0	2489.0	2489.0	2489.0	2489.0	2489.0	2489.0	2490.0	2490.0	2490.0	2490.0	2490.0	2490.0	2490.0	2490.0	2490.0	2490.0	2490.0	2490.0	2490.0	2490.0	2490.0	2490.0	2490.0	2490.0	2490.0	2490.0	2490.0	2490.0	2490.0	2490.0
60	0.6060605645179749	1778.0	2001.0	2142.0	2237.0	2339.0	2398.0	2430.0	2448.0	2463.0	2472.0	2479.0	2483.0	2484.0	2487.0	2488.0	2489.0	2489.0	2489.0	2489.0	2489.0	2489.0	2489.0	2489.0	2489.0	2490.0	2490.0	2490.0	2490.0	2490.0	2490.0	2490.0	2490.0	2490.0	2490.0	2490.0	2490.0	2490.0	2490.0	2490.0	2490.0	2490.0	2490.0	2490.0	2490.0	2490.0	2490.0	2490.0	2490.0
61	0.616161584854126	1777.0	2001.0	2142.0	2237.0	2339.0	2397.0	2429.0	2447.0	2463.0	2472.0	2479.0	2483.0	2484.0	2487.0	2488.0	2489.0	2489.0	2489.0	2489.0	2489.0	2489.0	2489.0	2489.0	2489.0	2490.0	2490.0	2490.0	2490.0	2490.0	2490.0	2490.0	2490.0	2490.0	2490.0	2490.0	2490.0	2490.0	2490.0	2490.0	2490.0	2490.0	2490.0	2490.0	2490.0	2490.0	2490.0	2490.0	2490.0
62	0.6262626051902771	1776.0	2001.0	2142.0	2237.0	2338.0	2396.0	2428.0	2446.0	2462.0	2471.0	2478.0	2482.0	2483.0	2486.0	2487.0	2488.0	2488.0	2488.0	2488.0	2488.0	2488.0	2488.0	2488.0	2488.0	2489.0	2489.0	2489.0	2489.0	2489.0	2489.0	2489.0	2489.0	2489.0	2489.0	2489.0	2489.0	2489.0	2489.0	2489.0	2489.0	2489.0	2489.0	2489.0	2489.0	2489.0	2489.0	2489.0	2489.0
63	0.6363636255264282	1775.0	2000.0	2141.0	2235.0	2336.0	2394.0	2425.0	2443.0	2459.0	2468.0	2475.0	2479.0	2480.0	2483.0	2484.0	2485.0	2485.0	2485.0	2485.0	2485.0	2485.0	2485.0	2485.0	2485.0	2486.0	2486.0	2486.0	2486.0	2486.0	2486.0	2486.0	2486.0	2486.0	2486.0	2486.0	2486.0	2486.0	2486.0	2486.0	2486.0	2486.0	2486.0	2486.0	2486.0	2486.0	2486.0	2486.0	2486.0
64	0.6464646458625793	1775.0	2000.0	2141.0	2235.0	2336.0	2394.0	2424.0	2442.0	2459.0	2468.0	2475.0	2479.0	2480.0	2483.0	2484.0	2485.0	2485.0	2485.0	2485.0	2485.0	2485.0	2485.0	2485.0	2485.0	2486.0	2486.0	2486.0	2486.0	2486.0	2486.0	2486.0	2486.0	2486.0	2486.0	2486.0	2486.0	2486.0	2486.0	2486.0	2486.0	2486.0	2486.0	2486.0	2486.0	2486.0	2486.0	2486.0	2486.0
65	0.6565656661987305	1775.0	2000.0	2141.0	2235.0	2336.0	2394.0	2424.0	2441.0	2458.0	2467.0	2474.0	2478.0	2479.0	2482.0	2483.0	2484.0	2484.0	2484.0	2484.0	2484.0	2484.0	2484.0	2484.0	2484.0	2485.0	2485.0	2485.0	2485.0	2485.0	2485.0	2485.0	2485.0	2485.0	2485.0	2485.0	2485.0	2485.0	2485.0	2485.0	2485.0	2485.0	2485.0	2485.0	2485.0	2485.0	2485.0	2485.0	2485.0
66	0.6666666865348816	1775.0	2000.0	2141.0	2235.0	2336.0	2394.0	2424.0	2441.0	2458.0	2467.0	2474.0	2478.0	2479.0	2482.0	2483.0	2484.0	2484.0	2484.0	2484.0	2484.0	2484.0	2484.0	2484.0	2484.0	2485.0	2485.0	2485.0	2485.0	2485.0	2485.0	2485.0	2485.0	2485.0	2485.0	2485.0	2485.0	2485.0	2485.0	2485.0	2485.0	2485.0	2485.0	2485.0	2485.0	2485.0	2485.0	2485.0	2485.0
67	0.6767677068710327	1775.0	2000.0	2141.0	2235.0	2336.0	2394.0	2424.0	2441.0	2458.0	2467.0	2474.0	2478.0	2479.0	2482.0	2483.0	2484.0	2484.0	2484.0	2484.0	2484.0	2484.0	2484.0	2484.0	2484.0	2485.0	2485.0	2485.0	2485.0	2485.0	2485.0	2485.0	2485.0	2485.0	2485.0	2485.0	2485.0	2485.0	2485.0	2485.0	2485.0	2485.0	2485.0	2485.0	2485.0	2485.0	2485.0	2485.0	2485.0
68	0.6868686676025391	1772.0	1997.0	2139.0	2233.0	2334.0	2392.0	2422.0	2439.0	2456.0	2465.0	2472.0	2475.0	2476.0	2479.0	2480.0	2481.0	2481.0	2481.0	2481.0	2481.0	2481.0	2481.0	2481.0	2481.0	2482.0	2482.0	2482.0	2482.0	2482.0	2482.0	2482.0	2482.0	2482.0	2482.0	2482.0	2482.0	2482.0	2482.0	2482.0	2482.0	2482.0	2482.0	2482.0	2482.0	2482.0	2482.0	2482.0	2482.0
69	0.6969696879386902	1770.0	1995.0	2137.0	2231.0	2332.0	2390.0	2420.0	2437.0	2454.0	2463.0	2469.0	2473.0	2474.0	2477.0	2478.0	2479.0	2479.0	2479.0	2479.0	2479.0	2479.0	2479.0	2479.0	2479.0	2480.0	2480.0	2480.0	2480.0	2480.0	2480.0	2480.0	2480.0	2480.0	2480.0	2480.0	2480.0	2480.0	2480.0	2480.0	2480.0	2480.0	2480.0	2480.0	2480.0	2480.0	2480.0	2480.0	2480.0
70	0.7070707082748413	1770.0	1995.0	2136.0	2230.0	2331.0	2389.0	2420.0	2437.0	2454.0	2463.0	2469.0	2473.0	2474.0	2477.0	2478.0	2478.0	2478.0	2478.0	2478.0	2478.0	2478.0	2478.0	2478.0	2478.0	2479.0	2479.0	2479.0	2479.0	2479.0	2479.0	2479.0	2479.0	2479.0	2479.0	2479.0	2479.0	2479.0	2479.0	2479.0	2479.0	2479.0	2479.0	2479.0	2479.0	2479.0	2479.0	2479.0	2479.0
71	0.7171717286109924	1767.0	1992.0	2133.0	2228.0	2328.0	2386.0	2417.0	2434.0	2451.0	2460.0	2466.0	2470.0	2471.0	2474.0	2475.0	2475.0	2475.0	2475.0	2475.0	2475.0	2475.0	2475.0	2475.0	2475.0	2476.0	2476.0	2476.0	2476.0	2476.0	2476.0	2476.0	2476.0	2476.0	2476.0	2476.0	2476.0	2476.0	2476.0	2476.0	2476.0	2476.0	2476.0	2476.0	2476.0	2476.0	2476.0	2476.0	2476.0
72	0.7272727489471436	1766.0	1991.0	2132.0	2227.0	2327.0	2385.0	2416.0	2433.0	2450.0	2459.0	2465.0	2469.0	2470.0	2473.0	2474.0	2474.0	2474.0	2474.0	2474.0	2474.0	2474.0	2474.0	2474.0	2474.0	2475.0	2475.0	2475.0	2475.0	2475.0	2475.0	2475.0	2475.0	2475.0	2475.0	2475.0	2475.0	2475.0	2475.0	2475.0	2475.0	2475.0	2475.0	2475.0	2475.0	2475.0	2475.0	2475.0	2475.0
73	0.7373737692832947	1764.0	1989.0	2130.0	2225.0	2325.0	2383.0	2413.0	2429.0	2446.0	2455.0	2461.0	2465.0	2466.0	2469.0	2470.0	2470.0	2470.0	2470.0	2470.0	2470.0	2470.0	2470.0	2470.0	2470.0	2471.0	2471.0	2471.0	2471.0	2471.0	2471.0	2471.0	2471.0	2471.0	2471.0	2471.0	2471.0	2471.0	2471.0	2471.0	2471.0	2471.0	2471.0	2471.0	2471.0	2471.0	2471.0	2471.0	2471.0
74	0.7474747896194458	1761.0	1986.0	2127.0	2222.0	2322.0	2380.0	2410.0	2426.0	2443.0	2451.0	2456.0	2460.0	2461.0	2464.0	2465.0	2465.0	2465.0	2465.0	2465.0	2465.0	2465.0	2465.0	2465.0	2465.0	2466.0	2466.0	2466.0	2466.0	2466.0	2466.0	2466.0	2466.0	2466.0	2466.0	2466.0	2466.0	2466.0	2466.0	2466.0	2466.0	2466.0	2466.0	2466.0	2466.0	2466.0	2466.0	2466.0	2466.0
75	0.7575757503509521	1760.0	1984.0	2126.0	2220.0	2319.0	2377.0	2406.0	2422.0	2438.0	2446.0	2452.0	2456.0	2457.0	2460.0	2461.0	2461.0	2461.0	2461.0	2461.0	2461.0	2461.0	2461.0	2461.0	2461.0	2462.0	2462.0	2462.0	2462.0	2462.0	2462.0	2462.0	2462.0	2462.0	2462.0	2462.0	2462.0	2462.0	2462.0	2462.0	2462.0	2462.0	2462.0	2462.0	2462.0	2462.0	2462.0	2462.0	2462.0
76	0.7676767706871033	1756.0	1981.0	2122.0	2215.0	2314.0	2372.0	2401.0	2417.0	2433.0	2441.0	2447.0	2451.0	2452.0	2455.0	2456.0	2456.0	2456.0	2456.0	2456.0	2456.0	2456.0	2456.0	2456.0	2456.0	2457.0	2457.0	2457.0	2457.0	2457.0	2457.0	2457.0	2457.0	2457.0	2457.0	2457.0	2457.0	2457.0	2457.0	2457.0	2457.0	2457.0	2457.0	2457.0	2457.0	2457.0	2457.0	2457.0	2457.0
77	0.7777777910232544	1755.0	1979.0	2119.0	2212.0	2312.0	2370.0	2399.0	2415.0	2430.0	2438.0	2443.0	2447.0	2448.0	2451.0	2452.0	2452.0	2452.0	2452.0	2452.0	2452.0	2452.0	2452.0	2452.0	2452.0	2453.0	2453.0	2453.0	2453.0	2453.0	2453.0	2453.0	2453.0	2453.0	2453.0	2453.0	2453.0	2453.0	2453.0	2453.0	2453.0	2453.0	2453.0	2453.0	2453.0	2453.0	2453.0	2453.0	2453.0
78	0.7878788113594055	1751.0	1973.0	2113.0	2206.0	2306.0	2364.0	2393.0	2409.0	2424.0	2432.0	2437.0	2441.0	2442.0	2445.0	2446.0	2446.0	2446.0	2446.0	2446.0	2446.0	2446.0	2446.0	2446.0	2446.0	2447.0	2447.0	2447.0	2447.0	2447.0	2447.0	2447.0	2447.0	2447.0	2447.0	2447.0	2447.0	2447.0	2447.0	2447.0	2447.0	2447.0	2447.0	2447.0	2447.0	2447.0	2447.0	2447.0	2447.0
79	0.7979798316955566	1748.0	1969.0	2109.0	2199.0	2300.0	2358.0	2387.0	2403.0	2418.0	2426.0	2431.0	2435.0	2436.0	2439.0	2440.0	2440.0	2440.0	2440.0	2440.0	2440.0	2440.0	2440.0	2440.0	2440.0	2441.0	2441.0	2441.0	2441.0	2441.0	2441.0	2441.0	2441.0	2441.0	2441.0	2441.0	2441.0	2441.0	2441.0	2441.0	2441.0	2441.0	2441.0	2441.0	2441.0	2441.0	2441.0	2441.0	2441.0
80	0.808080792427063	1748.0	1968.0	2107.0	2197.0	2298.0	2356.0	2385.0	2400.0	2415.0	2423.0	2428.0	2432.0	2433.0	2436.0	2437.0	2437.0	2437.0	2437.0	2437.0	2437.0	2437.0	2437.0	2437.0	2437.0	2438.0	2438.0	2438.0	2438.0	2438.0	2438.0	2438.0	2438.0	2438.0	2438.0	2438.0	2438.0	2438.0	2438.0	2438.0	2438.0	2438.0	2438.0	2438.0	2438.0	2438.0	2438.0	2438.0	2438.0
81	0.8181818127632141	1746.0	1966.0	2105.0	2196.0	2297.0	2355.0	2384.0	2399.0	2414.0	2422.0	2427.0	2431.0	2432.0	2435.0	2436.0	2436.0	2436.0	2436.0	2436.0	2436.0	2436.0	2436.0	2436.0	2436.0	2437.0	2437.0	2437.0	2437.0	2437.0	2437.0	2437.0	2437.0	2437.0	2437.0	2437.0	2437.0	2437.0	2437.0	2437.0	2437.0	2437.0	2437.0	2437.0	2437.0	2437.0	2437.0	2437.0	2437.0
82	0.8282828330993652	1741.0	1960.0	2100.0	2191.0	2292.0	2350.0	2378.0	2393.0	2408.0	2416.0	2421.0	2425.0	2426.0	2429.0	2430.0	2430.0	2430.0	2430.0	2430.0	2430.0	2430.0	2430.0	2430.0	2430.0	2431.0	2431.0	2431.0	2431.0	2431.0	2431.0	2431.0	2431.0	2431.0	2431.0	2431.0	2431.0	2431.0	2431.0	2431.0	2431.0	2431.0	2431.0	2431.0	2431.0	2431.0	2431.0	2431.0	2431.0
83	0.8383837938308716	1736.0	1952.0	2090.0	2183.0	2285.0	2343.0	2371.0	2386.0	2400.0	2408.0	2413.0	2416.0	2417.0	2420.0	2421.0	2421.0	2421.0	2421.0	2421.0	2421.0	2421.0	2421.0	2421.0	2421.0	2422.0	2422.0	2422.0	2422.0	2422.0	2422.0	2422.0	2422.0	2422.0	2422.0	2422.0	2422.0	2422.0	2422.0	2422.0	2422.0	2422.0	2422.0	2422.0	2422.0	2422.0	2422.0	2422.0	2422.0
84	0.8484848141670227	1727.0	1942.0	2079.0	2171.0	2272.0	2329.0	2357.0	2372.0	2387.0	2395.0	2400.0	2403.0	2404.0	2407.0	2408.0	2408.0	2408.0	2408.0	2408.0	2408.0	2408.0	2408.0	2408.0	2408.0	2409.0	2409.0	2409.0	2409.0	2409.0	2409.0	2409.0	2409.0	2409.0	2409.0	2409.0	2409.0	2409.0	2409.0	2409.0	2409.0	2409.0	2409.0	2409.0	2409.0	2409.0	2409.0	2409.0	2409.0
85	0.8585858345031738	1720.0	1930.0	2065.0	2157.0	2258.0	2315.0	2343.0	2358.0	2373.0	2381.0	2386.0	2389.0	2390.0	2393.0	2394.0	2394.0	2394.0	2394.0	2394.0	2394.0	2394.0	2394.0	2394.0	2394.0	2394.0	2394.0	2394.0	2394.0	2394.0	2394.0	2394.0	2394.0	2394.0	2394.0	2394.0	2394.0	2394.0	2394.0	2394.0	2394.0	2394.0	2394.0	2394.0	2394.0	2394.0	2394.0	2394.0	2394.0
86	0.868686854839325	1714.0	1925.0	2059.0	2151.0	2250.0	2308.0	2336.0	2351.0	2366.0	2373.0	2378.0	2381.0	2382.0	2384.0	2385.0	2385.0	2385.0	2385.0	2385.0	2385.0	2385.0	2385.0	2385.0	2385.0	2385.0	2385.0	2385.0	2385.0	2385.0	2385.0	2385.0	2385.0	2385.0	2385.0	2385.0	2385.0	2385.0	2385.0	2385.0	2385.0	2385.0	2385.0	2385.0	2385.0	2385.0	2385.0	2385.0	2385.0
87	0.8787878751754761	1708.0	1918.0	2051.0	2143.0	2242.0	2300.0	2328.0	2343.0	2357.0	2364.0	2369.0	2372.0	2373.0	2375.0	2376.0	2376.0	2376.0	2376.0	2376.0	2376.0	2376.0	2376.0	2376.0	2376.0	2376.0	2376.0	2376.0	2376.0	2376.0	2376.0	2376.0	2376.0	2376.0	2376.0	2376.0	2376.0	2376.0	2376.0	2376.0	2376.0	2376.0	2376.0	2376.0	2376.0	2376.0	2376.0	2376.0	2376.0
88	0.8888888955116272	1699.0	1910.0	2042.0	2132.0	2229.0	2286.0	2314.0	2329.0	2343.0	2350.0	2355.0	2358.0	2358.0	2360.0	2360.0	2360.0	2360.0	2360.0	2360.0	2360.0	2360.0	2360.0	2360.0	2360.0	2360.0	2360.0	2360.0	2360.0	2360.0	2360.0	2360.0	2360.0	2360.0	2360.0	2360.0	2360.0	2360.0	2360.0	2360.0	2360.0	2360.0	2360.0	2360.0	2360.0	2360.0	2360.0	2360.0	2360.0
89	0.8989899158477783	1691.0	1901.0	2031.0	2120.0	2217.0	2273.0	2301.0	2316.0	2330.0	2337.0	2342.0	2345.0	2345.0	2347.0	2347.0	2347.0	2347.0	2347.0	2347.0	2347.0	2347.0	2347.0	2347.0	2347.0	2347.0	2347.0	2347.0	2347.0	2347.0	2347.0	2347.0	2347.0	2347.0	2347.0	2347.0	2347.0	2347.0	2347.0	2347.0	2347.0	2347.0	2347.0	2347.0	2347.0	2347.0	2347.0	2347.0	2347.0
90	0.9090909361839294	1680.0	1888.0	2015.0	2103.0	2198.0	2254.0	2281.0	2296.0	2309.0	2316.0	2321.0	2324.0	2324.0	2325.0	2325.0	2325.0	2325.0	2325.0	2325.0	2325.0	2325.0	2325.0	2325.0	2325.0	2325.0	2325.0	2325.0	2325.0	2325.0	2325.0	2325.0	2325.0	2325.0	2325.0	2325.0	2325.0	2325.0	2325.0	2325.0	2325.0	2325.0	2325.0	2325.0	2325.0	2325.0	2325.0	2325.0	2325.0
91	0.9191919565200806	1667.0	1878.0	2003.0	2091.0	2184.0	2241.0	2268.0	2283.0	2296.0	2302.0	2307.0	2310.0	2310.0	2311.0	2311.0	2311.0	2311.0	2311.0	2311.0	2311.0	2311.0	2311.0	2311.0	2311.0	2311.0	2311.0	2311.0	2311.0	2311.0	2311.0	2311.0	2311.0	2311.0	2311.0	2311.0	2311.0	2311.0	2311.0	2311.0	2311.0	2311.0	2311.0	2311.0	2311.0	2311.0	2311.0	2311.0	2311.0
92	0.9292929172515869	1652.0	1863.0	1988.0	2072.0	2166.0	2221.0	2248.0	2262.0	2275.0	2280.0	2285.0	2286.0	2286.0	2287.0	2287.0	2287.0	2287.0	2287.0	2287.0	2287.0	2287.0	2287.0	2287.0	2287.0	2287.0	2287.0	2287.0	2287.0	2287.0	2287.0	2287.0	2287.0	2287.0	2287.0	2287.0	2287.0	2287.0	2287.0	2287.0	2287.0	2287.0	2287.0	2287.0	2287.0	2287.0	2287.0	2287.0	2287.0
93	0.939393937587738	1636.0	1845.0	1967.0	2048.0	2143.0	2198.0	2225.0	2239.0	2252.0	2256.0	2261.0	2262.0	2262.0	2263.0	2263.0	2263.0	2263.0	2263.0	2263.0	2263.0	2263.0	2263.0	2263.0	2263.0	2263.0	2263.0	2263.0	2263.0	2263.0	2263.0	2263.0	2263.0	2263.0	2263.0	2263.0	2263.0	2263.0	2263.0	2263.0	2263.0	2263.0	2263.0	2263.0	2263.0	2263.0	2263.0	2263.0	2263.0
94	0.9494949579238892	1619.0	1823.0	1939.0	2019.0	2113.0	2168.0	2191.0	2205.0	2218.0	2222.0	2227.0	2228.0	2228.0	2229.0	2229.0	2229.0	2229.0	2229.0	2229.0	2229.0	2229.0	2229.0	2229.0	2229.0	2229.0	2229.0	2229.0	2229.0	2229.0	2229.0	2229.0	2229.0	2229.0	2229.0	2229.0	2229.0	2229.0	2229.0	2229.0	2229.0	2229.0	2229.0	2229.0	2229.0	2229.0	2229.0	2229.0	2229.0
95	0.9595959782600403	1589.0	1788.0	1900.0	1979.0	2071.0	2125.0	2146.0	2160.0	2172.0	2176.0	2181.0	2181.0	2181.0	2182.0	2182.0	2182.0	2182.0	2182.0	2182.0	2182.0	2182.0	2182.0	2182.0	2182.0	2182.0	2182.0	2182.0	2182.0	2182.0	2182.0	2182.0	2182.0	2182.0	2182.0	2182.0	2182.0	2182.0	2182.0	2182.0	2182.0	2182.0	2182.0	2182.0	2182.0	2182.0	2182.0	2182.0	2182.0
96	0.9696969985961914	1550.0	1744.0	1848.0	1922.0	2013.0	2065.0	2086.0	2099.0	2111.0	2115.0	2120.0	2120.0	2120.0	2120.0	2120.0	2120.0	2120.0	2120.0	2120.0	2120.0	2120.0	2120.0	2120.0	2120.0	2120.0	2120.0	2120.0	2120.0	2120.0	2120.0	2120.0	2120.0	2120.0	2120.0	2120.0	2120.0	2120.0	2120.0	2120.0	2120.0	2120.0	2120.0	2120.0	2120.0	2120.0	2120.0	2120.0	2120.0
97	0.9797979593276978	1475.0	1654.0	1751.0	1822.0	1908.0	1957.0	1977.0	1989.0	1996.0	1999.0	2004.0	2004.0	2004.0	2004.0	2004.0	2004.0	2004.0	2004.0	2004.0	2004.0	2004.0	2004.0	2004.0	2004.0	2004.0	2004.0	2004.0	2004.0	2004.0	2004.0	2004.0	2004.0	2004.0	2004.0	2004.0	2004.0	2004.0	2004.0	2004.0	2004.0	2004.0	2004.0	2004.0	2004.0	2004.0	2004.0	2004.0	2004.0
98	0.9898989796638489	1375.0	1534.0	1629.0	1693.0	1775.0	1820.0	1837.0	1847.0	1852.0	1853.0	1858.0	1858.0	1858.0	1858.0	1858.0	1858.0	1858.0	1858.0	1858.0	1858.0	1858.0	1858.0	1858.0	1858.0	1858.0	1858.0	1858.0	1858.0	1858.0	1858.0	1858.0	1858.0	1858.0	1858.0	1858.0	1858.0	1858.0	1858.0	1858.0	1858.0	1858.0	1858.0	1858.0	1858.0	1858.0	1858.0	1858.0	1858.0
99	1.0	0.0	0.0	0.0	0.0	0.0	0.0	0.0	0.0	0.0	0.0	0.0	0.0	0.0	0.0	0.0	0.0	0.0	0.0	0.0	0.0	0.0	0.0	0.0	0.0	0.0	0.0	0.0	0.0	0.0	0.0	0.0	0.0	0.0	0.0	0.0	0.0	0.0	0.0	0.0	0.0	0.0	0.0	0.0	0.0	0.0	0.0	0.0	0.0
[truncated: 52 more columns]
