# Supplementary material for: The hair cell analysis toolbox is a precise and fully automated pipeline for whole cochlea hair cell quantification
Source: PLoS Biol. 2023 Mar 22;21(3):e3002041. doi: 10.1371/journal.pbio.3002041 (PMC10069775; doi:10.1371/journal.pbio.3002041)
Supplement: S1 Data — A compressed folder with spreadsheets containing, in separate files, the underlying numerical data and statistical analysis for Figs 1G, 3E, 3F, 3G, 4F, 4H, 5A, 5B, 5C, 6A, 6B, S1B, S1C, S1D, S1E, S1F. (ZIP) [file pbio.3002041.s004.zip › Figure S1BCDEF/Figure S1DEF/figureS1DEF_5_false_negative.csv]

	cell_thr	nms_thr_0.0	nms_thr_0.010101010091602802	nms_thr_0.020202020183205605	nms_thr_0.03030303120613098	nms_thr_0.04040404036641121	nms_thr_0.05050504952669144	nms_thr_0.06060606241226196	nms_thr_0.07070706784725189	nms_thr_0.08080808073282242	nms_thr_0.09090909361839294	nms_thr_0.10101009905338287	nms_thr_0.1111111119389534	nms_thr_0.12121212482452393	nms_thr_0.13131313025951385	nms_thr_0.14141413569450378	nms_thr_0.1515151560306549	nms_thr_0.16161616146564484	nms_thr_0.17171716690063477	nms_thr_0.1818181872367859	nms_thr_0.19191919267177582	nms_thr_0.20202019810676575	nms_thr_0.21212121844291687	nms_thr_0.2222222238779068	nms_thr_0.23232322931289673	nms_thr_0.24242424964904785	nms_thr_0.252525269985199	nms_thr_0.2626262605190277	nms_thr_0.27272728085517883	nms_thr_0.28282830119132996	nms_thr_0.2929292917251587	nms_thr_0.3030303120613098	nms_thr_0.31313133239746094	nms_thr_0.3232323229312897	nms_thr_0.3333333432674408	nms_thr_0.34343433380126953	nms_thr_0.35353535413742065	nms_thr_0.3636363744735718	nms_thr_0.3737373650074005	nms_thr_0.38383838534355164	nms_thr_0.39393937587738037	nms_thr_0.4040403962135315	nms_thr_0.4141414165496826	nms_thr_0.42424240708351135	nms_thr_0.4343434274196625	nms_thr_0.4444444477558136	nms_thr_0.45454543828964233	nms_thr_0.46464645862579346	nms_thr_0.4747474789619446
0	0.0	716.0	430.0	278.0	175.0	122.0	92.0	71.0	58.0	47.0	39.0	28.0	24.0	21.0	18.0	16.0	15.0	13.0	11.0	10.0	8.0	8.0	7.0	7.0	6.0	6.0	6.0	6.0	6.0	6.0	6.0	6.0	6.0	6.0	6.0	7.0	7.0	6.0	6.0	6.0	6.0	6.0	6.0	6.0	6.0	6.0	6.0	6.0	5.0
1	0.010101010091602802	716.0	430.0	278.0	175.0	122.0	92.0	71.0	58.0	47.0	39.0	28.0	24.0	21.0	18.0	16.0	15.0	13.0	11.0	10.0	8.0	8.0	7.0	7.0	6.0	6.0	6.0	6.0	6.0	6.0	6.0	6.0	6.0	6.0	6.0	7.0	7.0	6.0	6.0	6.0	6.0	6.0	6.0	6.0	6.0	6.0	6.0	6.0	5.0
2	0.020202020183205605	716.0	430.0	278.0	175.0	122.0	92.0	71.0	58.0	47.0	39.0	28.0	24.0	21.0	18.0	16.0	15.0	13.0	11.0	10.0	8.0	8.0	7.0	7.0	6.0	6.0	6.0	6.0	6.0	6.0	6.0	6.0	6.0	6.0	6.0	7.0	7.0	6.0	6.0	6.0	6.0	6.0	6.0	6.0	6.0	6.0	6.0	6.0	5.0
3	0.03030303120613098	716.0	430.0	278.0	175.0	122.0	92.0	71.0	58.0	47.0	39.0	28.0	24.0	21.0	18.0	16.0	15.0	13.0	11.0	10.0	8.0	8.0	7.0	7.0	6.0	6.0	6.0	6.0	6.0	6.0	6.0	6.0	6.0	6.0	6.0	7.0	7.0	6.0	6.0	6.0	6.0	6.0	6.0	6.0	6.0	6.0	6.0	6.0	5.0
4	0.04040404036641121	716.0	430.0	278.0	175.0	122.0	92.0	71.0	58.0	47.0	39.0	28.0	24.0	21.0	18.0	16.0	15.0	13.0	11.0	10.0	8.0	8.0	7.0	7.0	6.0	6.0	6.0	6.0	6.0	6.0	6.0	6.0	6.0	6.0	6.0	7.0	7.0	6.0	6.0	6.0	6.0	6.0	6.0	6.0	6.0	6.0	6.0	6.0	5.0
5	0.05050504952669144	716.0	430.0	278.0	175.0	122.0	92.0	71.0	58.0	47.0	39.0	28.0	24.0	21.0	18.0	16.0	15.0	13.0	11.0	10.0	8.0	8.0	7.0	7.0	6.0	6.0	6.0	6.0	6.0	6.0	6.0	6.0	6.0	6.0	6.0	7.0	7.0	6.0	6.0	6.0	6.0	6.0	6.0	6.0	6.0	6.0	6.0	6.0	5.0
6	0.06060606241226196	719.0	432.0	278.0	175.0	122.0	92.0	71.0	58.0	47.0	39.0	28.0	24.0	21.0	18.0	16.0	15.0	13.0	11.0	10.0	8.0	8.0	7.0	7.0	6.0	6.0	6.0	6.0	6.0	6.0	6.0	6.0	6.0	6.0	6.0	7.0	7.0	6.0	6.0	6.0	6.0	6.0	6.0	6.0	6.0	6.0	6.0	6.0	5.0
7	0.07070706784725189	719.0	432.0	282.0	178.0	126.0	92.0	72.0	59.0	48.0	40.0	29.0	25.0	22.0	19.0	17.0	16.0	14.0	12.0	11.0	9.0	9.0	8.0	8.0	7.0	7.0	7.0	7.0	7.0	7.0	7.0	7.0	7.0	7.0	7.0	8.0	8.0	7.0	7.0	7.0	7.0	7.0	7.0	7.0	7.0	7.0	7.0	7.0	6.0
8	0.08080808073282242	719.0	432.0	282.0	178.0	126.0	92.0	72.0	59.0	48.0	40.0	29.0	25.0	22.0	19.0	17.0	16.0	14.0	12.0	11.0	9.0	9.0	8.0	8.0	7.0	7.0	7.0	7.0	7.0	7.0	7.0	7.0	7.0	7.0	7.0	8.0	8.0	7.0	7.0	7.0	7.0	7.0	7.0	7.0	7.0	7.0	7.0	7.0	6.0
9	0.09090909361839294	719.0	434.0	284.0	180.0	128.0	92.0	72.0	60.0	49.0	41.0	30.0	26.0	23.0	20.0	18.0	17.0	15.0	13.0	12.0	10.0	10.0	9.0	9.0	7.0	7.0	7.0	7.0	7.0	7.0	7.0	7.0	7.0	7.0	7.0	8.0	8.0	7.0	7.0	7.0	7.0	7.0	7.0	7.0	7.0	7.0	7.0	7.0	6.0
10	0.10101009905338287	719.0	434.0	284.0	180.0	128.0	92.0	72.0	60.0	49.0	41.0	30.0	26.0	23.0	20.0	18.0	17.0	15.0	13.0	12.0	10.0	10.0	9.0	9.0	7.0	7.0	7.0	7.0	7.0	7.0	7.0	7.0	7.0	7.0	7.0	8.0	8.0	7.0	7.0	7.0	7.0	7.0	7.0	7.0	7.0	7.0	7.0	7.0	6.0
11	0.1111111119389534	720.0	437.0	289.0	183.0	130.0	94.0	74.0	62.0	51.0	42.0	30.0	26.0	23.0	20.0	18.0	17.0	15.0	13.0	12.0	10.0	10.0	9.0	9.0	7.0	7.0	7.0	7.0	7.0	7.0	7.0	7.0	7.0	7.0	7.0	8.0	8.0	7.0	7.0	7.0	7.0	7.0	7.0	7.0	7.0	7.0	7.0	7.0	6.0
12	0.12121212482452393	722.0	438.0	289.0	183.0	130.0	94.0	74.0	62.0	51.0	42.0	30.0	26.0	23.0	20.0	18.0	17.0	15.0	13.0	12.0	10.0	10.0	9.0	9.0	7.0	7.0	7.0	7.0	7.0	7.0	7.0	7.0	7.0	7.0	7.0	8.0	8.0	7.0	7.0	7.0	7.0	7.0	7.0	7.0	7.0	7.0	7.0	7.0	6.0
13	0.13131313025951385	723.0	441.0	291.0	185.0	132.0	96.0	75.0	63.0	52.0	43.0	31.0	27.0	24.0	21.0	19.0	18.0	16.0	14.0	13.0	11.0	11.0	10.0	10.0	8.0	8.0	8.0	8.0	8.0	8.0	8.0	8.0	8.0	8.0	8.0	9.0	9.0	8.0	8.0	8.0	8.0	8.0	8.0	8.0	8.0	8.0	8.0	8.0	7.0
14	0.14141413569450378	723.0	442.0	291.0	185.0	132.0	96.0	75.0	63.0	52.0	43.0	31.0	27.0	24.0	21.0	19.0	18.0	16.0	14.0	13.0	11.0	11.0	10.0	10.0	8.0	8.0	8.0	8.0	8.0	8.0	8.0	8.0	8.0	8.0	8.0	9.0	9.0	8.0	8.0	8.0	8.0	8.0	8.0	8.0	8.0	8.0	8.0	8.0	7.0
15	0.1515151560306549	723.0	444.0	294.0	187.0	132.0	96.0	75.0	63.0	52.0	43.0	31.0	27.0	24.0	21.0	19.0	18.0	16.0	14.0	13.0	11.0	11.0	10.0	10.0	8.0	8.0	8.0	8.0	8.0	8.0	8.0	8.0	8.0	8.0	8.0	9.0	9.0	8.0	8.0	8.0	8.0	8.0	8.0	8.0	8.0	8.0	8.0	8.0	7.0
16	0.16161616146564484	724.0	445.0	294.0	187.0	132.0	96.0	75.0	63.0	52.0	43.0	31.0	27.0	24.0	21.0	19.0	18.0	16.0	14.0	13.0	11.0	11.0	10.0	10.0	8.0	8.0	8.0	8.0	8.0	8.0	8.0	8.0	8.0	8.0	8.0	9.0	9.0	8.0	8.0	8.0	8.0	8.0	8.0	8.0	8.0	8.0	8.0	8.0	7.0
17	0.17171716690063477	724.0	445.0	294.0	187.0	134.0	98.0	76.0	63.0	52.0	43.0	32.0	28.0	25.0	21.0	19.0	18.0	16.0	14.0	14.0	12.0	12.0	11.0	11.0	9.0	9.0	9.0	9.0	9.0	9.0	9.0	9.0	9.0	9.0	9.0	10.0	10.0	9.0	9.0	9.0	9.0	9.0	9.0	9.0	9.0	9.0	9.0	9.0	8.0
18	0.1818181872367859	724.0	445.0	295.0	188.0	134.0	98.0	76.0	63.0	52.0	43.0	33.0	29.0	26.0	22.0	20.0	19.0	17.0	15.0	15.0	13.0	12.0	11.0	11.0	9.0	9.0	9.0	9.0	9.0	9.0	9.0	9.0	9.0	9.0	9.0	10.0	10.0	9.0	9.0	9.0	9.0	9.0	9.0	9.0	9.0	9.0	9.0	9.0	8.0
19	0.19191919267177582	725.0	445.0	295.0	188.0	134.0	98.0	76.0	63.0	52.0	43.0	33.0	29.0	26.0	22.0	20.0	19.0	17.0	15.0	15.0	13.0	12.0	11.0	11.0	9.0	9.0	9.0	9.0	9.0	9.0	9.0	9.0	9.0	9.0	9.0	10.0	10.0	9.0	9.0	9.0	9.0	9.0	9.0	9.0	9.0	9.0	9.0	9.0	8.0
20	0.20202019810676575	725.0	446.0	296.0	189.0	135.0	98.0	76.0	63.0	52.0	43.0	33.0	29.0	26.0	22.0	20.0	19.0	17.0	15.0	15.0	13.0	12.0	11.0	11.0	9.0	9.0	9.0	9.0	9.0	9.0	9.0	9.0	9.0	9.0	9.0	10.0	10.0	9.0	9.0	9.0	9.0	9.0	9.0	9.0	9.0	9.0	9.0	9.0	8.0
21	0.21212121844291687	725.0	446.0	296.0	191.0	137.0	99.0	77.0	64.0	53.0	44.0	34.0	30.0	27.0	23.0	20.0	19.0	17.0	15.0	15.0	13.0	12.0	11.0	11.0	9.0	9.0	9.0	9.0	9.0	9.0	9.0	9.0	9.0	9.0	9.0	10.0	10.0	9.0	9.0	9.0	9.0	9.0	9.0	9.0	9.0	9.0	9.0	9.0	8.0
22	0.2222222238779068	726.0	447.0	296.0	191.0	137.0	99.0	77.0	64.0	53.0	44.0	34.0	30.0	27.0	23.0	20.0	19.0	17.0	15.0	15.0	13.0	12.0	11.0	11.0	9.0	9.0	9.0	9.0	9.0	9.0	9.0	9.0	9.0	9.0	9.0	10.0	10.0	9.0	9.0	9.0	9.0	9.0	9.0	9.0	9.0	9.0	9.0	9.0	8.0
23	0.23232322931289673	729.0	448.0	297.0	192.0	137.0	99.0	77.0	64.0	53.0	44.0	34.0	30.0	27.0	23.0	20.0	19.0	17.0	15.0	15.0	13.0	12.0	11.0	11.0	9.0	9.0	9.0	9.0	9.0	9.0	9.0	9.0	9.0	9.0	9.0	10.0	10.0	9.0	9.0	9.0	9.0	9.0	9.0	9.0	9.0	9.0	9.0	9.0	8.0
24	0.24242424964904785	730.0	448.0	297.0	192.0	137.0	99.0	77.0	64.0	53.0	44.0	34.0	30.0	27.0	23.0	20.0	19.0	17.0	15.0	15.0	13.0	12.0	11.0	11.0	9.0	9.0	9.0	9.0	9.0	9.0	9.0	9.0	9.0	9.0	9.0	10.0	10.0	9.0	9.0	9.0	9.0	9.0	9.0	9.0	9.0	9.0	9.0	9.0	8.0
25	0.252525269985199	730.0	448.0	297.0	192.0	137.0	99.0	77.0	64.0	53.0	44.0	34.0	30.0	27.0	23.0	20.0	19.0	17.0	15.0	15.0	13.0	12.0	11.0	11.0	9.0	9.0	9.0	9.0	9.0	9.0	9.0	9.0	9.0	9.0	9.0	10.0	10.0	9.0	9.0	9.0	9.0	9.0	9.0	9.0	9.0	9.0	9.0	9.0	8.0
26	0.2626262605190277	730.0	448.0	297.0	192.0	137.0	99.0	77.0	64.0	53.0	44.0	34.0	30.0	27.0	23.0	20.0	19.0	17.0	15.0	15.0	13.0	12.0	11.0	11.0	9.0	9.0	9.0	9.0	9.0	9.0	9.0	9.0	9.0	9.0	9.0	10.0	10.0	9.0	9.0	9.0	9.0	9.0	9.0	9.0	9.0	9.0	9.0	9.0	8.0
27	0.27272728085517883	731.0	449.0	297.0	192.0	137.0	99.0	77.0	64.0	53.0	44.0	34.0	30.0	27.0	23.0	20.0	19.0	17.0	15.0	15.0	13.0	12.0	11.0	11.0	9.0	9.0	9.0	9.0	9.0	9.0	9.0	9.0	9.0	9.0	9.0	10.0	10.0	9.0	9.0	9.0	9.0	9.0	9.0	9.0	9.0	9.0	9.0	9.0	8.0
28	0.28282830119132996	731.0	449.0	297.0	192.0	137.0	99.0	77.0	64.0	53.0	44.0	34.0	30.0	27.0	23.0	20.0	19.0	17.0	15.0	15.0	13.0	12.0	11.0	11.0	9.0	9.0	9.0	9.0	9.0	9.0	9.0	9.0	9.0	9.0	9.0	10.0	10.0	9.0	9.0	9.0	9.0	9.0	9.0	9.0	9.0	9.0	9.0	9.0	8.0
29	0.2929292917251587	731.0	449.0	297.0	192.0	137.0	99.0	77.0	64.0	53.0	44.0	34.0	30.0	27.0	23.0	20.0	19.0	17.0	15.0	15.0	13.0	12.0	11.0	11.0	9.0	9.0	9.0	9.0	9.0	9.0	9.0	9.0	9.0	9.0	9.0	10.0	10.0	9.0	9.0	9.0	9.0	9.0	9.0	9.0	9.0	9.0	9.0	9.0	8.0
30	0.3030303120613098	731.0	449.0	298.0	192.0	137.0	99.0	77.0	64.0	53.0	44.0	34.0	30.0	27.0	23.0	20.0	19.0	17.0	15.0	15.0	13.0	12.0	11.0	11.0	9.0	9.0	9.0	9.0	9.0	9.0	9.0	9.0	9.0	9.0	9.0	10.0	10.0	9.0	9.0	9.0	9.0	9.0	9.0	9.0	9.0	9.0	9.0	9.0	8.0
31	0.31313133239746094	731.0	449.0	298.0	193.0	137.0	99.0	77.0	64.0	53.0	44.0	34.0	30.0	27.0	23.0	20.0	19.0	17.0	15.0	15.0	13.0	12.0	11.0	11.0	9.0	9.0	9.0	9.0	9.0	9.0	9.0	9.0	9.0	9.0	9.0	10.0	10.0	9.0	9.0	9.0	9.0	9.0	9.0	9.0	9.0	9.0	9.0	9.0	8.0
32	0.3232323229312897	731.0	449.0	298.0	193.0	137.0	99.0	77.0	64.0	53.0	44.0	34.0	30.0	27.0	23.0	20.0	19.0	17.0	15.0	15.0	13.0	12.0	11.0	11.0	9.0	9.0	9.0	9.0	9.0	9.0	9.0	9.0	9.0	9.0	9.0	10.0	10.0	9.0	9.0	9.0	9.0	9.0	9.0	9.0	9.0	9.0	9.0	9.0	8.0
33	0.3333333432674408	733.0	449.0	298.0	193.0	137.0	100.0	77.0	64.0	53.0	44.0	34.0	30.0	27.0	23.0	20.0	19.0	17.0	15.0	15.0	13.0	12.0	11.0	11.0	9.0	9.0	9.0	9.0	9.0	9.0	9.0	9.0	9.0	9.0	9.0	10.0	10.0	9.0	9.0	9.0	9.0	9.0	9.0	9.0	9.0	9.0	9.0	9.0	8.0
34	0.34343433380126953	734.0	450.0	299.0	194.0	138.0	101.0	78.0	65.0	54.0	45.0	35.0	31.0	28.0	24.0	21.0	20.0	18.0	16.0	16.0	14.0	13.0	12.0	12.0	10.0	10.0	10.0	10.0	10.0	10.0	10.0	10.0	10.0	10.0	10.0	11.0	11.0	10.0	10.0	10.0	10.0	10.0	10.0	10.0	10.0	10.0	10.0	10.0	9.0
35	0.35353535413742065	734.0	452.0	299.0	194.0	138.0	101.0	78.0	65.0	54.0	45.0	35.0	31.0	28.0	24.0	21.0	20.0	18.0	16.0	16.0	14.0	13.0	12.0	12.0	10.0	10.0	10.0	10.0	10.0	10.0	10.0	10.0	10.0	10.0	10.0	11.0	11.0	10.0	10.0	10.0	10.0	10.0	10.0	10.0	10.0	10.0	10.0	10.0	9.0
36	0.3636363744735718	734.0	452.0	299.0	194.0	138.0	101.0	79.0	66.0	55.0	46.0	36.0	32.0	29.0	25.0	22.0	21.0	19.0	17.0	17.0	15.0	14.0	13.0	13.0	11.0	11.0	11.0	11.0	11.0	11.0	11.0	11.0	11.0	11.0	11.0	12.0	12.0	11.0	11.0	11.0	11.0	11.0	11.0	11.0	11.0	11.0	11.0	11.0	10.0
37	0.3737373650074005	734.0	453.0	300.0	195.0	139.0	102.0	81.0	68.0	56.0	47.0	37.0	33.0	30.0	26.0	22.0	21.0	19.0	17.0	17.0	15.0	14.0	13.0	13.0	12.0	12.0	12.0	12.0	12.0	12.0	12.0	12.0	12.0	12.0	12.0	12.0	12.0	12.0	12.0	12.0	12.0	12.0	12.0	12.0	12.0	12.0	12.0	12.0	11.0
38	0.38383838534355164	735.0	454.0	300.0	195.0	139.0	102.0	81.0	68.0	56.0	47.0	37.0	33.0	30.0	26.0	22.0	21.0	19.0	17.0	17.0	15.0	14.0	13.0	13.0	12.0	12.0	12.0	12.0	12.0	12.0	12.0	12.0	12.0	12.0	12.0	12.0	12.0	12.0	12.0	12.0	12.0	12.0	12.0	12.0	12.0	12.0	12.0	12.0	11.0
39	0.39393937587738037	735.0	454.0	300.0	196.0	139.0	102.0	81.0	68.0	56.0	47.0	37.0	33.0	30.0	26.0	22.0	21.0	19.0	17.0	17.0	15.0	14.0	13.0	13.0	12.0	12.0	12.0	12.0	12.0	12.0	12.0	12.0	12.0	12.0	12.0	12.0	12.0	12.0	12.0	12.0	12.0	12.0	12.0	12.0	12.0	12.0	12.0	12.0	11.0
40	0.4040403962135315	735.0	454.0	300.0	196.0	139.0	102.0	81.0	68.0	56.0	47.0	37.0	33.0	30.0	26.0	22.0	21.0	19.0	17.0	17.0	15.0	14.0	13.0	13.0	12.0	12.0	12.0	12.0	12.0	12.0	12.0	12.0	12.0	12.0	12.0	12.0	12.0	12.0	12.0	12.0	12.0	12.0	12.0	12.0	12.0	12.0	12.0	12.0	11.0
41	0.4141414165496826	735.0	454.0	300.0	196.0	139.0	102.0	81.0	68.0	56.0	47.0	37.0	33.0	30.0	26.0	22.0	21.0	19.0	17.0	17.0	15.0	14.0	13.0	13.0	12.0	12.0	12.0	12.0	12.0	12.0	12.0	12.0	12.0	12.0	12.0	12.0	12.0	12.0	12.0	12.0	12.0	12.0	12.0	12.0	12.0	12.0	12.0	12.0	11.0
42	0.42424240708351135	736.0	454.0	301.0	197.0	139.0	102.0	81.0	68.0	56.0	47.0	37.0	33.0	30.0	26.0	22.0	21.0	19.0	17.0	17.0	15.0	14.0	13.0	13.0	12.0	12.0	12.0	12.0	12.0	12.0	12.0	12.0	12.0	12.0	12.0	12.0	12.0	12.0	12.0	12.0	12.0	12.0	12.0	12.0	12.0	12.0	12.0	12.0	11.0
43	0.4343434274196625	736.0	454.0	301.0	197.0	139.0	102.0	81.0	68.0	57.0	47.0	37.0	33.0	30.0	26.0	22.0	21.0	19.0	17.0	17.0	15.0	14.0	13.0	13.0	12.0	12.0	12.0	12.0	12.0	12.0	12.0	12.0	12.0	12.0	12.0	12.0	12.0	12.0	12.0	12.0	12.0	12.0	12.0	12.0	12.0	12.0	12.0	12.0	11.0
44	0.4444444477558136	736.0	454.0	301.0	197.0	139.0	102.0	81.0	68.0	57.0	47.0	37.0	33.0	30.0	26.0	22.0	21.0	19.0	17.0	17.0	15.0	14.0	13.0	13.0	12.0	12.0	12.0	12.0	12.0	12.0	12.0	12.0	12.0	12.0	12.0	12.0	12.0	12.0	12.0	12.0	12.0	12.0	12.0	12.0	12.0	12.0	12.0	12.0	11.0
45	0.45454543828964233	737.0	455.0	301.0	197.0	139.0	102.0	81.0	68.0	57.0	47.0	37.0	33.0	30.0	26.0	22.0	21.0	19.0	17.0	17.0	15.0	14.0	13.0	13.0	12.0	12.0	12.0	12.0	12.0	12.0	12.0	12.0	12.0	12.0	12.0	12.0	12.0	12.0	12.0	12.0	12.0	12.0	12.0	12.0	12.0	12.0	12.0	12.0	11.0
46	0.46464645862579346	737.0	455.0	301.0	197.0	139.0	102.0	81.0	68.0	57.0	47.0	37.0	33.0	30.0	26.0	22.0	21.0	19.0	18.0	18.0	16.0	15.0	14.0	14.0	13.0	13.0	13.0	13.0	13.0	13.0	13.0	13.0	13.0	13.0	13.0	13.0	13.0	13.0	13.0	13.0	13.0	13.0	13.0	13.0	13.0	13.0	13.0	13.0	12.0
47	0.4747474789619446	737.0	455.0	301.0	197.0	140.0	103.0	82.0	69.0	58.0	48.0	38.0	34.0	31.0	27.0	23.0	22.0	20.0	19.0	19.0	17.0	16.0	15.0	15.0	14.0	14.0	14.0	14.0	14.0	14.0	14.0	14.0	14.0	14.0	14.0	14.0	14.0	14.0	14.0	14.0	14.0	14.0	14.0	14.0	14.0	14.0	14.0	14.0	13.0
48	0.4848484992980957	738.0	455.0	301.0	197.0	141.0	103.0	82.0	69.0	58.0	48.0	38.0	34.0	31.0	27.0	23.0	22.0	20.0	19.0	19.0	17.0	16.0	15.0	15.0	14.0	14.0	14.0	14.0	14.0	14.0	14.0	14.0	14.0	14.0	14.0	14.0	14.0	14.0	14.0	14.0	14.0	14.0	14.0	14.0	14.0	14.0	14.0	14.0	13.0
49	0.4949495196342468	738.0	455.0	301.0	197.0	141.0	103.0	82.0	69.0	58.0	48.0	38.0	34.0	31.0	27.0	23.0	22.0	20.0	19.0	19.0	17.0	16.0	15.0	15.0	14.0	14.0	14.0	14.0	14.0	14.0	14.0	14.0	14.0	14.0	14.0	14.0	14.0	14.0	14.0	14.0	14.0	14.0	14.0	14.0	14.0	14.0	14.0	14.0	13.0
50	0.505050539970398	739.0	455.0	301.0	197.0	141.0	103.0	82.0	69.0	58.0	48.0	38.0	34.0	31.0	27.0	23.0	22.0	20.0	19.0	19.0	17.0	16.0	15.0	15.0	14.0	14.0	14.0	14.0	14.0	14.0	14.0	14.0	14.0	14.0	14.0	14.0	14.0	14.0	14.0	14.0	14.0	14.0	14.0	14.0	14.0	14.0	14.0	14.0	13.0
51	0.5151515007019043	739.0	455.0	301.0	197.0	141.0	103.0	82.0	69.0	58.0	48.0	38.0	34.0	31.0	27.0	23.0	22.0	20.0	19.0	19.0	17.0	16.0	15.0	15.0	14.0	14.0	14.0	14.0	14.0	14.0	14.0	14.0	14.0	14.0	14.0	14.0	14.0	14.0	14.0	14.0	14.0	14.0	14.0	14.0	14.0	14.0	14.0	14.0	13.0
52	0.5252525210380554	741.0	456.0	303.0	199.0	143.0	105.0	84.0	71.0	60.0	49.0	39.0	35.0	32.0	28.0	24.0	23.0	21.0	20.0	20.0	18.0	17.0	16.0	16.0	15.0	15.0	15.0	15.0	15.0	15.0	15.0	15.0	15.0	15.0	15.0	15.0	15.0	15.0	15.0	15.0	15.0	15.0	15.0	15.0	15.0	15.0	15.0	15.0	14.0
53	0.5353535413742065	741.0	456.0	303.0	200.0	144.0	106.0	84.0	71.0	60.0	49.0	39.0	35.0	32.0	28.0	24.0	23.0	21.0	20.0	20.0	18.0	17.0	16.0	16.0	15.0	15.0	15.0	15.0	15.0	15.0	15.0	15.0	15.0	15.0	15.0	15.0	15.0	15.0	15.0	15.0	15.0	15.0	15.0	15.0	15.0	15.0	15.0	15.0	14.0
54	0.5454545617103577	742.0	457.0	304.0	201.0	145.0	107.0	85.0	72.0	61.0	50.0	40.0	36.0	33.0	29.0	25.0	24.0	22.0	21.0	21.0	19.0	18.0	17.0	17.0	16.0	16.0	16.0	16.0	16.0	16.0	16.0	16.0	16.0	16.0	16.0	16.0	16.0	16.0	16.0	16.0	16.0	16.0	16.0	16.0	16.0	16.0	16.0	16.0	15.0
55	0.5555555820465088	746.0	459.0	305.0	202.0	146.0	108.0	86.0	73.0	62.0	52.0	42.0	38.0	35.0	31.0	27.0	26.0	24.0	23.0	23.0	21.0	20.0	19.0	19.0	18.0	18.0	18.0	18.0	18.0	18.0	18.0	18.0	18.0	18.0	18.0	18.0	18.0	18.0	18.0	18.0	18.0	18.0	18.0	18.0	18.0	18.0	18.0	18.0	17.0
56	0.5656565427780151	749.0	461.0	307.0	204.0	148.0	110.0	88.0	75.0	64.0	54.0	45.0	40.0	37.0	33.0	29.0	28.0	26.0	25.0	25.0	23.0	22.0	21.0	21.0	20.0	20.0	20.0	20.0	20.0	20.0	20.0	20.0	20.0	20.0	20.0	20.0	20.0	20.0	20.0	20.0	20.0	20.0	20.0	20.0	20.0	20.0	20.0	20.0	19.0
57	0.5757575631141663	749.0	462.0	307.0	204.0	148.0	110.0	88.0	75.0	64.0	54.0	45.0	41.0	38.0	34.0	30.0	29.0	27.0	26.0	26.0	24.0	23.0	22.0	22.0	21.0	21.0	21.0	21.0	21.0	21.0	21.0	21.0	21.0	21.0	21.0	21.0	21.0	21.0	21.0	21.0	21.0	21.0	21.0	21.0	21.0	21.0	21.0	21.0	20.0
58	0.5858585834503174	749.0	462.0	307.0	204.0	148.0	110.0	88.0	75.0	64.0	54.0	45.0	41.0	38.0	34.0	30.0	29.0	27.0	26.0	26.0	24.0	23.0	22.0	22.0	21.0	21.0	21.0	21.0	21.0	21.0	21.0	21.0	21.0	21.0	21.0	21.0	21.0	21.0	21.0	21.0	21.0	21.0	21.0	21.0	21.0	21.0	21.0	21.0	20.0
59	0.5959595441818237	749.0	462.0	307.0	204.0	148.0	110.0	88.0	75.0	64.0	54.0	45.0	41.0	38.0	34.0	31.0	30.0	28.0	27.0	27.0	25.0	24.0	23.0	23.0	22.0	22.0	22.0	22.0	22.0	22.0	22.0	22.0	22.0	22.0	22.0	22.0	22.0	22.0	22.0	22.0	22.0	22.0	22.0	22.0	22.0	22.0	22.0	22.0	21.0
60	0.6060605645179749	749.0	462.0	307.0	204.0	148.0	111.0	89.0	76.0	65.0	55.0	46.0	42.0	39.0	35.0	32.0	31.0	29.0	28.0	28.0	26.0	25.0	24.0	24.0	23.0	23.0	23.0	23.0	23.0	23.0	23.0	23.0	23.0	23.0	23.0	23.0	23.0	23.0	23.0	23.0	23.0	23.0	23.0	23.0	23.0	23.0	23.0	23.0	22.0
61	0.616161584854126	750.0	464.0	308.0	205.0	149.0	112.0	90.0	77.0	66.0	56.0	47.0	43.0	40.0	36.0	33.0	32.0	30.0	29.0	29.0	27.0	26.0	25.0	25.0	24.0	24.0	24.0	24.0	24.0	24.0	24.0	24.0	24.0	24.0	24.0	24.0	24.0	24.0	24.0	24.0	24.0	24.0	24.0	24.0	24.0	24.0	24.0	24.0	23.0
62	0.6262626051902771	752.0	465.0	309.0	206.0	150.0	113.0	91.0	78.0	67.0	57.0	48.0	44.0	41.0	37.0	34.0	33.0	31.0	30.0	30.0	28.0	27.0	26.0	26.0	25.0	25.0	25.0	25.0	25.0	25.0	25.0	25.0	25.0	25.0	25.0	25.0	25.0	25.0	25.0	25.0	25.0	25.0	25.0	25.0	25.0	25.0	25.0	25.0	24.0
63	0.6363636255264282	754.0	466.0	310.0	207.0	152.0	115.0	93.0	80.0	69.0	59.0	50.0	46.0	43.0	39.0	36.0	35.0	33.0	32.0	32.0	30.0	29.0	28.0	28.0	27.0	27.0	27.0	27.0	27.0	27.0	27.0	27.0	27.0	27.0	27.0	27.0	27.0	27.0	27.0	27.0	27.0	27.0	27.0	27.0	27.0	27.0	27.0	27.0	26.0
64	0.6464646458625793	758.0	470.0	313.0	210.0	155.0	118.0	96.0	83.0	72.0	62.0	53.0	49.0	46.0	42.0	39.0	38.0	36.0	35.0	35.0	33.0	33.0	32.0	32.0	31.0	31.0	31.0	31.0	31.0	31.0	31.0	31.0	31.0	31.0	31.0	31.0	31.0	31.0	31.0	31.0	31.0	31.0	31.0	31.0	31.0	31.0	31.0	31.0	30.0
65	0.6565656661987305	760.0	473.0	315.0	212.0	158.0	121.0	99.0	86.0	75.0	65.0	56.0	52.0	49.0	45.0	42.0	41.0	39.0	38.0	38.0	36.0	36.0	35.0	35.0	34.0	34.0	34.0	34.0	34.0	34.0	34.0	34.0	34.0	34.0	34.0	34.0	34.0	34.0	34.0	34.0	34.0	34.0	34.0	34.0	34.0	34.0	34.0	34.0	33.0
66	0.6666666865348816	764.0	476.0	320.0	218.0	162.0	125.0	103.0	90.0	79.0	69.0	61.0	58.0	55.0	51.0	48.0	47.0	45.0	44.0	44.0	42.0	42.0	41.0	41.0	40.0	40.0	40.0	40.0	40.0	40.0	40.0	40.0	40.0	40.0	40.0	40.0	40.0	40.0	40.0	40.0	40.0	40.0	40.0	40.0	40.0	40.0	40.0	40.0	39.0
67	0.6767677068710327	766.0	477.0	324.0	222.0	167.0	130.0	108.0	95.0	84.0	74.0	66.0	63.0	60.0	56.0	53.0	52.0	50.0	49.0	49.0	47.0	47.0	46.0	46.0	45.0	45.0	45.0	45.0	45.0	45.0	45.0	45.0	45.0	45.0	45.0	45.0	45.0	45.0	45.0	45.0	45.0	45.0	45.0	45.0	45.0	45.0	45.0	45.0	44.0
68	0.6868686676025391	770.0	481.0	330.0	227.0	172.0	135.0	114.0	101.0	90.0	80.0	72.0	69.0	66.0	62.0	59.0	58.0	56.0	55.0	55.0	53.0	53.0	52.0	52.0	51.0	51.0	51.0	51.0	51.0	51.0	51.0	51.0	51.0	51.0	51.0	51.0	51.0	51.0	51.0	51.0	51.0	51.0	51.0	51.0	51.0	51.0	51.0	51.0	50.0
69	0.6969696879386902	772.0	483.0	332.0	229.0	174.0	137.0	116.0	103.0	92.0	82.0	74.0	71.0	68.0	64.0	61.0	60.0	58.0	57.0	57.0	56.0	56.0	55.0	55.0	54.0	54.0	54.0	54.0	54.0	54.0	54.0	54.0	54.0	54.0	54.0	54.0	54.0	54.0	54.0	54.0	54.0	54.0	54.0	54.0	54.0	54.0	54.0	54.0	53.0
70	0.7070707082748413	778.0	489.0	337.0	234.0	179.0	143.0	123.0	110.0	99.0	89.0	81.0	78.0	75.0	71.0	68.0	67.0	65.0	64.0	63.0	62.0	62.0	61.0	61.0	60.0	60.0	60.0	60.0	60.0	60.0	60.0	60.0	60.0	60.0	60.0	60.0	60.0	60.0	60.0	60.0	60.0	60.0	60.0	60.0	60.0	60.0	60.0	60.0	59.0
71	0.7171717286109924	782.0	497.0	343.0	242.0	188.0	152.0	132.0	119.0	108.0	98.0	90.0	87.0	84.0	80.0	77.0	76.0	74.0	73.0	72.0	71.0	71.0	70.0	70.0	69.0	69.0	69.0	69.0	69.0	69.0	69.0	69.0	69.0	69.0	69.0	69.0	69.0	69.0	69.0	69.0	69.0	69.0	69.0	69.0	69.0	69.0	69.0	69.0	68.0
72	0.7272727489471436	786.0	500.0	347.0	246.0	192.0	156.0	136.0	123.0	112.0	102.0	94.0	91.0	88.0	84.0	81.0	80.0	78.0	77.0	76.0	75.0	75.0	74.0	74.0	73.0	73.0	73.0	73.0	73.0	73.0	73.0	73.0	73.0	73.0	73.0	73.0	73.0	73.0	73.0	73.0	73.0	73.0	73.0	73.0	73.0	73.0	73.0	73.0	72.0
73	0.7373737692832947	791.0	506.0	353.0	253.0	199.0	163.0	143.0	130.0	119.0	109.0	101.0	98.0	95.0	91.0	88.0	87.0	85.0	84.0	83.0	82.0	82.0	81.0	81.0	80.0	80.0	80.0	80.0	80.0	80.0	80.0	80.0	80.0	80.0	80.0	80.0	80.0	80.0	80.0	80.0	80.0	80.0	80.0	80.0	80.0	80.0	80.0	80.0	79.0
74	0.7474747896194458	800.0	514.0	363.0	263.0	209.0	173.0	153.0	140.0	129.0	119.0	111.0	108.0	105.0	101.0	98.0	97.0	95.0	94.0	94.0	93.0	93.0	92.0	92.0	91.0	91.0	91.0	91.0	91.0	91.0	91.0	91.0	91.0	91.0	91.0	91.0	91.0	91.0	91.0	91.0	91.0	91.0	91.0	91.0	91.0	91.0	91.0	91.0	90.0
75	0.7575757503509521	802.0	516.0	365.0	265.0	214.0	176.0	157.0	144.0	133.0	123.0	115.0	112.0	109.0	105.0	102.0	101.0	99.0	98.0	98.0	97.0	97.0	96.0	96.0	95.0	95.0	95.0	95.0	95.0	95.0	95.0	95.0	95.0	95.0	95.0	95.0	95.0	95.0	95.0	95.0	95.0	95.0	95.0	95.0	95.0	95.0	95.0	95.0	95.0
76	0.7676767706871033	809.0	524.0	375.0	276.0	225.0	187.0	168.0	155.0	144.0	134.0	126.0	123.0	120.0	116.0	113.0	112.0	110.0	109.0	109.0	108.0	108.0	107.0	107.0	106.0	106.0	106.0	106.0	106.0	106.0	106.0	106.0	106.0	106.0	106.0	106.0	106.0	106.0	106.0	106.0	106.0	106.0	106.0	106.0	106.0	106.0	106.0	106.0	106.0
77	0.7777777910232544	814.0	530.0	382.0	282.0	232.0	194.0	175.0	162.0	151.0	141.0	133.0	130.0	127.0	123.0	120.0	119.0	117.0	116.0	116.0	115.0	115.0	114.0	114.0	113.0	113.0	113.0	113.0	113.0	113.0	113.0	113.0	113.0	113.0	113.0	113.0	113.0	113.0	113.0	113.0	113.0	113.0	113.0	113.0	113.0	113.0	113.0	113.0	113.0
78	0.7878788113594055	818.0	537.0	391.0	291.0	241.0	203.0	184.0	171.0	160.0	150.0	142.0	139.0	136.0	132.0	129.0	128.0	126.0	125.0	125.0	124.0	124.0	123.0	123.0	122.0	122.0	122.0	122.0	122.0	122.0	122.0	122.0	122.0	122.0	122.0	122.0	122.0	122.0	122.0	122.0	122.0	122.0	122.0	122.0	122.0	122.0	122.0	122.0	122.0
79	0.7979798316955566	823.0	545.0	398.0	299.0	250.0	212.0	193.0	180.0	169.0	159.0	151.0	148.0	145.0	141.0	138.0	137.0	135.0	134.0	134.0	133.0	133.0	132.0	132.0	131.0	131.0	131.0	131.0	131.0	131.0	131.0	131.0	131.0	131.0	131.0	131.0	131.0	131.0	131.0	131.0	131.0	131.0	131.0	131.0	131.0	131.0	131.0	131.0	131.0
80	0.808080792427063	830.0	555.0	409.0	310.0	261.0	223.0	204.0	191.0	180.0	170.0	162.0	159.0	156.0	152.0	149.0	148.0	146.0	145.0	145.0	144.0	144.0	143.0	143.0	142.0	142.0	142.0	142.0	142.0	142.0	142.0	142.0	142.0	142.0	142.0	142.0	142.0	142.0	142.0	142.0	142.0	142.0	142.0	142.0	142.0	142.0	142.0	142.0	142.0
81	0.8181818127632141	839.0	563.0	420.0	322.0	274.0	238.0	220.0	208.0	197.0	188.0	180.0	177.0	174.0	170.0	167.0	167.0	165.0	164.0	164.0	163.0	163.0	162.0	162.0	161.0	161.0	161.0	161.0	161.0	161.0	161.0	161.0	161.0	161.0	161.0	161.0	161.0	161.0	161.0	161.0	161.0	161.0	161.0	161.0	161.0	161.0	161.0	161.0	161.0
82	0.8282828330993652	849.0	576.0	432.0	334.0	286.0	250.0	232.0	220.0	210.0	201.0	193.0	190.0	187.0	183.0	180.0	180.0	178.0	177.0	177.0	176.0	176.0	175.0	175.0	174.0	174.0	174.0	174.0	174.0	174.0	174.0	174.0	174.0	174.0	174.0	174.0	174.0	174.0	174.0	174.0	174.0	174.0	174.0	174.0	174.0	174.0	174.0	174.0	174.0
83	0.8383837938308716	860.0	587.0	443.0	348.0	300.0	265.0	247.0	235.0	224.0	215.0	207.0	204.0	201.0	197.0	194.0	194.0	192.0	191.0	191.0	190.0	190.0	189.0	189.0	188.0	188.0	188.0	188.0	188.0	188.0	188.0	188.0	188.0	188.0	188.0	188.0	188.0	188.0	188.0	188.0	188.0	188.0	188.0	188.0	188.0	188.0	188.0	188.0	188.0
84	0.8484848141670227	874.0	600.0	457.0	370.0	323.0	288.0	271.0	259.0	248.0	239.0	231.0	228.0	225.0	221.0	218.0	218.0	216.0	215.0	215.0	214.0	214.0	214.0	214.0	213.0	213.0	213.0	213.0	213.0	213.0	213.0	213.0	213.0	213.0	213.0	213.0	213.0	213.0	213.0	213.0	213.0	213.0	213.0	213.0	213.0	213.0	213.0	213.0	213.0
85	0.8585858345031738	883.0	610.0	468.0	382.0	336.0	301.0	284.0	272.0	261.0	252.0	244.0	241.0	238.0	234.0	231.0	231.0	229.0	228.0	228.0	227.0	227.0	227.0	227.0	226.0	226.0	226.0	226.0	226.0	226.0	226.0	226.0	226.0	226.0	226.0	226.0	226.0	226.0	226.0	226.0	226.0	226.0	226.0	226.0	226.0	226.0	226.0	226.0	226.0
86	0.868686854839325	896.0	625.0	487.0	400.0	354.0	319.0	303.0	291.0	280.0	271.0	263.0	260.0	257.0	254.0	251.0	251.0	249.0	248.0	248.0	247.0	247.0	247.0	247.0	246.0	246.0	246.0	246.0	246.0	246.0	246.0	246.0	246.0	246.0	246.0	246.0	246.0	246.0	246.0	246.0	246.0	246.0	246.0	246.0	246.0	246.0	246.0	246.0	246.0
87	0.8787878751754761	910.0	642.0	503.0	419.0	375.0	340.0	325.0	313.0	303.0	294.0	286.0	283.0	280.0	277.0	274.0	274.0	272.0	271.0	271.0	270.0	270.0	270.0	270.0	270.0	270.0	270.0	270.0	270.0	270.0	270.0	270.0	270.0	270.0	270.0	270.0	270.0	270.0	270.0	270.0	270.0	270.0	270.0	270.0	270.0	270.0	270.0	270.0	270.0
88	0.8888888955116272	926.0	662.0	524.0	444.0	401.0	368.0	353.0	341.0	331.0	322.0	314.0	311.0	308.0	305.0	303.0	303.0	301.0	300.0	300.0	299.0	299.0	299.0	299.0	299.0	299.0	299.0	299.0	299.0	299.0	299.0	299.0	299.0	299.0	299.0	299.0	299.0	299.0	299.0	299.0	299.0	299.0	299.0	299.0	299.0	299.0	299.0	299.0	299.0
89	0.8989899158477783	953.0	692.0	554.0	477.0	434.0	404.0	389.0	377.0	367.0	358.0	351.0	348.0	345.0	342.0	340.0	340.0	338.0	337.0	337.0	336.0	336.0	336.0	336.0	336.0	336.0	336.0	336.0	336.0	336.0	336.0	336.0	336.0	336.0	336.0	336.0	336.0	336.0	336.0	336.0	336.0	336.0	336.0	336.0	336.0	336.0	336.0	336.0	336.0
90	0.9090909361839294	984.0	729.0	594.0	518.0	476.0	446.0	432.0	420.0	410.0	402.0	395.0	392.0	389.0	386.0	384.0	384.0	382.0	382.0	382.0	381.0	381.0	381.0	381.0	381.0	381.0	381.0	381.0	381.0	381.0	381.0	381.0	381.0	381.0	381.0	381.0	381.0	381.0	381.0	381.0	381.0	381.0	381.0	381.0	381.0	381.0	381.0	381.0	381.0
91	0.9191919565200806	1016.0	765.0	635.0	562.0	522.0	492.0	478.0	466.0	456.0	448.0	441.0	438.0	435.0	433.0	432.0	432.0	430.0	430.0	430.0	429.0	429.0	429.0	429.0	429.0	429.0	429.0	429.0	429.0	429.0	429.0	429.0	429.0	429.0	429.0	429.0	429.0	429.0	429.0	429.0	429.0	429.0	429.0	429.0	429.0	429.0	429.0	429.0	429.0
92	0.9292929172515869	1047.0	802.0	676.0	605.0	566.0	536.0	523.0	512.0	502.0	494.0	487.0	484.0	482.0	480.0	479.0	479.0	477.0	477.0	477.0	476.0	476.0	476.0	476.0	476.0	476.0	476.0	476.0	476.0	476.0	476.0	476.0	476.0	476.0	476.0	476.0	476.0	476.0	476.0	476.0	476.0	476.0	476.0	476.0	476.0	476.0	476.0	476.0	476.0
93	0.939393937587738	1073.0	834.0	708.0	640.0	603.0	574.0	561.0	550.0	541.0	533.0	527.0	524.0	522.0	520.0	520.0	520.0	518.0	518.0	518.0	517.0	517.0	517.0	517.0	517.0	517.0	517.0	517.0	517.0	517.0	517.0	517.0	517.0	517.0	517.0	517.0	517.0	517.0	517.0	517.0	517.0	517.0	517.0	517.0	517.0	517.0	517.0	517.0	517.0
94	0.9494949579238892	1112.0	878.0	758.0	692.0	656.0	628.0	615.0	605.0	596.0	588.0	582.0	579.0	577.0	575.0	575.0	575.0	574.0	574.0	574.0	574.0	574.0	574.0	574.0	574.0	574.0	574.0	574.0	574.0	574.0	574.0	574.0	574.0	574.0	574.0	574.0	574.0	574.0	574.0	574.0	574.0	574.0	574.0	574.0	574.0	574.0	574.0	574.0	574.0
95	0.9595959782600403	1142.0	915.0	801.0	737.0	703.0	677.0	664.0	654.0	646.0	638.0	633.0	630.0	629.0	627.0	627.0	627.0	626.0	626.0	626.0	626.0	626.0	626.0	626.0	626.0	626.0	626.0	626.0	626.0	626.0	626.0	626.0	626.0	626.0	626.0	626.0	626.0	626.0	626.0	626.0	626.0	626.0	626.0	626.0	626.0	626.0	626.0	626.0	626.0
96	0.9696969985961914	1200.0	985.0	879.0	817.0	784.0	762.0	750.0	740.0	732.0	724.0	721.0	718.0	717.0	715.0	715.0	715.0	714.0	714.0	714.0	714.0	714.0	714.0	714.0	714.0	714.0	714.0	714.0	714.0	714.0	714.0	714.0	714.0	714.0	714.0	714.0	714.0	714.0	714.0	714.0	714.0	714.0	714.0	714.0	714.0	714.0	714.0	714.0	714.0
97	0.9797979593276978	1276.0	1085.0	985.0	928.0	902.0	882.0	872.0	862.0	855.0	848.0	847.0	844.0	843.0	841.0	841.0	841.0	840.0	840.0	840.0	840.0	840.0	840.0	840.0	840.0	840.0	840.0	840.0	840.0	840.0	840.0	840.0	840.0	840.0	840.0	840.0	840.0	840.0	840.0	840.0	840.0	840.0	840.0	840.0	840.0	840.0	840.0	840.0	840.0
98	0.9898989796638489	1389.0	1220.0	1132.0	1085.0	1063.0	1045.0	1038.0	1030.0	1025.0	1019.0	1018.0	1016.0	1015.0	1013.0	1013.0	1013.0	1012.0	1012.0	1012.0	1012.0	1012.0	1012.0	1012.0	1012.0	1012.0	1012.0	1012.0	1012.0	1012.0	1012.0	1012.0	1012.0	1012.0	1012.0	1012.0	1012.0	1012.0	1012.0	1012.0	1012.0	1012.0	1012.0	1012.0	1012.0	1012.0	1012.0	1012.0	1012.0
99	1.0	0.0	0.0	0.0	0.0	0.0	0.0	0.0	0.0	0.0	0.0	0.0	0.0	0.0	0.0	0.0	0.0	0.0	0.0	0.0	0.0	0.0	0.0	0.0	0.0	0.0	0.0	0.0	0.0	0.0	0.0	0.0	0.0	0.0	0.0	0.0	0.0	0.0	0.0	0.0	0.0	0.0	0.0	0.0	0.0	0.0	0.0	0.0	0.0
[truncated: 52 more columns]
