# Supplementary material for: The hair cell analysis toolbox is a precise and fully automated pipeline for whole cochlea hair cell quantification
Source: PLoS Biol. 2023 Mar 22;21(3):e3002041. doi: 10.1371/journal.pbio.3002041 (PMC10069775; doi:10.1371/journal.pbio.3002041)
Supplement: S1 Data — A compressed folder with spreadsheets containing, in separate files, the underlying numerical data and statistical analysis for Figs 1G, 3E, 3F, 3G, 4F, 4H, 5A, 5B, 5C, 6A, 6B, S1B, S1C, S1D, S1E, S1F. (ZIP) [file pbio.3002041.s004.zip › Figure S1BCDEF/Figure S1DEF/figureS1DEF_5_false_positive.csv]

	cell_thr	nms_thr_0.0	nms_thr_0.010101010091602802	nms_thr_0.020202020183205605	nms_thr_0.03030303120613098	nms_thr_0.04040404036641121	nms_thr_0.05050504952669144	nms_thr_0.06060606241226196	nms_thr_0.07070706784725189	nms_thr_0.08080808073282242	nms_thr_0.09090909361839294	nms_thr_0.10101009905338287	nms_thr_0.1111111119389534	nms_thr_0.12121212482452393	nms_thr_0.13131313025951385	nms_thr_0.14141413569450378	nms_thr_0.1515151560306549	nms_thr_0.16161616146564484	nms_thr_0.17171716690063477	nms_thr_0.1818181872367859	nms_thr_0.19191919267177582	nms_thr_0.20202019810676575	nms_thr_0.21212121844291687	nms_thr_0.2222222238779068	nms_thr_0.23232322931289673	nms_thr_0.24242424964904785	nms_thr_0.252525269985199	nms_thr_0.2626262605190277	nms_thr_0.27272728085517883	nms_thr_0.28282830119132996	nms_thr_0.2929292917251587	nms_thr_0.3030303120613098	nms_thr_0.31313133239746094	nms_thr_0.3232323229312897	nms_thr_0.3333333432674408	nms_thr_0.34343433380126953	nms_thr_0.35353535413742065	nms_thr_0.3636363744735718	nms_thr_0.3737373650074005	nms_thr_0.38383838534355164	nms_thr_0.39393937587738037	nms_thr_0.4040403962135315	nms_thr_0.4141414165496826	nms_thr_0.42424240708351135	nms_thr_0.4343434274196625	nms_thr_0.4444444477558136	nms_thr_0.45454543828964233	nms_thr_0.46464645862579346	nms_thr_0.4747474789619446
0	0.0	1658.0	1733.0	1905.0	1951.0	2022.0	2150.0	2212.0	2346.0	2503.0	2649.0	2764.0	2793.0	2949.0	3072.0	3243.0	3341.0	3472.0	3592.0	3692.0	3827.0	4000.0	4079.0	4241.0	4343.0	4455.0	4653.0	4897.0	4960.0	5050.0	5190.0	5381.0	5575.0	5678.0	5774.0	5886.0	6100.0	6304.0	6625.0	6904.0	7625.0	8108.0	8639.0	8997.0	9545.0	10354.0	11368.0	12559.0	13486.0
1	0.010101010091602802	1658.0	1733.0	1905.0	1951.0	2022.0	2150.0	2212.0	2346.0	2503.0	2649.0	2764.0	2793.0	2949.0	3072.0	3243.0	3341.0	3472.0	3592.0	3692.0	3827.0	4000.0	4079.0	4241.0	4343.0	4455.0	4653.0	4897.0	4960.0	5050.0	5190.0	5381.0	5575.0	5678.0	5774.0	5886.0	6100.0	6304.0	6625.0	6904.0	7625.0	8108.0	8639.0	8997.0	9545.0	10354.0	11368.0	12559.0	13486.0
2	0.020202020183205605	1658.0	1733.0	1905.0	1951.0	2022.0	2150.0	2212.0	2346.0	2503.0	2649.0	2764.0	2793.0	2949.0	3072.0	3243.0	3341.0	3472.0	3592.0	3692.0	3827.0	4000.0	4079.0	4241.0	4343.0	4455.0	4653.0	4897.0	4960.0	5050.0	5190.0	5381.0	5575.0	5678.0	5774.0	5886.0	6100.0	6304.0	6625.0	6904.0	7625.0	8108.0	8639.0	8997.0	9545.0	10354.0	11368.0	12559.0	13486.0
3	0.03030303120613098	1658.0	1733.0	1905.0	1951.0	2022.0	2150.0	2212.0	2346.0	2503.0	2649.0	2764.0	2793.0	2949.0	3072.0	3243.0	3341.0	3472.0	3592.0	3692.0	3827.0	4000.0	4079.0	4241.0	4343.0	4455.0	4653.0	4897.0	4960.0	5050.0	5190.0	5381.0	5575.0	5678.0	5774.0	5886.0	6100.0	6304.0	6625.0	6904.0	7625.0	8108.0	8639.0	8997.0	9545.0	10354.0	11368.0	12559.0	13486.0
4	0.04040404036641121	1658.0	1733.0	1905.0	1951.0	2022.0	2150.0	2212.0	2346.0	2503.0	2649.0	2764.0	2793.0	2949.0	3072.0	3243.0	3341.0	3472.0	3592.0	3692.0	3827.0	4000.0	4079.0	4241.0	4343.0	4455.0	4653.0	4897.0	4960.0	5050.0	5190.0	5381.0	5575.0	5678.0	5774.0	5886.0	6100.0	6304.0	6625.0	6904.0	7625.0	8108.0	8639.0	8997.0	9545.0	10354.0	11368.0	12559.0	13486.0
5	0.05050504952669144	1652.0	1724.0	1897.0	1940.0	2011.0	2142.0	2204.0	2336.0	2492.0	2636.0	2753.0	2783.0	2939.0	3061.0	3232.0	3327.0	3458.0	3577.0	3676.0	3811.0	3982.0	4061.0	4222.0	4327.0	4439.0	4638.0	4881.0	4943.0	5031.0	5171.0	5360.0	5554.0	5657.0	5752.0	5864.0	6075.0	6279.0	6598.0	6875.0	7596.0	8076.0	8607.0	8961.0	9508.0	10315.0	11328.0	12515.0	13439.0
6	0.06060606241226196	1526.0	1589.0	1759.0	1804.0	1867.0	1986.0	2042.0	2174.0	2326.0	2468.0	2578.0	2607.0	2753.0	2855.0	3014.0	3085.0	3207.0	3323.0	3418.0	3535.0	3707.0	3776.0	3926.0	4021.0	4119.0	4317.0	4545.0	4611.0	4685.0	4820.0	4999.0	5190.0	5283.0	5368.0	5466.0	5657.0	5849.0	6158.0	6403.0	7103.0	7563.0	8060.0	8370.0	8885.0	9630.0	10587.0	11727.0	12611.0
7	0.07070706784725189	1447.0	1499.0	1669.0	1707.0	1758.0	1872.0	1931.0	2053.0	2203.0	2339.0	2447.0	2468.0	2609.0	2707.0	2855.0	2921.0	3039.0	3144.0	3225.0	3331.0	3489.0	3553.0	3699.0	3786.0	3873.0	4066.0	4289.0	4354.0	4424.0	4558.0	4726.0	4909.0	4995.0	5063.0	5155.0	5332.0	5508.0	5801.0	6020.0	6688.0	7124.0	7607.0	7901.0	8376.0	9071.0	9968.0	11060.0	11890.0
8	0.08080808073282242	1368.0	1424.0	1590.0	1622.0	1672.0	1780.0	1833.0	1951.0	2093.0	2228.0	2337.0	2350.0	2484.0	2575.0	2720.0	2780.0	2892.0	2987.0	3067.0	3167.0	3308.0	3358.0	3499.0	3581.0	3666.0	3855.0	4073.0	4130.0	4194.0	4316.0	4483.0	4656.0	4741.0	4800.0	4882.0	5050.0	5215.0	5501.0	5711.0	6364.0	6786.0	7237.0	7505.0	7934.0	8602.0	9452.0	10504.0	11293.0
9	0.09090909361839294	1301.0	1360.0	1521.0	1552.0	1596.0	1703.0	1751.0	1869.0	2005.0	2132.0	2232.0	2244.0	2378.0	2466.0	2610.0	2664.0	2772.0	2860.0	2926.0	3014.0	3157.0	3201.0	3340.0	3419.0	3497.0	3676.0	3892.0	3949.0	4008.0	4127.0	4286.0	4453.0	4524.0	4579.0	4664.0	4833.0	4994.0	5268.0	5466.0	6107.0	6517.0	6948.0	7189.0	7585.0	8217.0	9025.0	10052.0	10819.0
10	0.10101009905338287	1251.0	1314.0	1467.0	1495.0	1539.0	1637.0	1682.0	1800.0	1934.0	2057.0	2151.0	2162.0	2293.0	2378.0	2513.0	2570.0	2675.0	2758.0	2815.0	2894.0	3028.0	3065.0	3199.0	3274.0	3344.0	3522.0	3733.0	3784.0	3842.0	3952.0	4107.0	4261.0	4332.0	4380.0	4456.0	4618.0	4780.0	5045.0	5233.0	5859.0	6256.0	6670.0	6892.0	7274.0	7858.0	8645.0	9654.0	10402.0
11	0.1111111119389534	1206.0	1270.0	1421.0	1450.0	1491.0	1585.0	1630.0	1739.0	1868.0	1985.0	2079.0	2087.0	2213.0	2294.0	2427.0	2478.0	2579.0	2650.0	2705.0	2775.0	2905.0	2944.0	3074.0	3147.0	3210.0	3382.0	3591.0	3638.0	3691.0	3801.0	3951.0	4102.0	4165.0	4205.0	4278.0	4434.0	4595.0	4849.0	5031.0	5643.0	6027.0	6439.0	6644.0	6998.0	7548.0	8318.0	9302.0	10034.0
12	0.12121212482452393	1163.0	1220.0	1368.0	1399.0	1441.0	1533.0	1575.0	1682.0	1807.0	1917.0	2010.0	2016.0	2146.0	2228.0	2359.0	2408.0	2499.0	2570.0	2626.0	2691.0	2810.0	2841.0	2969.0	3042.0	3097.0	3264.0	3469.0	3512.0	3564.0	3671.0	3817.0	3966.0	4026.0	4064.0	4130.0	4280.0	4428.0	4685.0	4859.0	5466.0	5844.0	6249.0	6447.0	6787.0	7314.0	8066.0	9015.0	9726.0
13	0.13131313025951385	1123.0	1180.0	1327.0	1355.0	1395.0	1491.0	1533.0	1633.0	1758.0	1871.0	1962.0	1961.0	2087.0	2168.0	2292.0	2334.0	2423.0	2492.0	2539.0	2597.0	2715.0	2747.0	2870.0	2939.0	2993.0	3163.0	3365.0	3405.0	3453.0	3554.0	3696.0	3844.0	3899.0	3934.0	3995.0	4138.0	4289.0	4540.0	4708.0	5305.0	5678.0	6074.0	6265.0	6596.0	7106.0	7833.0	8757.0	9435.0
14	0.14141413569450378	1092.0	1151.0	1295.0	1319.0	1360.0	1453.0	1487.0	1586.0	1711.0	1823.0	1911.0	1911.0	2037.0	2114.0	2235.0	2277.0	2361.0	2426.0	2474.0	2527.0	2633.0	2661.0	2781.0	2843.0	2894.0	3064.0	3264.0	3306.0	3352.0	3448.0	3591.0	3732.0	3782.0	3817.0	3876.0	4020.0	4163.0	4411.0	4579.0	5165.0	5533.0	5909.0	6096.0	6407.0	6906.0	7599.0	8491.0	9145.0
15	0.1515151560306549	1051.0	1107.0	1248.0	1273.0	1306.0	1394.0	1421.0	1517.0	1639.0	1749.0	1835.0	1833.0	1962.0	2036.0	2150.0	2191.0	2269.0	2329.0	2374.0	2429.0	2527.0	2546.0	2666.0	2723.0	2777.0	2936.0	3124.0	3163.0	3206.0	3303.0	3435.0	3581.0	3630.0	3658.0	3714.0	3848.0	3986.0	4235.0	4387.0	4966.0	5316.0	5682.0	5867.0	6155.0	6630.0	7279.0	8125.0	8727.0
16	0.16161616146564484	979.0	1024.0	1084.0	1136.0	1175.0	1253.0	1278.0	1389.0	1534.0	1633.0	1719.0	1677.0	1800.0	1870.0	1970.0	2012.0	2110.0	2162.0	2207.0	2247.0	2315.0	2323.0	2424.0	2482.0	2521.0	2696.0	2860.0	2890.0	2927.0	3010.0	3100.0	3184.0	3218.0	3245.0	3290.0	3421.0	3532.0	3747.0	3938.0	4497.0	4799.0	5128.0	5319.0	5523.0	5909.0	6430.0	6972.0	7432.0
17	0.17171716690063477	840.0	870.0	884.0	918.0	929.0	965.0	988.0	1085.0	1262.0	1417.0	1510.0	1483.0	1581.0	1618.0	1681.0	1711.0	1789.0	1838.0	1864.0	1889.0	1952.0	1982.0	2016.0	2043.0	2071.0	2169.0	2242.0	2262.0	2294.0	2330.0	2489.0	2556.0	2585.0	2608.0	2655.0	2756.0	2856.0	3005.0	3214.0	3564.0	3948.0	4144.0	4308.0	4471.0	4691.0	4954.0	5291.0	5659.0
18	0.1818181872367859	730.0	746.0	757.0	817.0	830.0	859.0	870.0	921.0	1009.0	1052.0	1130.0	1216.0	1248.0	1282.0	1328.0	1349.0	1365.0	1406.0	1431.0	1446.0	1508.0	1498.0	1535.0	1557.0	1573.0	1687.0	1770.0	1784.0	1806.0	1841.0	1963.0	1977.0	1991.0	2012.0	2047.0	2140.0	2199.0	2322.0	2425.0	2789.0	3065.0	3195.0	3290.0	3343.0	3437.0	3557.0	3794.0	3944.0
19	0.19191919267177582	558.0	571.0	581.0	593.0	607.0	629.0	638.0	665.0	741.0	807.0	825.0	904.0	932.0	955.0	971.0	985.0	1002.0	1021.0	1037.0	1051.0	1069.0	1134.0	1160.0	1182.0	1192.0	1298.0	1358.0	1372.0	1391.0	1411.0	1436.0	1448.0	1457.0	1474.0	1499.0	1532.0	1575.0	1617.0	1677.0	1777.0	1983.0	2065.0	2105.0	2150.0	2219.0	2289.0	2429.0	2544.0
20	0.20202019810676575	446.0	453.0	455.0	469.0	483.0	501.0	510.0	526.0	548.0	568.0	576.0	632.0	650.0	668.0	682.0	691.0	706.0	717.0	729.0	735.0	746.0	793.0	806.0	823.0	871.0	908.0	919.0	934.0	951.0	964.0	976.0	986.0	995.0	1006.0	1031.0	1049.0	1081.0	1108.0	1141.0	1206.0	1392.0	1419.0	1451.0	1483.0	1540.0	1590.0	1681.0	1731.0
21	0.21212121844291687	319.0	326.0	330.0	341.0	349.0	368.0	376.0	388.0	437.0	458.0	462.0	472.0	488.0	500.0	513.0	523.0	534.0	544.0	555.0	561.0	567.0	575.0	587.0	599.0	609.0	618.0	627.0	637.0	653.0	662.0	667.0	674.0	679.0	686.0	704.0	718.0	731.0	754.0	777.0	799.0	881.0	893.0	916.0	941.0	988.0	1025.0	1060.0	1090.0
22	0.2222222238779068	276.0	282.0	284.0	292.0	299.0	317.0	322.0	335.0	381.0	395.0	396.0	400.0	415.0	425.0	434.0	441.0	448.0	457.0	467.0	473.0	479.0	487.0	510.0	522.0	533.0	538.0	544.0	553.0	566.0	576.0	580.0	585.0	588.0	592.0	606.0	616.0	626.0	647.0	665.0	680.0	732.0	739.0	755.0	772.0	805.0	829.0	852.0	873.0
23	0.23232322931289673	237.0	241.0	243.0	250.0	256.0	273.0	278.0	287.0	296.0	306.0	310.0	313.0	328.0	334.0	342.0	347.0	353.0	361.0	370.0	376.0	381.0	385.0	395.0	407.0	415.0	420.0	426.0	434.0	444.0	452.0	455.0	458.0	460.0	462.0	474.0	479.0	486.0	504.0	515.0	521.0	528.0	533.0	545.0	553.0	571.0	588.0	600.0	614.0
24	0.24242424964904785	169.0	171.0	173.0	183.0	188.0	200.0	202.0	210.0	219.0	228.0	234.0	235.0	246.0	249.0	256.0	263.0	268.0	274.0	284.0	290.0	296.0	298.0	307.0	318.0	321.0	325.0	327.0	333.0	342.0	347.0	350.0	354.0	355.0	357.0	364.0	366.0	371.0	383.0	389.0	396.0	401.0	403.0	413.0	419.0	428.0	438.0	447.0	458.0
25	0.252525269985199	147.0	148.0	149.0	159.0	164.0	175.0	177.0	183.0	190.0	197.0	205.0	207.0	217.0	221.0	226.0	232.0	236.0	241.0	250.0	255.0	259.0	261.0	269.0	277.0	280.0	285.0	285.0	289.0	299.0	303.0	306.0	308.0	309.0	311.0	317.0	320.0	324.0	334.0	340.0	345.0	350.0	352.0	359.0	363.0	371.0	376.0	383.0	391.0
26	0.2626262605190277	132.0	132.0	134.0	140.0	146.0	159.0	161.0	166.0	173.0	179.0	186.0	187.0	196.0	200.0	205.0	211.0	215.0	220.0	228.0	234.0	238.0	240.0	248.0	255.0	258.0	263.0	263.0	266.0	275.0	279.0	283.0	285.0	286.0	288.0	294.0	295.0	298.0	306.0	309.0	311.0	316.0	318.0	323.0	325.0	332.0	336.0	341.0	348.0
27	0.27272728085517883	121.0	121.0	124.0	130.0	137.0	149.0	151.0	156.0	163.0	168.0	172.0	172.0	180.0	183.0	188.0	194.0	198.0	203.0	211.0	217.0	220.0	222.0	230.0	238.0	241.0	244.0	244.0	246.0	251.0	255.0	259.0	259.0	260.0	261.0	267.0	269.0	272.0	276.0	277.0	279.0	284.0	286.0	289.0	289.0	296.0	299.0	304.0	311.0
28	0.28282830119132996	114.0	114.0	117.0	123.0	130.0	141.0	143.0	148.0	154.0	159.0	163.0	163.0	171.0	174.0	179.0	185.0	189.0	193.0	201.0	207.0	209.0	211.0	218.0	226.0	229.0	231.0	231.0	232.0	237.0	241.0	244.0	244.0	245.0	247.0	253.0	254.0	257.0	261.0	262.0	264.0	266.0	267.0	270.0	270.0	274.0	276.0	280.0	286.0
29	0.2929292917251587	105.0	106.0	109.0	115.0	122.0	132.0	134.0	139.0	145.0	150.0	154.0	154.0	162.0	165.0	170.0	176.0	180.0	184.0	191.0	196.0	197.0	199.0	205.0	211.0	213.0	215.0	215.0	216.0	219.0	222.0	224.0	224.0	225.0	227.0	233.0	234.0	237.0	239.0	240.0	242.0	244.0	245.0	248.0	249.0	253.0	255.0	259.0	264.0
30	0.3030303120613098	103.0	104.0	107.0	113.0	120.0	129.0	131.0	136.0	141.0	146.0	150.0	150.0	158.0	160.0	165.0	171.0	175.0	179.0	186.0	192.0	193.0	195.0	200.0	206.0	208.0	209.0	209.0	209.0	212.0	215.0	217.0	217.0	218.0	220.0	226.0	227.0	230.0	232.0	232.0	234.0	236.0	237.0	239.0	240.0	244.0	246.0	249.0	253.0
31	0.31313133239746094	98.0	99.0	102.0	109.0	116.0	124.0	126.0	131.0	136.0	141.0	145.0	145.0	153.0	155.0	160.0	166.0	170.0	173.0	179.0	185.0	186.0	188.0	193.0	199.0	200.0	201.0	201.0	201.0	203.0	205.0	207.0	207.0	208.0	209.0	214.0	215.0	218.0	220.0	220.0	222.0	224.0	225.0	227.0	228.0	232.0	234.0	237.0	241.0
32	0.3232323229312897	94.0	95.0	97.0	105.0	112.0	120.0	122.0	126.0	131.0	136.0	140.0	140.0	147.0	149.0	154.0	159.0	163.0	166.0	172.0	178.0	179.0	181.0	186.0	192.0	193.0	193.0	193.0	193.0	195.0	197.0	199.0	199.0	200.0	201.0	206.0	207.0	209.0	211.0	211.0	213.0	215.0	216.0	218.0	219.0	223.0	224.0	227.0	231.0
33	0.3333333432674408	88.0	90.0	93.0	101.0	106.0	114.0	116.0	120.0	125.0	130.0	134.0	134.0	142.0	144.0	149.0	154.0	158.0	161.0	166.0	172.0	173.0	175.0	180.0	185.0	185.0	185.0	185.0	185.0	187.0	189.0	191.0	191.0	192.0	193.0	198.0	199.0	201.0	203.0	203.0	205.0	206.0	207.0	209.0	210.0	214.0	215.0	218.0	221.0
34	0.34343433380126953	85.0	87.0	90.0	97.0	102.0	109.0	112.0	116.0	121.0	126.0	130.0	130.0	138.0	140.0	144.0	149.0	153.0	156.0	161.0	167.0	168.0	170.0	175.0	180.0	180.0	180.0	180.0	180.0	181.0	183.0	185.0	185.0	186.0	187.0	191.0	192.0	194.0	196.0	196.0	198.0	199.0	200.0	202.0	203.0	207.0	208.0	211.0	215.0
35	0.35353535413742065	83.0	85.0	88.0	95.0	99.0	106.0	109.0	113.0	118.0	123.0	127.0	127.0	135.0	137.0	141.0	146.0	150.0	153.0	158.0	164.0	165.0	167.0	172.0	177.0	177.0	177.0	177.0	177.0	178.0	180.0	182.0	182.0	183.0	184.0	188.0	189.0	191.0	192.0	192.0	194.0	195.0	196.0	198.0	199.0	203.0	204.0	207.0	209.0
36	0.3636363744735718	79.0	81.0	84.0	91.0	95.0	102.0	105.0	109.0	114.0	119.0	123.0	123.0	131.0	132.0	136.0	142.0	146.0	149.0	154.0	160.0	161.0	163.0	168.0	173.0	173.0	173.0	173.0	173.0	174.0	176.0	178.0	178.0	179.0	180.0	184.0	185.0	186.0	187.0	187.0	189.0	190.0	191.0	193.0	194.0	198.0	199.0	202.0	203.0
37	0.3737373650074005	75.0	77.0	80.0	87.0	91.0	98.0	101.0	105.0	110.0	115.0	119.0	119.0	126.0	127.0	131.0	137.0	140.0	143.0	148.0	153.0	154.0	156.0	161.0	165.0	165.0	165.0	165.0	166.0	167.0	168.0	170.0	170.0	171.0	172.0	176.0	177.0	178.0	179.0	179.0	180.0	181.0	182.0	184.0	185.0	188.0	189.0	192.0	193.0
38	0.38383838534355164	73.0	75.0	78.0	85.0	89.0	96.0	99.0	103.0	106.0	111.0	115.0	115.0	121.0	122.0	126.0	132.0	135.0	139.0	144.0	149.0	150.0	152.0	157.0	162.0	162.0	162.0	162.0	163.0	164.0	165.0	167.0	167.0	168.0	169.0	171.0	171.0	172.0	173.0	173.0	174.0	174.0	175.0	177.0	178.0	181.0	182.0	185.0	186.0
39	0.39393937587738037	72.0	74.0	77.0	84.0	88.0	95.0	98.0	102.0	105.0	110.0	114.0	114.0	120.0	121.0	125.0	131.0	134.0	138.0	142.0	147.0	148.0	150.0	155.0	159.0	159.0	159.0	159.0	160.0	161.0	162.0	164.0	164.0	165.0	166.0	167.0	167.0	168.0	169.0	169.0	170.0	170.0	171.0	173.0	174.0	177.0	178.0	181.0	181.0
40	0.4040403962135315	71.0	73.0	76.0	83.0	87.0	93.0	96.0	100.0	103.0	108.0	112.0	112.0	118.0	119.0	123.0	129.0	132.0	136.0	140.0	145.0	146.0	148.0	153.0	157.0	157.0	157.0	157.0	158.0	159.0	160.0	162.0	162.0	163.0	164.0	165.0	165.0	166.0	167.0	167.0	168.0	168.0	169.0	171.0	172.0	175.0	176.0	179.0	179.0
41	0.4141414165496826	71.0	73.0	76.0	83.0	87.0	93.0	96.0	100.0	103.0	108.0	112.0	112.0	118.0	119.0	123.0	129.0	132.0	136.0	140.0	145.0	146.0	148.0	153.0	157.0	157.0	157.0	157.0	158.0	159.0	160.0	162.0	162.0	163.0	164.0	165.0	165.0	166.0	167.0	167.0	168.0	168.0	169.0	171.0	172.0	174.0	175.0	177.0	177.0
42	0.42424240708351135	71.0	73.0	75.0	81.0	86.0	93.0	96.0	99.0	102.0	107.0	111.0	111.0	117.0	118.0	122.0	128.0	131.0	134.0	138.0	143.0	144.0	146.0	151.0	155.0	155.0	155.0	155.0	157.0	158.0	159.0	161.0	161.0	162.0	163.0	164.0	164.0	165.0	166.0	166.0	167.0	167.0	168.0	170.0	171.0	172.0	173.0	174.0	174.0
43	0.4343434274196625	69.0	71.0	73.0	79.0	84.0	91.0	94.0	97.0	99.0	104.0	108.0	108.0	114.0	115.0	119.0	125.0	128.0	131.0	135.0	140.0	141.0	143.0	147.0	151.0	151.0	151.0	151.0	153.0	154.0	155.0	157.0	157.0	158.0	159.0	160.0	160.0	161.0	162.0	162.0	163.0	163.0	163.0	165.0	166.0	167.0	168.0	169.0	169.0
44	0.4444444477558136	67.0	69.0	71.0	76.0	81.0	88.0	91.0	94.0	96.0	101.0	105.0	105.0	112.0	113.0	117.0	123.0	126.0	129.0	133.0	136.0	137.0	138.0	142.0	146.0	146.0	146.0	146.0	149.0	150.0	151.0	152.0	152.0	153.0	154.0	155.0	155.0	156.0	157.0	157.0	158.0	158.0	158.0	160.0	161.0	161.0	162.0	163.0	163.0
45	0.45454543828964233	66.0	68.0	71.0	75.0	80.0	87.0	90.0	93.0	95.0	98.0	101.0	101.0	108.0	109.0	113.0	119.0	122.0	125.0	129.0	132.0	132.0	133.0	137.0	141.0	141.0	141.0	141.0	144.0	145.0	146.0	147.0	147.0	148.0	149.0	150.0	150.0	151.0	152.0	152.0	153.0	153.0	153.0	154.0	154.0	154.0	155.0	157.0	157.0
46	0.46464645862579346	65.0	67.0	70.0	74.0	79.0	86.0	89.0	92.0	94.0	97.0	100.0	100.0	106.0	107.0	111.0	117.0	120.0	123.0	126.0	129.0	129.0	130.0	134.0	138.0	138.0	138.0	138.0	141.0	142.0	143.0	144.0	144.0	145.0	146.0	147.0	147.0	148.0	149.0	149.0	150.0	150.0	150.0	151.0	151.0	151.0	152.0	154.0	154.0
47	0.4747474789619446	64.0	66.0	69.0	74.0	79.0	86.0	89.0	92.0	94.0	97.0	100.0	100.0	106.0	107.0	111.0	117.0	120.0	123.0	126.0	129.0	129.0	130.0	134.0	138.0	138.0	138.0	138.0	141.0	142.0	143.0	144.0	144.0	145.0	146.0	147.0	147.0	148.0	148.0	148.0	149.0	149.0	149.0	150.0	150.0	150.0	151.0	153.0	153.0
48	0.4848484992980957	62.0	65.0	68.0	73.0	78.0	85.0	88.0	90.0	92.0	95.0	98.0	98.0	104.0	105.0	109.0	115.0	118.0	121.0	124.0	127.0	127.0	128.0	132.0	136.0	136.0	136.0	136.0	139.0	140.0	141.0	142.0	142.0	143.0	144.0	145.0	145.0	146.0	146.0	146.0	147.0	147.0	147.0	148.0	148.0	148.0	149.0	151.0	151.0
49	0.4949495196342468	61.0	64.0	67.0	72.0	77.0	84.0	87.0	89.0	91.0	94.0	97.0	97.0	102.0	102.0	106.0	111.0	114.0	117.0	120.0	123.0	123.0	124.0	128.0	132.0	132.0	132.0	132.0	133.0	134.0	135.0	137.0	137.0	138.0	139.0	140.0	140.0	141.0	141.0	141.0	142.0	142.0	142.0	143.0	143.0	143.0	143.0	145.0	145.0
50	0.505050539970398	59.0	62.0	65.0	70.0	75.0	82.0	85.0	87.0	89.0	92.0	95.0	95.0	100.0	100.0	104.0	109.0	112.0	115.0	118.0	120.0	120.0	121.0	125.0	129.0	129.0	129.0	129.0	130.0	131.0	132.0	134.0	134.0	135.0	136.0	137.0	137.0	138.0	138.0	138.0	139.0	139.0	139.0	140.0	140.0	140.0	140.0	142.0	142.0
51	0.5151515007019043	59.0	62.0	65.0	70.0	75.0	82.0	85.0	87.0	89.0	92.0	95.0	95.0	100.0	100.0	104.0	109.0	112.0	114.0	117.0	119.0	119.0	120.0	124.0	128.0	128.0	128.0	128.0	129.0	130.0	131.0	133.0	133.0	134.0	135.0	136.0	136.0	137.0	137.0	137.0	138.0	138.0	138.0	139.0	139.0	139.0	139.0	141.0	141.0
52	0.5252525210380554	58.0	61.0	64.0	69.0	74.0	81.0	84.0	86.0	88.0	91.0	94.0	94.0	99.0	99.0	103.0	108.0	111.0	113.0	115.0	117.0	117.0	118.0	122.0	125.0	125.0	125.0	125.0	126.0	127.0	128.0	130.0	130.0	131.0	132.0	133.0	133.0	133.0	133.0	133.0	134.0	134.0	134.0	135.0	135.0	135.0	135.0	136.0	136.0
53	0.5353535413742065	58.0	61.0	64.0	69.0	74.0	81.0	84.0	85.0	87.0	90.0	93.0	93.0	97.0	97.0	101.0	106.0	109.0	111.0	113.0	115.0	115.0	116.0	120.0	123.0	123.0	123.0	123.0	123.0	124.0	125.0	127.0	127.0	128.0	129.0	130.0	130.0	130.0	130.0	130.0	131.0	131.0	131.0	132.0	132.0	132.0	132.0	133.0	133.0
54	0.5454545617103577	58.0	61.0	64.0	69.0	74.0	81.0	84.0	85.0	87.0	90.0	93.0	93.0	97.0	97.0	100.0	105.0	108.0	110.0	112.0	114.0	114.0	115.0	119.0	121.0	121.0	121.0	121.0	121.0	122.0	123.0	125.0	125.0	126.0	127.0	128.0	128.0	128.0	128.0	128.0	129.0	129.0	129.0	130.0	130.0	130.0	130.0	131.0	131.0
55	0.5555555820465088	58.0	61.0	64.0	69.0	74.0	81.0	84.0	85.0	87.0	90.0	93.0	93.0	96.0	96.0	99.0	104.0	107.0	109.0	111.0	112.0	112.0	113.0	117.0	119.0	119.0	119.0	119.0	119.0	120.0	121.0	123.0	123.0	124.0	125.0	126.0	126.0	126.0	126.0	126.0	127.0	127.0	127.0	128.0	128.0	128.0	128.0	129.0	129.0
56	0.5656565427780151	55.0	57.0	61.0	66.0	72.0	78.0	81.0	82.0	84.0	87.0	90.0	90.0	93.0	93.0	95.0	100.0	103.0	105.0	107.0	108.0	108.0	109.0	113.0	115.0	115.0	115.0	115.0	115.0	116.0	117.0	119.0	119.0	120.0	121.0	122.0	122.0	122.0	122.0	122.0	123.0	123.0	123.0	124.0	124.0	124.0	124.0	125.0	125.0
57	0.5757575631141663	54.0	56.0	59.0	65.0	71.0	77.0	80.0	81.0	83.0	86.0	89.0	89.0	90.0	90.0	92.0	97.0	100.0	102.0	103.0	104.0	104.0	105.0	109.0	111.0	111.0	111.0	111.0	111.0	112.0	113.0	115.0	115.0	116.0	116.0	117.0	117.0	117.0	117.0	117.0	118.0	118.0	118.0	119.0	119.0	119.0	119.0	119.0	119.0
58	0.5858585834503174	53.0	55.0	58.0	64.0	70.0	76.0	79.0	80.0	82.0	85.0	88.0	88.0	89.0	89.0	91.0	96.0	99.0	101.0	102.0	103.0	103.0	104.0	108.0	110.0	110.0	110.0	110.0	110.0	111.0	112.0	114.0	114.0	115.0	115.0	116.0	116.0	116.0	116.0	116.0	117.0	117.0	117.0	117.0	117.0	117.0	117.0	117.0	117.0
59	0.5959595441818237	52.0	53.0	56.0	62.0	68.0	74.0	77.0	78.0	80.0	83.0	86.0	86.0	87.0	87.0	89.0	94.0	97.0	99.0	100.0	101.0	101.0	102.0	106.0	108.0	108.0	108.0	108.0	108.0	109.0	110.0	111.0	111.0	112.0	112.0	113.0	113.0	113.0	113.0	113.0	114.0	114.0	114.0	114.0	114.0	114.0	114.0	114.0	114.0
60	0.6060605645179749	51.0	52.0	55.0	61.0	67.0	73.0	76.0	77.0	79.0	82.0	85.0	85.0	86.0	86.0	88.0	93.0	96.0	98.0	99.0	100.0	100.0	101.0	105.0	106.0	106.0	106.0	106.0	106.0	107.0	108.0	109.0	109.0	110.0	110.0	111.0	111.0	111.0	111.0	111.0	112.0	112.0	112.0	112.0	112.0	112.0	112.0	112.0	112.0
61	0.616161584854126	51.0	52.0	55.0	61.0	66.0	72.0	75.0	76.0	78.0	81.0	84.0	84.0	85.0	85.0	87.0	92.0	95.0	97.0	98.0	99.0	99.0	100.0	104.0	105.0	105.0	105.0	105.0	105.0	106.0	107.0	108.0	108.0	109.0	109.0	110.0	110.0	110.0	110.0	110.0	111.0	111.0	111.0	111.0	111.0	111.0	111.0	111.0	111.0
62	0.6262626051902771	48.0	49.0	52.0	58.0	63.0	69.0	72.0	73.0	75.0	78.0	81.0	81.0	82.0	82.0	84.0	89.0	92.0	94.0	94.0	95.0	95.0	96.0	100.0	101.0	101.0	101.0	101.0	101.0	102.0	103.0	104.0	104.0	105.0	105.0	106.0	106.0	106.0	106.0	106.0	107.0	107.0	107.0	107.0	107.0	107.0	107.0	107.0	107.0
63	0.6363636255264282	47.0	48.0	51.0	57.0	62.0	67.0	70.0	71.0	73.0	76.0	80.0	80.0	81.0	81.0	83.0	88.0	91.0	93.0	93.0	94.0	94.0	95.0	99.0	100.0	100.0	100.0	100.0	100.0	101.0	102.0	103.0	103.0	103.0	103.0	103.0	103.0	103.0	103.0	103.0	104.0	104.0	104.0	104.0	104.0	104.0	104.0	104.0	104.0
64	0.6464646458625793	47.0	48.0	51.0	57.0	62.0	67.0	70.0	71.0	73.0	76.0	80.0	80.0	81.0	81.0	83.0	88.0	91.0	93.0	93.0	94.0	94.0	95.0	99.0	100.0	100.0	100.0	100.0	100.0	100.0	101.0	102.0	102.0	102.0	102.0	102.0	102.0	102.0	102.0	102.0	103.0	103.0	103.0	103.0	103.0	103.0	103.0	103.0	103.0
65	0.6565656661987305	46.0	47.0	50.0	56.0	61.0	66.0	69.0	70.0	72.0	75.0	79.0	79.0	80.0	80.0	82.0	86.0	89.0	91.0	91.0	92.0	92.0	93.0	97.0	98.0	98.0	98.0	98.0	98.0	98.0	99.0	100.0	100.0	100.0	100.0	100.0	100.0	100.0	100.0	100.0	101.0	101.0	101.0	101.0	101.0	101.0	101.0	101.0	101.0
66	0.6666666865348816	45.0	47.0	50.0	55.0	60.0	65.0	68.0	69.0	71.0	74.0	78.0	78.0	79.0	79.0	81.0	84.0	87.0	88.0	88.0	89.0	89.0	90.0	94.0	95.0	95.0	95.0	95.0	95.0	95.0	96.0	97.0	97.0	97.0	97.0	97.0	97.0	97.0	97.0	97.0	98.0	98.0	98.0	98.0	98.0	98.0	98.0	98.0	98.0
67	0.6767677068710327	45.0	47.0	50.0	55.0	60.0	65.0	68.0	69.0	71.0	74.0	78.0	78.0	79.0	79.0	81.0	84.0	87.0	88.0	88.0	89.0	89.0	90.0	94.0	95.0	95.0	95.0	95.0	95.0	95.0	96.0	97.0	97.0	97.0	97.0	97.0	97.0	97.0	97.0	97.0	98.0	98.0	98.0	98.0	98.0	98.0	98.0	98.0	98.0
68	0.6868686676025391	44.0	45.0	50.0	55.0	60.0	65.0	68.0	69.0	71.0	74.0	77.0	77.0	78.0	78.0	80.0	83.0	85.0	86.0	86.0	87.0	87.0	88.0	92.0	93.0	93.0	93.0	93.0	93.0	93.0	94.0	94.0	94.0	94.0	94.0	94.0	94.0	94.0	94.0	94.0	95.0	95.0	95.0	95.0	95.0	95.0	95.0	95.0	95.0
69	0.6969696879386902	43.0	44.0	50.0	55.0	59.0	64.0	67.0	68.0	70.0	73.0	76.0	76.0	77.0	77.0	79.0	82.0	84.0	85.0	85.0	86.0	86.0	87.0	91.0	92.0	92.0	92.0	92.0	92.0	92.0	93.0	93.0	93.0	93.0	93.0	93.0	93.0	93.0	93.0	93.0	94.0	94.0	94.0	94.0	94.0	94.0	94.0	94.0	94.0
70	0.7070707082748413	43.0	44.0	50.0	55.0	59.0	64.0	67.0	68.0	70.0	73.0	76.0	76.0	77.0	77.0	79.0	82.0	84.0	85.0	85.0	86.0	86.0	87.0	91.0	92.0	92.0	92.0	92.0	92.0	92.0	93.0	93.0	93.0	93.0	93.0	93.0	93.0	93.0	93.0	93.0	94.0	94.0	94.0	94.0	94.0	94.0	94.0	94.0	94.0
71	0.7171717286109924	43.0	44.0	50.0	55.0	59.0	64.0	67.0	68.0	70.0	73.0	76.0	76.0	77.0	77.0	79.0	82.0	84.0	85.0	85.0	86.0	86.0	87.0	91.0	92.0	92.0	92.0	92.0	92.0	92.0	93.0	93.0	93.0	93.0	93.0	93.0	93.0	93.0	93.0	93.0	94.0	94.0	94.0	94.0	94.0	94.0	94.0	94.0	94.0
72	0.7272727489471436	41.0	41.0	47.0	52.0	56.0	61.0	64.0	65.0	67.0	70.0	73.0	73.0	74.0	74.0	76.0	79.0	81.0	82.0	82.0	83.0	83.0	84.0	88.0	89.0	89.0	89.0	89.0	89.0	89.0	90.0	90.0	90.0	90.0	90.0	90.0	90.0	90.0	90.0	90.0	91.0	91.0	91.0	91.0	91.0	91.0	91.0	91.0	91.0
73	0.7373737692832947	40.0	40.0	46.0	51.0	55.0	60.0	63.0	64.0	66.0	68.0	71.0	71.0	72.0	72.0	74.0	76.0	78.0	79.0	79.0	80.0	80.0	81.0	85.0	86.0	86.0	86.0	86.0	86.0	86.0	87.0	87.0	87.0	87.0	87.0	87.0	87.0	87.0	87.0	87.0	88.0	88.0	88.0	88.0	88.0	88.0	88.0	88.0	88.0
74	0.7474747896194458	40.0	39.0	45.0	50.0	54.0	59.0	62.0	63.0	65.0	67.0	70.0	70.0	71.0	71.0	73.0	75.0	77.0	78.0	78.0	79.0	79.0	80.0	83.0	84.0	84.0	84.0	84.0	84.0	84.0	85.0	85.0	85.0	85.0	85.0	85.0	85.0	85.0	85.0	85.0	86.0	86.0	86.0	86.0	86.0	86.0	86.0	86.0	86.0
75	0.7575757503509521	39.0	38.0	44.0	49.0	53.0	57.0	60.0	61.0	63.0	65.0	68.0	68.0	69.0	69.0	71.0	73.0	75.0	76.0	76.0	77.0	77.0	78.0	81.0	82.0	82.0	82.0	82.0	82.0	82.0	83.0	83.0	83.0	83.0	83.0	83.0	83.0	83.0	83.0	83.0	84.0	84.0	84.0	84.0	84.0	84.0	84.0	84.0	84.0
76	0.7676767706871033	38.0	37.0	43.0	48.0	52.0	56.0	58.0	59.0	61.0	64.0	66.0	66.0	67.0	67.0	69.0	71.0	73.0	74.0	74.0	75.0	75.0	76.0	79.0	80.0	80.0	80.0	80.0	80.0	80.0	81.0	81.0	81.0	81.0	81.0	81.0	81.0	81.0	81.0	81.0	82.0	82.0	82.0	82.0	82.0	82.0	82.0	82.0	82.0
77	0.7777777910232544	38.0	37.0	43.0	48.0	52.0	56.0	58.0	59.0	61.0	64.0	66.0	66.0	67.0	67.0	69.0	71.0	73.0	74.0	74.0	75.0	75.0	76.0	79.0	80.0	80.0	80.0	80.0	80.0	80.0	81.0	81.0	81.0	81.0	81.0	81.0	81.0	81.0	81.0	81.0	82.0	82.0	82.0	82.0	82.0	82.0	82.0	82.0	82.0
78	0.7878788113594055	37.0	36.0	42.0	47.0	50.0	54.0	56.0	57.0	59.0	61.0	63.0	63.0	64.0	64.0	66.0	68.0	70.0	71.0	71.0	72.0	72.0	73.0	76.0	77.0	77.0	77.0	77.0	77.0	77.0	78.0	78.0	78.0	78.0	78.0	78.0	78.0	78.0	78.0	78.0	79.0	79.0	79.0	79.0	79.0	79.0	79.0	79.0	79.0
79	0.7979798316955566	37.0	36.0	42.0	47.0	50.0	54.0	56.0	57.0	59.0	61.0	63.0	63.0	64.0	64.0	66.0	68.0	69.0	70.0	70.0	71.0	71.0	72.0	75.0	76.0	76.0	76.0	76.0	76.0	76.0	77.0	77.0	77.0	77.0	77.0	77.0	77.0	77.0	77.0	77.0	78.0	78.0	78.0	78.0	78.0	78.0	78.0	78.0	78.0
80	0.808080792427063	35.0	35.0	41.0	46.0	49.0	52.0	54.0	55.0	57.0	59.0	61.0	61.0	62.0	62.0	64.0	66.0	67.0	68.0	68.0	69.0	69.0	70.0	73.0	74.0	74.0	74.0	74.0	74.0	74.0	74.0	74.0	74.0	74.0	74.0	74.0	74.0	74.0	74.0	74.0	75.0	75.0	75.0	75.0	75.0	75.0	75.0	75.0	75.0
81	0.8181818127632141	34.0	34.0	39.0	44.0	47.0	50.0	52.0	53.0	55.0	57.0	59.0	59.0	60.0	60.0	62.0	64.0	65.0	66.0	66.0	67.0	67.0	68.0	71.0	72.0	72.0	72.0	72.0	72.0	72.0	72.0	72.0	72.0	72.0	72.0	72.0	72.0	72.0	72.0	72.0	73.0	73.0	73.0	73.0	73.0	73.0	73.0	73.0	73.0
82	0.8282828330993652	31.0	31.0	36.0	41.0	44.0	46.0	47.0	48.0	49.0	51.0	53.0	53.0	54.0	54.0	56.0	58.0	59.0	60.0	60.0	61.0	61.0	62.0	65.0	66.0	66.0	66.0	66.0	66.0	66.0	66.0	66.0	66.0	66.0	66.0	66.0	66.0	66.0	66.0	66.0	67.0	67.0	67.0	67.0	67.0	67.0	67.0	67.0	67.0
83	0.8383837938308716	31.0	31.0	36.0	41.0	44.0	46.0	47.0	48.0	49.0	51.0	53.0	53.0	54.0	54.0	56.0	58.0	59.0	60.0	60.0	61.0	61.0	62.0	65.0	66.0	66.0	66.0	66.0	66.0	66.0	66.0	66.0	66.0	66.0	66.0	66.0	66.0	66.0	66.0	66.0	67.0	67.0	67.0	67.0	67.0	67.0	67.0	67.0	67.0
84	0.8484848141670227	28.0	29.0	34.0	38.0	41.0	43.0	44.0	45.0	46.0	48.0	50.0	50.0	51.0	51.0	53.0	54.0	54.0	55.0	55.0	56.0	56.0	57.0	60.0	61.0	61.0	61.0	61.0	61.0	61.0	61.0	61.0	61.0	61.0	61.0	61.0	61.0	61.0	61.0	61.0	62.0	62.0	62.0	62.0	62.0	62.0	62.0	62.0	62.0
85	0.8585858345031738	28.0	29.0	33.0	37.0	40.0	41.0	42.0	43.0	44.0	47.0	49.0	49.0	50.0	50.0	52.0	53.0	53.0	53.0	53.0	54.0	54.0	55.0	58.0	59.0	59.0	59.0	59.0	59.0	59.0	59.0	59.0	59.0	59.0	59.0	59.0	59.0	59.0	59.0	59.0	60.0	60.0	60.0	60.0	60.0	60.0	60.0	60.0	60.0
86	0.868686854839325	25.0	27.0	30.0	34.0	37.0	38.0	39.0	40.0	41.0	43.0	45.0	45.0	46.0	46.0	48.0	49.0	49.0	49.0	49.0	50.0	50.0	51.0	54.0	54.0	54.0	54.0	54.0	54.0	54.0	54.0	54.0	54.0	54.0	54.0	54.0	54.0	54.0	54.0	54.0	55.0	55.0	55.0	55.0	55.0	55.0	55.0	55.0	55.0
87	0.8787878751754761	24.0	26.0	29.0	34.0	37.0	38.0	39.0	40.0	41.0	43.0	45.0	45.0	46.0	46.0	48.0	49.0	49.0	49.0	49.0	50.0	50.0	51.0	52.0	52.0	52.0	52.0	52.0	52.0	52.0	52.0	52.0	52.0	52.0	52.0	52.0	52.0	52.0	52.0	52.0	53.0	53.0	53.0	53.0	53.0	53.0	53.0	53.0	53.0
88	0.8888888955116272	23.0	25.0	27.0	32.0	35.0	36.0	36.0	37.0	38.0	40.0	42.0	42.0	43.0	43.0	44.0	45.0	45.0	45.0	45.0	46.0	46.0	47.0	48.0	48.0	48.0	48.0	48.0	48.0	48.0	48.0	48.0	48.0	48.0	48.0	48.0	48.0	48.0	48.0	48.0	49.0	49.0	49.0	49.0	49.0	49.0	49.0	49.0	49.0
89	0.8989899158477783	21.0	23.0	25.0	30.0	33.0	34.0	34.0	35.0	36.0	38.0	40.0	40.0	41.0	41.0	41.0	41.0	41.0	41.0	42.0	43.0	43.0	44.0	45.0	45.0	45.0	45.0	45.0	45.0	45.0	45.0	45.0	45.0	45.0	45.0	45.0	45.0	45.0	45.0	45.0	46.0	46.0	46.0	46.0	46.0	46.0	46.0	46.0	46.0
90	0.9090909361839294	20.0	22.0	24.0	28.0	31.0	32.0	32.0	33.0	34.0	36.0	38.0	38.0	39.0	39.0	39.0	39.0	39.0	39.0	40.0	40.0	40.0	41.0	42.0	42.0	42.0	42.0	42.0	42.0	42.0	42.0	42.0	42.0	42.0	42.0	42.0	42.0	42.0	42.0	42.0	42.0	42.0	42.0	42.0	42.0	42.0	42.0	42.0	42.0
91	0.9191919565200806	20.0	22.0	24.0	28.0	31.0	32.0	32.0	33.0	34.0	36.0	38.0	38.0	39.0	39.0	39.0	39.0	39.0	39.0	40.0	40.0	40.0	41.0	42.0	42.0	42.0	42.0	42.0	42.0	42.0	42.0	42.0	42.0	42.0	42.0	42.0	42.0	42.0	42.0	42.0	42.0	42.0	42.0	42.0	42.0	42.0	42.0	42.0	42.0
92	0.9292929172515869	20.0	22.0	24.0	28.0	31.0	32.0	32.0	33.0	34.0	36.0	38.0	38.0	39.0	39.0	39.0	39.0	39.0	39.0	40.0	40.0	40.0	41.0	42.0	42.0	42.0	42.0	42.0	42.0	42.0	42.0	42.0	42.0	42.0	42.0	42.0	42.0	42.0	42.0	42.0	42.0	42.0	42.0	42.0	42.0	42.0	42.0	42.0	42.0
93	0.939393937587738	17.0	19.0	21.0	25.0	28.0	29.0	29.0	30.0	31.0	33.0	35.0	35.0	36.0	36.0	36.0	36.0	36.0	36.0	37.0	37.0	37.0	38.0	39.0	39.0	39.0	39.0	39.0	39.0	39.0	39.0	39.0	39.0	39.0	39.0	39.0	39.0	39.0	39.0	39.0	39.0	39.0	39.0	39.0	39.0	39.0	39.0	39.0	39.0
94	0.9494949579238892	15.0	17.0	19.0	23.0	24.0	25.0	25.0	26.0	27.0	28.0	30.0	30.0	31.0	31.0	31.0	31.0	31.0	31.0	32.0	32.0	32.0	33.0	34.0	34.0	34.0	34.0	34.0	34.0	34.0	34.0	34.0	34.0	34.0	34.0	34.0	34.0	34.0	34.0	34.0	34.0	34.0	34.0	34.0	34.0	34.0	34.0	34.0	34.0
95	0.9595959782600403	15.0	16.0	18.0	22.0	23.0	24.0	24.0	25.0	26.0	27.0	29.0	29.0	29.0	29.0	29.0	29.0	29.0	29.0	29.0	29.0	29.0	30.0	31.0	31.0	31.0	31.0	31.0	31.0	31.0	31.0	31.0	31.0	31.0	31.0	31.0	31.0	31.0	31.0	31.0	31.0	31.0	31.0	31.0	31.0	31.0	31.0	31.0	31.0
96	0.9696969985961914	12.0	13.0	15.0	19.0	20.0	21.0	21.0	22.0	22.0	23.0	24.0	24.0	24.0	24.0	24.0	24.0	24.0	24.0	24.0	24.0	24.0	25.0	26.0	26.0	26.0	26.0	26.0	26.0	26.0	26.0	26.0	26.0	26.0	26.0	26.0	26.0	26.0	26.0	26.0	26.0	26.0	26.0	26.0	26.0	26.0	26.0	26.0	26.0
97	0.9797979593276978	9.0	10.0	13.0	16.0	17.0	18.0	18.0	19.0	19.0	20.0	20.0	20.0	20.0	20.0	20.0	20.0	20.0	20.0	20.0	20.0	20.0	21.0	22.0	22.0	22.0	22.0	22.0	22.0	22.0	22.0	22.0	22.0	22.0	22.0	22.0	22.0	22.0	22.0	22.0	22.0	22.0	22.0	22.0	22.0	22.0	22.0	22.0	22.0
98	0.9898989796638489	5.0	6.0	8.0	11.0	12.0	12.0	12.0	12.0	12.0	13.0	13.0	13.0	13.0	13.0	13.0	13.0	13.0	13.0	13.0	13.0	13.0	13.0	14.0	14.0	14.0	14.0	14.0	14.0	14.0	14.0	14.0	14.0	14.0	14.0	14.0	14.0	14.0	14.0	14.0	14.0	14.0	14.0	14.0	14.0	14.0	14.0	14.0	14.0
99	1.0	0.0	0.0	0.0	0.0	0.0	0.0	0.0	0.0	0.0	0.0	0.0	0.0	0.0	0.0	0.0	0.0	0.0	0.0	0.0	0.0	0.0	0.0	0.0	0.0	0.0	0.0	0.0	0.0	0.0	0.0	0.0	0.0	0.0	0.0	0.0	0.0	0.0	0.0	0.0	0.0	0.0	0.0	0.0	0.0	0.0	0.0	0.0	0.0
[truncated: 52 more columns]
