# Supplementary material for: The hair cell analysis toolbox is a precise and fully automated pipeline for whole cochlea hair cell quantification
Source: PLoS Biol. 2023 Mar 22;21(3):e3002041. doi: 10.1371/journal.pbio.3002041 (PMC10069775; doi:10.1371/journal.pbio.3002041)
Supplement: S1 Data — A compressed folder with spreadsheets containing, in separate files, the underlying numerical data and statistical analysis for Figs 1G, 3E, 3F, 3G, 4F, 4H, 5A, 5B, 5C, 6A, 6B, S1B, S1C, S1D, S1E, S1F. (ZIP) [file pbio.3002041.s004.zip › Figure S1BCDEF/Figure S1DEF/figureS1DEF_5_true_positive.csv]

	cell_thr	nms_thr_0.0	nms_thr_0.010101010091602802	nms_thr_0.020202020183205605	nms_thr_0.03030303120613098	nms_thr_0.04040404036641121	nms_thr_0.05050504952669144	nms_thr_0.06060606241226196	nms_thr_0.07070706784725189	nms_thr_0.08080808073282242	nms_thr_0.09090909361839294	nms_thr_0.10101009905338287	nms_thr_0.1111111119389534	nms_thr_0.12121212482452393	nms_thr_0.13131313025951385	nms_thr_0.14141413569450378	nms_thr_0.1515151560306549	nms_thr_0.16161616146564484	nms_thr_0.17171716690063477	nms_thr_0.1818181872367859	nms_thr_0.19191919267177582	nms_thr_0.20202019810676575	nms_thr_0.21212121844291687	nms_thr_0.2222222238779068	nms_thr_0.23232322931289673	nms_thr_0.24242424964904785	nms_thr_0.252525269985199	nms_thr_0.2626262605190277	nms_thr_0.27272728085517883	nms_thr_0.28282830119132996	nms_thr_0.2929292917251587	nms_thr_0.3030303120613098	nms_thr_0.31313133239746094	nms_thr_0.3232323229312897	nms_thr_0.3333333432674408	nms_thr_0.34343433380126953	nms_thr_0.35353535413742065	nms_thr_0.3636363744735718	nms_thr_0.3737373650074005	nms_thr_0.38383838534355164	nms_thr_0.39393937587738037	nms_thr_0.4040403962135315	nms_thr_0.4141414165496826	nms_thr_0.42424240708351135	nms_thr_0.4343434274196625	nms_thr_0.4444444477558136	nms_thr_0.45454543828964233	nms_thr_0.46464645862579346	nms_thr_0.4747474789619446
0	0.0	1869.0	2155.0	2307.0	2410.0	2463.0	2493.0	2514.0	2527.0	2538.0	2546.0	2557.0	2561.0	2564.0	2567.0	2569.0	2570.0	2572.0	2574.0	2575.0	2577.0	2577.0	2578.0	2578.0	2579.0	2579.0	2579.0	2579.0	2579.0	2579.0	2579.0	2579.0	2579.0	2579.0	2579.0	2578.0	2578.0	2579.0	2579.0	2579.0	2579.0	2579.0	2579.0	2579.0	2579.0	2579.0	2579.0	2579.0	2580.0
1	0.010101010091602802	1869.0	2155.0	2307.0	2410.0	2463.0	2493.0	2514.0	2527.0	2538.0	2546.0	2557.0	2561.0	2564.0	2567.0	2569.0	2570.0	2572.0	2574.0	2575.0	2577.0	2577.0	2578.0	2578.0	2579.0	2579.0	2579.0	2579.0	2579.0	2579.0	2579.0	2579.0	2579.0	2579.0	2579.0	2578.0	2578.0	2579.0	2579.0	2579.0	2579.0	2579.0	2579.0	2579.0	2579.0	2579.0	2579.0	2579.0	2580.0
2	0.020202020183205605	1869.0	2155.0	2307.0	2410.0	2463.0	2493.0	2514.0	2527.0	2538.0	2546.0	2557.0	2561.0	2564.0	2567.0	2569.0	2570.0	2572.0	2574.0	2575.0	2577.0	2577.0	2578.0	2578.0	2579.0	2579.0	2579.0	2579.0	2579.0	2579.0	2579.0	2579.0	2579.0	2579.0	2579.0	2578.0	2578.0	2579.0	2579.0	2579.0	2579.0	2579.0	2579.0	2579.0	2579.0	2579.0	2579.0	2579.0	2580.0
3	0.03030303120613098	1869.0	2155.0	2307.0	2410.0	2463.0	2493.0	2514.0	2527.0	2538.0	2546.0	2557.0	2561.0	2564.0	2567.0	2569.0	2570.0	2572.0	2574.0	2575.0	2577.0	2577.0	2578.0	2578.0	2579.0	2579.0	2579.0	2579.0	2579.0	2579.0	2579.0	2579.0	2579.0	2579.0	2579.0	2578.0	2578.0	2579.0	2579.0	2579.0	2579.0	2579.0	2579.0	2579.0	2579.0	2579.0	2579.0	2579.0	2580.0
4	0.04040404036641121	1869.0	2155.0	2307.0	2410.0	2463.0	2493.0	2514.0	2527.0	2538.0	2546.0	2557.0	2561.0	2564.0	2567.0	2569.0	2570.0	2572.0	2574.0	2575.0	2577.0	2577.0	2578.0	2578.0	2579.0	2579.0	2579.0	2579.0	2579.0	2579.0	2579.0	2579.0	2579.0	2579.0	2579.0	2578.0	2578.0	2579.0	2579.0	2579.0	2579.0	2579.0	2579.0	2579.0	2579.0	2579.0	2579.0	2579.0	2580.0
5	0.05050504952669144	1869.0	2155.0	2307.0	2410.0	2463.0	2493.0	2514.0	2527.0	2538.0	2546.0	2557.0	2561.0	2564.0	2567.0	2569.0	2570.0	2572.0	2574.0	2575.0	2577.0	2577.0	2578.0	2578.0	2579.0	2579.0	2579.0	2579.0	2579.0	2579.0	2579.0	2579.0	2579.0	2579.0	2579.0	2578.0	2578.0	2579.0	2579.0	2579.0	2579.0	2579.0	2579.0	2579.0	2579.0	2579.0	2579.0	2579.0	2580.0
6	0.06060606241226196	1866.0	2153.0	2307.0	2410.0	2463.0	2493.0	2514.0	2527.0	2538.0	2546.0	2557.0	2561.0	2564.0	2567.0	2569.0	2570.0	2572.0	2574.0	2575.0	2577.0	2577.0	2578.0	2578.0	2579.0	2579.0	2579.0	2579.0	2579.0	2579.0	2579.0	2579.0	2579.0	2579.0	2579.0	2578.0	2578.0	2579.0	2579.0	2579.0	2579.0	2579.0	2579.0	2579.0	2579.0	2579.0	2579.0	2579.0	2580.0
7	0.07070706784725189	1866.0	2153.0	2303.0	2407.0	2459.0	2493.0	2513.0	2526.0	2537.0	2545.0	2556.0	2560.0	2563.0	2566.0	2568.0	2569.0	2571.0	2573.0	2574.0	2576.0	2576.0	2577.0	2577.0	2578.0	2578.0	2578.0	2578.0	2578.0	2578.0	2578.0	2578.0	2578.0	2578.0	2578.0	2577.0	2577.0	2578.0	2578.0	2578.0	2578.0	2578.0	2578.0	2578.0	2578.0	2578.0	2578.0	2578.0	2579.0
8	0.08080808073282242	1866.0	2153.0	2303.0	2407.0	2459.0	2493.0	2513.0	2526.0	2537.0	2545.0	2556.0	2560.0	2563.0	2566.0	2568.0	2569.0	2571.0	2573.0	2574.0	2576.0	2576.0	2577.0	2577.0	2578.0	2578.0	2578.0	2578.0	2578.0	2578.0	2578.0	2578.0	2578.0	2578.0	2578.0	2577.0	2577.0	2578.0	2578.0	2578.0	2578.0	2578.0	2578.0	2578.0	2578.0	2578.0	2578.0	2578.0	2579.0
9	0.09090909361839294	1866.0	2151.0	2301.0	2405.0	2457.0	2493.0	2513.0	2525.0	2536.0	2544.0	2555.0	2559.0	2562.0	2565.0	2567.0	2568.0	2570.0	2572.0	2573.0	2575.0	2575.0	2576.0	2576.0	2578.0	2578.0	2578.0	2578.0	2578.0	2578.0	2578.0	2578.0	2578.0	2578.0	2578.0	2577.0	2577.0	2578.0	2578.0	2578.0	2578.0	2578.0	2578.0	2578.0	2578.0	2578.0	2578.0	2578.0	2579.0
10	0.10101009905338287	1866.0	2151.0	2301.0	2405.0	2457.0	2493.0	2513.0	2525.0	2536.0	2544.0	2555.0	2559.0	2562.0	2565.0	2567.0	2568.0	2570.0	2572.0	2573.0	2575.0	2575.0	2576.0	2576.0	2578.0	2578.0	2578.0	2578.0	2578.0	2578.0	2578.0	2578.0	2578.0	2578.0	2578.0	2577.0	2577.0	2578.0	2578.0	2578.0	2578.0	2578.0	2578.0	2578.0	2578.0	2578.0	2578.0	2578.0	2579.0
11	0.1111111119389534	1865.0	2148.0	2296.0	2402.0	2455.0	2491.0	2511.0	2523.0	2534.0	2543.0	2555.0	2559.0	2562.0	2565.0	2567.0	2568.0	2570.0	2572.0	2573.0	2575.0	2575.0	2576.0	2576.0	2578.0	2578.0	2578.0	2578.0	2578.0	2578.0	2578.0	2578.0	2578.0	2578.0	2578.0	2577.0	2577.0	2578.0	2578.0	2578.0	2578.0	2578.0	2578.0	2578.0	2578.0	2578.0	2578.0	2578.0	2579.0
12	0.12121212482452393	1863.0	2147.0	2296.0	2402.0	2455.0	2491.0	2511.0	2523.0	2534.0	2543.0	2555.0	2559.0	2562.0	2565.0	2567.0	2568.0	2570.0	2572.0	2573.0	2575.0	2575.0	2576.0	2576.0	2578.0	2578.0	2578.0	2578.0	2578.0	2578.0	2578.0	2578.0	2578.0	2578.0	2578.0	2577.0	2577.0	2578.0	2578.0	2578.0	2578.0	2578.0	2578.0	2578.0	2578.0	2578.0	2578.0	2578.0	2579.0
13	0.13131313025951385	1862.0	2144.0	2294.0	2400.0	2453.0	2489.0	2510.0	2522.0	2533.0	2542.0	2554.0	2558.0	2561.0	2564.0	2566.0	2567.0	2569.0	2571.0	2572.0	2574.0	2574.0	2575.0	2575.0	2577.0	2577.0	2577.0	2577.0	2577.0	2577.0	2577.0	2577.0	2577.0	2577.0	2577.0	2576.0	2576.0	2577.0	2577.0	2577.0	2577.0	2577.0	2577.0	2577.0	2577.0	2577.0	2577.0	2577.0	2578.0
14	0.14141413569450378	1862.0	2143.0	2294.0	2400.0	2453.0	2489.0	2510.0	2522.0	2533.0	2542.0	2554.0	2558.0	2561.0	2564.0	2566.0	2567.0	2569.0	2571.0	2572.0	2574.0	2574.0	2575.0	2575.0	2577.0	2577.0	2577.0	2577.0	2577.0	2577.0	2577.0	2577.0	2577.0	2577.0	2577.0	2576.0	2576.0	2577.0	2577.0	2577.0	2577.0	2577.0	2577.0	2577.0	2577.0	2577.0	2577.0	2577.0	2578.0
15	0.1515151560306549	1862.0	2141.0	2291.0	2398.0	2453.0	2489.0	2510.0	2522.0	2533.0	2542.0	2554.0	2558.0	2561.0	2564.0	2566.0	2567.0	2569.0	2571.0	2572.0	2574.0	2574.0	2575.0	2575.0	2577.0	2577.0	2577.0	2577.0	2577.0	2577.0	2577.0	2577.0	2577.0	2577.0	2577.0	2576.0	2576.0	2577.0	2577.0	2577.0	2577.0	2577.0	2577.0	2577.0	2577.0	2577.0	2577.0	2577.0	2578.0
16	0.16161616146564484	1861.0	2140.0	2291.0	2398.0	2453.0	2489.0	2510.0	2522.0	2533.0	2542.0	2554.0	2558.0	2561.0	2564.0	2566.0	2567.0	2569.0	2571.0	2572.0	2574.0	2574.0	2575.0	2575.0	2577.0	2577.0	2577.0	2577.0	2577.0	2577.0	2577.0	2577.0	2577.0	2577.0	2577.0	2576.0	2576.0	2577.0	2577.0	2577.0	2577.0	2577.0	2577.0	2577.0	2577.0	2577.0	2577.0	2577.0	2578.0
17	0.17171716690063477	1861.0	2140.0	2291.0	2398.0	2451.0	2487.0	2509.0	2522.0	2533.0	2542.0	2553.0	2557.0	2560.0	2564.0	2566.0	2567.0	2569.0	2571.0	2571.0	2573.0	2573.0	2574.0	2574.0	2576.0	2576.0	2576.0	2576.0	2576.0	2576.0	2576.0	2576.0	2576.0	2576.0	2576.0	2575.0	2575.0	2576.0	2576.0	2576.0	2576.0	2576.0	2576.0	2576.0	2576.0	2576.0	2576.0	2576.0	2577.0
18	0.1818181872367859	1861.0	2140.0	2290.0	2397.0	2451.0	2487.0	2509.0	2522.0	2533.0	2542.0	2552.0	2556.0	2559.0	2563.0	2565.0	2566.0	2568.0	2570.0	2570.0	2572.0	2573.0	2574.0	2574.0	2576.0	2576.0	2576.0	2576.0	2576.0	2576.0	2576.0	2576.0	2576.0	2576.0	2576.0	2575.0	2575.0	2576.0	2576.0	2576.0	2576.0	2576.0	2576.0	2576.0	2576.0	2576.0	2576.0	2576.0	2577.0
19	0.19191919267177582	1860.0	2140.0	2290.0	2397.0	2451.0	2487.0	2509.0	2522.0	2533.0	2542.0	2552.0	2556.0	2559.0	2563.0	2565.0	2566.0	2568.0	2570.0	2570.0	2572.0	2573.0	2574.0	2574.0	2576.0	2576.0	2576.0	2576.0	2576.0	2576.0	2576.0	2576.0	2576.0	2576.0	2576.0	2575.0	2575.0	2576.0	2576.0	2576.0	2576.0	2576.0	2576.0	2576.0	2576.0	2576.0	2576.0	2576.0	2577.0
20	0.20202019810676575	1860.0	2139.0	2289.0	2396.0	2450.0	2487.0	2509.0	2522.0	2533.0	2542.0	2552.0	2556.0	2559.0	2563.0	2565.0	2566.0	2568.0	2570.0	2570.0	2572.0	2573.0	2574.0	2574.0	2576.0	2576.0	2576.0	2576.0	2576.0	2576.0	2576.0	2576.0	2576.0	2576.0	2576.0	2575.0	2575.0	2576.0	2576.0	2576.0	2576.0	2576.0	2576.0	2576.0	2576.0	2576.0	2576.0	2576.0	2577.0
21	0.21212121844291687	1860.0	2139.0	2289.0	2394.0	2448.0	2486.0	2508.0	2521.0	2532.0	2541.0	2551.0	2555.0	2558.0	2562.0	2565.0	2566.0	2568.0	2570.0	2570.0	2572.0	2573.0	2574.0	2574.0	2576.0	2576.0	2576.0	2576.0	2576.0	2576.0	2576.0	2576.0	2576.0	2576.0	2576.0	2575.0	2575.0	2576.0	2576.0	2576.0	2576.0	2576.0	2576.0	2576.0	2576.0	2576.0	2576.0	2576.0	2577.0
22	0.2222222238779068	1859.0	2138.0	2289.0	2394.0	2448.0	2486.0	2508.0	2521.0	2532.0	2541.0	2551.0	2555.0	2558.0	2562.0	2565.0	2566.0	2568.0	2570.0	2570.0	2572.0	2573.0	2574.0	2574.0	2576.0	2576.0	2576.0	2576.0	2576.0	2576.0	2576.0	2576.0	2576.0	2576.0	2576.0	2575.0	2575.0	2576.0	2576.0	2576.0	2576.0	2576.0	2576.0	2576.0	2576.0	2576.0	2576.0	2576.0	2577.0
23	0.23232322931289673	1856.0	2137.0	2288.0	2393.0	2448.0	2486.0	2508.0	2521.0	2532.0	2541.0	2551.0	2555.0	2558.0	2562.0	2565.0	2566.0	2568.0	2570.0	2570.0	2572.0	2573.0	2574.0	2574.0	2576.0	2576.0	2576.0	2576.0	2576.0	2576.0	2576.0	2576.0	2576.0	2576.0	2576.0	2575.0	2575.0	2576.0	2576.0	2576.0	2576.0	2576.0	2576.0	2576.0	2576.0	2576.0	2576.0	2576.0	2577.0
24	0.24242424964904785	1855.0	2137.0	2288.0	2393.0	2448.0	2486.0	2508.0	2521.0	2532.0	2541.0	2551.0	2555.0	2558.0	2562.0	2565.0	2566.0	2568.0	2570.0	2570.0	2572.0	2573.0	2574.0	2574.0	2576.0	2576.0	2576.0	2576.0	2576.0	2576.0	2576.0	2576.0	2576.0	2576.0	2576.0	2575.0	2575.0	2576.0	2576.0	2576.0	2576.0	2576.0	2576.0	2576.0	2576.0	2576.0	2576.0	2576.0	2577.0
25	0.252525269985199	1855.0	2137.0	2288.0	2393.0	2448.0	2486.0	2508.0	2521.0	2532.0	2541.0	2551.0	2555.0	2558.0	2562.0	2565.0	2566.0	2568.0	2570.0	2570.0	2572.0	2573.0	2574.0	2574.0	2576.0	2576.0	2576.0	2576.0	2576.0	2576.0	2576.0	2576.0	2576.0	2576.0	2576.0	2575.0	2575.0	2576.0	2576.0	2576.0	2576.0	2576.0	2576.0	2576.0	2576.0	2576.0	2576.0	2576.0	2577.0
26	0.2626262605190277	1855.0	2137.0	2288.0	2393.0	2448.0	2486.0	2508.0	2521.0	2532.0	2541.0	2551.0	2555.0	2558.0	2562.0	2565.0	2566.0	2568.0	2570.0	2570.0	2572.0	2573.0	2574.0	2574.0	2576.0	2576.0	2576.0	2576.0	2576.0	2576.0	2576.0	2576.0	2576.0	2576.0	2576.0	2575.0	2575.0	2576.0	2576.0	2576.0	2576.0	2576.0	2576.0	2576.0	2576.0	2576.0	2576.0	2576.0	2577.0
27	0.27272728085517883	1854.0	2136.0	2288.0	2393.0	2448.0	2486.0	2508.0	2521.0	2532.0	2541.0	2551.0	2555.0	2558.0	2562.0	2565.0	2566.0	2568.0	2570.0	2570.0	2572.0	2573.0	2574.0	2574.0	2576.0	2576.0	2576.0	2576.0	2576.0	2576.0	2576.0	2576.0	2576.0	2576.0	2576.0	2575.0	2575.0	2576.0	2576.0	2576.0	2576.0	2576.0	2576.0	2576.0	2576.0	2576.0	2576.0	2576.0	2577.0
28	0.28282830119132996	1854.0	2136.0	2288.0	2393.0	2448.0	2486.0	2508.0	2521.0	2532.0	2541.0	2551.0	2555.0	2558.0	2562.0	2565.0	2566.0	2568.0	2570.0	2570.0	2572.0	2573.0	2574.0	2574.0	2576.0	2576.0	2576.0	2576.0	2576.0	2576.0	2576.0	2576.0	2576.0	2576.0	2576.0	2575.0	2575.0	2576.0	2576.0	2576.0	2576.0	2576.0	2576.0	2576.0	2576.0	2576.0	2576.0	2576.0	2577.0
29	0.2929292917251587	1854.0	2136.0	2288.0	2393.0	2448.0	2486.0	2508.0	2521.0	2532.0	2541.0	2551.0	2555.0	2558.0	2562.0	2565.0	2566.0	2568.0	2570.0	2570.0	2572.0	2573.0	2574.0	2574.0	2576.0	2576.0	2576.0	2576.0	2576.0	2576.0	2576.0	2576.0	2576.0	2576.0	2576.0	2575.0	2575.0	2576.0	2576.0	2576.0	2576.0	2576.0	2576.0	2576.0	2576.0	2576.0	2576.0	2576.0	2577.0
30	0.3030303120613098	1854.0	2136.0	2287.0	2393.0	2448.0	2486.0	2508.0	2521.0	2532.0	2541.0	2551.0	2555.0	2558.0	2562.0	2565.0	2566.0	2568.0	2570.0	2570.0	2572.0	2573.0	2574.0	2574.0	2576.0	2576.0	2576.0	2576.0	2576.0	2576.0	2576.0	2576.0	2576.0	2576.0	2576.0	2575.0	2575.0	2576.0	2576.0	2576.0	2576.0	2576.0	2576.0	2576.0	2576.0	2576.0	2576.0	2576.0	2577.0
31	0.31313133239746094	1854.0	2136.0	2287.0	2392.0	2448.0	2486.0	2508.0	2521.0	2532.0	2541.0	2551.0	2555.0	2558.0	2562.0	2565.0	2566.0	2568.0	2570.0	2570.0	2572.0	2573.0	2574.0	2574.0	2576.0	2576.0	2576.0	2576.0	2576.0	2576.0	2576.0	2576.0	2576.0	2576.0	2576.0	2575.0	2575.0	2576.0	2576.0	2576.0	2576.0	2576.0	2576.0	2576.0	2576.0	2576.0	2576.0	2576.0	2577.0
32	0.3232323229312897	1854.0	2136.0	2287.0	2392.0	2448.0	2486.0	2508.0	2521.0	2532.0	2541.0	2551.0	2555.0	2558.0	2562.0	2565.0	2566.0	2568.0	2570.0	2570.0	2572.0	2573.0	2574.0	2574.0	2576.0	2576.0	2576.0	2576.0	2576.0	2576.0	2576.0	2576.0	2576.0	2576.0	2576.0	2575.0	2575.0	2576.0	2576.0	2576.0	2576.0	2576.0	2576.0	2576.0	2576.0	2576.0	2576.0	2576.0	2577.0
33	0.3333333432674408	1852.0	2136.0	2287.0	2392.0	2448.0	2485.0	2508.0	2521.0	2532.0	2541.0	2551.0	2555.0	2558.0	2562.0	2565.0	2566.0	2568.0	2570.0	2570.0	2572.0	2573.0	2574.0	2574.0	2576.0	2576.0	2576.0	2576.0	2576.0	2576.0	2576.0	2576.0	2576.0	2576.0	2576.0	2575.0	2575.0	2576.0	2576.0	2576.0	2576.0	2576.0	2576.0	2576.0	2576.0	2576.0	2576.0	2576.0	2577.0
34	0.34343433380126953	1851.0	2135.0	2286.0	2391.0	2447.0	2484.0	2507.0	2520.0	2531.0	2540.0	2550.0	2554.0	2557.0	2561.0	2564.0	2565.0	2567.0	2569.0	2569.0	2571.0	2572.0	2573.0	2573.0	2575.0	2575.0	2575.0	2575.0	2575.0	2575.0	2575.0	2575.0	2575.0	2575.0	2575.0	2574.0	2574.0	2575.0	2575.0	2575.0	2575.0	2575.0	2575.0	2575.0	2575.0	2575.0	2575.0	2575.0	2576.0
35	0.35353535413742065	1851.0	2133.0	2286.0	2391.0	2447.0	2484.0	2507.0	2520.0	2531.0	2540.0	2550.0	2554.0	2557.0	2561.0	2564.0	2565.0	2567.0	2569.0	2569.0	2571.0	2572.0	2573.0	2573.0	2575.0	2575.0	2575.0	2575.0	2575.0	2575.0	2575.0	2575.0	2575.0	2575.0	2575.0	2574.0	2574.0	2575.0	2575.0	2575.0	2575.0	2575.0	2575.0	2575.0	2575.0	2575.0	2575.0	2575.0	2576.0
36	0.3636363744735718	1851.0	2133.0	2286.0	2391.0	2447.0	2484.0	2506.0	2519.0	2530.0	2539.0	2549.0	2553.0	2556.0	2560.0	2563.0	2564.0	2566.0	2568.0	2568.0	2570.0	2571.0	2572.0	2572.0	2574.0	2574.0	2574.0	2574.0	2574.0	2574.0	2574.0	2574.0	2574.0	2574.0	2574.0	2573.0	2573.0	2574.0	2574.0	2574.0	2574.0	2574.0	2574.0	2574.0	2574.0	2574.0	2574.0	2574.0	2575.0
37	0.3737373650074005	1851.0	2132.0	2285.0	2390.0	2446.0	2483.0	2504.0	2517.0	2529.0	2538.0	2548.0	2552.0	2555.0	2559.0	2563.0	2564.0	2566.0	2568.0	2568.0	2570.0	2571.0	2572.0	2572.0	2573.0	2573.0	2573.0	2573.0	2573.0	2573.0	2573.0	2573.0	2573.0	2573.0	2573.0	2573.0	2573.0	2573.0	2573.0	2573.0	2573.0	2573.0	2573.0	2573.0	2573.0	2573.0	2573.0	2573.0	2574.0
38	0.38383838534355164	1850.0	2131.0	2285.0	2390.0	2446.0	2483.0	2504.0	2517.0	2529.0	2538.0	2548.0	2552.0	2555.0	2559.0	2563.0	2564.0	2566.0	2568.0	2568.0	2570.0	2571.0	2572.0	2572.0	2573.0	2573.0	2573.0	2573.0	2573.0	2573.0	2573.0	2573.0	2573.0	2573.0	2573.0	2573.0	2573.0	2573.0	2573.0	2573.0	2573.0	2573.0	2573.0	2573.0	2573.0	2573.0	2573.0	2573.0	2574.0
39	0.39393937587738037	1850.0	2131.0	2285.0	2389.0	2446.0	2483.0	2504.0	2517.0	2529.0	2538.0	2548.0	2552.0	2555.0	2559.0	2563.0	2564.0	2566.0	2568.0	2568.0	2570.0	2571.0	2572.0	2572.0	2573.0	2573.0	2573.0	2573.0	2573.0	2573.0	2573.0	2573.0	2573.0	2573.0	2573.0	2573.0	2573.0	2573.0	2573.0	2573.0	2573.0	2573.0	2573.0	2573.0	2573.0	2573.0	2573.0	2573.0	2574.0
40	0.4040403962135315	1850.0	2131.0	2285.0	2389.0	2446.0	2483.0	2504.0	2517.0	2529.0	2538.0	2548.0	2552.0	2555.0	2559.0	2563.0	2564.0	2566.0	2568.0	2568.0	2570.0	2571.0	2572.0	2572.0	2573.0	2573.0	2573.0	2573.0	2573.0	2573.0	2573.0	2573.0	2573.0	2573.0	2573.0	2573.0	2573.0	2573.0	2573.0	2573.0	2573.0	2573.0	2573.0	2573.0	2573.0	2573.0	2573.0	2573.0	2574.0
41	0.4141414165496826	1850.0	2131.0	2285.0	2389.0	2446.0	2483.0	2504.0	2517.0	2529.0	2538.0	2548.0	2552.0	2555.0	2559.0	2563.0	2564.0	2566.0	2568.0	2568.0	2570.0	2571.0	2572.0	2572.0	2573.0	2573.0	2573.0	2573.0	2573.0	2573.0	2573.0	2573.0	2573.0	2573.0	2573.0	2573.0	2573.0	2573.0	2573.0	2573.0	2573.0	2573.0	2573.0	2573.0	2573.0	2573.0	2573.0	2573.0	2574.0
42	0.42424240708351135	1849.0	2131.0	2284.0	2388.0	2446.0	2483.0	2504.0	2517.0	2529.0	2538.0	2548.0	2552.0	2555.0	2559.0	2563.0	2564.0	2566.0	2568.0	2568.0	2570.0	2571.0	2572.0	2572.0	2573.0	2573.0	2573.0	2573.0	2573.0	2573.0	2573.0	2573.0	2573.0	2573.0	2573.0	2573.0	2573.0	2573.0	2573.0	2573.0	2573.0	2573.0	2573.0	2573.0	2573.0	2573.0	2573.0	2573.0	2574.0
43	0.4343434274196625	1849.0	2131.0	2284.0	2388.0	2446.0	2483.0	2504.0	2517.0	2528.0	2538.0	2548.0	2552.0	2555.0	2559.0	2563.0	2564.0	2566.0	2568.0	2568.0	2570.0	2571.0	2572.0	2572.0	2573.0	2573.0	2573.0	2573.0	2573.0	2573.0	2573.0	2573.0	2573.0	2573.0	2573.0	2573.0	2573.0	2573.0	2573.0	2573.0	2573.0	2573.0	2573.0	2573.0	2573.0	2573.0	2573.0	2573.0	2574.0
44	0.4444444477558136	1849.0	2131.0	2284.0	2388.0	2446.0	2483.0	2504.0	2517.0	2528.0	2538.0	2548.0	2552.0	2555.0	2559.0	2563.0	2564.0	2566.0	2568.0	2568.0	2570.0	2571.0	2572.0	2572.0	2573.0	2573.0	2573.0	2573.0	2573.0	2573.0	2573.0	2573.0	2573.0	2573.0	2573.0	2573.0	2573.0	2573.0	2573.0	2573.0	2573.0	2573.0	2573.0	2573.0	2573.0	2573.0	2573.0	2573.0	2574.0
45	0.45454543828964233	1848.0	2130.0	2284.0	2388.0	2446.0	2483.0	2504.0	2517.0	2528.0	2538.0	2548.0	2552.0	2555.0	2559.0	2563.0	2564.0	2566.0	2568.0	2568.0	2570.0	2571.0	2572.0	2572.0	2573.0	2573.0	2573.0	2573.0	2573.0	2573.0	2573.0	2573.0	2573.0	2573.0	2573.0	2573.0	2573.0	2573.0	2573.0	2573.0	2573.0	2573.0	2573.0	2573.0	2573.0	2573.0	2573.0	2573.0	2574.0
46	0.46464645862579346	1848.0	2130.0	2284.0	2388.0	2446.0	2483.0	2504.0	2517.0	2528.0	2538.0	2548.0	2552.0	2555.0	2559.0	2563.0	2564.0	2566.0	2567.0	2567.0	2569.0	2570.0	2571.0	2571.0	2572.0	2572.0	2572.0	2572.0	2572.0	2572.0	2572.0	2572.0	2572.0	2572.0	2572.0	2572.0	2572.0	2572.0	2572.0	2572.0	2572.0	2572.0	2572.0	2572.0	2572.0	2572.0	2572.0	2572.0	2573.0
47	0.4747474789619446	1848.0	2130.0	2284.0	2388.0	2445.0	2482.0	2503.0	2516.0	2527.0	2537.0	2547.0	2551.0	2554.0	2558.0	2562.0	2563.0	2565.0	2566.0	2566.0	2568.0	2569.0	2570.0	2570.0	2571.0	2571.0	2571.0	2571.0	2571.0	2571.0	2571.0	2571.0	2571.0	2571.0	2571.0	2571.0	2571.0	2571.0	2571.0	2571.0	2571.0	2571.0	2571.0	2571.0	2571.0	2571.0	2571.0	2571.0	2572.0
48	0.4848484992980957	1847.0	2130.0	2284.0	2388.0	2444.0	2482.0	2503.0	2516.0	2527.0	2537.0	2547.0	2551.0	2554.0	2558.0	2562.0	2563.0	2565.0	2566.0	2566.0	2568.0	2569.0	2570.0	2570.0	2571.0	2571.0	2571.0	2571.0	2571.0	2571.0	2571.0	2571.0	2571.0	2571.0	2571.0	2571.0	2571.0	2571.0	2571.0	2571.0	2571.0	2571.0	2571.0	2571.0	2571.0	2571.0	2571.0	2571.0	2572.0
49	0.4949495196342468	1847.0	2130.0	2284.0	2388.0	2444.0	2482.0	2503.0	2516.0	2527.0	2537.0	2547.0	2551.0	2554.0	2558.0	2562.0	2563.0	2565.0	2566.0	2566.0	2568.0	2569.0	2570.0	2570.0	2571.0	2571.0	2571.0	2571.0	2571.0	2571.0	2571.0	2571.0	2571.0	2571.0	2571.0	2571.0	2571.0	2571.0	2571.0	2571.0	2571.0	2571.0	2571.0	2571.0	2571.0	2571.0	2571.0	2571.0	2572.0
50	0.505050539970398	1846.0	2130.0	2284.0	2388.0	2444.0	2482.0	2503.0	2516.0	2527.0	2537.0	2547.0	2551.0	2554.0	2558.0	2562.0	2563.0	2565.0	2566.0	2566.0	2568.0	2569.0	2570.0	2570.0	2571.0	2571.0	2571.0	2571.0	2571.0	2571.0	2571.0	2571.0	2571.0	2571.0	2571.0	2571.0	2571.0	2571.0	2571.0	2571.0	2571.0	2571.0	2571.0	2571.0	2571.0	2571.0	2571.0	2571.0	2572.0
51	0.5151515007019043	1846.0	2130.0	2284.0	2388.0	2444.0	2482.0	2503.0	2516.0	2527.0	2537.0	2547.0	2551.0	2554.0	2558.0	2562.0	2563.0	2565.0	2566.0	2566.0	2568.0	2569.0	2570.0	2570.0	2571.0	2571.0	2571.0	2571.0	2571.0	2571.0	2571.0	2571.0	2571.0	2571.0	2571.0	2571.0	2571.0	2571.0	2571.0	2571.0	2571.0	2571.0	2571.0	2571.0	2571.0	2571.0	2571.0	2571.0	2572.0
52	0.5252525210380554	1844.0	2129.0	2282.0	2386.0	2442.0	2480.0	2501.0	2514.0	2525.0	2536.0	2546.0	2550.0	2553.0	2557.0	2561.0	2562.0	2564.0	2565.0	2565.0	2567.0	2568.0	2569.0	2569.0	2570.0	2570.0	2570.0	2570.0	2570.0	2570.0	2570.0	2570.0	2570.0	2570.0	2570.0	2570.0	2570.0	2570.0	2570.0	2570.0	2570.0	2570.0	2570.0	2570.0	2570.0	2570.0	2570.0	2570.0	2571.0
53	0.5353535413742065	1844.0	2129.0	2282.0	2385.0	2441.0	2479.0	2501.0	2514.0	2525.0	2536.0	2546.0	2550.0	2553.0	2557.0	2561.0	2562.0	2564.0	2565.0	2565.0	2567.0	2568.0	2569.0	2569.0	2570.0	2570.0	2570.0	2570.0	2570.0	2570.0	2570.0	2570.0	2570.0	2570.0	2570.0	2570.0	2570.0	2570.0	2570.0	2570.0	2570.0	2570.0	2570.0	2570.0	2570.0	2570.0	2570.0	2570.0	2571.0
54	0.5454545617103577	1843.0	2128.0	2281.0	2384.0	2440.0	2478.0	2500.0	2513.0	2524.0	2535.0	2545.0	2549.0	2552.0	2556.0	2560.0	2561.0	2563.0	2564.0	2564.0	2566.0	2567.0	2568.0	2568.0	2569.0	2569.0	2569.0	2569.0	2569.0	2569.0	2569.0	2569.0	2569.0	2569.0	2569.0	2569.0	2569.0	2569.0	2569.0	2569.0	2569.0	2569.0	2569.0	2569.0	2569.0	2569.0	2569.0	2569.0	2570.0
55	0.5555555820465088	1839.0	2126.0	2280.0	2383.0	2439.0	2477.0	2499.0	2512.0	2523.0	2533.0	2543.0	2547.0	2550.0	2554.0	2558.0	2559.0	2561.0	2562.0	2562.0	2564.0	2565.0	2566.0	2566.0	2567.0	2567.0	2567.0	2567.0	2567.0	2567.0	2567.0	2567.0	2567.0	2567.0	2567.0	2567.0	2567.0	2567.0	2567.0	2567.0	2567.0	2567.0	2567.0	2567.0	2567.0	2567.0	2567.0	2567.0	2568.0
56	0.5656565427780151	1836.0	2124.0	2278.0	2381.0	2437.0	2475.0	2497.0	2510.0	2521.0	2531.0	2540.0	2545.0	2548.0	2552.0	2556.0	2557.0	2559.0	2560.0	2560.0	2562.0	2563.0	2564.0	2564.0	2565.0	2565.0	2565.0	2565.0	2565.0	2565.0	2565.0	2565.0	2565.0	2565.0	2565.0	2565.0	2565.0	2565.0	2565.0	2565.0	2565.0	2565.0	2565.0	2565.0	2565.0	2565.0	2565.0	2565.0	2566.0
57	0.5757575631141663	1836.0	2123.0	2278.0	2381.0	2437.0	2475.0	2497.0	2510.0	2521.0	2531.0	2540.0	2544.0	2547.0	2551.0	2555.0	2556.0	2558.0	2559.0	2559.0	2561.0	2562.0	2563.0	2563.0	2564.0	2564.0	2564.0	2564.0	2564.0	2564.0	2564.0	2564.0	2564.0	2564.0	2564.0	2564.0	2564.0	2564.0	2564.0	2564.0	2564.0	2564.0	2564.0	2564.0	2564.0	2564.0	2564.0	2564.0	2565.0
58	0.5858585834503174	1836.0	2123.0	2278.0	2381.0	2437.0	2475.0	2497.0	2510.0	2521.0	2531.0	2540.0	2544.0	2547.0	2551.0	2555.0	2556.0	2558.0	2559.0	2559.0	2561.0	2562.0	2563.0	2563.0	2564.0	2564.0	2564.0	2564.0	2564.0	2564.0	2564.0	2564.0	2564.0	2564.0	2564.0	2564.0	2564.0	2564.0	2564.0	2564.0	2564.0	2564.0	2564.0	2564.0	2564.0	2564.0	2564.0	2564.0	2565.0
59	0.5959595441818237	1836.0	2123.0	2278.0	2381.0	2437.0	2475.0	2497.0	2510.0	2521.0	2531.0	2540.0	2544.0	2547.0	2551.0	2554.0	2555.0	2557.0	2558.0	2558.0	2560.0	2561.0	2562.0	2562.0	2563.0	2563.0	2563.0	2563.0	2563.0	2563.0	2563.0	2563.0	2563.0	2563.0	2563.0	2563.0	2563.0	2563.0	2563.0	2563.0	2563.0	2563.0	2563.0	2563.0	2563.0	2563.0	2563.0	2563.0	2564.0
60	0.6060605645179749	1836.0	2123.0	2278.0	2381.0	2437.0	2474.0	2496.0	2509.0	2520.0	2530.0	2539.0	2543.0	2546.0	2550.0	2553.0	2554.0	2556.0	2557.0	2557.0	2559.0	2560.0	2561.0	2561.0	2562.0	2562.0	2562.0	2562.0	2562.0	2562.0	2562.0	2562.0	2562.0	2562.0	2562.0	2562.0	2562.0	2562.0	2562.0	2562.0	2562.0	2562.0	2562.0	2562.0	2562.0	2562.0	2562.0	2562.0	2563.0
61	0.616161584854126	1835.0	2121.0	2277.0	2380.0	2436.0	2473.0	2495.0	2508.0	2519.0	2529.0	2538.0	2542.0	2545.0	2549.0	2552.0	2553.0	2555.0	2556.0	2556.0	2558.0	2559.0	2560.0	2560.0	2561.0	2561.0	2561.0	2561.0	2561.0	2561.0	2561.0	2561.0	2561.0	2561.0	2561.0	2561.0	2561.0	2561.0	2561.0	2561.0	2561.0	2561.0	2561.0	2561.0	2561.0	2561.0	2561.0	2561.0	2562.0
62	0.6262626051902771	1833.0	2120.0	2276.0	2379.0	2435.0	2472.0	2494.0	2507.0	2518.0	2528.0	2537.0	2541.0	2544.0	2548.0	2551.0	2552.0	2554.0	2555.0	2555.0	2557.0	2558.0	2559.0	2559.0	2560.0	2560.0	2560.0	2560.0	2560.0	2560.0	2560.0	2560.0	2560.0	2560.0	2560.0	2560.0	2560.0	2560.0	2560.0	2560.0	2560.0	2560.0	2560.0	2560.0	2560.0	2560.0	2560.0	2560.0	2561.0
63	0.6363636255264282	1831.0	2119.0	2275.0	2378.0	2433.0	2470.0	2492.0	2505.0	2516.0	2526.0	2535.0	2539.0	2542.0	2546.0	2549.0	2550.0	2552.0	2553.0	2553.0	2555.0	2556.0	2557.0	2557.0	2558.0	2558.0	2558.0	2558.0	2558.0	2558.0	2558.0	2558.0	2558.0	2558.0	2558.0	2558.0	2558.0	2558.0	2558.0	2558.0	2558.0	2558.0	2558.0	2558.0	2558.0	2558.0	2558.0	2558.0	2559.0
64	0.6464646458625793	1827.0	2115.0	2272.0	2375.0	2430.0	2467.0	2489.0	2502.0	2513.0	2523.0	2532.0	2536.0	2539.0	2543.0	2546.0	2547.0	2549.0	2550.0	2550.0	2552.0	2552.0	2553.0	2553.0	2554.0	2554.0	2554.0	2554.0	2554.0	2554.0	2554.0	2554.0	2554.0	2554.0	2554.0	2554.0	2554.0	2554.0	2554.0	2554.0	2554.0	2554.0	2554.0	2554.0	2554.0	2554.0	2554.0	2554.0	2555.0
65	0.6565656661987305	1825.0	2112.0	2270.0	2373.0	2427.0	2464.0	2486.0	2499.0	2510.0	2520.0	2529.0	2533.0	2536.0	2540.0	2543.0	2544.0	2546.0	2547.0	2547.0	2549.0	2549.0	2550.0	2550.0	2551.0	2551.0	2551.0	2551.0	2551.0	2551.0	2551.0	2551.0	2551.0	2551.0	2551.0	2551.0	2551.0	2551.0	2551.0	2551.0	2551.0	2551.0	2551.0	2551.0	2551.0	2551.0	2551.0	2551.0	2552.0
66	0.6666666865348816	1821.0	2109.0	2265.0	2367.0	2423.0	2460.0	2482.0	2495.0	2506.0	2516.0	2524.0	2527.0	2530.0	2534.0	2537.0	2538.0	2540.0	2541.0	2541.0	2543.0	2543.0	2544.0	2544.0	2545.0	2545.0	2545.0	2545.0	2545.0	2545.0	2545.0	2545.0	2545.0	2545.0	2545.0	2545.0	2545.0	2545.0	2545.0	2545.0	2545.0	2545.0	2545.0	2545.0	2545.0	2545.0	2545.0	2545.0	2546.0
67	0.6767677068710327	1819.0	2108.0	2261.0	2363.0	2418.0	2455.0	2477.0	2490.0	2501.0	2511.0	2519.0	2522.0	2525.0	2529.0	2532.0	2533.0	2535.0	2536.0	2536.0	2538.0	2538.0	2539.0	2539.0	2540.0	2540.0	2540.0	2540.0	2540.0	2540.0	2540.0	2540.0	2540.0	2540.0	2540.0	2540.0	2540.0	2540.0	2540.0	2540.0	2540.0	2540.0	2540.0	2540.0	2540.0	2540.0	2540.0	2540.0	2541.0
68	0.6868686676025391	1815.0	2104.0	2255.0	2358.0	2413.0	2450.0	2471.0	2484.0	2495.0	2505.0	2513.0	2516.0	2519.0	2523.0	2526.0	2527.0	2529.0	2530.0	2530.0	2532.0	2532.0	2533.0	2533.0	2534.0	2534.0	2534.0	2534.0	2534.0	2534.0	2534.0	2534.0	2534.0	2534.0	2534.0	2534.0	2534.0	2534.0	2534.0	2534.0	2534.0	2534.0	2534.0	2534.0	2534.0	2534.0	2534.0	2534.0	2535.0
69	0.6969696879386902	1813.0	2102.0	2253.0	2356.0	2411.0	2448.0	2469.0	2482.0	2493.0	2503.0	2511.0	2514.0	2517.0	2521.0	2524.0	2525.0	2527.0	2528.0	2528.0	2529.0	2529.0	2530.0	2530.0	2531.0	2531.0	2531.0	2531.0	2531.0	2531.0	2531.0	2531.0	2531.0	2531.0	2531.0	2531.0	2531.0	2531.0	2531.0	2531.0	2531.0	2531.0	2531.0	2531.0	2531.0	2531.0	2531.0	2531.0	2532.0
70	0.7070707082748413	1807.0	2096.0	2248.0	2351.0	2406.0	2442.0	2462.0	2475.0	2486.0	2496.0	2504.0	2507.0	2510.0	2514.0	2517.0	2518.0	2520.0	2521.0	2522.0	2523.0	2523.0	2524.0	2524.0	2525.0	2525.0	2525.0	2525.0	2525.0	2525.0	2525.0	2525.0	2525.0	2525.0	2525.0	2525.0	2525.0	2525.0	2525.0	2525.0	2525.0	2525.0	2525.0	2525.0	2525.0	2525.0	2525.0	2525.0	2526.0
71	0.7171717286109924	1803.0	2088.0	2242.0	2343.0	2397.0	2433.0	2453.0	2466.0	2477.0	2487.0	2495.0	2498.0	2501.0	2505.0	2508.0	2509.0	2511.0	2512.0	2513.0	2514.0	2514.0	2515.0	2515.0	2516.0	2516.0	2516.0	2516.0	2516.0	2516.0	2516.0	2516.0	2516.0	2516.0	2516.0	2516.0	2516.0	2516.0	2516.0	2516.0	2516.0	2516.0	2516.0	2516.0	2516.0	2516.0	2516.0	2516.0	2517.0
72	0.7272727489471436	1799.0	2085.0	2238.0	2339.0	2393.0	2429.0	2449.0	2462.0	2473.0	2483.0	2491.0	2494.0	2497.0	2501.0	2504.0	2505.0	2507.0	2508.0	2509.0	2510.0	2510.0	2511.0	2511.0	2512.0	2512.0	2512.0	2512.0	2512.0	2512.0	2512.0	2512.0	2512.0	2512.0	2512.0	2512.0	2512.0	2512.0	2512.0	2512.0	2512.0	2512.0	2512.0	2512.0	2512.0	2512.0	2512.0	2512.0	2513.0
73	0.7373737692832947	1794.0	2079.0	2232.0	2332.0	2386.0	2422.0	2442.0	2455.0	2466.0	2476.0	2484.0	2487.0	2490.0	2494.0	2497.0	2498.0	2500.0	2501.0	2502.0	2503.0	2503.0	2504.0	2504.0	2505.0	2505.0	2505.0	2505.0	2505.0	2505.0	2505.0	2505.0	2505.0	2505.0	2505.0	2505.0	2505.0	2505.0	2505.0	2505.0	2505.0	2505.0	2505.0	2505.0	2505.0	2505.0	2505.0	2505.0	2506.0
74	0.7474747896194458	1785.0	2071.0	2222.0	2322.0	2376.0	2412.0	2432.0	2445.0	2456.0	2466.0	2474.0	2477.0	2480.0	2484.0	2487.0	2488.0	2490.0	2491.0	2491.0	2492.0	2492.0	2493.0	2493.0	2494.0	2494.0	2494.0	2494.0	2494.0	2494.0	2494.0	2494.0	2494.0	2494.0	2494.0	2494.0	2494.0	2494.0	2494.0	2494.0	2494.0	2494.0	2494.0	2494.0	2494.0	2494.0	2494.0	2494.0	2495.0
75	0.7575757503509521	1783.0	2069.0	2220.0	2320.0	2371.0	2409.0	2428.0	2441.0	2452.0	2462.0	2470.0	2473.0	2476.0	2480.0	2483.0	2484.0	2486.0	2487.0	2487.0	2488.0	2488.0	2489.0	2489.0	2490.0	2490.0	2490.0	2490.0	2490.0	2490.0	2490.0	2490.0	2490.0	2490.0	2490.0	2490.0	2490.0	2490.0	2490.0	2490.0	2490.0	2490.0	2490.0	2490.0	2490.0	2490.0	2490.0	2490.0	2490.0
76	0.7676767706871033	1776.0	2061.0	2210.0	2309.0	2360.0	2398.0	2417.0	2430.0	2441.0	2451.0	2459.0	2462.0	2465.0	2469.0	2472.0	2473.0	2475.0	2476.0	2476.0	2477.0	2477.0	2478.0	2478.0	2479.0	2479.0	2479.0	2479.0	2479.0	2479.0	2479.0	2479.0	2479.0	2479.0	2479.0	2479.0	2479.0	2479.0	2479.0	2479.0	2479.0	2479.0	2479.0	2479.0	2479.0	2479.0	2479.0	2479.0	2479.0
77	0.7777777910232544	1771.0	2055.0	2203.0	2303.0	2353.0	2391.0	2410.0	2423.0	2434.0	2444.0	2452.0	2455.0	2458.0	2462.0	2465.0	2466.0	2468.0	2469.0	2469.0	2470.0	2470.0	2471.0	2471.0	2472.0	2472.0	2472.0	2472.0	2472.0	2472.0	2472.0	2472.0	2472.0	2472.0	2472.0	2472.0	2472.0	2472.0	2472.0	2472.0	2472.0	2472.0	2472.0	2472.0	2472.0	2472.0	2472.0	2472.0	2472.0
78	0.7878788113594055	1767.0	2048.0	2194.0	2294.0	2344.0	2382.0	2401.0	2414.0	2425.0	2435.0	2443.0	2446.0	2449.0	2453.0	2456.0	2457.0	2459.0	2460.0	2460.0	2461.0	2461.0	2462.0	2462.0	2463.0	2463.0	2463.0	2463.0	2463.0	2463.0	2463.0	2463.0	2463.0	2463.0	2463.0	2463.0	2463.0	2463.0	2463.0	2463.0	2463.0	2463.0	2463.0	2463.0	2463.0	2463.0	2463.0	2463.0	2463.0
79	0.7979798316955566	1762.0	2040.0	2187.0	2286.0	2335.0	2373.0	2392.0	2405.0	2416.0	2426.0	2434.0	2437.0	2440.0	2444.0	2447.0	2448.0	2450.0	2451.0	2451.0	2452.0	2452.0	2453.0	2453.0	2454.0	2454.0	2454.0	2454.0	2454.0	2454.0	2454.0	2454.0	2454.0	2454.0	2454.0	2454.0	2454.0	2454.0	2454.0	2454.0	2454.0	2454.0	2454.0	2454.0	2454.0	2454.0	2454.0	2454.0	2454.0
80	0.808080792427063	1755.0	2030.0	2176.0	2275.0	2324.0	2362.0	2381.0	2394.0	2405.0	2415.0	2423.0	2426.0	2429.0	2433.0	2436.0	2437.0	2439.0	2440.0	2440.0	2441.0	2441.0	2442.0	2442.0	2443.0	2443.0	2443.0	2443.0	2443.0	2443.0	2443.0	2443.0	2443.0	2443.0	2443.0	2443.0	2443.0	2443.0	2443.0	2443.0	2443.0	2443.0	2443.0	2443.0	2443.0	2443.0	2443.0	2443.0	2443.0
81	0.8181818127632141	1746.0	2022.0	2165.0	2263.0	2311.0	2347.0	2365.0	2377.0	2388.0	2397.0	2405.0	2408.0	2411.0	2415.0	2418.0	2418.0	2420.0	2421.0	2421.0	2422.0	2422.0	2423.0	2423.0	2424.0	2424.0	2424.0	2424.0	2424.0	2424.0	2424.0	2424.0	2424.0	2424.0	2424.0	2424.0	2424.0	2424.0	2424.0	2424.0	2424.0	2424.0	2424.0	2424.0	2424.0	2424.0	2424.0	2424.0	2424.0
82	0.8282828330993652	1736.0	2009.0	2153.0	2251.0	2299.0	2335.0	2353.0	2365.0	2375.0	2384.0	2392.0	2395.0	2398.0	2402.0	2405.0	2405.0	2407.0	2408.0	2408.0	2409.0	2409.0	2410.0	2410.0	2411.0	2411.0	2411.0	2411.0	2411.0	2411.0	2411.0	2411.0	2411.0	2411.0	2411.0	2411.0	2411.0	2411.0	2411.0	2411.0	2411.0	2411.0	2411.0	2411.0	2411.0	2411.0	2411.0	2411.0	2411.0
83	0.8383837938308716	1725.0	1998.0	2142.0	2237.0	2285.0	2320.0	2338.0	2350.0	2361.0	2370.0	2378.0	2381.0	2384.0	2388.0	2391.0	2391.0	2393.0	2394.0	2394.0	2395.0	2395.0	2396.0	2396.0	2397.0	2397.0	2397.0	2397.0	2397.0	2397.0	2397.0	2397.0	2397.0	2397.0	2397.0	2397.0	2397.0	2397.0	2397.0	2397.0	2397.0	2397.0	2397.0	2397.0	2397.0	2397.0	2397.0	2397.0	2397.0
84	0.8484848141670227	1711.0	1985.0	2128.0	2215.0	2262.0	2297.0	2314.0	2326.0	2337.0	2346.0	2354.0	2357.0	2360.0	2364.0	2367.0	2367.0	2369.0	2370.0	2370.0	2371.0	2371.0	2371.0	2371.0	2372.0	2372.0	2372.0	2372.0	2372.0	2372.0	2372.0	2372.0	2372.0	2372.0	2372.0	2372.0	2372.0	2372.0	2372.0	2372.0	2372.0	2372.0	2372.0	2372.0	2372.0	2372.0	2372.0	2372.0	2372.0
85	0.8585858345031738	1702.0	1975.0	2117.0	2203.0	2249.0	2284.0	2301.0	2313.0	2324.0	2333.0	2341.0	2344.0	2347.0	2351.0	2354.0	2354.0	2356.0	2357.0	2357.0	2358.0	2358.0	2358.0	2358.0	2359.0	2359.0	2359.0	2359.0	2359.0	2359.0	2359.0	2359.0	2359.0	2359.0	2359.0	2359.0	2359.0	2359.0	2359.0	2359.0	2359.0	2359.0	2359.0	2359.0	2359.0	2359.0	2359.0	2359.0	2359.0
86	0.868686854839325	1689.0	1960.0	2098.0	2185.0	2231.0	2266.0	2282.0	2294.0	2305.0	2314.0	2322.0	2325.0	2328.0	2331.0	2334.0	2334.0	2336.0	2337.0	2337.0	2338.0	2338.0	2338.0	2338.0	2339.0	2339.0	2339.0	2339.0	2339.0	2339.0	2339.0	2339.0	2339.0	2339.0	2339.0	2339.0	2339.0	2339.0	2339.0	2339.0	2339.0	2339.0	2339.0	2339.0	2339.0	2339.0	2339.0	2339.0	2339.0
87	0.8787878751754761	1675.0	1943.0	2082.0	2166.0	2210.0	2245.0	2260.0	2272.0	2282.0	2291.0	2299.0	2302.0	2305.0	2308.0	2311.0	2311.0	2313.0	2314.0	2314.0	2315.0	2315.0	2315.0	2315.0	2315.0	2315.0	2315.0	2315.0	2315.0	2315.0	2315.0	2315.0	2315.0	2315.0	2315.0	2315.0	2315.0	2315.0	2315.0	2315.0	2315.0	2315.0	2315.0	2315.0	2315.0	2315.0	2315.0	2315.0	2315.0
88	0.8888888955116272	1659.0	1923.0	2061.0	2141.0	2184.0	2217.0	2232.0	2244.0	2254.0	2263.0	2271.0	2274.0	2277.0	2280.0	2282.0	2282.0	2284.0	2285.0	2285.0	2286.0	2286.0	2286.0	2286.0	2286.0	2286.0	2286.0	2286.0	2286.0	2286.0	2286.0	2286.0	2286.0	2286.0	2286.0	2286.0	2286.0	2286.0	2286.0	2286.0	2286.0	2286.0	2286.0	2286.0	2286.0	2286.0	2286.0	2286.0	2286.0
89	0.8989899158477783	1632.0	1893.0	2031.0	2108.0	2151.0	2181.0	2196.0	2208.0	2218.0	2227.0	2234.0	2237.0	2240.0	2243.0	2245.0	2245.0	2247.0	2248.0	2248.0	2249.0	2249.0	2249.0	2249.0	2249.0	2249.0	2249.0	2249.0	2249.0	2249.0	2249.0	2249.0	2249.0	2249.0	2249.0	2249.0	2249.0	2249.0	2249.0	2249.0	2249.0	2249.0	2249.0	2249.0	2249.0	2249.0	2249.0	2249.0	2249.0
90	0.9090909361839294	1601.0	1856.0	1991.0	2067.0	2109.0	2139.0	2153.0	2165.0	2175.0	2183.0	2190.0	2193.0	2196.0	2199.0	2201.0	2201.0	2203.0	2203.0	2203.0	2204.0	2204.0	2204.0	2204.0	2204.0	2204.0	2204.0	2204.0	2204.0	2204.0	2204.0	2204.0	2204.0	2204.0	2204.0	2204.0	2204.0	2204.0	2204.0	2204.0	2204.0	2204.0	2204.0	2204.0	2204.0	2204.0	2204.0	2204.0	2204.0
91	0.9191919565200806	1569.0	1820.0	1950.0	2023.0	2063.0	2093.0	2107.0	2119.0	2129.0	2137.0	2144.0	2147.0	2150.0	2152.0	2153.0	2153.0	2155.0	2155.0	2155.0	2156.0	2156.0	2156.0	2156.0	2156.0	2156.0	2156.0	2156.0	2156.0	2156.0	2156.0	2156.0	2156.0	2156.0	2156.0	2156.0	2156.0	2156.0	2156.0	2156.0	2156.0	2156.0	2156.0	2156.0	2156.0	2156.0	2156.0	2156.0	2156.0
92	0.9292929172515869	1538.0	1783.0	1909.0	1980.0	2019.0	2049.0	2062.0	2073.0	2083.0	2091.0	2098.0	2101.0	2103.0	2105.0	2106.0	2106.0	2108.0	2108.0	2108.0	2109.0	2109.0	2109.0	2109.0	2109.0	2109.0	2109.0	2109.0	2109.0	2109.0	2109.0	2109.0	2109.0	2109.0	2109.0	2109.0	2109.0	2109.0	2109.0	2109.0	2109.0	2109.0	2109.0	2109.0	2109.0	2109.0	2109.0	2109.0	2109.0
93	0.939393937587738	1512.0	1751.0	1877.0	1945.0	1982.0	2011.0	2024.0	2035.0	2044.0	2052.0	2058.0	2061.0	2063.0	2065.0	2065.0	2065.0	2067.0	2067.0	2067.0	2068.0	2068.0	2068.0	2068.0	2068.0	2068.0	2068.0	2068.0	2068.0	2068.0	2068.0	2068.0	2068.0	2068.0	2068.0	2068.0	2068.0	2068.0	2068.0	2068.0	2068.0	2068.0	2068.0	2068.0	2068.0	2068.0	2068.0	2068.0	2068.0
94	0.9494949579238892	1473.0	1707.0	1827.0	1893.0	1929.0	1957.0	1970.0	1980.0	1989.0	1997.0	2003.0	2006.0	2008.0	2010.0	2010.0	2010.0	2011.0	2011.0	2011.0	2011.0	2011.0	2011.0	2011.0	2011.0	2011.0	2011.0	2011.0	2011.0	2011.0	2011.0	2011.0	2011.0	2011.0	2011.0	2011.0	2011.0	2011.0	2011.0	2011.0	2011.0	2011.0	2011.0	2011.0	2011.0	2011.0	2011.0	2011.0	2011.0
95	0.9595959782600403	1443.0	1670.0	1784.0	1848.0	1882.0	1908.0	1921.0	1931.0	1939.0	1947.0	1952.0	1955.0	1956.0	1958.0	1958.0	1958.0	1959.0	1959.0	1959.0	1959.0	1959.0	1959.0	1959.0	1959.0	1959.0	1959.0	1959.0	1959.0	1959.0	1959.0	1959.0	1959.0	1959.0	1959.0	1959.0	1959.0	1959.0	1959.0	1959.0	1959.0	1959.0	1959.0	1959.0	1959.0	1959.0	1959.0	1959.0	1959.0
96	0.9696969985961914	1385.0	1600.0	1706.0	1768.0	1801.0	1823.0	1835.0	1845.0	1853.0	1861.0	1864.0	1867.0	1868.0	1870.0	1870.0	1870.0	1871.0	1871.0	1871.0	1871.0	1871.0	1871.0	1871.0	1871.0	1871.0	1871.0	1871.0	1871.0	1871.0	1871.0	1871.0	1871.0	1871.0	1871.0	1871.0	1871.0	1871.0	1871.0	1871.0	1871.0	1871.0	1871.0	1871.0	1871.0	1871.0	1871.0	1871.0	1871.0
97	0.9797979593276978	1309.0	1500.0	1600.0	1657.0	1683.0	1703.0	1713.0	1723.0	1730.0	1737.0	1738.0	1741.0	1742.0	1744.0	1744.0	1744.0	1745.0	1745.0	1745.0	1745.0	1745.0	1745.0	1745.0	1745.0	1745.0	1745.0	1745.0	1745.0	1745.0	1745.0	1745.0	1745.0	1745.0	1745.0	1745.0	1745.0	1745.0	1745.0	1745.0	1745.0	1745.0	1745.0	1745.0	1745.0	1745.0	1745.0	1745.0	1745.0
98	0.9898989796638489	1196.0	1365.0	1453.0	1500.0	1522.0	1540.0	1547.0	1555.0	1560.0	1566.0	1567.0	1569.0	1570.0	1572.0	1572.0	1572.0	1573.0	1573.0	1573.0	1573.0	1573.0	1573.0	1573.0	1573.0	1573.0	1573.0	1573.0	1573.0	1573.0	1573.0	1573.0	1573.0	1573.0	1573.0	1573.0	1573.0	1573.0	1573.0	1573.0	1573.0	1573.0	1573.0	1573.0	1573.0	1573.0	1573.0	1573.0	1573.0
99	1.0	0.0	0.0	0.0	0.0	0.0	0.0	0.0	0.0	0.0	0.0	0.0	0.0	0.0	0.0	0.0	0.0	0.0	0.0	0.0	0.0	0.0	0.0	0.0	0.0	0.0	0.0	0.0	0.0	0.0	0.0	0.0	0.0	0.0	0.0	0.0	0.0	0.0	0.0	0.0	0.0	0.0	0.0	0.0	0.0	0.0	0.0	0.0	0.0
[truncated: 52 more columns]
