# Supplementary material for: The hair cell analysis toolbox is a precise and fully automated pipeline for whole cochlea hair cell quantification
Source: PLoS Biol. 2023 Mar 22;21(3):e3002041. doi: 10.1371/journal.pbio.3002041 (PMC10069775; doi:10.1371/journal.pbio.3002041)
Supplement: S1 Data — A compressed folder with spreadsheets containing, in separate files, the underlying numerical data and statistical analysis for Figs 1G, 3E, 3F, 3G, 4F, 4H, 5A, 5B, 5C, 6A, 6B, S1B, S1C, S1D, S1E, S1F. (ZIP) [file pbio.3002041.s004.zip › Figure S1BCDEF/Figure S1DEF/figureS1DEF_6_false_negative.csv]

	cell_thr	nms_thr_0.0	nms_thr_0.010101010091602802	nms_thr_0.020202020183205605	nms_thr_0.03030303120613098	nms_thr_0.04040404036641121	nms_thr_0.05050504952669144	nms_thr_0.06060606241226196	nms_thr_0.07070706784725189	nms_thr_0.08080808073282242	nms_thr_0.09090909361839294	nms_thr_0.10101009905338287	nms_thr_0.1111111119389534	nms_thr_0.12121212482452393	nms_thr_0.13131313025951385	nms_thr_0.14141413569450378	nms_thr_0.1515151560306549	nms_thr_0.16161616146564484	nms_thr_0.17171716690063477	nms_thr_0.1818181872367859	nms_thr_0.19191919267177582	nms_thr_0.20202019810676575	nms_thr_0.21212121844291687	nms_thr_0.2222222238779068	nms_thr_0.23232322931289673	nms_thr_0.24242424964904785	nms_thr_0.252525269985199	nms_thr_0.2626262605190277	nms_thr_0.27272728085517883	nms_thr_0.28282830119132996	nms_thr_0.2929292917251587	nms_thr_0.3030303120613098	nms_thr_0.31313133239746094	nms_thr_0.3232323229312897	nms_thr_0.3333333432674408	nms_thr_0.34343433380126953	nms_thr_0.35353535413742065	nms_thr_0.3636363744735718	nms_thr_0.3737373650074005	nms_thr_0.38383838534355164	nms_thr_0.39393937587738037	nms_thr_0.4040403962135315	nms_thr_0.4141414165496826	nms_thr_0.42424240708351135	nms_thr_0.4343434274196625	nms_thr_0.4444444477558136	nms_thr_0.45454543828964233	nms_thr_0.46464645862579346	nms_thr_0.4747474789619446
0	0.0	681.0	391.0	231.0	142.0	101.0	77.0	67.0	58.0	49.0	42.0	38.0	36.0	34.0	32.0	30.0	29.0	25.0	23.0	23.0	22.0	20.0	20.0	20.0	20.0	20.0	20.0	20.0	20.0	19.0	19.0	18.0	17.0	17.0	17.0	17.0	16.0	16.0	16.0	16.0	16.0	16.0	16.0	16.0	16.0	15.0	15.0	15.0	14.0
1	0.010101010091602802	681.0	391.0	231.0	142.0	101.0	77.0	67.0	58.0	49.0	42.0	38.0	36.0	34.0	32.0	30.0	29.0	25.0	23.0	23.0	22.0	20.0	20.0	20.0	20.0	20.0	20.0	20.0	20.0	19.0	19.0	18.0	17.0	17.0	17.0	17.0	16.0	16.0	16.0	16.0	16.0	16.0	16.0	16.0	16.0	15.0	15.0	15.0	14.0
2	0.020202020183205605	681.0	391.0	231.0	142.0	101.0	77.0	67.0	58.0	49.0	42.0	38.0	36.0	34.0	32.0	30.0	29.0	25.0	23.0	23.0	22.0	20.0	20.0	20.0	20.0	20.0	20.0	20.0	20.0	19.0	19.0	18.0	17.0	17.0	17.0	17.0	16.0	16.0	16.0	16.0	16.0	16.0	16.0	16.0	16.0	15.0	15.0	15.0	14.0
3	0.03030303120613098	681.0	391.0	231.0	142.0	101.0	77.0	67.0	58.0	49.0	42.0	38.0	36.0	34.0	32.0	30.0	29.0	25.0	23.0	23.0	22.0	20.0	20.0	20.0	20.0	20.0	20.0	20.0	20.0	19.0	19.0	18.0	17.0	17.0	17.0	17.0	16.0	16.0	16.0	16.0	16.0	16.0	16.0	16.0	16.0	15.0	15.0	15.0	14.0
4	0.04040404036641121	681.0	391.0	231.0	142.0	101.0	77.0	67.0	58.0	49.0	42.0	38.0	36.0	34.0	32.0	30.0	29.0	25.0	23.0	23.0	22.0	20.0	20.0	20.0	20.0	20.0	20.0	20.0	20.0	19.0	19.0	18.0	17.0	17.0	17.0	17.0	16.0	16.0	16.0	16.0	16.0	16.0	16.0	16.0	16.0	15.0	15.0	15.0	14.0
5	0.05050504952669144	681.0	391.0	231.0	142.0	101.0	77.0	67.0	58.0	49.0	42.0	38.0	36.0	34.0	32.0	30.0	29.0	25.0	23.0	23.0	22.0	20.0	20.0	20.0	20.0	20.0	20.0	20.0	20.0	19.0	19.0	18.0	17.0	17.0	17.0	17.0	16.0	16.0	16.0	16.0	16.0	16.0	16.0	16.0	16.0	15.0	15.0	15.0	14.0
6	0.06060606241226196	687.0	395.0	236.0	145.0	101.0	78.0	68.0	59.0	50.0	44.0	39.0	37.0	34.0	32.0	30.0	29.0	25.0	23.0	23.0	22.0	20.0	20.0	20.0	20.0	20.0	20.0	20.0	20.0	19.0	19.0	18.0	17.0	17.0	17.0	17.0	16.0	16.0	16.0	16.0	16.0	16.0	16.0	16.0	16.0	15.0	15.0	15.0	14.0
7	0.07070706784725189	690.0	398.0	241.0	149.0	103.0	81.0	71.0	62.0	53.0	47.0	42.0	40.0	36.0	34.0	32.0	31.0	28.0	26.0	26.0	25.0	23.0	23.0	23.0	23.0	23.0	22.0	21.0	21.0	21.0	21.0	20.0	19.0	19.0	19.0	19.0	18.0	18.0	18.0	18.0	18.0	18.0	18.0	18.0	18.0	17.0	17.0	17.0	16.0
8	0.08080808073282242	693.0	399.0	241.0	149.0	103.0	81.0	71.0	62.0	53.0	47.0	42.0	40.0	36.0	34.0	32.0	31.0	29.0	27.0	27.0	26.0	24.0	24.0	24.0	24.0	24.0	23.0	22.0	22.0	22.0	22.0	21.0	20.0	20.0	20.0	20.0	19.0	19.0	19.0	19.0	19.0	19.0	19.0	19.0	19.0	18.0	18.0	18.0	17.0
9	0.09090909361839294	693.0	399.0	242.0	150.0	104.0	82.0	72.0	63.0	54.0	48.0	43.0	41.0	37.0	35.0	33.0	32.0	30.0	28.0	28.0	27.0	25.0	25.0	25.0	25.0	25.0	24.0	23.0	23.0	23.0	23.0	22.0	21.0	21.0	21.0	21.0	20.0	20.0	20.0	20.0	20.0	20.0	20.0	20.0	20.0	19.0	19.0	19.0	18.0
10	0.10101009905338287	694.0	400.0	243.0	151.0	105.0	83.0	72.0	63.0	54.0	48.0	43.0	41.0	37.0	35.0	33.0	32.0	30.0	28.0	28.0	27.0	25.0	25.0	25.0	25.0	25.0	24.0	24.0	24.0	24.0	24.0	23.0	22.0	22.0	22.0	22.0	21.0	21.0	21.0	21.0	21.0	21.0	21.0	21.0	21.0	20.0	20.0	20.0	19.0
11	0.1111111119389534	696.0	401.0	244.0	152.0	106.0	84.0	73.0	64.0	55.0	49.0	43.0	41.0	37.0	35.0	33.0	32.0	30.0	28.0	28.0	27.0	25.0	25.0	25.0	25.0	25.0	24.0	24.0	24.0	24.0	24.0	23.0	22.0	22.0	22.0	22.0	21.0	21.0	21.0	21.0	21.0	21.0	21.0	21.0	21.0	20.0	20.0	20.0	19.0
12	0.12121212482452393	696.0	401.0	244.0	152.0	106.0	84.0	73.0	64.0	55.0	49.0	43.0	41.0	37.0	35.0	33.0	32.0	30.0	28.0	28.0	27.0	25.0	25.0	25.0	25.0	25.0	24.0	24.0	24.0	24.0	24.0	23.0	22.0	22.0	22.0	22.0	21.0	21.0	21.0	21.0	21.0	21.0	21.0	21.0	21.0	20.0	20.0	20.0	19.0
13	0.13131313025951385	698.0	402.0	245.0	153.0	107.0	85.0	74.0	65.0	56.0	50.0	44.0	42.0	38.0	36.0	34.0	33.0	31.0	29.0	29.0	28.0	27.0	27.0	27.0	27.0	27.0	26.0	26.0	26.0	26.0	25.0	24.0	23.0	23.0	23.0	23.0	22.0	22.0	22.0	22.0	22.0	22.0	22.0	22.0	22.0	21.0	21.0	21.0	20.0
14	0.14141413569450378	698.0	402.0	246.0	153.0	107.0	85.0	74.0	65.0	56.0	50.0	44.0	42.0	38.0	36.0	34.0	33.0	31.0	29.0	29.0	28.0	27.0	27.0	27.0	27.0	27.0	26.0	26.0	26.0	26.0	25.0	24.0	23.0	23.0	23.0	23.0	22.0	22.0	22.0	22.0	22.0	22.0	22.0	22.0	22.0	21.0	21.0	21.0	20.0
15	0.1515151560306549	698.0	403.0	247.0	154.0	107.0	85.0	74.0	65.0	56.0	50.0	44.0	42.0	38.0	36.0	34.0	33.0	31.0	29.0	29.0	28.0	27.0	27.0	27.0	27.0	27.0	26.0	26.0	26.0	26.0	25.0	24.0	23.0	23.0	23.0	23.0	22.0	22.0	22.0	22.0	22.0	22.0	22.0	22.0	22.0	21.0	21.0	21.0	20.0
16	0.16161616146564484	699.0	406.0	250.0	155.0	107.0	85.0	74.0	65.0	56.0	50.0	45.0	43.0	39.0	37.0	35.0	34.0	32.0	30.0	30.0	29.0	28.0	28.0	28.0	28.0	28.0	27.0	27.0	27.0	27.0	26.0	25.0	24.0	24.0	24.0	24.0	23.0	23.0	23.0	23.0	23.0	23.0	23.0	23.0	23.0	22.0	22.0	22.0	21.0
17	0.17171716690063477	701.0	407.0	251.0	156.0	108.0	86.0	75.0	67.0	58.0	52.0	47.0	45.0	41.0	39.0	37.0	36.0	34.0	32.0	32.0	31.0	30.0	30.0	30.0	30.0	30.0	29.0	29.0	29.0	30.0	29.0	28.0	27.0	27.0	27.0	27.0	25.0	25.0	25.0	25.0	25.0	25.0	25.0	25.0	25.0	24.0	24.0	24.0	23.0
18	0.1818181872367859	702.0	408.0	251.0	156.0	108.0	86.0	75.0	67.0	58.0	52.0	47.0	45.0	41.0	39.0	37.0	36.0	34.0	32.0	32.0	31.0	30.0	30.0	30.0	30.0	30.0	29.0	29.0	29.0	30.0	29.0	28.0	27.0	27.0	27.0	27.0	25.0	25.0	25.0	25.0	25.0	25.0	25.0	25.0	25.0	24.0	24.0	24.0	23.0
19	0.19191919267177582	703.0	408.0	251.0	156.0	108.0	86.0	75.0	67.0	58.0	52.0	47.0	45.0	41.0	39.0	37.0	36.0	34.0	32.0	32.0	31.0	30.0	30.0	30.0	30.0	30.0	29.0	29.0	29.0	30.0	29.0	28.0	27.0	27.0	27.0	27.0	25.0	25.0	25.0	25.0	25.0	25.0	25.0	25.0	25.0	24.0	24.0	24.0	23.0
20	0.20202019810676575	703.0	408.0	251.0	156.0	108.0	86.0	75.0	67.0	58.0	52.0	47.0	45.0	41.0	39.0	37.0	36.0	34.0	32.0	32.0	31.0	30.0	30.0	30.0	30.0	30.0	29.0	29.0	29.0	30.0	29.0	28.0	27.0	27.0	27.0	27.0	25.0	25.0	25.0	25.0	25.0	25.0	25.0	25.0	25.0	24.0	24.0	24.0	23.0
21	0.21212121844291687	704.0	408.0	251.0	156.0	108.0	87.0	76.0	68.0	59.0	53.0	48.0	46.0	42.0	40.0	38.0	37.0	35.0	33.0	33.0	32.0	31.0	31.0	31.0	31.0	31.0	30.0	30.0	30.0	31.0	30.0	29.0	28.0	28.0	28.0	28.0	26.0	26.0	26.0	26.0	26.0	26.0	26.0	26.0	26.0	25.0	25.0	25.0	24.0
22	0.2222222238779068	705.0	408.0	251.0	156.0	108.0	87.0	76.0	68.0	59.0	53.0	48.0	46.0	42.0	40.0	38.0	37.0	35.0	33.0	33.0	32.0	31.0	31.0	31.0	31.0	31.0	30.0	30.0	30.0	31.0	30.0	29.0	28.0	28.0	28.0	28.0	26.0	26.0	26.0	26.0	26.0	26.0	26.0	26.0	26.0	25.0	25.0	25.0	24.0
23	0.23232322931289673	707.0	409.0	251.0	157.0	109.0	88.0	76.0	68.0	59.0	53.0	48.0	46.0	42.0	40.0	38.0	37.0	35.0	33.0	33.0	32.0	31.0	31.0	31.0	31.0	31.0	30.0	30.0	30.0	31.0	30.0	29.0	28.0	28.0	28.0	28.0	26.0	26.0	26.0	26.0	26.0	26.0	26.0	26.0	26.0	25.0	25.0	25.0	24.0
24	0.24242424964904785	707.0	409.0	251.0	157.0	109.0	88.0	76.0	68.0	59.0	53.0	48.0	46.0	42.0	40.0	38.0	37.0	35.0	33.0	33.0	32.0	31.0	31.0	31.0	31.0	31.0	30.0	30.0	30.0	31.0	30.0	29.0	28.0	28.0	28.0	28.0	26.0	26.0	26.0	26.0	26.0	26.0	26.0	26.0	26.0	25.0	25.0	25.0	24.0
25	0.252525269985199	707.0	409.0	251.0	157.0	109.0	88.0	76.0	68.0	59.0	53.0	48.0	46.0	42.0	40.0	38.0	37.0	35.0	33.0	33.0	32.0	31.0	31.0	31.0	31.0	31.0	30.0	30.0	30.0	31.0	30.0	29.0	28.0	28.0	28.0	28.0	26.0	26.0	26.0	26.0	26.0	26.0	26.0	26.0	26.0	25.0	25.0	25.0	24.0
26	0.2626262605190277	710.0	411.0	252.0	158.0	109.0	88.0	76.0	68.0	59.0	53.0	48.0	46.0	42.0	40.0	38.0	37.0	35.0	33.0	33.0	32.0	31.0	31.0	31.0	31.0	31.0	30.0	30.0	30.0	31.0	30.0	29.0	28.0	28.0	28.0	28.0	26.0	26.0	26.0	26.0	26.0	26.0	26.0	26.0	26.0	25.0	25.0	25.0	24.0
27	0.27272728085517883	710.0	411.0	253.0	158.0	109.0	88.0	76.0	68.0	59.0	53.0	48.0	46.0	42.0	40.0	38.0	37.0	35.0	33.0	33.0	32.0	31.0	31.0	31.0	31.0	31.0	30.0	30.0	30.0	31.0	30.0	29.0	28.0	28.0	28.0	28.0	26.0	26.0	26.0	26.0	26.0	26.0	26.0	26.0	26.0	25.0	25.0	25.0	24.0
28	0.28282830119132996	710.0	412.0	254.0	159.0	109.0	88.0	76.0	68.0	59.0	53.0	48.0	46.0	42.0	40.0	38.0	37.0	35.0	33.0	33.0	32.0	31.0	31.0	31.0	31.0	31.0	30.0	30.0	30.0	31.0	30.0	29.0	28.0	28.0	28.0	28.0	26.0	26.0	26.0	26.0	26.0	26.0	26.0	26.0	26.0	25.0	25.0	25.0	24.0
29	0.2929292917251587	710.0	412.0	254.0	159.0	109.0	88.0	76.0	68.0	59.0	53.0	48.0	46.0	42.0	40.0	38.0	37.0	35.0	33.0	33.0	32.0	31.0	31.0	31.0	31.0	31.0	30.0	30.0	30.0	31.0	30.0	29.0	28.0	28.0	28.0	28.0	26.0	26.0	26.0	26.0	26.0	26.0	26.0	26.0	26.0	25.0	25.0	25.0	25.0
30	0.3030303120613098	710.0	412.0	254.0	159.0	109.0	88.0	76.0	68.0	59.0	53.0	48.0	46.0	42.0	40.0	38.0	37.0	35.0	33.0	33.0	32.0	31.0	31.0	31.0	31.0	31.0	30.0	30.0	30.0	31.0	30.0	29.0	28.0	28.0	28.0	28.0	26.0	26.0	26.0	26.0	26.0	26.0	26.0	26.0	26.0	25.0	25.0	25.0	25.0
31	0.31313133239746094	710.0	412.0	254.0	159.0	109.0	88.0	76.0	68.0	59.0	53.0	49.0	47.0	43.0	41.0	39.0	38.0	36.0	34.0	34.0	33.0	32.0	32.0	32.0	32.0	32.0	31.0	31.0	31.0	31.0	30.0	29.0	28.0	28.0	28.0	28.0	27.0	27.0	27.0	27.0	27.0	27.0	27.0	27.0	27.0	26.0	26.0	26.0	26.0
32	0.3232323229312897	710.0	412.0	254.0	159.0	109.0	88.0	76.0	68.0	59.0	53.0	49.0	47.0	43.0	41.0	39.0	38.0	36.0	34.0	34.0	33.0	32.0	32.0	32.0	32.0	32.0	31.0	31.0	31.0	31.0	30.0	29.0	28.0	28.0	28.0	28.0	27.0	27.0	27.0	27.0	27.0	27.0	27.0	27.0	27.0	26.0	26.0	26.0	26.0
33	0.3333333432674408	710.0	412.0	254.0	159.0	109.0	88.0	76.0	68.0	59.0	53.0	49.0	47.0	43.0	41.0	39.0	38.0	36.0	34.0	34.0	33.0	32.0	32.0	32.0	32.0	32.0	31.0	31.0	31.0	31.0	30.0	29.0	28.0	28.0	28.0	28.0	27.0	27.0	27.0	27.0	27.0	27.0	27.0	27.0	27.0	26.0	26.0	26.0	26.0
34	0.34343433380126953	710.0	414.0	254.0	159.0	109.0	88.0	76.0	68.0	59.0	53.0	50.0	48.0	44.0	42.0	40.0	39.0	37.0	35.0	35.0	34.0	33.0	33.0	33.0	33.0	33.0	32.0	32.0	32.0	32.0	31.0	30.0	29.0	29.0	29.0	29.0	28.0	28.0	28.0	28.0	28.0	28.0	28.0	28.0	28.0	27.0	27.0	27.0	27.0
35	0.35353535413742065	710.0	414.0	254.0	159.0	109.0	88.0	76.0	68.0	59.0	53.0	50.0	48.0	44.0	42.0	40.0	39.0	37.0	35.0	35.0	34.0	33.0	33.0	33.0	33.0	33.0	32.0	32.0	32.0	32.0	31.0	30.0	29.0	29.0	29.0	29.0	28.0	28.0	28.0	28.0	28.0	28.0	28.0	28.0	28.0	27.0	27.0	27.0	27.0
36	0.3636363744735718	710.0	414.0	254.0	159.0	109.0	88.0	76.0	68.0	59.0	53.0	50.0	48.0	44.0	42.0	40.0	39.0	37.0	35.0	35.0	34.0	33.0	33.0	33.0	33.0	33.0	32.0	32.0	32.0	32.0	31.0	30.0	29.0	29.0	29.0	29.0	28.0	28.0	28.0	28.0	28.0	28.0	28.0	28.0	28.0	27.0	27.0	27.0	27.0
37	0.3737373650074005	710.0	414.0	254.0	159.0	109.0	88.0	77.0	69.0	60.0	54.0	51.0	49.0	45.0	43.0	41.0	40.0	38.0	36.0	36.0	35.0	34.0	34.0	34.0	34.0	34.0	33.0	33.0	33.0	33.0	32.0	31.0	30.0	30.0	30.0	30.0	29.0	29.0	29.0	29.0	29.0	29.0	29.0	29.0	29.0	28.0	28.0	28.0	28.0
38	0.38383838534355164	710.0	414.0	254.0	159.0	110.0	88.0	77.0	69.0	60.0	54.0	51.0	49.0	45.0	43.0	41.0	40.0	38.0	36.0	36.0	35.0	34.0	34.0	34.0	34.0	34.0	33.0	33.0	33.0	33.0	32.0	31.0	30.0	30.0	30.0	30.0	29.0	29.0	29.0	29.0	29.0	29.0	29.0	29.0	29.0	28.0	28.0	28.0	28.0
39	0.39393937587738037	710.0	415.0	256.0	161.0	110.0	88.0	77.0	69.0	60.0	54.0	51.0	49.0	45.0	43.0	41.0	40.0	38.0	36.0	36.0	35.0	34.0	34.0	34.0	34.0	34.0	33.0	33.0	33.0	33.0	32.0	31.0	30.0	30.0	30.0	30.0	29.0	29.0	29.0	29.0	29.0	29.0	29.0	29.0	29.0	28.0	28.0	28.0	28.0
40	0.4040403962135315	711.0	416.0	257.0	162.0	111.0	89.0	78.0	70.0	61.0	55.0	52.0	50.0	46.0	44.0	42.0	41.0	39.0	37.0	37.0	36.0	35.0	35.0	35.0	35.0	35.0	34.0	34.0	34.0	34.0	33.0	32.0	31.0	31.0	31.0	31.0	30.0	30.0	30.0	30.0	30.0	30.0	30.0	30.0	30.0	29.0	29.0	29.0	29.0
41	0.4141414165496826	711.0	416.0	257.0	162.0	111.0	89.0	78.0	70.0	61.0	55.0	52.0	51.0	47.0	45.0	43.0	42.0	40.0	38.0	38.0	37.0	36.0	36.0	36.0	36.0	36.0	35.0	35.0	35.0	35.0	34.0	33.0	32.0	32.0	32.0	32.0	31.0	31.0	31.0	31.0	31.0	31.0	31.0	31.0	31.0	30.0	30.0	30.0	30.0
42	0.42424240708351135	711.0	416.0	257.0	162.0	111.0	89.0	78.0	70.0	61.0	55.0	52.0	51.0	47.0	45.0	43.0	42.0	40.0	38.0	38.0	37.0	36.0	36.0	36.0	36.0	36.0	35.0	35.0	35.0	35.0	34.0	33.0	32.0	32.0	32.0	32.0	31.0	31.0	31.0	31.0	31.0	31.0	31.0	31.0	31.0	30.0	30.0	30.0	30.0
43	0.4343434274196625	711.0	416.0	257.0	162.0	111.0	89.0	78.0	70.0	61.0	55.0	52.0	51.0	47.0	45.0	43.0	42.0	40.0	38.0	38.0	37.0	36.0	36.0	36.0	36.0	36.0	35.0	35.0	35.0	35.0	34.0	33.0	32.0	32.0	32.0	32.0	31.0	31.0	31.0	31.0	31.0	31.0	31.0	31.0	31.0	30.0	30.0	30.0	30.0
44	0.4444444477558136	711.0	416.0	258.0	163.0	113.0	90.0	79.0	71.0	62.0	56.0	53.0	52.0	48.0	46.0	44.0	43.0	41.0	39.0	39.0	38.0	37.0	37.0	37.0	37.0	37.0	36.0	36.0	36.0	36.0	35.0	34.0	33.0	33.0	33.0	33.0	32.0	32.0	32.0	32.0	32.0	32.0	32.0	32.0	32.0	31.0	31.0	31.0	31.0
45	0.45454543828964233	711.0	416.0	258.0	163.0	113.0	90.0	79.0	71.0	62.0	56.0	53.0	52.0	48.0	46.0	44.0	43.0	41.0	39.0	39.0	38.0	37.0	37.0	37.0	37.0	37.0	36.0	36.0	36.0	36.0	35.0	34.0	33.0	33.0	33.0	33.0	32.0	32.0	32.0	32.0	32.0	32.0	32.0	32.0	32.0	31.0	31.0	31.0	31.0
46	0.46464645862579346	711.0	416.0	258.0	163.0	113.0	90.0	79.0	71.0	62.0	56.0	53.0	52.0	48.0	46.0	44.0	43.0	41.0	39.0	39.0	38.0	37.0	37.0	37.0	37.0	37.0	36.0	36.0	36.0	36.0	35.0	34.0	33.0	33.0	33.0	33.0	32.0	32.0	32.0	32.0	32.0	32.0	32.0	32.0	32.0	31.0	31.0	31.0	31.0
47	0.4747474789619446	711.0	416.0	258.0	163.0	113.0	90.0	79.0	71.0	62.0	56.0	53.0	52.0	48.0	46.0	44.0	43.0	41.0	39.0	39.0	38.0	37.0	37.0	37.0	37.0	37.0	36.0	36.0	36.0	36.0	35.0	34.0	33.0	33.0	33.0	33.0	32.0	32.0	32.0	32.0	32.0	32.0	32.0	32.0	32.0	31.0	31.0	31.0	31.0
48	0.4848484992980957	712.0	416.0	258.0	163.0	113.0	90.0	79.0	71.0	62.0	56.0	53.0	52.0	48.0	46.0	44.0	43.0	41.0	39.0	39.0	38.0	37.0	37.0	37.0	37.0	37.0	36.0	36.0	36.0	36.0	35.0	34.0	33.0	33.0	33.0	33.0	32.0	32.0	32.0	32.0	32.0	32.0	32.0	32.0	32.0	31.0	31.0	31.0	31.0
49	0.4949495196342468	714.0	418.0	258.0	163.0	115.0	92.0	81.0	73.0	64.0	58.0	55.0	54.0	50.0	48.0	46.0	45.0	43.0	41.0	41.0	40.0	39.0	39.0	39.0	39.0	39.0	38.0	38.0	38.0	38.0	37.0	36.0	35.0	35.0	35.0	35.0	34.0	34.0	34.0	34.0	34.0	34.0	34.0	34.0	34.0	33.0	33.0	33.0	33.0
50	0.505050539970398	714.0	418.0	258.0	163.0	115.0	92.0	81.0	73.0	64.0	58.0	55.0	54.0	50.0	48.0	46.0	45.0	43.0	41.0	41.0	40.0	39.0	39.0	39.0	39.0	39.0	38.0	38.0	38.0	38.0	37.0	36.0	35.0	35.0	35.0	35.0	34.0	34.0	34.0	34.0	34.0	34.0	34.0	34.0	34.0	33.0	33.0	33.0	33.0
51	0.5151515007019043	714.0	418.0	258.0	163.0	115.0	92.0	81.0	73.0	64.0	58.0	55.0	54.0	50.0	48.0	46.0	45.0	43.0	41.0	41.0	40.0	39.0	39.0	39.0	39.0	39.0	38.0	38.0	38.0	38.0	37.0	36.0	35.0	35.0	35.0	35.0	34.0	34.0	34.0	34.0	34.0	34.0	34.0	34.0	34.0	33.0	33.0	33.0	33.0
52	0.5252525210380554	715.0	418.0	258.0	163.0	115.0	92.0	81.0	74.0	64.0	58.0	55.0	54.0	50.0	48.0	46.0	45.0	43.0	41.0	41.0	40.0	39.0	39.0	39.0	39.0	39.0	38.0	38.0	38.0	38.0	37.0	36.0	35.0	35.0	35.0	35.0	34.0	34.0	34.0	34.0	34.0	34.0	34.0	34.0	34.0	33.0	33.0	33.0	33.0
53	0.5353535413742065	715.0	418.0	258.0	163.0	115.0	92.0	81.0	74.0	64.0	58.0	55.0	54.0	50.0	48.0	46.0	45.0	43.0	41.0	41.0	40.0	39.0	39.0	39.0	39.0	39.0	38.0	38.0	38.0	38.0	37.0	36.0	35.0	35.0	35.0	35.0	34.0	34.0	34.0	34.0	34.0	34.0	34.0	34.0	34.0	33.0	33.0	33.0	33.0
54	0.5454545617103577	717.0	419.0	259.0	164.0	116.0	93.0	82.0	75.0	65.0	59.0	56.0	55.0	51.0	49.0	47.0	46.0	44.0	42.0	42.0	41.0	40.0	40.0	40.0	40.0	40.0	39.0	39.0	39.0	39.0	38.0	37.0	36.0	36.0	36.0	36.0	35.0	35.0	35.0	35.0	35.0	35.0	35.0	35.0	35.0	34.0	34.0	34.0	34.0
55	0.5555555820465088	717.0	419.0	259.0	164.0	116.0	93.0	82.0	75.0	65.0	59.0	56.0	55.0	51.0	49.0	47.0	46.0	44.0	42.0	42.0	41.0	40.0	40.0	40.0	40.0	40.0	39.0	39.0	39.0	39.0	39.0	38.0	37.0	37.0	37.0	37.0	36.0	36.0	36.0	36.0	36.0	36.0	36.0	36.0	36.0	35.0	35.0	35.0	35.0
56	0.5656565427780151	721.0	422.0	262.0	167.0	119.0	96.0	85.0	78.0	68.0	62.0	59.0	58.0	54.0	52.0	50.0	49.0	47.0	45.0	45.0	44.0	43.0	43.0	43.0	43.0	43.0	42.0	42.0	42.0	42.0	42.0	41.0	40.0	40.0	40.0	40.0	39.0	39.0	39.0	39.0	39.0	39.0	39.0	39.0	39.0	38.0	38.0	38.0	38.0
57	0.5757575631141663	721.0	423.0	263.0	167.0	119.0	96.0	85.0	78.0	68.0	62.0	59.0	58.0	54.0	52.0	50.0	49.0	47.0	45.0	45.0	44.0	43.0	43.0	43.0	43.0	43.0	42.0	42.0	42.0	42.0	42.0	41.0	41.0	41.0	41.0	41.0	40.0	40.0	40.0	40.0	40.0	40.0	40.0	40.0	40.0	39.0	39.0	39.0	39.0
58	0.5858585834503174	721.0	423.0	265.0	168.0	120.0	97.0	86.0	79.0	70.0	64.0	61.0	60.0	56.0	54.0	52.0	51.0	49.0	48.0	48.0	47.0	46.0	46.0	46.0	46.0	46.0	45.0	45.0	45.0	45.0	45.0	45.0	45.0	45.0	45.0	45.0	44.0	44.0	44.0	44.0	44.0	44.0	44.0	44.0	44.0	43.0	43.0	43.0	43.0
59	0.5959595441818237	721.0	423.0	265.0	168.0	120.0	97.0	86.0	79.0	70.0	64.0	61.0	60.0	56.0	54.0	52.0	51.0	49.0	48.0	48.0	47.0	46.0	46.0	46.0	46.0	46.0	45.0	45.0	45.0	45.0	45.0	45.0	45.0	45.0	45.0	45.0	44.0	44.0	44.0	44.0	44.0	44.0	44.0	44.0	44.0	43.0	43.0	43.0	43.0
60	0.6060605645179749	721.0	423.0	265.0	169.0	122.0	98.0	87.0	80.0	71.0	65.0	62.0	61.0	57.0	55.0	53.0	52.0	50.0	49.0	49.0	48.0	47.0	47.0	47.0	47.0	47.0	46.0	46.0	46.0	46.0	46.0	46.0	46.0	46.0	46.0	46.0	45.0	45.0	45.0	45.0	45.0	45.0	45.0	45.0	45.0	44.0	44.0	44.0	44.0
61	0.616161584854126	722.0	424.0	266.0	170.0	123.0	99.0	88.0	81.0	72.0	66.0	63.0	62.0	58.0	56.0	54.0	53.0	51.0	50.0	50.0	49.0	48.0	48.0	48.0	48.0	48.0	47.0	47.0	47.0	47.0	47.0	47.0	47.0	47.0	47.0	47.0	46.0	46.0	46.0	46.0	46.0	46.0	46.0	46.0	46.0	45.0	45.0	45.0	45.0
62	0.6262626051902771	723.0	425.0	267.0	171.0	124.0	100.0	89.0	82.0	73.0	67.0	64.0	63.0	59.0	57.0	56.0	55.0	53.0	52.0	52.0	51.0	50.0	50.0	50.0	50.0	50.0	49.0	49.0	49.0	49.0	49.0	49.0	49.0	49.0	49.0	49.0	48.0	48.0	48.0	48.0	48.0	48.0	48.0	48.0	48.0	47.0	47.0	47.0	47.0
63	0.6363636255264282	723.0	425.0	267.0	171.0	124.0	101.0	90.0	83.0	74.0	68.0	65.0	64.0	60.0	58.0	57.0	56.0	54.0	53.0	53.0	52.0	51.0	51.0	51.0	51.0	51.0	50.0	50.0	50.0	50.0	50.0	50.0	50.0	50.0	50.0	50.0	49.0	49.0	49.0	49.0	49.0	49.0	49.0	49.0	49.0	48.0	48.0	48.0	48.0
64	0.6464646458625793	725.0	428.0	270.0	173.0	126.0	103.0	92.0	85.0	76.0	70.0	67.0	66.0	62.0	61.0	60.0	59.0	57.0	56.0	56.0	55.0	54.0	54.0	54.0	54.0	54.0	53.0	53.0	53.0	53.0	53.0	53.0	53.0	53.0	53.0	53.0	52.0	52.0	52.0	52.0	52.0	52.0	52.0	52.0	52.0	51.0	51.0	51.0	51.0
65	0.6565656661987305	727.0	431.0	274.0	176.0	130.0	107.0	96.0	89.0	80.0	74.0	71.0	70.0	66.0	65.0	64.0	63.0	61.0	60.0	60.0	59.0	58.0	58.0	58.0	58.0	58.0	57.0	57.0	57.0	57.0	57.0	57.0	57.0	57.0	57.0	57.0	56.0	56.0	56.0	56.0	56.0	56.0	56.0	56.0	56.0	55.0	55.0	55.0	55.0
66	0.6666666865348816	728.0	432.0	274.0	176.0	130.0	107.0	96.0	89.0	80.0	74.0	71.0	70.0	66.0	65.0	64.0	63.0	61.0	60.0	60.0	59.0	58.0	58.0	58.0	58.0	58.0	57.0	57.0	57.0	57.0	57.0	57.0	57.0	57.0	57.0	57.0	56.0	56.0	56.0	56.0	56.0	56.0	56.0	56.0	56.0	55.0	55.0	55.0	55.0
67	0.6767677068710327	729.0	432.0	274.0	176.0	130.0	107.0	96.0	89.0	80.0	74.0	71.0	70.0	66.0	65.0	64.0	63.0	61.0	60.0	60.0	59.0	58.0	58.0	58.0	58.0	58.0	57.0	57.0	57.0	57.0	57.0	57.0	57.0	57.0	57.0	57.0	56.0	56.0	56.0	56.0	56.0	56.0	56.0	56.0	56.0	55.0	55.0	55.0	55.0
68	0.6868686676025391	730.0	433.0	275.0	177.0	131.0	108.0	97.0	90.0	81.0	75.0	72.0	71.0	67.0	66.0	65.0	64.0	62.0	61.0	61.0	60.0	59.0	59.0	59.0	59.0	59.0	58.0	58.0	58.0	58.0	58.0	58.0	58.0	58.0	58.0	58.0	58.0	58.0	58.0	58.0	58.0	58.0	58.0	58.0	58.0	57.0	57.0	57.0	57.0
69	0.6969696879386902	732.0	435.0	277.0	179.0	133.0	110.0	99.0	92.0	83.0	77.0	74.0	73.0	69.0	68.0	67.0	66.0	64.0	63.0	63.0	62.0	61.0	61.0	61.0	61.0	61.0	60.0	60.0	60.0	60.0	60.0	60.0	60.0	60.0	60.0	60.0	60.0	60.0	60.0	60.0	60.0	60.0	60.0	60.0	60.0	59.0	59.0	59.0	59.0
70	0.7070707082748413	733.0	436.0	278.0	180.0	134.0	111.0	100.0	93.0	84.0	78.0	75.0	74.0	70.0	69.0	68.0	67.0	65.0	65.0	65.0	64.0	63.0	63.0	63.0	63.0	63.0	62.0	62.0	62.0	62.0	62.0	62.0	62.0	62.0	62.0	62.0	62.0	62.0	62.0	62.0	62.0	62.0	62.0	62.0	62.0	61.0	61.0	61.0	61.0
71	0.7171717286109924	735.0	438.0	280.0	182.0	136.0	114.0	103.0	96.0	87.0	81.0	78.0	77.0	73.0	72.0	71.0	70.0	68.0	68.0	68.0	67.0	66.0	66.0	66.0	66.0	66.0	65.0	65.0	65.0	65.0	65.0	65.0	65.0	65.0	65.0	65.0	65.0	65.0	65.0	65.0	65.0	65.0	65.0	65.0	65.0	64.0	64.0	64.0	64.0
72	0.7272727489471436	736.0	439.0	282.0	184.0	138.0	116.0	105.0	98.0	89.0	83.0	80.0	79.0	75.0	74.0	73.0	72.0	70.0	70.0	70.0	69.0	68.0	68.0	68.0	68.0	68.0	67.0	67.0	67.0	67.0	67.0	67.0	67.0	67.0	67.0	67.0	67.0	67.0	67.0	67.0	67.0	67.0	67.0	67.0	67.0	66.0	66.0	66.0	66.0
73	0.7373737692832947	738.0	440.0	283.0	186.0	141.0	119.0	108.0	101.0	92.0	86.0	83.0	82.0	78.0	77.0	76.0	75.0	73.0	73.0	73.0	72.0	71.0	71.0	71.0	71.0	71.0	70.0	70.0	70.0	70.0	70.0	70.0	70.0	70.0	70.0	70.0	70.0	70.0	70.0	70.0	70.0	70.0	70.0	70.0	70.0	69.0	69.0	69.0	69.0
74	0.7474747896194458	740.0	442.0	285.0	189.0	144.0	122.0	111.0	104.0	95.0	89.0	86.0	85.0	81.0	80.0	79.0	78.0	76.0	76.0	76.0	75.0	74.0	74.0	74.0	74.0	74.0	73.0	73.0	73.0	73.0	73.0	73.0	73.0	73.0	73.0	73.0	73.0	73.0	73.0	73.0	73.0	73.0	73.0	73.0	73.0	72.0	72.0	72.0	72.0
75	0.7575757503509521	740.0	442.0	285.0	190.0	145.0	124.0	113.0	106.0	97.0	91.0	88.0	87.0	83.0	82.0	81.0	80.0	78.0	78.0	78.0	77.0	76.0	76.0	76.0	76.0	76.0	75.0	75.0	75.0	75.0	75.0	75.0	75.0	75.0	75.0	75.0	75.0	75.0	75.0	75.0	75.0	75.0	75.0	75.0	75.0	74.0	74.0	74.0	74.0
76	0.7676767706871033	743.0	444.0	287.0	192.0	147.0	128.0	117.0	110.0	101.0	95.0	92.0	91.0	87.0	86.0	85.0	84.0	82.0	82.0	82.0	81.0	80.0	80.0	80.0	80.0	80.0	79.0	79.0	79.0	79.0	79.0	79.0	79.0	79.0	79.0	79.0	79.0	79.0	79.0	79.0	79.0	79.0	79.0	79.0	79.0	78.0	78.0	78.0	78.0
77	0.7777777910232544	743.0	445.0	288.0	192.0	147.0	128.0	117.0	110.0	101.0	95.0	92.0	91.0	87.0	86.0	85.0	84.0	82.0	82.0	82.0	81.0	80.0	80.0	80.0	80.0	80.0	79.0	79.0	79.0	79.0	79.0	79.0	79.0	79.0	79.0	79.0	79.0	79.0	79.0	79.0	79.0	79.0	79.0	79.0	79.0	78.0	78.0	78.0	78.0
78	0.7878788113594055	749.0	451.0	294.0	198.0	154.0	135.0	124.0	117.0	108.0	102.0	99.0	98.0	94.0	93.0	92.0	91.0	89.0	89.0	89.0	88.0	87.0	87.0	87.0	87.0	87.0	86.0	86.0	86.0	86.0	86.0	86.0	86.0	86.0	86.0	86.0	86.0	86.0	86.0	86.0	86.0	86.0	86.0	86.0	86.0	85.0	85.0	85.0	85.0
79	0.7979798316955566	752.0	456.0	298.0	202.0	158.0	139.0	128.0	121.0	112.0	106.0	103.0	102.0	98.0	97.0	96.0	95.0	93.0	93.0	93.0	92.0	91.0	91.0	91.0	91.0	91.0	90.0	90.0	90.0	90.0	90.0	90.0	90.0	90.0	90.0	90.0	90.0	90.0	90.0	90.0	90.0	90.0	90.0	90.0	90.0	89.0	89.0	89.0	89.0
80	0.808080792427063	754.0	458.0	301.0	205.0	161.0	143.0	132.0	125.0	116.0	110.0	107.0	106.0	102.0	101.0	100.0	99.0	97.0	97.0	97.0	96.0	96.0	96.0	96.0	96.0	96.0	95.0	95.0	95.0	95.0	95.0	95.0	95.0	95.0	95.0	95.0	95.0	95.0	95.0	95.0	95.0	95.0	95.0	95.0	95.0	94.0	94.0	94.0	94.0
81	0.8181818127632141	758.0	464.0	307.0	211.0	167.0	150.0	139.0	132.0	123.0	117.0	114.0	113.0	109.0	108.0	107.0	106.0	104.0	104.0	104.0	103.0	103.0	103.0	103.0	103.0	103.0	102.0	102.0	102.0	102.0	102.0	102.0	102.0	102.0	102.0	102.0	102.0	102.0	102.0	102.0	102.0	102.0	102.0	102.0	102.0	101.0	101.0	101.0	101.0
82	0.8282828330993652	758.0	467.0	310.0	214.0	171.0	154.0	143.0	136.0	127.0	121.0	118.0	117.0	113.0	112.0	111.0	110.0	108.0	108.0	108.0	107.0	107.0	107.0	107.0	107.0	107.0	106.0	106.0	106.0	106.0	106.0	106.0	106.0	106.0	106.0	106.0	106.0	106.0	106.0	106.0	106.0	106.0	106.0	106.0	106.0	105.0	105.0	105.0	105.0
83	0.8383837938308716	764.0	472.0	315.0	222.0	180.0	163.0	152.0	146.0	136.0	130.0	127.0	126.0	122.0	121.0	120.0	119.0	117.0	117.0	117.0	116.0	116.0	116.0	116.0	116.0	116.0	115.0	115.0	115.0	115.0	115.0	115.0	115.0	115.0	115.0	115.0	115.0	115.0	115.0	115.0	115.0	115.0	115.0	115.0	115.0	114.0	114.0	114.0	114.0
84	0.8484848141670227	766.0	474.0	318.0	226.0	185.0	167.0	155.0	149.0	139.0	134.0	131.0	130.0	126.0	125.0	124.0	124.0	122.0	122.0	122.0	121.0	121.0	121.0	121.0	121.0	121.0	120.0	120.0	120.0	120.0	120.0	120.0	120.0	120.0	120.0	120.0	120.0	120.0	120.0	120.0	120.0	120.0	120.0	120.0	120.0	119.0	119.0	119.0	119.0
85	0.8585858345031738	776.0	485.0	329.0	239.0	198.0	180.0	168.0	162.0	152.0	147.0	144.0	143.0	139.0	138.0	137.0	137.0	135.0	135.0	135.0	134.0	134.0	134.0	134.0	134.0	134.0	133.0	133.0	133.0	133.0	133.0	133.0	133.0	133.0	133.0	133.0	133.0	133.0	133.0	133.0	133.0	133.0	133.0	133.0	133.0	132.0	132.0	132.0	132.0
86	0.868686854839325	784.0	497.0	342.0	252.0	211.0	193.0	182.0	176.0	166.0	162.0	159.0	158.0	154.0	153.0	152.0	152.0	150.0	150.0	150.0	149.0	149.0	149.0	149.0	149.0	149.0	148.0	148.0	148.0	148.0	148.0	148.0	148.0	148.0	148.0	148.0	148.0	148.0	148.0	148.0	148.0	148.0	148.0	148.0	148.0	147.0	147.0	147.0	147.0
87	0.8787878751754761	795.0	507.0	353.0	266.0	227.0	209.0	199.0	193.0	183.0	179.0	176.0	175.0	171.0	170.0	169.0	169.0	167.0	167.0	167.0	166.0	166.0	166.0	166.0	166.0	166.0	165.0	165.0	165.0	165.0	165.0	165.0	165.0	165.0	165.0	165.0	165.0	165.0	165.0	165.0	165.0	165.0	165.0	165.0	165.0	164.0	164.0	164.0	164.0
88	0.8888888955116272	806.0	523.0	369.0	285.0	247.0	229.0	219.0	213.0	203.0	199.0	196.0	195.0	192.0	191.0	190.0	190.0	188.0	188.0	188.0	187.0	187.0	187.0	187.0	187.0	187.0	186.0	186.0	186.0	186.0	186.0	186.0	186.0	186.0	186.0	186.0	186.0	186.0	186.0	186.0	186.0	186.0	186.0	186.0	186.0	185.0	185.0	185.0	185.0
89	0.8989899158477783	819.0	538.0	385.0	303.0	266.0	248.0	239.0	233.0	224.0	220.0	217.0	216.0	213.0	212.0	211.0	211.0	209.0	209.0	209.0	208.0	208.0	208.0	208.0	208.0	208.0	207.0	207.0	207.0	207.0	207.0	207.0	207.0	207.0	207.0	207.0	207.0	207.0	207.0	207.0	207.0	207.0	207.0	207.0	207.0	206.0	206.0	206.0	206.0
90	0.9090909361839294	835.0	554.0	403.0	323.0	287.0	269.0	260.0	254.0	246.0	242.0	239.0	238.0	235.0	234.0	233.0	233.0	231.0	231.0	231.0	231.0	231.0	231.0	231.0	231.0	231.0	230.0	230.0	230.0	230.0	230.0	230.0	230.0	230.0	230.0	230.0	230.0	230.0	230.0	230.0	230.0	230.0	230.0	230.0	230.0	229.0	229.0	229.0	229.0
91	0.9191919565200806	843.0	569.0	422.0	345.0	311.0	294.0	287.0	281.0	273.0	269.0	266.0	265.0	262.0	261.0	260.0	260.0	258.0	258.0	258.0	258.0	258.0	258.0	258.0	258.0	258.0	257.0	257.0	257.0	257.0	257.0	257.0	257.0	257.0	257.0	257.0	257.0	257.0	257.0	257.0	257.0	257.0	257.0	257.0	257.0	256.0	256.0	256.0	256.0
92	0.9292929172515869	871.0	600.0	454.0	378.0	345.0	328.0	321.0	315.0	307.0	303.0	300.0	299.0	296.0	295.0	294.0	294.0	292.0	292.0	292.0	292.0	292.0	292.0	292.0	292.0	292.0	291.0	291.0	291.0	291.0	291.0	291.0	291.0	291.0	291.0	291.0	291.0	291.0	291.0	291.0	291.0	291.0	291.0	291.0	291.0	290.0	290.0	290.0	290.0
93	0.939393937587738	903.0	640.0	495.0	418.0	386.0	369.0	363.0	357.0	350.0	347.0	344.0	343.0	341.0	340.0	339.0	339.0	337.0	337.0	337.0	337.0	337.0	337.0	337.0	337.0	337.0	336.0	336.0	336.0	336.0	336.0	336.0	336.0	336.0	336.0	336.0	336.0	336.0	336.0	336.0	336.0	336.0	336.0	336.0	336.0	336.0	336.0	336.0	336.0
94	0.9494949579238892	934.0	680.0	539.0	465.0	433.0	416.0	411.0	405.0	399.0	397.0	394.0	393.0	391.0	390.0	389.0	389.0	388.0	388.0	388.0	388.0	388.0	388.0	388.0	388.0	388.0	387.0	387.0	387.0	387.0	387.0	387.0	387.0	387.0	387.0	387.0	387.0	387.0	387.0	387.0	387.0	387.0	387.0	387.0	387.0	387.0	387.0	387.0	387.0
95	0.9595959782600403	983.0	737.0	602.0	530.0	500.0	483.0	478.0	473.0	467.0	465.0	462.0	461.0	459.0	458.0	457.0	457.0	456.0	456.0	456.0	456.0	456.0	456.0	456.0	456.0	456.0	456.0	456.0	456.0	456.0	456.0	456.0	456.0	456.0	456.0	456.0	456.0	456.0	456.0	456.0	456.0	456.0	456.0	456.0	456.0	456.0	456.0	456.0	456.0
96	0.9696969985961914	1024.0	792.0	659.0	590.0	563.0	548.0	543.0	539.0	534.0	532.0	530.0	529.0	527.0	526.0	525.0	525.0	524.0	524.0	524.0	524.0	524.0	524.0	524.0	524.0	524.0	524.0	524.0	524.0	524.0	524.0	524.0	524.0	524.0	524.0	524.0	524.0	524.0	524.0	524.0	524.0	524.0	524.0	524.0	524.0	524.0	524.0	524.0	524.0
97	0.9797979593276978	1108.0	888.0	767.0	702.0	676.0	664.0	660.0	656.0	651.0	650.0	649.0	648.0	647.0	647.0	646.0	646.0	645.0	645.0	645.0	645.0	645.0	645.0	645.0	645.0	645.0	645.0	645.0	645.0	645.0	645.0	645.0	645.0	645.0	645.0	645.0	645.0	645.0	645.0	645.0	645.0	645.0	645.0	645.0	645.0	645.0	645.0	645.0	645.0
98	0.9898989796638489	1221.0	1039.0	936.0	876.0	859.0	849.0	845.0	842.0	840.0	839.0	839.0	838.0	837.0	837.0	836.0	836.0	836.0	836.0	836.0	836.0	836.0	836.0	836.0	836.0	836.0	836.0	836.0	836.0	836.0	836.0	836.0	836.0	836.0	836.0	836.0	836.0	836.0	836.0	836.0	836.0	836.0	836.0	836.0	836.0	836.0	836.0	836.0	836.0
99	1.0	0.0	0.0	0.0	0.0	0.0	0.0	0.0	0.0	0.0	0.0	0.0	0.0	0.0	0.0	0.0	0.0	0.0	0.0	0.0	0.0	0.0	0.0	0.0	0.0	0.0	0.0	0.0	0.0	0.0	0.0	0.0	0.0	0.0	0.0	0.0	0.0	0.0	0.0	0.0	0.0	0.0	0.0	0.0	0.0	0.0	0.0	0.0	0.0
[truncated: 52 more columns]
