# Supplementary material for: The hair cell analysis toolbox is a precise and fully automated pipeline for whole cochlea hair cell quantification
Source: PLoS Biol. 2023 Mar 22;21(3):e3002041. doi: 10.1371/journal.pbio.3002041 (PMC10069775; doi:10.1371/journal.pbio.3002041)
Supplement: S1 Data — A compressed folder with spreadsheets containing, in separate files, the underlying numerical data and statistical analysis for Figs 1G, 3E, 3F, 3G, 4F, 4H, 5A, 5B, 5C, 6A, 6B, S1B, S1C, S1D, S1E, S1F. (ZIP) [file pbio.3002041.s004.zip › Figure S1BCDEF/Figure S1DEF/figureS1DEF_6_false_positive.csv]

	cell_thr	nms_thr_0.0	nms_thr_0.010101010091602802	nms_thr_0.020202020183205605	nms_thr_0.03030303120613098	nms_thr_0.04040404036641121	nms_thr_0.05050504952669144	nms_thr_0.06060606241226196	nms_thr_0.07070706784725189	nms_thr_0.08080808073282242	nms_thr_0.09090909361839294	nms_thr_0.10101009905338287	nms_thr_0.1111111119389534	nms_thr_0.12121212482452393	nms_thr_0.13131313025951385	nms_thr_0.14141413569450378	nms_thr_0.1515151560306549	nms_thr_0.16161616146564484	nms_thr_0.17171716690063477	nms_thr_0.1818181872367859	nms_thr_0.19191919267177582	nms_thr_0.20202019810676575	nms_thr_0.21212121844291687	nms_thr_0.2222222238779068	nms_thr_0.23232322931289673	nms_thr_0.24242424964904785	nms_thr_0.252525269985199	nms_thr_0.2626262605190277	nms_thr_0.27272728085517883	nms_thr_0.28282830119132996	nms_thr_0.2929292917251587	nms_thr_0.3030303120613098	nms_thr_0.31313133239746094	nms_thr_0.3232323229312897	nms_thr_0.3333333432674408	nms_thr_0.34343433380126953	nms_thr_0.35353535413742065	nms_thr_0.3636363744735718	nms_thr_0.3737373650074005	nms_thr_0.38383838534355164	nms_thr_0.39393937587738037	nms_thr_0.4040403962135315	nms_thr_0.4141414165496826	nms_thr_0.42424240708351135	nms_thr_0.4343434274196625	nms_thr_0.4444444477558136	nms_thr_0.45454543828964233	nms_thr_0.46464645862579346	nms_thr_0.4747474789619446
0	0.0	1695.0	1788.0	1880.0	1952.0	2033.0	2136.0	2237.0	2328.0	2430.0	2532.0	2604.0	2693.0	2801.0	2886.0	2978.0	3104.0	3205.0	3321.0	3442.0	3607.0	3743.0	3866.0	3969.0	4058.0	4160.0	4263.0	4393.0	4458.0	4536.0	4601.0	4699.0	4794.0	4886.0	4981.0	5082.0	5225.0	5429.0	5667.0	5920.0	6237.0	6552.0	6909.0	7256.0	7706.0	8475.0	9450.0	10367.0	11185.0
1	0.010101010091602802	1695.0	1788.0	1880.0	1952.0	2033.0	2136.0	2237.0	2328.0	2430.0	2532.0	2604.0	2693.0	2801.0	2886.0	2978.0	3104.0	3205.0	3321.0	3442.0	3607.0	3743.0	3866.0	3969.0	4058.0	4160.0	4263.0	4393.0	4458.0	4536.0	4601.0	4699.0	4794.0	4886.0	4981.0	5082.0	5225.0	5429.0	5667.0	5920.0	6237.0	6552.0	6909.0	7256.0	7706.0	8475.0	9450.0	10367.0	11185.0
2	0.020202020183205605	1695.0	1788.0	1880.0	1952.0	2033.0	2136.0	2237.0	2328.0	2430.0	2532.0	2604.0	2693.0	2801.0	2886.0	2978.0	3104.0	3205.0	3321.0	3442.0	3607.0	3743.0	3866.0	3969.0	4058.0	4160.0	4263.0	4393.0	4458.0	4536.0	4601.0	4699.0	4794.0	4886.0	4981.0	5082.0	5225.0	5429.0	5667.0	5920.0	6237.0	6552.0	6909.0	7256.0	7706.0	8475.0	9450.0	10367.0	11185.0
3	0.03030303120613098	1695.0	1788.0	1880.0	1952.0	2033.0	2136.0	2237.0	2328.0	2430.0	2532.0	2604.0	2693.0	2801.0	2886.0	2978.0	3104.0	3205.0	3321.0	3442.0	3607.0	3743.0	3866.0	3969.0	4058.0	4160.0	4263.0	4393.0	4458.0	4536.0	4601.0	4699.0	4794.0	4886.0	4981.0	5082.0	5225.0	5429.0	5667.0	5920.0	6237.0	6552.0	6909.0	7256.0	7706.0	8475.0	9450.0	10367.0	11185.0
4	0.04040404036641121	1695.0	1788.0	1880.0	1952.0	2033.0	2136.0	2237.0	2328.0	2430.0	2532.0	2604.0	2693.0	2801.0	2886.0	2978.0	3104.0	3205.0	3321.0	3442.0	3607.0	3743.0	3866.0	3969.0	4058.0	4160.0	4263.0	4393.0	4458.0	4536.0	4601.0	4699.0	4794.0	4886.0	4981.0	5082.0	5225.0	5429.0	5667.0	5920.0	6237.0	6552.0	6909.0	7256.0	7706.0	8475.0	9450.0	10367.0	11185.0
5	0.05050504952669144	1685.0	1777.0	1870.0	1944.0	2023.0	2123.0	2224.0	2315.0	2418.0	2520.0	2593.0	2679.0	2786.0	2870.0	2965.0	3092.0	3194.0	3306.0	3427.0	3591.0	3728.0	3850.0	3952.0	4041.0	4142.0	4245.0	4377.0	4441.0	4520.0	4584.0	4682.0	4777.0	4867.0	4962.0	5062.0	5204.0	5405.0	5638.0	5892.0	6208.0	6521.0	6876.0	7219.0	7661.0	8427.0	9398.0	10313.0	11128.0
6	0.06060606241226196	1546.0	1626.0	1725.0	1792.0	1864.0	1955.0	2042.0	2126.0	2226.0	2328.0	2387.0	2465.0	2579.0	2664.0	2743.0	2861.0	2943.0	3037.0	3146.0	3283.0	3407.0	3521.0	3611.0	3687.0	3772.0	3867.0	3986.0	4046.0	4108.0	4166.0	4256.0	4346.0	4418.0	4506.0	4593.0	4710.0	4897.0	5098.0	5334.0	5627.0	5905.0	6234.0	6536.0	6930.0	7624.0	8505.0	9374.0	10127.0
7	0.07070706784725189	1432.0	1502.0	1589.0	1650.0	1718.0	1798.0	1872.0	1945.0	2041.0	2124.0	2172.0	2250.0	2352.0	2430.0	2513.0	2622.0	2689.0	2771.0	2865.0	2982.0	3093.0	3204.0	3288.0	3353.0	3442.0	3533.0	3643.0	3702.0	3756.0	3803.0	3884.0	3975.0	4033.0	4104.0	4178.0	4283.0	4454.0	4634.0	4849.0	5109.0	5364.0	5637.0	5907.0	6257.0	6895.0	7705.0	8497.0	9193.0
8	0.08080808073282242	1320.0	1382.0	1462.0	1518.0	1579.0	1656.0	1725.0	1797.0	1883.0	1966.0	2008.0	2077.0	2167.0	2231.0	2296.0	2404.0	2457.0	2532.0	2620.0	2732.0	2834.0	2931.0	3011.0	3066.0	3151.0	3226.0	3328.0	3381.0	3422.0	3461.0	3533.0	3610.0	3664.0	3721.0	3781.0	3881.0	4031.0	4195.0	4385.0	4628.0	4863.0	5104.0	5337.0	5643.0	6215.0	6962.0	7708.0	8356.0
9	0.09090909361839294	1206.0	1262.0	1333.0	1389.0	1437.0	1509.0	1570.0	1632.0	1721.0	1794.0	1836.0	1899.0	1975.0	2035.0	2094.0	2195.0	2250.0	2318.0	2383.0	2470.0	2566.0	2657.0	2731.0	2781.0	2860.0	2923.0	3019.0	3066.0	3104.0	3136.0	3205.0	3278.0	3329.0	3372.0	3428.0	3516.0	3663.0	3808.0	3993.0	4220.0	4431.0	4643.0	4843.0	5095.0	5613.0	6285.0	6961.0	7572.0
10	0.10101009905338287	1118.0	1173.0	1235.0	1281.0	1332.0	1401.0	1459.0	1516.0	1598.0	1669.0	1707.0	1763.0	1835.0	1886.0	1938.0	2031.0	2085.0	2142.0	2201.0	2272.0	2366.0	2445.0	2515.0	2558.0	2616.0	2674.0	2762.0	2808.0	2845.0	2876.0	2947.0	3018.0	3068.0	3098.0	3147.0	3225.0	3356.0	3495.0	3670.0	3879.0	4079.0	4260.0	4443.0	4664.0	5124.0	5723.0	6337.0	6913.0
11	0.1111111119389534	1037.0	1089.0	1141.0	1191.0	1238.0	1300.0	1351.0	1402.0	1479.0	1541.0	1579.0	1637.0	1706.0	1754.0	1801.0	1883.0	1925.0	1983.0	2030.0	2087.0	2170.0	2249.0	2316.0	2356.0	2411.0	2465.0	2555.0	2597.0	2631.0	2663.0	2727.0	2789.0	2835.0	2860.0	2904.0	2975.0	3094.0	3230.0	3379.0	3577.0	3759.0	3917.0	4091.0	4280.0	4668.0	5210.0	5764.0	6316.0
12	0.12121212482452393	974.0	1025.0	1074.0	1116.0	1161.0	1213.0	1260.0	1305.0	1377.0	1436.0	1470.0	1524.0	1587.0	1632.0	1674.0	1759.0	1796.0	1846.0	1894.0	1946.0	2020.0	2087.0	2146.0	2182.0	2232.0	2289.0	2377.0	2418.0	2448.0	2478.0	2540.0	2597.0	2640.0	2666.0	2706.0	2773.0	2873.0	2991.0	3128.0	3325.0	3491.0	3637.0	3782.0	3946.0	4282.0	4769.0	5285.0	5801.0
13	0.13131313025951385	913.0	960.0	1010.0	1046.0	1091.0	1145.0	1191.0	1230.0	1304.0	1361.0	1393.0	1439.0	1498.0	1538.0	1576.0	1653.0	1686.0	1728.0	1774.0	1824.0	1888.0	1951.0	2008.0	2040.0	2083.0	2134.0	2224.0	2263.0	2293.0	2322.0	2373.0	2425.0	2467.0	2492.0	2526.0	2586.0	2682.0	2796.0	2930.0	3114.0	3270.0	3403.0	3533.0	3683.0	3973.0	4392.0	4880.0	5379.0
14	0.14141413569450378	838.0	883.0	925.0	961.0	1002.0	1052.0	1084.0	1120.0	1185.0	1240.0	1272.0	1314.0	1361.0	1399.0	1443.0	1517.0	1549.0	1589.0	1623.0	1659.0	1719.0	1784.0	1842.0	1872.0	1905.0	1950.0	2041.0	2070.0	2107.0	2134.0	2180.0	2233.0	2273.0	2292.0	2322.0	2381.0	2463.0	2573.0	2677.0	2840.0	2984.0	3102.0	3222.0	3345.0	3582.0	3955.0	4376.0	4855.0
15	0.1515151560306549	760.0	800.0	841.0	870.0	904.0	957.0	990.0	1032.0	1103.0	1151.0	1188.0	1224.0	1269.0	1313.0	1347.0	1401.0	1434.0	1467.0	1495.0	1523.0	1565.0	1613.0	1679.0	1710.0	1740.0	1778.0	1832.0	1858.0	1885.0	1913.0	1962.0	2010.0	2038.0	2056.0	2087.0	2143.0	2218.0	2331.0	2434.0	2587.0	2717.0	2834.0	2938.0	3046.0	3228.0	3553.0	3920.0	4361.0
16	0.16161616146564484	704.0	736.0	769.0	794.0	827.0	870.0	904.0	934.0	1001.0	1050.0	1090.0	1121.0	1165.0	1199.0	1242.0	1293.0	1321.0	1356.0	1381.0	1404.0	1440.0	1481.0	1523.0	1552.0	1580.0	1620.0	1660.0	1684.0	1706.0	1728.0	1776.0	1819.0	1853.0	1871.0	1898.0	1948.0	2008.0	2098.0	2190.0	2354.0	2469.0	2569.0	2657.0	2754.0	2903.0	3160.0	3494.0	3883.0
17	0.17171716690063477	642.0	670.0	704.0	720.0	748.0	786.0	810.0	847.0	902.0	955.0	988.0	1015.0	1059.0	1088.0	1124.0	1161.0	1179.0	1207.0	1230.0	1246.0	1276.0	1316.0	1354.0	1379.0	1402.0	1439.0	1481.0	1502.0	1523.0	1542.0	1579.0	1614.0	1635.0	1653.0	1681.0	1721.0	1765.0	1829.0	1905.0	2051.0	2154.0	2237.0	2309.0	2391.0	2504.0	2714.0	3007.0	3339.0
18	0.1818181872367859	564.0	588.0	618.0	630.0	656.0	687.0	708.0	741.0	784.0	823.0	847.0	873.0	905.0	931.0	959.0	986.0	1006.0	1025.0	1048.0	1067.0	1084.0	1118.0	1146.0	1168.0	1192.0	1222.0	1263.0	1274.0	1288.0	1307.0	1340.0	1364.0	1382.0	1391.0	1417.0	1452.0	1492.0	1546.0	1614.0	1739.0	1818.0	1891.0	1941.0	2003.0	2089.0	2251.0	2479.0	2740.0
19	0.19191919267177582	487.0	507.0	532.0	548.0	570.0	592.0	612.0	640.0	680.0	715.0	732.0	754.0	785.0	810.0	828.0	847.0	867.0	879.0	900.0	917.0	933.0	956.0	975.0	988.0	1008.0	1030.0	1059.0	1067.0	1076.0	1091.0	1116.0	1136.0	1148.0	1154.0	1176.0	1213.0	1251.0	1290.0	1343.0	1432.0	1507.0	1556.0	1595.0	1639.0	1703.0	1828.0	1990.0	2184.0
20	0.20202019810676575	440.0	456.0	473.0	487.0	508.0	527.0	549.0	573.0	605.0	637.0	654.0	669.0	687.0	706.0	720.0	739.0	761.0	774.0	787.0	798.0	813.0	825.0	841.0	851.0	868.0	886.0	899.0	905.0	914.0	924.0	941.0	962.0	969.0	975.0	994.0	1028.0	1054.0	1082.0	1118.0	1181.0	1243.0	1281.0	1311.0	1341.0	1385.0	1488.0	1603.0	1738.0
21	0.21212121844291687	384.0	396.0	413.0	431.0	448.0	468.0	488.0	510.0	530.0	557.0	572.0	584.0	600.0	617.0	631.0	644.0	659.0	669.0	677.0	689.0	699.0	708.0	717.0	728.0	743.0	753.0	764.0	770.0	774.0	784.0	800.0	813.0	819.0	823.0	835.0	863.0	877.0	890.0	916.0	958.0	1003.0	1030.0	1058.0	1075.0	1105.0	1171.0	1252.0	1333.0
22	0.2222222238779068	340.0	350.0	360.0	371.0	387.0	402.0	419.0	440.0	459.0	481.0	497.0	508.0	517.0	530.0	542.0	551.0	562.0	568.0	575.0	585.0	593.0	601.0	608.0	618.0	629.0	637.0	643.0	649.0	652.0	658.0	668.0	676.0	682.0	683.0	693.0	711.0	719.0	730.0	746.0	780.0	808.0	830.0	849.0	862.0	887.0	932.0	983.0	1018.0
23	0.23232322931289673	294.0	305.0	312.0	319.0	337.0	350.0	364.0	378.0	398.0	415.0	429.0	438.0	449.0	461.0	470.0	476.0	482.0	487.0	492.0	501.0	508.0	514.0	520.0	528.0	537.0	544.0	547.0	553.0	555.0	560.0	569.0	573.0	577.0	578.0	585.0	590.0	596.0	605.0	611.0	624.0	639.0	649.0	666.0	674.0	691.0	719.0	743.0	766.0
24	0.24242424964904785	261.0	270.0	279.0	285.0	295.0	306.0	317.0	332.0	353.0	364.0	372.0	378.0	388.0	394.0	403.0	408.0	415.0	417.0	421.0	429.0	436.0	438.0	443.0	449.0	457.0	459.0	465.0	469.0	471.0	475.0	480.0	483.0	484.0	485.0	487.0	489.0	494.0	500.0	505.0	509.0	515.0	523.0	535.0	540.0	556.0	577.0	586.0	601.0
25	0.252525269985199	231.0	239.0	248.0	252.0	261.0	270.0	280.0	289.0	306.0	313.0	321.0	326.0	334.0	339.0	348.0	354.0	361.0	364.0	367.0	376.0	384.0	386.0	390.0	396.0	402.0	403.0	407.0	411.0	414.0	417.0	422.0	424.0	425.0	426.0	428.0	430.0	433.0	438.0	442.0	445.0	450.0	452.0	464.0	467.0	475.0	484.0	492.0	500.0
26	0.2626262605190277	211.0	218.0	228.0	232.0	240.0	247.0	252.0	261.0	275.0	281.0	289.0	293.0	299.0	304.0	312.0	318.0	323.0	323.0	325.0	332.0	340.0	341.0	345.0	351.0	354.0	355.0	359.0	362.0	366.0	368.0	371.0	373.0	374.0	375.0	377.0	378.0	381.0	385.0	387.0	391.0	394.0	396.0	404.0	405.0	409.0	416.0	421.0	427.0
27	0.27272728085517883	190.0	195.0	205.0	208.0	212.0	220.0	225.0	233.0	242.0	248.0	254.0	257.0	261.0	265.0	273.0	278.0	283.0	283.0	285.0	291.0	299.0	300.0	304.0	310.0	313.0	313.0	317.0	320.0	324.0	326.0	328.0	329.0	330.0	331.0	333.0	334.0	337.0	341.0	342.0	344.0	344.0	346.0	353.0	354.0	357.0	362.0	367.0	373.0
28	0.28282830119132996	176.0	180.0	189.0	192.0	197.0	204.0	209.0	217.0	223.0	229.0	233.0	236.0	240.0	244.0	249.0	253.0	258.0	258.0	260.0	267.0	275.0	276.0	279.0	284.0	287.0	287.0	291.0	294.0	298.0	300.0	302.0	303.0	304.0	305.0	307.0	308.0	311.0	315.0	316.0	317.0	317.0	318.0	325.0	326.0	329.0	332.0	337.0	343.0
29	0.2929292917251587	160.0	165.0	174.0	177.0	182.0	189.0	194.0	201.0	207.0	213.0	216.0	219.0	223.0	227.0	232.0	236.0	241.0	241.0	243.0	250.0	258.0	259.0	262.0	267.0	270.0	270.0	274.0	277.0	281.0	282.0	284.0	285.0	285.0	286.0	287.0	288.0	291.0	295.0	296.0	296.0	296.0	297.0	304.0	305.0	308.0	311.0	313.0	319.0
30	0.3030303120613098	149.0	154.0	163.0	166.0	170.0	175.0	180.0	187.0	193.0	199.0	202.0	205.0	209.0	213.0	218.0	222.0	226.0	226.0	229.0	234.0	241.0	242.0	245.0	250.0	253.0	253.0	257.0	260.0	264.0	265.0	266.0	267.0	267.0	268.0	269.0	270.0	273.0	276.0	277.0	277.0	277.0	278.0	285.0	286.0	288.0	291.0	292.0	296.0
31	0.31313133239746094	146.0	152.0	160.0	163.0	167.0	172.0	176.0	182.0	189.0	195.0	198.0	201.0	204.0	208.0	213.0	217.0	221.0	221.0	223.0	228.0	235.0	236.0	239.0	243.0	246.0	246.0	249.0	252.0	256.0	257.0	259.0	259.0	259.0	260.0	261.0	262.0	265.0	268.0	269.0	269.0	269.0	270.0	276.0	277.0	279.0	282.0	283.0	286.0
32	0.3232323229312897	142.0	148.0	156.0	159.0	163.0	168.0	172.0	178.0	184.0	189.0	192.0	195.0	198.0	201.0	206.0	209.0	213.0	213.0	215.0	220.0	227.0	228.0	231.0	235.0	238.0	238.0	241.0	243.0	247.0	247.0	249.0	249.0	249.0	250.0	251.0	252.0	255.0	258.0	259.0	259.0	259.0	260.0	266.0	267.0	269.0	271.0	272.0	275.0
33	0.3333333432674408	137.0	142.0	150.0	152.0	156.0	160.0	164.0	170.0	176.0	181.0	184.0	187.0	191.0	194.0	199.0	202.0	205.0	205.0	207.0	211.0	218.0	219.0	221.0	225.0	228.0	228.0	230.0	232.0	236.0	236.0	238.0	238.0	238.0	239.0	241.0	242.0	245.0	248.0	249.0	249.0	249.0	250.0	255.0	256.0	257.0	259.0	260.0	262.0
34	0.34343433380126953	131.0	135.0	143.0	145.0	149.0	153.0	157.0	163.0	170.0	176.0	179.0	182.0	186.0	189.0	194.0	197.0	200.0	200.0	202.0	206.0	212.0	213.0	215.0	218.0	221.0	221.0	223.0	225.0	229.0	229.0	231.0	231.0	231.0	232.0	234.0	235.0	238.0	241.0	242.0	242.0	242.0	242.0	247.0	248.0	249.0	251.0	252.0	254.0
35	0.35353535413742065	126.0	129.0	137.0	139.0	143.0	147.0	151.0	155.0	163.0	169.0	172.0	175.0	179.0	182.0	186.0	189.0	192.0	192.0	194.0	198.0	203.0	204.0	206.0	208.0	211.0	211.0	213.0	215.0	219.0	219.0	221.0	221.0	221.0	222.0	224.0	224.0	227.0	230.0	230.0	230.0	230.0	230.0	235.0	236.0	237.0	239.0	240.0	242.0
36	0.3636363744735718	122.0	126.0	134.0	136.0	140.0	144.0	148.0	153.0	160.0	166.0	169.0	172.0	176.0	179.0	183.0	185.0	188.0	188.0	189.0	193.0	198.0	199.0	201.0	202.0	205.0	205.0	207.0	209.0	213.0	213.0	214.0	214.0	214.0	215.0	217.0	217.0	220.0	223.0	223.0	223.0	223.0	223.0	227.0	228.0	229.0	231.0	232.0	234.0
37	0.3737373650074005	117.0	121.0	129.0	131.0	135.0	139.0	143.0	148.0	154.0	159.0	162.0	165.0	169.0	172.0	176.0	178.0	181.0	181.0	182.0	186.0	191.0	191.0	193.0	194.0	197.0	197.0	199.0	201.0	205.0	205.0	206.0	206.0	206.0	207.0	209.0	209.0	212.0	214.0	214.0	214.0	214.0	214.0	217.0	218.0	219.0	221.0	222.0	223.0
38	0.38383838534355164	112.0	116.0	123.0	125.0	129.0	133.0	137.0	142.0	148.0	153.0	156.0	160.0	164.0	167.0	170.0	172.0	175.0	175.0	176.0	180.0	184.0	184.0	186.0	187.0	190.0	190.0	191.0	193.0	197.0	197.0	198.0	198.0	198.0	199.0	201.0	201.0	204.0	206.0	206.0	206.0	206.0	206.0	209.0	210.0	211.0	212.0	212.0	214.0
39	0.39393937587738037	107.0	111.0	118.0	118.0	123.0	127.0	130.0	136.0	142.0	147.0	150.0	154.0	158.0	161.0	163.0	164.0	167.0	167.0	168.0	172.0	176.0	176.0	178.0	179.0	182.0	182.0	183.0	185.0	189.0	189.0	191.0	191.0	191.0	192.0	194.0	194.0	197.0	199.0	199.0	199.0	199.0	199.0	201.0	202.0	203.0	204.0	204.0	206.0
40	0.4040403962135315	105.0	108.0	115.0	115.0	121.0	124.0	127.0	133.0	138.0	142.0	145.0	149.0	153.0	156.0	158.0	159.0	162.0	162.0	163.0	167.0	170.0	170.0	172.0	173.0	176.0	176.0	177.0	178.0	181.0	181.0	183.0	183.0	183.0	184.0	185.0	185.0	187.0	189.0	189.0	189.0	189.0	189.0	192.0	193.0	193.0	194.0	194.0	196.0
41	0.4141414165496826	100.0	103.0	110.0	109.0	114.0	117.0	121.0	127.0	132.0	136.0	139.0	143.0	147.0	149.0	151.0	152.0	155.0	155.0	156.0	160.0	162.0	162.0	164.0	165.0	168.0	168.0	169.0	170.0	173.0	173.0	175.0	175.0	175.0	176.0	176.0	176.0	178.0	180.0	180.0	180.0	180.0	180.0	183.0	184.0	184.0	185.0	185.0	187.0
42	0.42424240708351135	97.0	99.0	106.0	105.0	110.0	113.0	117.0	123.0	128.0	132.0	135.0	138.0	143.0	145.0	147.0	148.0	151.0	151.0	152.0	156.0	158.0	158.0	160.0	161.0	164.0	164.0	165.0	166.0	169.0	169.0	171.0	171.0	171.0	172.0	172.0	172.0	173.0	174.0	174.0	174.0	174.0	174.0	177.0	178.0	178.0	179.0	179.0	181.0
43	0.4343434274196625	94.0	96.0	103.0	102.0	107.0	110.0	114.0	120.0	125.0	129.0	132.0	135.0	140.0	142.0	144.0	145.0	148.0	148.0	149.0	153.0	155.0	155.0	157.0	158.0	161.0	161.0	162.0	163.0	166.0	166.0	168.0	168.0	168.0	169.0	169.0	169.0	170.0	171.0	171.0	171.0	171.0	171.0	174.0	175.0	175.0	175.0	175.0	177.0
44	0.4444444477558136	92.0	94.0	101.0	100.0	105.0	107.0	110.0	114.0	119.0	122.0	125.0	128.0	133.0	135.0	137.0	138.0	141.0	141.0	142.0	146.0	147.0	147.0	149.0	150.0	153.0	153.0	154.0	155.0	158.0	158.0	160.0	160.0	160.0	161.0	161.0	161.0	162.0	163.0	163.0	163.0	163.0	163.0	166.0	167.0	167.0	167.0	167.0	169.0
45	0.45454543828964233	89.0	91.0	98.0	97.0	102.0	104.0	107.0	111.0	116.0	119.0	122.0	125.0	130.0	132.0	134.0	135.0	138.0	138.0	139.0	142.0	143.0	143.0	145.0	146.0	148.0	148.0	149.0	150.0	153.0	153.0	155.0	155.0	155.0	156.0	156.0	156.0	156.0	157.0	157.0	157.0	157.0	157.0	159.0	160.0	160.0	160.0	160.0	162.0
46	0.46464645862579346	88.0	90.0	97.0	96.0	101.0	103.0	106.0	110.0	115.0	118.0	121.0	124.0	129.0	131.0	133.0	134.0	137.0	137.0	138.0	141.0	142.0	142.0	144.0	145.0	146.0	146.0	147.0	148.0	151.0	151.0	153.0	153.0	153.0	154.0	154.0	154.0	154.0	155.0	155.0	155.0	155.0	155.0	156.0	157.0	157.0	157.0	157.0	159.0
47	0.4747474789619446	85.0	88.0	95.0	94.0	99.0	101.0	103.0	107.0	112.0	115.0	118.0	121.0	126.0	128.0	130.0	131.0	134.0	134.0	135.0	138.0	139.0	139.0	141.0	142.0	143.0	143.0	144.0	145.0	147.0	147.0	149.0	149.0	149.0	150.0	150.0	150.0	150.0	151.0	151.0	151.0	151.0	151.0	152.0	153.0	153.0	153.0	153.0	154.0
48	0.4848484992980957	83.0	86.0	91.0	90.0	95.0	97.0	99.0	102.0	107.0	110.0	113.0	116.0	121.0	123.0	126.0	127.0	130.0	130.0	131.0	134.0	135.0	135.0	137.0	138.0	139.0	139.0	140.0	141.0	143.0	143.0	145.0	145.0	145.0	146.0	146.0	146.0	146.0	147.0	147.0	147.0	147.0	147.0	147.0	148.0	148.0	148.0	148.0	149.0
49	0.4949495196342468	79.0	82.0	87.0	86.0	91.0	93.0	95.0	98.0	103.0	106.0	109.0	111.0	115.0	117.0	120.0	121.0	124.0	124.0	125.0	128.0	129.0	129.0	131.0	132.0	133.0	133.0	134.0	135.0	137.0	137.0	139.0	139.0	139.0	140.0	140.0	140.0	140.0	141.0	141.0	141.0	141.0	141.0	141.0	142.0	142.0	142.0	142.0	143.0
50	0.505050539970398	74.0	77.0	82.0	81.0	86.0	88.0	90.0	93.0	97.0	100.0	102.0	104.0	108.0	110.0	113.0	114.0	116.0	116.0	117.0	120.0	121.0	121.0	123.0	124.0	125.0	125.0	126.0	127.0	129.0	129.0	131.0	131.0	131.0	132.0	132.0	132.0	132.0	133.0	133.0	133.0	133.0	133.0	133.0	134.0	134.0	134.0	134.0	135.0
51	0.5151515007019043	74.0	77.0	81.0	80.0	84.0	86.0	88.0	91.0	95.0	98.0	100.0	102.0	106.0	108.0	111.0	112.0	114.0	114.0	115.0	118.0	119.0	119.0	121.0	122.0	123.0	123.0	124.0	125.0	127.0	127.0	129.0	129.0	129.0	130.0	130.0	130.0	130.0	131.0	131.0	131.0	131.0	131.0	131.0	132.0	132.0	132.0	132.0	132.0
52	0.5252525210380554	70.0	73.0	77.0	76.0	80.0	82.0	84.0	87.0	91.0	94.0	96.0	98.0	102.0	104.0	107.0	108.0	110.0	110.0	111.0	114.0	115.0	115.0	117.0	118.0	119.0	119.0	120.0	121.0	123.0	123.0	124.0	124.0	124.0	125.0	125.0	125.0	125.0	125.0	125.0	125.0	125.0	125.0	125.0	126.0	126.0	126.0	126.0	126.0
53	0.5353535413742065	70.0	73.0	77.0	76.0	80.0	82.0	84.0	87.0	91.0	94.0	96.0	98.0	102.0	104.0	106.0	107.0	109.0	109.0	110.0	113.0	114.0	114.0	116.0	117.0	118.0	118.0	119.0	120.0	122.0	122.0	123.0	123.0	123.0	124.0	124.0	124.0	124.0	124.0	124.0	124.0	124.0	124.0	124.0	125.0	125.0	125.0	125.0	125.0
54	0.5454545617103577	68.0	71.0	75.0	74.0	78.0	80.0	82.0	85.0	89.0	92.0	94.0	96.0	100.0	102.0	104.0	105.0	107.0	107.0	108.0	111.0	112.0	112.0	114.0	115.0	116.0	116.0	117.0	118.0	120.0	120.0	121.0	121.0	121.0	122.0	122.0	122.0	122.0	122.0	122.0	122.0	122.0	122.0	122.0	123.0	123.0	123.0	123.0	123.0
55	0.5555555820465088	67.0	70.0	74.0	73.0	76.0	78.0	80.0	83.0	87.0	90.0	92.0	94.0	98.0	100.0	102.0	103.0	105.0	105.0	106.0	109.0	110.0	110.0	112.0	113.0	114.0	114.0	115.0	116.0	118.0	118.0	119.0	119.0	119.0	120.0	120.0	120.0	120.0	120.0	120.0	120.0	120.0	120.0	120.0	121.0	121.0	121.0	121.0	121.0
56	0.5656565427780151	67.0	70.0	74.0	73.0	76.0	78.0	80.0	83.0	87.0	90.0	92.0	94.0	98.0	100.0	102.0	103.0	105.0	105.0	106.0	109.0	110.0	110.0	112.0	113.0	113.0	113.0	114.0	115.0	117.0	117.0	118.0	118.0	118.0	119.0	119.0	119.0	119.0	119.0	119.0	119.0	119.0	119.0	119.0	120.0	120.0	120.0	120.0	120.0
57	0.5757575631141663	66.0	69.0	73.0	71.0	74.0	76.0	78.0	81.0	85.0	88.0	90.0	92.0	96.0	98.0	100.0	101.0	103.0	103.0	104.0	107.0	108.0	108.0	110.0	111.0	111.0	111.0	112.0	113.0	115.0	115.0	116.0	116.0	116.0	117.0	117.0	117.0	117.0	117.0	117.0	117.0	117.0	117.0	117.0	118.0	118.0	118.0	118.0	118.0
58	0.5858585834503174	64.0	67.0	71.0	69.0	72.0	74.0	76.0	78.0	82.0	85.0	87.0	89.0	93.0	95.0	97.0	98.0	100.0	100.0	101.0	104.0	105.0	105.0	107.0	108.0	108.0	108.0	109.0	110.0	112.0	112.0	113.0	113.0	113.0	114.0	114.0	114.0	114.0	114.0	114.0	114.0	114.0	114.0	114.0	115.0	115.0	115.0	115.0	115.0
59	0.5959595441818237	63.0	66.0	70.0	68.0	71.0	73.0	75.0	77.0	81.0	84.0	86.0	88.0	91.0	93.0	95.0	96.0	98.0	98.0	99.0	102.0	103.0	103.0	105.0	106.0	106.0	106.0	107.0	108.0	110.0	110.0	111.0	111.0	111.0	112.0	112.0	112.0	112.0	112.0	112.0	112.0	112.0	112.0	112.0	113.0	113.0	113.0	113.0	113.0
60	0.6060605645179749	61.0	64.0	68.0	66.0	69.0	71.0	73.0	75.0	79.0	82.0	84.0	86.0	89.0	91.0	93.0	94.0	96.0	96.0	97.0	100.0	101.0	101.0	103.0	104.0	104.0	104.0	105.0	106.0	108.0	108.0	109.0	109.0	109.0	110.0	110.0	110.0	110.0	110.0	110.0	110.0	110.0	110.0	110.0	111.0	111.0	111.0	111.0	111.0
61	0.616161584854126	60.0	63.0	67.0	65.0	68.0	70.0	72.0	74.0	78.0	81.0	83.0	85.0	88.0	90.0	92.0	93.0	94.0	94.0	95.0	98.0	99.0	99.0	101.0	102.0	102.0	102.0	103.0	104.0	106.0	106.0	107.0	107.0	107.0	108.0	108.0	108.0	108.0	108.0	108.0	108.0	108.0	108.0	108.0	109.0	109.0	109.0	109.0	109.0
62	0.6262626051902771	59.0	62.0	66.0	64.0	67.0	69.0	71.0	73.0	77.0	80.0	82.0	84.0	87.0	89.0	91.0	92.0	93.0	93.0	94.0	96.0	97.0	97.0	99.0	100.0	100.0	100.0	101.0	102.0	104.0	104.0	105.0	105.0	105.0	106.0	106.0	106.0	106.0	106.0	106.0	106.0	106.0	106.0	106.0	107.0	107.0	107.0	107.0	107.0
63	0.6363636255264282	56.0	59.0	63.0	61.0	64.0	66.0	68.0	70.0	74.0	77.0	79.0	81.0	84.0	86.0	88.0	89.0	90.0	90.0	91.0	93.0	93.0	93.0	95.0	96.0	96.0	96.0	97.0	98.0	100.0	100.0	101.0	101.0	101.0	102.0	102.0	102.0	102.0	102.0	102.0	102.0	102.0	102.0	102.0	103.0	103.0	103.0	103.0	103.0
64	0.6464646458625793	56.0	59.0	63.0	61.0	64.0	66.0	68.0	70.0	74.0	77.0	79.0	81.0	84.0	86.0	88.0	88.0	89.0	89.0	90.0	92.0	92.0	92.0	94.0	95.0	95.0	95.0	96.0	97.0	99.0	99.0	100.0	100.0	100.0	101.0	101.0	101.0	101.0	101.0	101.0	101.0	101.0	101.0	101.0	102.0	102.0	102.0	102.0	102.0
65	0.6565656661987305	52.0	55.0	59.0	57.0	60.0	62.0	64.0	66.0	70.0	72.0	74.0	76.0	79.0	81.0	83.0	83.0	84.0	84.0	85.0	87.0	87.0	87.0	89.0	90.0	90.0	90.0	91.0	92.0	92.0	92.0	93.0	93.0	93.0	94.0	94.0	94.0	94.0	94.0	94.0	94.0	94.0	94.0	94.0	95.0	95.0	95.0	95.0	95.0
66	0.6666666865348816	50.0	53.0	57.0	55.0	58.0	60.0	62.0	64.0	68.0	70.0	72.0	74.0	77.0	79.0	81.0	81.0	82.0	82.0	83.0	85.0	85.0	85.0	87.0	88.0	88.0	88.0	89.0	90.0	90.0	90.0	91.0	91.0	91.0	92.0	92.0	92.0	92.0	92.0	92.0	92.0	92.0	92.0	92.0	93.0	93.0	93.0	93.0	93.0
67	0.6767677068710327	50.0	53.0	57.0	55.0	58.0	60.0	62.0	64.0	68.0	70.0	72.0	74.0	77.0	78.0	80.0	80.0	81.0	81.0	82.0	84.0	84.0	84.0	86.0	87.0	87.0	87.0	88.0	89.0	89.0	89.0	90.0	90.0	90.0	91.0	91.0	91.0	91.0	91.0	91.0	91.0	91.0	91.0	91.0	91.0	91.0	91.0	91.0	91.0
68	0.6868686676025391	48.0	51.0	55.0	53.0	56.0	58.0	60.0	62.0	66.0	68.0	70.0	72.0	75.0	76.0	78.0	78.0	79.0	79.0	80.0	82.0	82.0	82.0	84.0	85.0	85.0	85.0	86.0	87.0	87.0	87.0	88.0	88.0	88.0	89.0	89.0	89.0	89.0	89.0	89.0	89.0	89.0	89.0	89.0	89.0	89.0	89.0	89.0	89.0
69	0.6969696879386902	48.0	51.0	55.0	53.0	56.0	58.0	60.0	62.0	66.0	68.0	70.0	72.0	75.0	76.0	78.0	78.0	79.0	79.0	80.0	82.0	82.0	82.0	84.0	85.0	85.0	85.0	86.0	87.0	87.0	87.0	88.0	88.0	88.0	89.0	89.0	89.0	89.0	89.0	89.0	89.0	89.0	89.0	89.0	89.0	89.0	89.0	89.0	89.0
70	0.7070707082748413	46.0	49.0	54.0	52.0	54.0	56.0	58.0	60.0	64.0	66.0	68.0	70.0	73.0	74.0	76.0	76.0	76.0	76.0	77.0	79.0	79.0	79.0	81.0	82.0	82.0	82.0	83.0	83.0	83.0	83.0	84.0	84.0	84.0	85.0	85.0	85.0	85.0	85.0	85.0	85.0	85.0	85.0	85.0	85.0	85.0	85.0	85.0	85.0
71	0.7171717286109924	45.0	48.0	53.0	51.0	53.0	55.0	57.0	59.0	63.0	65.0	67.0	69.0	72.0	73.0	75.0	75.0	75.0	75.0	76.0	78.0	78.0	78.0	80.0	80.0	80.0	80.0	81.0	81.0	81.0	81.0	82.0	82.0	82.0	83.0	83.0	83.0	83.0	83.0	83.0	83.0	83.0	83.0	83.0	83.0	83.0	83.0	83.0	83.0
72	0.7272727489471436	43.0	46.0	51.0	49.0	51.0	53.0	55.0	57.0	61.0	63.0	65.0	67.0	70.0	71.0	73.0	73.0	73.0	73.0	74.0	76.0	76.0	76.0	78.0	78.0	78.0	78.0	79.0	79.0	79.0	79.0	80.0	80.0	80.0	81.0	81.0	81.0	81.0	81.0	81.0	81.0	81.0	81.0	81.0	81.0	81.0	81.0	81.0	81.0
73	0.7373737692832947	41.0	44.0	49.0	47.0	50.0	52.0	54.0	56.0	60.0	62.0	64.0	66.0	69.0	70.0	72.0	72.0	72.0	72.0	73.0	75.0	75.0	75.0	76.0	76.0	76.0	76.0	77.0	77.0	77.0	77.0	78.0	78.0	78.0	79.0	79.0	79.0	79.0	79.0	79.0	79.0	79.0	79.0	79.0	79.0	79.0	79.0	79.0	79.0
74	0.7474747896194458	40.0	43.0	47.0	45.0	49.0	51.0	53.0	55.0	59.0	61.0	63.0	65.0	68.0	68.0	70.0	70.0	70.0	70.0	71.0	73.0	73.0	73.0	74.0	74.0	74.0	74.0	75.0	75.0	75.0	75.0	76.0	76.0	76.0	77.0	77.0	77.0	77.0	77.0	77.0	77.0	77.0	77.0	77.0	77.0	77.0	77.0	77.0	77.0
75	0.7575757503509521	39.0	42.0	46.0	44.0	48.0	50.0	52.0	54.0	58.0	60.0	62.0	64.0	67.0	67.0	67.0	67.0	67.0	67.0	68.0	69.0	69.0	69.0	70.0	70.0	70.0	70.0	71.0	71.0	71.0	71.0	72.0	72.0	72.0	73.0	73.0	73.0	73.0	73.0	73.0	73.0	73.0	73.0	73.0	73.0	73.0	73.0	73.0	73.0
76	0.7676767706871033	38.0	41.0	45.0	43.0	46.0	48.0	49.0	51.0	55.0	56.0	58.0	60.0	62.0	62.0	62.0	62.0	62.0	62.0	63.0	64.0	64.0	64.0	64.0	64.0	64.0	64.0	65.0	65.0	65.0	65.0	66.0	66.0	66.0	67.0	67.0	67.0	67.0	67.0	67.0	67.0	67.0	67.0	67.0	67.0	67.0	67.0	67.0	67.0
77	0.7777777910232544	38.0	41.0	45.0	43.0	46.0	48.0	49.0	51.0	55.0	56.0	58.0	60.0	62.0	62.0	62.0	62.0	62.0	62.0	63.0	64.0	64.0	64.0	64.0	64.0	64.0	64.0	65.0	65.0	65.0	65.0	66.0	66.0	66.0	67.0	67.0	67.0	67.0	67.0	67.0	67.0	67.0	67.0	67.0	67.0	67.0	67.0	67.0	67.0
78	0.7878788113594055	38.0	41.0	44.0	42.0	45.0	47.0	48.0	50.0	54.0	55.0	57.0	59.0	61.0	61.0	61.0	61.0	61.0	61.0	62.0	63.0	63.0	63.0	63.0	63.0	63.0	63.0	64.0	64.0	64.0	64.0	64.0	64.0	64.0	65.0	65.0	65.0	65.0	65.0	65.0	65.0	65.0	65.0	65.0	65.0	65.0	65.0	65.0	65.0
79	0.7979798316955566	37.0	40.0	43.0	41.0	44.0	46.0	47.0	49.0	53.0	54.0	56.0	57.0	59.0	59.0	59.0	59.0	59.0	59.0	60.0	61.0	61.0	61.0	61.0	61.0	61.0	61.0	62.0	62.0	62.0	62.0	62.0	62.0	62.0	63.0	63.0	63.0	63.0	63.0	63.0	63.0	63.0	63.0	63.0	63.0	63.0	63.0	63.0	63.0
80	0.808080792427063	36.0	39.0	42.0	40.0	43.0	45.0	46.0	48.0	52.0	53.0	55.0	56.0	58.0	58.0	58.0	58.0	58.0	58.0	59.0	60.0	60.0	60.0	60.0	60.0	60.0	60.0	61.0	61.0	61.0	61.0	61.0	61.0	61.0	62.0	62.0	62.0	62.0	62.0	62.0	62.0	62.0	62.0	62.0	62.0	62.0	62.0	62.0	62.0
81	0.8181818127632141	35.0	38.0	41.0	39.0	42.0	44.0	45.0	47.0	51.0	52.0	54.0	55.0	57.0	57.0	57.0	57.0	57.0	57.0	58.0	59.0	59.0	59.0	59.0	59.0	59.0	59.0	60.0	60.0	60.0	60.0	60.0	60.0	60.0	61.0	61.0	61.0	61.0	61.0	61.0	61.0	61.0	61.0	61.0	61.0	61.0	61.0	61.0	61.0
82	0.8282828330993652	35.0	38.0	41.0	39.0	42.0	44.0	45.0	47.0	50.0	51.0	53.0	54.0	56.0	56.0	56.0	56.0	56.0	56.0	57.0	58.0	58.0	58.0	58.0	58.0	58.0	58.0	59.0	59.0	59.0	59.0	59.0	59.0	59.0	60.0	60.0	60.0	60.0	60.0	60.0	60.0	60.0	60.0	60.0	60.0	60.0	60.0	60.0	60.0
83	0.8383837938308716	34.0	37.0	40.0	38.0	41.0	43.0	44.0	46.0	49.0	50.0	52.0	53.0	55.0	55.0	55.0	55.0	55.0	55.0	56.0	57.0	57.0	57.0	57.0	57.0	57.0	57.0	57.0	57.0	57.0	57.0	57.0	57.0	57.0	58.0	58.0	58.0	58.0	58.0	58.0	58.0	58.0	58.0	58.0	58.0	58.0	58.0	58.0	58.0
84	0.8484848141670227	32.0	36.0	39.0	37.0	40.0	42.0	43.0	45.0	48.0	49.0	51.0	52.0	54.0	54.0	54.0	54.0	54.0	54.0	54.0	55.0	55.0	55.0	55.0	55.0	55.0	55.0	55.0	55.0	55.0	55.0	55.0	55.0	55.0	55.0	55.0	55.0	55.0	55.0	55.0	55.0	55.0	55.0	55.0	55.0	55.0	55.0	55.0	55.0
85	0.8585858345031738	32.0	35.0	38.0	37.0	40.0	42.0	43.0	45.0	48.0	49.0	50.0	51.0	53.0	53.0	53.0	53.0	53.0	53.0	53.0	53.0	53.0	53.0	53.0	53.0	53.0	53.0	53.0	53.0	53.0	53.0	53.0	53.0	53.0	53.0	53.0	53.0	53.0	53.0	53.0	53.0	53.0	53.0	53.0	53.0	53.0	53.0	53.0	53.0
86	0.868686854839325	29.0	32.0	35.0	34.0	37.0	39.0	40.0	42.0	45.0	46.0	47.0	48.0	50.0	50.0	50.0	50.0	50.0	50.0	50.0	50.0	50.0	50.0	50.0	50.0	50.0	50.0	50.0	50.0	50.0	50.0	50.0	50.0	50.0	50.0	50.0	50.0	50.0	50.0	50.0	50.0	50.0	50.0	50.0	50.0	50.0	50.0	50.0	50.0
87	0.8787878751754761	29.0	32.0	34.0	33.0	35.0	37.0	38.0	40.0	43.0	44.0	45.0	46.0	48.0	48.0	48.0	48.0	48.0	48.0	48.0	48.0	48.0	48.0	48.0	48.0	48.0	48.0	48.0	48.0	48.0	48.0	48.0	48.0	48.0	48.0	48.0	48.0	48.0	48.0	48.0	48.0	48.0	48.0	48.0	48.0	48.0	48.0	48.0	48.0
88	0.8888888955116272	28.0	31.0	33.0	33.0	35.0	37.0	38.0	40.0	43.0	43.0	44.0	45.0	46.0	46.0	46.0	46.0	46.0	46.0	46.0	46.0	46.0	46.0	46.0	46.0	46.0	46.0	46.0	46.0	46.0	46.0	46.0	46.0	46.0	46.0	46.0	46.0	46.0	46.0	46.0	46.0	46.0	46.0	46.0	46.0	46.0	46.0	46.0	46.0
89	0.8989899158477783	27.0	30.0	32.0	32.0	34.0	36.0	37.0	39.0	42.0	42.0	43.0	44.0	45.0	45.0	45.0	45.0	45.0	45.0	45.0	45.0	45.0	45.0	45.0	45.0	45.0	45.0	45.0	45.0	45.0	45.0	45.0	45.0	45.0	45.0	45.0	45.0	45.0	45.0	45.0	45.0	45.0	45.0	45.0	45.0	45.0	45.0	45.0	45.0
90	0.9090909361839294	27.0	29.0	31.0	31.0	33.0	35.0	36.0	38.0	40.0	40.0	41.0	42.0	43.0	43.0	43.0	43.0	43.0	43.0	43.0	43.0	43.0	43.0	43.0	43.0	43.0	43.0	43.0	43.0	43.0	43.0	43.0	43.0	43.0	43.0	43.0	43.0	43.0	43.0	43.0	43.0	43.0	43.0	43.0	43.0	43.0	43.0	43.0	43.0
91	0.9191919565200806	27.0	29.0	31.0	31.0	33.0	35.0	36.0	38.0	40.0	40.0	41.0	42.0	43.0	43.0	43.0	43.0	43.0	43.0	43.0	43.0	43.0	43.0	43.0	43.0	43.0	43.0	43.0	43.0	43.0	43.0	43.0	43.0	43.0	43.0	43.0	43.0	43.0	43.0	43.0	43.0	43.0	43.0	43.0	43.0	43.0	43.0	43.0	43.0
92	0.9292929172515869	25.0	27.0	29.0	29.0	31.0	33.0	34.0	35.0	36.0	36.0	37.0	38.0	39.0	39.0	39.0	39.0	39.0	39.0	39.0	39.0	39.0	39.0	39.0	39.0	39.0	39.0	39.0	39.0	39.0	39.0	39.0	39.0	39.0	39.0	39.0	39.0	39.0	39.0	39.0	39.0	39.0	39.0	39.0	39.0	39.0	39.0	39.0	39.0
93	0.939393937587738	25.0	27.0	29.0	29.0	31.0	33.0	34.0	35.0	36.0	36.0	37.0	37.0	38.0	38.0	38.0	38.0	38.0	38.0	38.0	38.0	38.0	38.0	38.0	38.0	38.0	38.0	38.0	38.0	38.0	38.0	38.0	38.0	38.0	38.0	38.0	38.0	38.0	38.0	38.0	38.0	38.0	38.0	38.0	38.0	38.0	38.0	38.0	38.0
94	0.9494949579238892	23.0	25.0	27.0	27.0	29.0	31.0	32.0	33.0	34.0	34.0	35.0	35.0	36.0	36.0	36.0	36.0	36.0	36.0	36.0	36.0	36.0	36.0	36.0	36.0	36.0	36.0	36.0	36.0	36.0	36.0	36.0	36.0	36.0	36.0	36.0	36.0	36.0	36.0	36.0	36.0	36.0	36.0	36.0	36.0	36.0	36.0	36.0	36.0
95	0.9595959782600403	20.0	21.0	23.0	22.0	24.0	26.0	27.0	28.0	29.0	29.0	30.0	30.0	30.0	30.0	30.0	30.0	30.0	30.0	30.0	30.0	30.0	30.0	30.0	30.0	30.0	30.0	30.0	30.0	30.0	30.0	30.0	30.0	30.0	30.0	30.0	30.0	30.0	30.0	30.0	30.0	30.0	30.0	30.0	30.0	30.0	30.0	30.0	30.0
96	0.9696969985961914	19.0	20.0	22.0	21.0	23.0	25.0	25.0	26.0	27.0	27.0	27.0	27.0	27.0	27.0	27.0	27.0	27.0	27.0	27.0	27.0	27.0	27.0	27.0	27.0	27.0	27.0	27.0	27.0	27.0	27.0	27.0	27.0	27.0	27.0	27.0	27.0	27.0	27.0	27.0	27.0	27.0	27.0	27.0	27.0	27.0	27.0	27.0	27.0
97	0.9797979593276978	16.0	17.0	19.0	18.0	19.0	20.0	20.0	21.0	22.0	22.0	22.0	22.0	22.0	22.0	22.0	22.0	22.0	22.0	22.0	22.0	22.0	22.0	22.0	22.0	22.0	22.0	22.0	22.0	22.0	22.0	22.0	22.0	22.0	22.0	22.0	22.0	22.0	22.0	22.0	22.0	22.0	22.0	22.0	22.0	22.0	22.0	22.0	22.0
98	0.9898989796638489	11.0	11.0	13.0	13.0	13.0	14.0	14.0	14.0	14.0	14.0	14.0	14.0	14.0	14.0	14.0	14.0	14.0	14.0	14.0	14.0	14.0	14.0	14.0	14.0	14.0	14.0	14.0	14.0	14.0	14.0	14.0	14.0	14.0	14.0	14.0	14.0	14.0	14.0	14.0	14.0	14.0	14.0	14.0	14.0	14.0	14.0	14.0	14.0
99	1.0	0.0	0.0	0.0	0.0	0.0	0.0	0.0	0.0	0.0	0.0	0.0	0.0	0.0	0.0	0.0	0.0	0.0	0.0	0.0	0.0	0.0	0.0	0.0	0.0	0.0	0.0	0.0	0.0	0.0	0.0	0.0	0.0	0.0	0.0	0.0	0.0	0.0	0.0	0.0	0.0	0.0	0.0	0.0	0.0	0.0	0.0	0.0	0.0
[truncated: 52 more columns]
