# Supplementary material for: The hair cell analysis toolbox is a precise and fully automated pipeline for whole cochlea hair cell quantification
Source: PLoS Biol. 2023 Mar 22;21(3):e3002041. doi: 10.1371/journal.pbio.3002041 (PMC10069775; doi:10.1371/journal.pbio.3002041)
Supplement: S1 Data — A compressed folder with spreadsheets containing, in separate files, the underlying numerical data and statistical analysis for Figs 1G, 3E, 3F, 3G, 4F, 4H, 5A, 5B, 5C, 6A, 6B, S1B, S1C, S1D, S1E, S1F. (ZIP) [file pbio.3002041.s004.zip › Figure S1BCDEF/Figure S1DEF/figureS1DEF_6_true_positive.csv]

	cell_thr	nms_thr_0.0	nms_thr_0.010101010091602802	nms_thr_0.020202020183205605	nms_thr_0.03030303120613098	nms_thr_0.04040404036641121	nms_thr_0.05050504952669144	nms_thr_0.06060606241226196	nms_thr_0.07070706784725189	nms_thr_0.08080808073282242	nms_thr_0.09090909361839294	nms_thr_0.10101009905338287	nms_thr_0.1111111119389534	nms_thr_0.12121212482452393	nms_thr_0.13131313025951385	nms_thr_0.14141413569450378	nms_thr_0.1515151560306549	nms_thr_0.16161616146564484	nms_thr_0.17171716690063477	nms_thr_0.1818181872367859	nms_thr_0.19191919267177582	nms_thr_0.20202019810676575	nms_thr_0.21212121844291687	nms_thr_0.2222222238779068	nms_thr_0.23232322931289673	nms_thr_0.24242424964904785	nms_thr_0.252525269985199	nms_thr_0.2626262605190277	nms_thr_0.27272728085517883	nms_thr_0.28282830119132996	nms_thr_0.2929292917251587	nms_thr_0.3030303120613098	nms_thr_0.31313133239746094	nms_thr_0.3232323229312897	nms_thr_0.3333333432674408	nms_thr_0.34343433380126953	nms_thr_0.35353535413742065	nms_thr_0.3636363744735718	nms_thr_0.3737373650074005	nms_thr_0.38383838534355164	nms_thr_0.39393937587738037	nms_thr_0.4040403962135315	nms_thr_0.4141414165496826	nms_thr_0.42424240708351135	nms_thr_0.4343434274196625	nms_thr_0.4444444477558136	nms_thr_0.45454543828964233	nms_thr_0.46464645862579346	nms_thr_0.4747474789619446
0	0.0	1896.0	2186.0	2346.0	2435.0	2476.0	2500.0	2510.0	2519.0	2528.0	2535.0	2539.0	2541.0	2543.0	2545.0	2547.0	2548.0	2552.0	2554.0	2554.0	2555.0	2557.0	2557.0	2557.0	2557.0	2557.0	2557.0	2557.0	2557.0	2558.0	2558.0	2559.0	2560.0	2560.0	2560.0	2560.0	2561.0	2561.0	2561.0	2561.0	2561.0	2561.0	2561.0	2561.0	2561.0	2562.0	2562.0	2562.0	2563.0
1	0.010101010091602802	1896.0	2186.0	2346.0	2435.0	2476.0	2500.0	2510.0	2519.0	2528.0	2535.0	2539.0	2541.0	2543.0	2545.0	2547.0	2548.0	2552.0	2554.0	2554.0	2555.0	2557.0	2557.0	2557.0	2557.0	2557.0	2557.0	2557.0	2557.0	2558.0	2558.0	2559.0	2560.0	2560.0	2560.0	2560.0	2561.0	2561.0	2561.0	2561.0	2561.0	2561.0	2561.0	2561.0	2561.0	2562.0	2562.0	2562.0	2563.0
2	0.020202020183205605	1896.0	2186.0	2346.0	2435.0	2476.0	2500.0	2510.0	2519.0	2528.0	2535.0	2539.0	2541.0	2543.0	2545.0	2547.0	2548.0	2552.0	2554.0	2554.0	2555.0	2557.0	2557.0	2557.0	2557.0	2557.0	2557.0	2557.0	2557.0	2558.0	2558.0	2559.0	2560.0	2560.0	2560.0	2560.0	2561.0	2561.0	2561.0	2561.0	2561.0	2561.0	2561.0	2561.0	2561.0	2562.0	2562.0	2562.0	2563.0
3	0.03030303120613098	1896.0	2186.0	2346.0	2435.0	2476.0	2500.0	2510.0	2519.0	2528.0	2535.0	2539.0	2541.0	2543.0	2545.0	2547.0	2548.0	2552.0	2554.0	2554.0	2555.0	2557.0	2557.0	2557.0	2557.0	2557.0	2557.0	2557.0	2557.0	2558.0	2558.0	2559.0	2560.0	2560.0	2560.0	2560.0	2561.0	2561.0	2561.0	2561.0	2561.0	2561.0	2561.0	2561.0	2561.0	2562.0	2562.0	2562.0	2563.0
4	0.04040404036641121	1896.0	2186.0	2346.0	2435.0	2476.0	2500.0	2510.0	2519.0	2528.0	2535.0	2539.0	2541.0	2543.0	2545.0	2547.0	2548.0	2552.0	2554.0	2554.0	2555.0	2557.0	2557.0	2557.0	2557.0	2557.0	2557.0	2557.0	2557.0	2558.0	2558.0	2559.0	2560.0	2560.0	2560.0	2560.0	2561.0	2561.0	2561.0	2561.0	2561.0	2561.0	2561.0	2561.0	2561.0	2562.0	2562.0	2562.0	2563.0
5	0.05050504952669144	1896.0	2186.0	2346.0	2435.0	2476.0	2500.0	2510.0	2519.0	2528.0	2535.0	2539.0	2541.0	2543.0	2545.0	2547.0	2548.0	2552.0	2554.0	2554.0	2555.0	2557.0	2557.0	2557.0	2557.0	2557.0	2557.0	2557.0	2557.0	2558.0	2558.0	2559.0	2560.0	2560.0	2560.0	2560.0	2561.0	2561.0	2561.0	2561.0	2561.0	2561.0	2561.0	2561.0	2561.0	2562.0	2562.0	2562.0	2563.0
6	0.06060606241226196	1890.0	2182.0	2341.0	2432.0	2476.0	2499.0	2509.0	2518.0	2527.0	2533.0	2538.0	2540.0	2543.0	2545.0	2547.0	2548.0	2552.0	2554.0	2554.0	2555.0	2557.0	2557.0	2557.0	2557.0	2557.0	2557.0	2557.0	2557.0	2558.0	2558.0	2559.0	2560.0	2560.0	2560.0	2560.0	2561.0	2561.0	2561.0	2561.0	2561.0	2561.0	2561.0	2561.0	2561.0	2562.0	2562.0	2562.0	2563.0
7	0.07070706784725189	1887.0	2179.0	2336.0	2428.0	2474.0	2496.0	2506.0	2515.0	2524.0	2530.0	2535.0	2537.0	2541.0	2543.0	2545.0	2546.0	2549.0	2551.0	2551.0	2552.0	2554.0	2554.0	2554.0	2554.0	2554.0	2555.0	2556.0	2556.0	2556.0	2556.0	2557.0	2558.0	2558.0	2558.0	2558.0	2559.0	2559.0	2559.0	2559.0	2559.0	2559.0	2559.0	2559.0	2559.0	2560.0	2560.0	2560.0	2561.0
8	0.08080808073282242	1884.0	2178.0	2336.0	2428.0	2474.0	2496.0	2506.0	2515.0	2524.0	2530.0	2535.0	2537.0	2541.0	2543.0	2545.0	2546.0	2548.0	2550.0	2550.0	2551.0	2553.0	2553.0	2553.0	2553.0	2553.0	2554.0	2555.0	2555.0	2555.0	2555.0	2556.0	2557.0	2557.0	2557.0	2557.0	2558.0	2558.0	2558.0	2558.0	2558.0	2558.0	2558.0	2558.0	2558.0	2559.0	2559.0	2559.0	2560.0
9	0.09090909361839294	1884.0	2178.0	2335.0	2427.0	2473.0	2495.0	2505.0	2514.0	2523.0	2529.0	2534.0	2536.0	2540.0	2542.0	2544.0	2545.0	2547.0	2549.0	2549.0	2550.0	2552.0	2552.0	2552.0	2552.0	2552.0	2553.0	2554.0	2554.0	2554.0	2554.0	2555.0	2556.0	2556.0	2556.0	2556.0	2557.0	2557.0	2557.0	2557.0	2557.0	2557.0	2557.0	2557.0	2557.0	2558.0	2558.0	2558.0	2559.0
10	0.10101009905338287	1883.0	2177.0	2334.0	2426.0	2472.0	2494.0	2505.0	2514.0	2523.0	2529.0	2534.0	2536.0	2540.0	2542.0	2544.0	2545.0	2547.0	2549.0	2549.0	2550.0	2552.0	2552.0	2552.0	2552.0	2552.0	2553.0	2553.0	2553.0	2553.0	2553.0	2554.0	2555.0	2555.0	2555.0	2555.0	2556.0	2556.0	2556.0	2556.0	2556.0	2556.0	2556.0	2556.0	2556.0	2557.0	2557.0	2557.0	2558.0
11	0.1111111119389534	1881.0	2176.0	2333.0	2425.0	2471.0	2493.0	2504.0	2513.0	2522.0	2528.0	2534.0	2536.0	2540.0	2542.0	2544.0	2545.0	2547.0	2549.0	2549.0	2550.0	2552.0	2552.0	2552.0	2552.0	2552.0	2553.0	2553.0	2553.0	2553.0	2553.0	2554.0	2555.0	2555.0	2555.0	2555.0	2556.0	2556.0	2556.0	2556.0	2556.0	2556.0	2556.0	2556.0	2556.0	2557.0	2557.0	2557.0	2558.0
12	0.12121212482452393	1881.0	2176.0	2333.0	2425.0	2471.0	2493.0	2504.0	2513.0	2522.0	2528.0	2534.0	2536.0	2540.0	2542.0	2544.0	2545.0	2547.0	2549.0	2549.0	2550.0	2552.0	2552.0	2552.0	2552.0	2552.0	2553.0	2553.0	2553.0	2553.0	2553.0	2554.0	2555.0	2555.0	2555.0	2555.0	2556.0	2556.0	2556.0	2556.0	2556.0	2556.0	2556.0	2556.0	2556.0	2557.0	2557.0	2557.0	2558.0
13	0.13131313025951385	1879.0	2175.0	2332.0	2424.0	2470.0	2492.0	2503.0	2512.0	2521.0	2527.0	2533.0	2535.0	2539.0	2541.0	2543.0	2544.0	2546.0	2548.0	2548.0	2549.0	2550.0	2550.0	2550.0	2550.0	2550.0	2551.0	2551.0	2551.0	2551.0	2552.0	2553.0	2554.0	2554.0	2554.0	2554.0	2555.0	2555.0	2555.0	2555.0	2555.0	2555.0	2555.0	2555.0	2555.0	2556.0	2556.0	2556.0	2557.0
14	0.14141413569450378	1879.0	2175.0	2331.0	2424.0	2470.0	2492.0	2503.0	2512.0	2521.0	2527.0	2533.0	2535.0	2539.0	2541.0	2543.0	2544.0	2546.0	2548.0	2548.0	2549.0	2550.0	2550.0	2550.0	2550.0	2550.0	2551.0	2551.0	2551.0	2551.0	2552.0	2553.0	2554.0	2554.0	2554.0	2554.0	2555.0	2555.0	2555.0	2555.0	2555.0	2555.0	2555.0	2555.0	2555.0	2556.0	2556.0	2556.0	2557.0
15	0.1515151560306549	1879.0	2174.0	2330.0	2423.0	2470.0	2492.0	2503.0	2512.0	2521.0	2527.0	2533.0	2535.0	2539.0	2541.0	2543.0	2544.0	2546.0	2548.0	2548.0	2549.0	2550.0	2550.0	2550.0	2550.0	2550.0	2551.0	2551.0	2551.0	2551.0	2552.0	2553.0	2554.0	2554.0	2554.0	2554.0	2555.0	2555.0	2555.0	2555.0	2555.0	2555.0	2555.0	2555.0	2555.0	2556.0	2556.0	2556.0	2557.0
16	0.16161616146564484	1878.0	2171.0	2327.0	2422.0	2470.0	2492.0	2503.0	2512.0	2521.0	2527.0	2532.0	2534.0	2538.0	2540.0	2542.0	2543.0	2545.0	2547.0	2547.0	2548.0	2549.0	2549.0	2549.0	2549.0	2549.0	2550.0	2550.0	2550.0	2550.0	2551.0	2552.0	2553.0	2553.0	2553.0	2553.0	2554.0	2554.0	2554.0	2554.0	2554.0	2554.0	2554.0	2554.0	2554.0	2555.0	2555.0	2555.0	2556.0
17	0.17171716690063477	1876.0	2170.0	2326.0	2421.0	2469.0	2491.0	2502.0	2510.0	2519.0	2525.0	2530.0	2532.0	2536.0	2538.0	2540.0	2541.0	2543.0	2545.0	2545.0	2546.0	2547.0	2547.0	2547.0	2547.0	2547.0	2548.0	2548.0	2548.0	2547.0	2548.0	2549.0	2550.0	2550.0	2550.0	2550.0	2552.0	2552.0	2552.0	2552.0	2552.0	2552.0	2552.0	2552.0	2552.0	2553.0	2553.0	2553.0	2554.0
18	0.1818181872367859	1875.0	2169.0	2326.0	2421.0	2469.0	2491.0	2502.0	2510.0	2519.0	2525.0	2530.0	2532.0	2536.0	2538.0	2540.0	2541.0	2543.0	2545.0	2545.0	2546.0	2547.0	2547.0	2547.0	2547.0	2547.0	2548.0	2548.0	2548.0	2547.0	2548.0	2549.0	2550.0	2550.0	2550.0	2550.0	2552.0	2552.0	2552.0	2552.0	2552.0	2552.0	2552.0	2552.0	2552.0	2553.0	2553.0	2553.0	2554.0
19	0.19191919267177582	1874.0	2169.0	2326.0	2421.0	2469.0	2491.0	2502.0	2510.0	2519.0	2525.0	2530.0	2532.0	2536.0	2538.0	2540.0	2541.0	2543.0	2545.0	2545.0	2546.0	2547.0	2547.0	2547.0	2547.0	2547.0	2548.0	2548.0	2548.0	2547.0	2548.0	2549.0	2550.0	2550.0	2550.0	2550.0	2552.0	2552.0	2552.0	2552.0	2552.0	2552.0	2552.0	2552.0	2552.0	2553.0	2553.0	2553.0	2554.0
20	0.20202019810676575	1874.0	2169.0	2326.0	2421.0	2469.0	2491.0	2502.0	2510.0	2519.0	2525.0	2530.0	2532.0	2536.0	2538.0	2540.0	2541.0	2543.0	2545.0	2545.0	2546.0	2547.0	2547.0	2547.0	2547.0	2547.0	2548.0	2548.0	2548.0	2547.0	2548.0	2549.0	2550.0	2550.0	2550.0	2550.0	2552.0	2552.0	2552.0	2552.0	2552.0	2552.0	2552.0	2552.0	2552.0	2553.0	2553.0	2553.0	2554.0
21	0.21212121844291687	1873.0	2169.0	2326.0	2421.0	2469.0	2490.0	2501.0	2509.0	2518.0	2524.0	2529.0	2531.0	2535.0	2537.0	2539.0	2540.0	2542.0	2544.0	2544.0	2545.0	2546.0	2546.0	2546.0	2546.0	2546.0	2547.0	2547.0	2547.0	2546.0	2547.0	2548.0	2549.0	2549.0	2549.0	2549.0	2551.0	2551.0	2551.0	2551.0	2551.0	2551.0	2551.0	2551.0	2551.0	2552.0	2552.0	2552.0	2553.0
22	0.2222222238779068	1872.0	2169.0	2326.0	2421.0	2469.0	2490.0	2501.0	2509.0	2518.0	2524.0	2529.0	2531.0	2535.0	2537.0	2539.0	2540.0	2542.0	2544.0	2544.0	2545.0	2546.0	2546.0	2546.0	2546.0	2546.0	2547.0	2547.0	2547.0	2546.0	2547.0	2548.0	2549.0	2549.0	2549.0	2549.0	2551.0	2551.0	2551.0	2551.0	2551.0	2551.0	2551.0	2551.0	2551.0	2552.0	2552.0	2552.0	2553.0
23	0.23232322931289673	1870.0	2168.0	2326.0	2420.0	2468.0	2489.0	2501.0	2509.0	2518.0	2524.0	2529.0	2531.0	2535.0	2537.0	2539.0	2540.0	2542.0	2544.0	2544.0	2545.0	2546.0	2546.0	2546.0	2546.0	2546.0	2547.0	2547.0	2547.0	2546.0	2547.0	2548.0	2549.0	2549.0	2549.0	2549.0	2551.0	2551.0	2551.0	2551.0	2551.0	2551.0	2551.0	2551.0	2551.0	2552.0	2552.0	2552.0	2553.0
24	0.24242424964904785	1870.0	2168.0	2326.0	2420.0	2468.0	2489.0	2501.0	2509.0	2518.0	2524.0	2529.0	2531.0	2535.0	2537.0	2539.0	2540.0	2542.0	2544.0	2544.0	2545.0	2546.0	2546.0	2546.0	2546.0	2546.0	2547.0	2547.0	2547.0	2546.0	2547.0	2548.0	2549.0	2549.0	2549.0	2549.0	2551.0	2551.0	2551.0	2551.0	2551.0	2551.0	2551.0	2551.0	2551.0	2552.0	2552.0	2552.0	2553.0
25	0.252525269985199	1870.0	2168.0	2326.0	2420.0	2468.0	2489.0	2501.0	2509.0	2518.0	2524.0	2529.0	2531.0	2535.0	2537.0	2539.0	2540.0	2542.0	2544.0	2544.0	2545.0	2546.0	2546.0	2546.0	2546.0	2546.0	2547.0	2547.0	2547.0	2546.0	2547.0	2548.0	2549.0	2549.0	2549.0	2549.0	2551.0	2551.0	2551.0	2551.0	2551.0	2551.0	2551.0	2551.0	2551.0	2552.0	2552.0	2552.0	2553.0
26	0.2626262605190277	1867.0	2166.0	2325.0	2419.0	2468.0	2489.0	2501.0	2509.0	2518.0	2524.0	2529.0	2531.0	2535.0	2537.0	2539.0	2540.0	2542.0	2544.0	2544.0	2545.0	2546.0	2546.0	2546.0	2546.0	2546.0	2547.0	2547.0	2547.0	2546.0	2547.0	2548.0	2549.0	2549.0	2549.0	2549.0	2551.0	2551.0	2551.0	2551.0	2551.0	2551.0	2551.0	2551.0	2551.0	2552.0	2552.0	2552.0	2553.0
27	0.27272728085517883	1867.0	2166.0	2324.0	2419.0	2468.0	2489.0	2501.0	2509.0	2518.0	2524.0	2529.0	2531.0	2535.0	2537.0	2539.0	2540.0	2542.0	2544.0	2544.0	2545.0	2546.0	2546.0	2546.0	2546.0	2546.0	2547.0	2547.0	2547.0	2546.0	2547.0	2548.0	2549.0	2549.0	2549.0	2549.0	2551.0	2551.0	2551.0	2551.0	2551.0	2551.0	2551.0	2551.0	2551.0	2552.0	2552.0	2552.0	2553.0
28	0.28282830119132996	1867.0	2165.0	2323.0	2418.0	2468.0	2489.0	2501.0	2509.0	2518.0	2524.0	2529.0	2531.0	2535.0	2537.0	2539.0	2540.0	2542.0	2544.0	2544.0	2545.0	2546.0	2546.0	2546.0	2546.0	2546.0	2547.0	2547.0	2547.0	2546.0	2547.0	2548.0	2549.0	2549.0	2549.0	2549.0	2551.0	2551.0	2551.0	2551.0	2551.0	2551.0	2551.0	2551.0	2551.0	2552.0	2552.0	2552.0	2553.0
29	0.2929292917251587	1867.0	2165.0	2323.0	2418.0	2468.0	2489.0	2501.0	2509.0	2518.0	2524.0	2529.0	2531.0	2535.0	2537.0	2539.0	2540.0	2542.0	2544.0	2544.0	2545.0	2546.0	2546.0	2546.0	2546.0	2546.0	2547.0	2547.0	2547.0	2546.0	2547.0	2548.0	2549.0	2549.0	2549.0	2549.0	2551.0	2551.0	2551.0	2551.0	2551.0	2551.0	2551.0	2551.0	2551.0	2552.0	2552.0	2552.0	2552.0
30	0.3030303120613098	1867.0	2165.0	2323.0	2418.0	2468.0	2489.0	2501.0	2509.0	2518.0	2524.0	2529.0	2531.0	2535.0	2537.0	2539.0	2540.0	2542.0	2544.0	2544.0	2545.0	2546.0	2546.0	2546.0	2546.0	2546.0	2547.0	2547.0	2547.0	2546.0	2547.0	2548.0	2549.0	2549.0	2549.0	2549.0	2551.0	2551.0	2551.0	2551.0	2551.0	2551.0	2551.0	2551.0	2551.0	2552.0	2552.0	2552.0	2552.0
31	0.31313133239746094	1867.0	2165.0	2323.0	2418.0	2468.0	2489.0	2501.0	2509.0	2518.0	2524.0	2528.0	2530.0	2534.0	2536.0	2538.0	2539.0	2541.0	2543.0	2543.0	2544.0	2545.0	2545.0	2545.0	2545.0	2545.0	2546.0	2546.0	2546.0	2546.0	2547.0	2548.0	2549.0	2549.0	2549.0	2549.0	2550.0	2550.0	2550.0	2550.0	2550.0	2550.0	2550.0	2550.0	2550.0	2551.0	2551.0	2551.0	2551.0
32	0.3232323229312897	1867.0	2165.0	2323.0	2418.0	2468.0	2489.0	2501.0	2509.0	2518.0	2524.0	2528.0	2530.0	2534.0	2536.0	2538.0	2539.0	2541.0	2543.0	2543.0	2544.0	2545.0	2545.0	2545.0	2545.0	2545.0	2546.0	2546.0	2546.0	2546.0	2547.0	2548.0	2549.0	2549.0	2549.0	2549.0	2550.0	2550.0	2550.0	2550.0	2550.0	2550.0	2550.0	2550.0	2550.0	2551.0	2551.0	2551.0	2551.0
33	0.3333333432674408	1867.0	2165.0	2323.0	2418.0	2468.0	2489.0	2501.0	2509.0	2518.0	2524.0	2528.0	2530.0	2534.0	2536.0	2538.0	2539.0	2541.0	2543.0	2543.0	2544.0	2545.0	2545.0	2545.0	2545.0	2545.0	2546.0	2546.0	2546.0	2546.0	2547.0	2548.0	2549.0	2549.0	2549.0	2549.0	2550.0	2550.0	2550.0	2550.0	2550.0	2550.0	2550.0	2550.0	2550.0	2551.0	2551.0	2551.0	2551.0
34	0.34343433380126953	1867.0	2163.0	2323.0	2418.0	2468.0	2489.0	2501.0	2509.0	2518.0	2524.0	2527.0	2529.0	2533.0	2535.0	2537.0	2538.0	2540.0	2542.0	2542.0	2543.0	2544.0	2544.0	2544.0	2544.0	2544.0	2545.0	2545.0	2545.0	2545.0	2546.0	2547.0	2548.0	2548.0	2548.0	2548.0	2549.0	2549.0	2549.0	2549.0	2549.0	2549.0	2549.0	2549.0	2549.0	2550.0	2550.0	2550.0	2550.0
35	0.35353535413742065	1867.0	2163.0	2323.0	2418.0	2468.0	2489.0	2501.0	2509.0	2518.0	2524.0	2527.0	2529.0	2533.0	2535.0	2537.0	2538.0	2540.0	2542.0	2542.0	2543.0	2544.0	2544.0	2544.0	2544.0	2544.0	2545.0	2545.0	2545.0	2545.0	2546.0	2547.0	2548.0	2548.0	2548.0	2548.0	2549.0	2549.0	2549.0	2549.0	2549.0	2549.0	2549.0	2549.0	2549.0	2550.0	2550.0	2550.0	2550.0
36	0.3636363744735718	1867.0	2163.0	2323.0	2418.0	2468.0	2489.0	2501.0	2509.0	2518.0	2524.0	2527.0	2529.0	2533.0	2535.0	2537.0	2538.0	2540.0	2542.0	2542.0	2543.0	2544.0	2544.0	2544.0	2544.0	2544.0	2545.0	2545.0	2545.0	2545.0	2546.0	2547.0	2548.0	2548.0	2548.0	2548.0	2549.0	2549.0	2549.0	2549.0	2549.0	2549.0	2549.0	2549.0	2549.0	2550.0	2550.0	2550.0	2550.0
37	0.3737373650074005	1867.0	2163.0	2323.0	2418.0	2468.0	2489.0	2500.0	2508.0	2517.0	2523.0	2526.0	2528.0	2532.0	2534.0	2536.0	2537.0	2539.0	2541.0	2541.0	2542.0	2543.0	2543.0	2543.0	2543.0	2543.0	2544.0	2544.0	2544.0	2544.0	2545.0	2546.0	2547.0	2547.0	2547.0	2547.0	2548.0	2548.0	2548.0	2548.0	2548.0	2548.0	2548.0	2548.0	2548.0	2549.0	2549.0	2549.0	2549.0
38	0.38383838534355164	1867.0	2163.0	2323.0	2418.0	2467.0	2489.0	2500.0	2508.0	2517.0	2523.0	2526.0	2528.0	2532.0	2534.0	2536.0	2537.0	2539.0	2541.0	2541.0	2542.0	2543.0	2543.0	2543.0	2543.0	2543.0	2544.0	2544.0	2544.0	2544.0	2545.0	2546.0	2547.0	2547.0	2547.0	2547.0	2548.0	2548.0	2548.0	2548.0	2548.0	2548.0	2548.0	2548.0	2548.0	2549.0	2549.0	2549.0	2549.0
39	0.39393937587738037	1867.0	2162.0	2321.0	2416.0	2467.0	2489.0	2500.0	2508.0	2517.0	2523.0	2526.0	2528.0	2532.0	2534.0	2536.0	2537.0	2539.0	2541.0	2541.0	2542.0	2543.0	2543.0	2543.0	2543.0	2543.0	2544.0	2544.0	2544.0	2544.0	2545.0	2546.0	2547.0	2547.0	2547.0	2547.0	2548.0	2548.0	2548.0	2548.0	2548.0	2548.0	2548.0	2548.0	2548.0	2549.0	2549.0	2549.0	2549.0
40	0.4040403962135315	1866.0	2161.0	2320.0	2415.0	2466.0	2488.0	2499.0	2507.0	2516.0	2522.0	2525.0	2527.0	2531.0	2533.0	2535.0	2536.0	2538.0	2540.0	2540.0	2541.0	2542.0	2542.0	2542.0	2542.0	2542.0	2543.0	2543.0	2543.0	2543.0	2544.0	2545.0	2546.0	2546.0	2546.0	2546.0	2547.0	2547.0	2547.0	2547.0	2547.0	2547.0	2547.0	2547.0	2547.0	2548.0	2548.0	2548.0	2548.0
41	0.4141414165496826	1866.0	2161.0	2320.0	2415.0	2466.0	2488.0	2499.0	2507.0	2516.0	2522.0	2525.0	2526.0	2530.0	2532.0	2534.0	2535.0	2537.0	2539.0	2539.0	2540.0	2541.0	2541.0	2541.0	2541.0	2541.0	2542.0	2542.0	2542.0	2542.0	2543.0	2544.0	2545.0	2545.0	2545.0	2545.0	2546.0	2546.0	2546.0	2546.0	2546.0	2546.0	2546.0	2546.0	2546.0	2547.0	2547.0	2547.0	2547.0
42	0.42424240708351135	1866.0	2161.0	2320.0	2415.0	2466.0	2488.0	2499.0	2507.0	2516.0	2522.0	2525.0	2526.0	2530.0	2532.0	2534.0	2535.0	2537.0	2539.0	2539.0	2540.0	2541.0	2541.0	2541.0	2541.0	2541.0	2542.0	2542.0	2542.0	2542.0	2543.0	2544.0	2545.0	2545.0	2545.0	2545.0	2546.0	2546.0	2546.0	2546.0	2546.0	2546.0	2546.0	2546.0	2546.0	2547.0	2547.0	2547.0	2547.0
43	0.4343434274196625	1866.0	2161.0	2320.0	2415.0	2466.0	2488.0	2499.0	2507.0	2516.0	2522.0	2525.0	2526.0	2530.0	2532.0	2534.0	2535.0	2537.0	2539.0	2539.0	2540.0	2541.0	2541.0	2541.0	2541.0	2541.0	2542.0	2542.0	2542.0	2542.0	2543.0	2544.0	2545.0	2545.0	2545.0	2545.0	2546.0	2546.0	2546.0	2546.0	2546.0	2546.0	2546.0	2546.0	2546.0	2547.0	2547.0	2547.0	2547.0
44	0.4444444477558136	1866.0	2161.0	2319.0	2414.0	2464.0	2487.0	2498.0	2506.0	2515.0	2521.0	2524.0	2525.0	2529.0	2531.0	2533.0	2534.0	2536.0	2538.0	2538.0	2539.0	2540.0	2540.0	2540.0	2540.0	2540.0	2541.0	2541.0	2541.0	2541.0	2542.0	2543.0	2544.0	2544.0	2544.0	2544.0	2545.0	2545.0	2545.0	2545.0	2545.0	2545.0	2545.0	2545.0	2545.0	2546.0	2546.0	2546.0	2546.0
45	0.45454543828964233	1866.0	2161.0	2319.0	2414.0	2464.0	2487.0	2498.0	2506.0	2515.0	2521.0	2524.0	2525.0	2529.0	2531.0	2533.0	2534.0	2536.0	2538.0	2538.0	2539.0	2540.0	2540.0	2540.0	2540.0	2540.0	2541.0	2541.0	2541.0	2541.0	2542.0	2543.0	2544.0	2544.0	2544.0	2544.0	2545.0	2545.0	2545.0	2545.0	2545.0	2545.0	2545.0	2545.0	2545.0	2546.0	2546.0	2546.0	2546.0
46	0.46464645862579346	1866.0	2161.0	2319.0	2414.0	2464.0	2487.0	2498.0	2506.0	2515.0	2521.0	2524.0	2525.0	2529.0	2531.0	2533.0	2534.0	2536.0	2538.0	2538.0	2539.0	2540.0	2540.0	2540.0	2540.0	2540.0	2541.0	2541.0	2541.0	2541.0	2542.0	2543.0	2544.0	2544.0	2544.0	2544.0	2545.0	2545.0	2545.0	2545.0	2545.0	2545.0	2545.0	2545.0	2545.0	2546.0	2546.0	2546.0	2546.0
47	0.4747474789619446	1866.0	2161.0	2319.0	2414.0	2464.0	2487.0	2498.0	2506.0	2515.0	2521.0	2524.0	2525.0	2529.0	2531.0	2533.0	2534.0	2536.0	2538.0	2538.0	2539.0	2540.0	2540.0	2540.0	2540.0	2540.0	2541.0	2541.0	2541.0	2541.0	2542.0	2543.0	2544.0	2544.0	2544.0	2544.0	2545.0	2545.0	2545.0	2545.0	2545.0	2545.0	2545.0	2545.0	2545.0	2546.0	2546.0	2546.0	2546.0
48	0.4848484992980957	1865.0	2161.0	2319.0	2414.0	2464.0	2487.0	2498.0	2506.0	2515.0	2521.0	2524.0	2525.0	2529.0	2531.0	2533.0	2534.0	2536.0	2538.0	2538.0	2539.0	2540.0	2540.0	2540.0	2540.0	2540.0	2541.0	2541.0	2541.0	2541.0	2542.0	2543.0	2544.0	2544.0	2544.0	2544.0	2545.0	2545.0	2545.0	2545.0	2545.0	2545.0	2545.0	2545.0	2545.0	2546.0	2546.0	2546.0	2546.0
49	0.4949495196342468	1863.0	2159.0	2319.0	2414.0	2462.0	2485.0	2496.0	2504.0	2513.0	2519.0	2522.0	2523.0	2527.0	2529.0	2531.0	2532.0	2534.0	2536.0	2536.0	2537.0	2538.0	2538.0	2538.0	2538.0	2538.0	2539.0	2539.0	2539.0	2539.0	2540.0	2541.0	2542.0	2542.0	2542.0	2542.0	2543.0	2543.0	2543.0	2543.0	2543.0	2543.0	2543.0	2543.0	2543.0	2544.0	2544.0	2544.0	2544.0
50	0.505050539970398	1863.0	2159.0	2319.0	2414.0	2462.0	2485.0	2496.0	2504.0	2513.0	2519.0	2522.0	2523.0	2527.0	2529.0	2531.0	2532.0	2534.0	2536.0	2536.0	2537.0	2538.0	2538.0	2538.0	2538.0	2538.0	2539.0	2539.0	2539.0	2539.0	2540.0	2541.0	2542.0	2542.0	2542.0	2542.0	2543.0	2543.0	2543.0	2543.0	2543.0	2543.0	2543.0	2543.0	2543.0	2544.0	2544.0	2544.0	2544.0
51	0.5151515007019043	1863.0	2159.0	2319.0	2414.0	2462.0	2485.0	2496.0	2504.0	2513.0	2519.0	2522.0	2523.0	2527.0	2529.0	2531.0	2532.0	2534.0	2536.0	2536.0	2537.0	2538.0	2538.0	2538.0	2538.0	2538.0	2539.0	2539.0	2539.0	2539.0	2540.0	2541.0	2542.0	2542.0	2542.0	2542.0	2543.0	2543.0	2543.0	2543.0	2543.0	2543.0	2543.0	2543.0	2543.0	2544.0	2544.0	2544.0	2544.0
52	0.5252525210380554	1862.0	2159.0	2319.0	2414.0	2462.0	2485.0	2496.0	2503.0	2513.0	2519.0	2522.0	2523.0	2527.0	2529.0	2531.0	2532.0	2534.0	2536.0	2536.0	2537.0	2538.0	2538.0	2538.0	2538.0	2538.0	2539.0	2539.0	2539.0	2539.0	2540.0	2541.0	2542.0	2542.0	2542.0	2542.0	2543.0	2543.0	2543.0	2543.0	2543.0	2543.0	2543.0	2543.0	2543.0	2544.0	2544.0	2544.0	2544.0
53	0.5353535413742065	1862.0	2159.0	2319.0	2414.0	2462.0	2485.0	2496.0	2503.0	2513.0	2519.0	2522.0	2523.0	2527.0	2529.0	2531.0	2532.0	2534.0	2536.0	2536.0	2537.0	2538.0	2538.0	2538.0	2538.0	2538.0	2539.0	2539.0	2539.0	2539.0	2540.0	2541.0	2542.0	2542.0	2542.0	2542.0	2543.0	2543.0	2543.0	2543.0	2543.0	2543.0	2543.0	2543.0	2543.0	2544.0	2544.0	2544.0	2544.0
54	0.5454545617103577	1860.0	2158.0	2318.0	2413.0	2461.0	2484.0	2495.0	2502.0	2512.0	2518.0	2521.0	2522.0	2526.0	2528.0	2530.0	2531.0	2533.0	2535.0	2535.0	2536.0	2537.0	2537.0	2537.0	2537.0	2537.0	2538.0	2538.0	2538.0	2538.0	2539.0	2540.0	2541.0	2541.0	2541.0	2541.0	2542.0	2542.0	2542.0	2542.0	2542.0	2542.0	2542.0	2542.0	2542.0	2543.0	2543.0	2543.0	2543.0
55	0.5555555820465088	1860.0	2158.0	2318.0	2413.0	2461.0	2484.0	2495.0	2502.0	2512.0	2518.0	2521.0	2522.0	2526.0	2528.0	2530.0	2531.0	2533.0	2535.0	2535.0	2536.0	2537.0	2537.0	2537.0	2537.0	2537.0	2538.0	2538.0	2538.0	2538.0	2538.0	2539.0	2540.0	2540.0	2540.0	2540.0	2541.0	2541.0	2541.0	2541.0	2541.0	2541.0	2541.0	2541.0	2541.0	2542.0	2542.0	2542.0	2542.0
56	0.5656565427780151	1856.0	2155.0	2315.0	2410.0	2458.0	2481.0	2492.0	2499.0	2509.0	2515.0	2518.0	2519.0	2523.0	2525.0	2527.0	2528.0	2530.0	2532.0	2532.0	2533.0	2534.0	2534.0	2534.0	2534.0	2534.0	2535.0	2535.0	2535.0	2535.0	2535.0	2536.0	2537.0	2537.0	2537.0	2537.0	2538.0	2538.0	2538.0	2538.0	2538.0	2538.0	2538.0	2538.0	2538.0	2539.0	2539.0	2539.0	2539.0
57	0.5757575631141663	1856.0	2154.0	2314.0	2410.0	2458.0	2481.0	2492.0	2499.0	2509.0	2515.0	2518.0	2519.0	2523.0	2525.0	2527.0	2528.0	2530.0	2532.0	2532.0	2533.0	2534.0	2534.0	2534.0	2534.0	2534.0	2535.0	2535.0	2535.0	2535.0	2535.0	2536.0	2536.0	2536.0	2536.0	2536.0	2537.0	2537.0	2537.0	2537.0	2537.0	2537.0	2537.0	2537.0	2537.0	2538.0	2538.0	2538.0	2538.0
58	0.5858585834503174	1856.0	2154.0	2312.0	2409.0	2457.0	2480.0	2491.0	2498.0	2507.0	2513.0	2516.0	2517.0	2521.0	2523.0	2525.0	2526.0	2528.0	2529.0	2529.0	2530.0	2531.0	2531.0	2531.0	2531.0	2531.0	2532.0	2532.0	2532.0	2532.0	2532.0	2532.0	2532.0	2532.0	2532.0	2532.0	2533.0	2533.0	2533.0	2533.0	2533.0	2533.0	2533.0	2533.0	2533.0	2534.0	2534.0	2534.0	2534.0
59	0.5959595441818237	1856.0	2154.0	2312.0	2409.0	2457.0	2480.0	2491.0	2498.0	2507.0	2513.0	2516.0	2517.0	2521.0	2523.0	2525.0	2526.0	2528.0	2529.0	2529.0	2530.0	2531.0	2531.0	2531.0	2531.0	2531.0	2532.0	2532.0	2532.0	2532.0	2532.0	2532.0	2532.0	2532.0	2532.0	2532.0	2533.0	2533.0	2533.0	2533.0	2533.0	2533.0	2533.0	2533.0	2533.0	2534.0	2534.0	2534.0	2534.0
60	0.6060605645179749	1856.0	2154.0	2312.0	2408.0	2455.0	2479.0	2490.0	2497.0	2506.0	2512.0	2515.0	2516.0	2520.0	2522.0	2524.0	2525.0	2527.0	2528.0	2528.0	2529.0	2530.0	2530.0	2530.0	2530.0	2530.0	2531.0	2531.0	2531.0	2531.0	2531.0	2531.0	2531.0	2531.0	2531.0	2531.0	2532.0	2532.0	2532.0	2532.0	2532.0	2532.0	2532.0	2532.0	2532.0	2533.0	2533.0	2533.0	2533.0
61	0.616161584854126	1855.0	2153.0	2311.0	2407.0	2454.0	2478.0	2489.0	2496.0	2505.0	2511.0	2514.0	2515.0	2519.0	2521.0	2523.0	2524.0	2526.0	2527.0	2527.0	2528.0	2529.0	2529.0	2529.0	2529.0	2529.0	2530.0	2530.0	2530.0	2530.0	2530.0	2530.0	2530.0	2530.0	2530.0	2530.0	2531.0	2531.0	2531.0	2531.0	2531.0	2531.0	2531.0	2531.0	2531.0	2532.0	2532.0	2532.0	2532.0
62	0.6262626051902771	1854.0	2152.0	2310.0	2406.0	2453.0	2477.0	2488.0	2495.0	2504.0	2510.0	2513.0	2514.0	2518.0	2520.0	2521.0	2522.0	2524.0	2525.0	2525.0	2526.0	2527.0	2527.0	2527.0	2527.0	2527.0	2528.0	2528.0	2528.0	2528.0	2528.0	2528.0	2528.0	2528.0	2528.0	2528.0	2529.0	2529.0	2529.0	2529.0	2529.0	2529.0	2529.0	2529.0	2529.0	2530.0	2530.0	2530.0	2530.0
63	0.6363636255264282	1854.0	2152.0	2310.0	2406.0	2453.0	2476.0	2487.0	2494.0	2503.0	2509.0	2512.0	2513.0	2517.0	2519.0	2520.0	2521.0	2523.0	2524.0	2524.0	2525.0	2526.0	2526.0	2526.0	2526.0	2526.0	2527.0	2527.0	2527.0	2527.0	2527.0	2527.0	2527.0	2527.0	2527.0	2527.0	2528.0	2528.0	2528.0	2528.0	2528.0	2528.0	2528.0	2528.0	2528.0	2529.0	2529.0	2529.0	2529.0
64	0.6464646458625793	1852.0	2149.0	2307.0	2404.0	2451.0	2474.0	2485.0	2492.0	2501.0	2507.0	2510.0	2511.0	2515.0	2516.0	2517.0	2518.0	2520.0	2521.0	2521.0	2522.0	2523.0	2523.0	2523.0	2523.0	2523.0	2524.0	2524.0	2524.0	2524.0	2524.0	2524.0	2524.0	2524.0	2524.0	2524.0	2525.0	2525.0	2525.0	2525.0	2525.0	2525.0	2525.0	2525.0	2525.0	2526.0	2526.0	2526.0	2526.0
65	0.6565656661987305	1850.0	2146.0	2303.0	2401.0	2447.0	2470.0	2481.0	2488.0	2497.0	2503.0	2506.0	2507.0	2511.0	2512.0	2513.0	2514.0	2516.0	2517.0	2517.0	2518.0	2519.0	2519.0	2519.0	2519.0	2519.0	2520.0	2520.0	2520.0	2520.0	2520.0	2520.0	2520.0	2520.0	2520.0	2520.0	2521.0	2521.0	2521.0	2521.0	2521.0	2521.0	2521.0	2521.0	2521.0	2522.0	2522.0	2522.0	2522.0
66	0.6666666865348816	1849.0	2145.0	2303.0	2401.0	2447.0	2470.0	2481.0	2488.0	2497.0	2503.0	2506.0	2507.0	2511.0	2512.0	2513.0	2514.0	2516.0	2517.0	2517.0	2518.0	2519.0	2519.0	2519.0	2519.0	2519.0	2520.0	2520.0	2520.0	2520.0	2520.0	2520.0	2520.0	2520.0	2520.0	2520.0	2521.0	2521.0	2521.0	2521.0	2521.0	2521.0	2521.0	2521.0	2521.0	2522.0	2522.0	2522.0	2522.0
67	0.6767677068710327	1848.0	2145.0	2303.0	2401.0	2447.0	2470.0	2481.0	2488.0	2497.0	2503.0	2506.0	2507.0	2511.0	2512.0	2513.0	2514.0	2516.0	2517.0	2517.0	2518.0	2519.0	2519.0	2519.0	2519.0	2519.0	2520.0	2520.0	2520.0	2520.0	2520.0	2520.0	2520.0	2520.0	2520.0	2520.0	2521.0	2521.0	2521.0	2521.0	2521.0	2521.0	2521.0	2521.0	2521.0	2522.0	2522.0	2522.0	2522.0
68	0.6868686676025391	1847.0	2144.0	2302.0	2400.0	2446.0	2469.0	2480.0	2487.0	2496.0	2502.0	2505.0	2506.0	2510.0	2511.0	2512.0	2513.0	2515.0	2516.0	2516.0	2517.0	2518.0	2518.0	2518.0	2518.0	2518.0	2519.0	2519.0	2519.0	2519.0	2519.0	2519.0	2519.0	2519.0	2519.0	2519.0	2519.0	2519.0	2519.0	2519.0	2519.0	2519.0	2519.0	2519.0	2519.0	2520.0	2520.0	2520.0	2520.0
69	0.6969696879386902	1845.0	2142.0	2300.0	2398.0	2444.0	2467.0	2478.0	2485.0	2494.0	2500.0	2503.0	2504.0	2508.0	2509.0	2510.0	2511.0	2513.0	2514.0	2514.0	2515.0	2516.0	2516.0	2516.0	2516.0	2516.0	2517.0	2517.0	2517.0	2517.0	2517.0	2517.0	2517.0	2517.0	2517.0	2517.0	2517.0	2517.0	2517.0	2517.0	2517.0	2517.0	2517.0	2517.0	2517.0	2518.0	2518.0	2518.0	2518.0
70	0.7070707082748413	1844.0	2141.0	2299.0	2397.0	2443.0	2466.0	2477.0	2484.0	2493.0	2499.0	2502.0	2503.0	2507.0	2508.0	2509.0	2510.0	2512.0	2512.0	2512.0	2513.0	2514.0	2514.0	2514.0	2514.0	2514.0	2515.0	2515.0	2515.0	2515.0	2515.0	2515.0	2515.0	2515.0	2515.0	2515.0	2515.0	2515.0	2515.0	2515.0	2515.0	2515.0	2515.0	2515.0	2515.0	2516.0	2516.0	2516.0	2516.0
71	0.7171717286109924	1842.0	2139.0	2297.0	2395.0	2441.0	2463.0	2474.0	2481.0	2490.0	2496.0	2499.0	2500.0	2504.0	2505.0	2506.0	2507.0	2509.0	2509.0	2509.0	2510.0	2511.0	2511.0	2511.0	2511.0	2511.0	2512.0	2512.0	2512.0	2512.0	2512.0	2512.0	2512.0	2512.0	2512.0	2512.0	2512.0	2512.0	2512.0	2512.0	2512.0	2512.0	2512.0	2512.0	2512.0	2513.0	2513.0	2513.0	2513.0
72	0.7272727489471436	1841.0	2138.0	2295.0	2393.0	2439.0	2461.0	2472.0	2479.0	2488.0	2494.0	2497.0	2498.0	2502.0	2503.0	2504.0	2505.0	2507.0	2507.0	2507.0	2508.0	2509.0	2509.0	2509.0	2509.0	2509.0	2510.0	2510.0	2510.0	2510.0	2510.0	2510.0	2510.0	2510.0	2510.0	2510.0	2510.0	2510.0	2510.0	2510.0	2510.0	2510.0	2510.0	2510.0	2510.0	2511.0	2511.0	2511.0	2511.0
73	0.7373737692832947	1839.0	2137.0	2294.0	2391.0	2436.0	2458.0	2469.0	2476.0	2485.0	2491.0	2494.0	2495.0	2499.0	2500.0	2501.0	2502.0	2504.0	2504.0	2504.0	2505.0	2506.0	2506.0	2506.0	2506.0	2506.0	2507.0	2507.0	2507.0	2507.0	2507.0	2507.0	2507.0	2507.0	2507.0	2507.0	2507.0	2507.0	2507.0	2507.0	2507.0	2507.0	2507.0	2507.0	2507.0	2508.0	2508.0	2508.0	2508.0
74	0.7474747896194458	1837.0	2135.0	2292.0	2388.0	2433.0	2455.0	2466.0	2473.0	2482.0	2488.0	2491.0	2492.0	2496.0	2497.0	2498.0	2499.0	2501.0	2501.0	2501.0	2502.0	2503.0	2503.0	2503.0	2503.0	2503.0	2504.0	2504.0	2504.0	2504.0	2504.0	2504.0	2504.0	2504.0	2504.0	2504.0	2504.0	2504.0	2504.0	2504.0	2504.0	2504.0	2504.0	2504.0	2504.0	2505.0	2505.0	2505.0	2505.0
75	0.7575757503509521	1837.0	2135.0	2292.0	2387.0	2432.0	2453.0	2464.0	2471.0	2480.0	2486.0	2489.0	2490.0	2494.0	2495.0	2496.0	2497.0	2499.0	2499.0	2499.0	2500.0	2501.0	2501.0	2501.0	2501.0	2501.0	2502.0	2502.0	2502.0	2502.0	2502.0	2502.0	2502.0	2502.0	2502.0	2502.0	2502.0	2502.0	2502.0	2502.0	2502.0	2502.0	2502.0	2502.0	2502.0	2503.0	2503.0	2503.0	2503.0
76	0.7676767706871033	1834.0	2133.0	2290.0	2385.0	2430.0	2449.0	2460.0	2467.0	2476.0	2482.0	2485.0	2486.0	2490.0	2491.0	2492.0	2493.0	2495.0	2495.0	2495.0	2496.0	2497.0	2497.0	2497.0	2497.0	2497.0	2498.0	2498.0	2498.0	2498.0	2498.0	2498.0	2498.0	2498.0	2498.0	2498.0	2498.0	2498.0	2498.0	2498.0	2498.0	2498.0	2498.0	2498.0	2498.0	2499.0	2499.0	2499.0	2499.0
77	0.7777777910232544	1834.0	2132.0	2289.0	2385.0	2430.0	2449.0	2460.0	2467.0	2476.0	2482.0	2485.0	2486.0	2490.0	2491.0	2492.0	2493.0	2495.0	2495.0	2495.0	2496.0	2497.0	2497.0	2497.0	2497.0	2497.0	2498.0	2498.0	2498.0	2498.0	2498.0	2498.0	2498.0	2498.0	2498.0	2498.0	2498.0	2498.0	2498.0	2498.0	2498.0	2498.0	2498.0	2498.0	2498.0	2499.0	2499.0	2499.0	2499.0
78	0.7878788113594055	1828.0	2126.0	2283.0	2379.0	2423.0	2442.0	2453.0	2460.0	2469.0	2475.0	2478.0	2479.0	2483.0	2484.0	2485.0	2486.0	2488.0	2488.0	2488.0	2489.0	2490.0	2490.0	2490.0	2490.0	2490.0	2491.0	2491.0	2491.0	2491.0	2491.0	2491.0	2491.0	2491.0	2491.0	2491.0	2491.0	2491.0	2491.0	2491.0	2491.0	2491.0	2491.0	2491.0	2491.0	2492.0	2492.0	2492.0	2492.0
79	0.7979798316955566	1825.0	2121.0	2279.0	2375.0	2419.0	2438.0	2449.0	2456.0	2465.0	2471.0	2474.0	2475.0	2479.0	2480.0	2481.0	2482.0	2484.0	2484.0	2484.0	2485.0	2486.0	2486.0	2486.0	2486.0	2486.0	2487.0	2487.0	2487.0	2487.0	2487.0	2487.0	2487.0	2487.0	2487.0	2487.0	2487.0	2487.0	2487.0	2487.0	2487.0	2487.0	2487.0	2487.0	2487.0	2488.0	2488.0	2488.0	2488.0
80	0.808080792427063	1823.0	2119.0	2276.0	2372.0	2416.0	2434.0	2445.0	2452.0	2461.0	2467.0	2470.0	2471.0	2475.0	2476.0	2477.0	2478.0	2480.0	2480.0	2480.0	2481.0	2481.0	2481.0	2481.0	2481.0	2481.0	2482.0	2482.0	2482.0	2482.0	2482.0	2482.0	2482.0	2482.0	2482.0	2482.0	2482.0	2482.0	2482.0	2482.0	2482.0	2482.0	2482.0	2482.0	2482.0	2483.0	2483.0	2483.0	2483.0
81	0.8181818127632141	1819.0	2113.0	2270.0	2366.0	2410.0	2427.0	2438.0	2445.0	2454.0	2460.0	2463.0	2464.0	2468.0	2469.0	2470.0	2471.0	2473.0	2473.0	2473.0	2474.0	2474.0	2474.0	2474.0	2474.0	2474.0	2475.0	2475.0	2475.0	2475.0	2475.0	2475.0	2475.0	2475.0	2475.0	2475.0	2475.0	2475.0	2475.0	2475.0	2475.0	2475.0	2475.0	2475.0	2475.0	2476.0	2476.0	2476.0	2476.0
82	0.8282828330993652	1819.0	2110.0	2267.0	2363.0	2406.0	2423.0	2434.0	2441.0	2450.0	2456.0	2459.0	2460.0	2464.0	2465.0	2466.0	2467.0	2469.0	2469.0	2469.0	2470.0	2470.0	2470.0	2470.0	2470.0	2470.0	2471.0	2471.0	2471.0	2471.0	2471.0	2471.0	2471.0	2471.0	2471.0	2471.0	2471.0	2471.0	2471.0	2471.0	2471.0	2471.0	2471.0	2471.0	2471.0	2472.0	2472.0	2472.0	2472.0
83	0.8383837938308716	1813.0	2105.0	2262.0	2355.0	2397.0	2414.0	2425.0	2431.0	2441.0	2447.0	2450.0	2451.0	2455.0	2456.0	2457.0	2458.0	2460.0	2460.0	2460.0	2461.0	2461.0	2461.0	2461.0	2461.0	2461.0	2462.0	2462.0	2462.0	2462.0	2462.0	2462.0	2462.0	2462.0	2462.0	2462.0	2462.0	2462.0	2462.0	2462.0	2462.0	2462.0	2462.0	2462.0	2462.0	2463.0	2463.0	2463.0	2463.0
84	0.8484848141670227	1811.0	2103.0	2259.0	2351.0	2392.0	2410.0	2422.0	2428.0	2438.0	2443.0	2446.0	2447.0	2451.0	2452.0	2453.0	2453.0	2455.0	2455.0	2455.0	2456.0	2456.0	2456.0	2456.0	2456.0	2456.0	2457.0	2457.0	2457.0	2457.0	2457.0	2457.0	2457.0	2457.0	2457.0	2457.0	2457.0	2457.0	2457.0	2457.0	2457.0	2457.0	2457.0	2457.0	2457.0	2458.0	2458.0	2458.0	2458.0
85	0.8585858345031738	1801.0	2092.0	2248.0	2338.0	2379.0	2397.0	2409.0	2415.0	2425.0	2430.0	2433.0	2434.0	2438.0	2439.0	2440.0	2440.0	2442.0	2442.0	2442.0	2443.0	2443.0	2443.0	2443.0	2443.0	2443.0	2444.0	2444.0	2444.0	2444.0	2444.0	2444.0	2444.0	2444.0	2444.0	2444.0	2444.0	2444.0	2444.0	2444.0	2444.0	2444.0	2444.0	2444.0	2444.0	2445.0	2445.0	2445.0	2445.0
86	0.868686854839325	1793.0	2080.0	2235.0	2325.0	2366.0	2384.0	2395.0	2401.0	2411.0	2415.0	2418.0	2419.0	2423.0	2424.0	2425.0	2425.0	2427.0	2427.0	2427.0	2428.0	2428.0	2428.0	2428.0	2428.0	2428.0	2429.0	2429.0	2429.0	2429.0	2429.0	2429.0	2429.0	2429.0	2429.0	2429.0	2429.0	2429.0	2429.0	2429.0	2429.0	2429.0	2429.0	2429.0	2429.0	2430.0	2430.0	2430.0	2430.0
87	0.8787878751754761	1782.0	2070.0	2224.0	2311.0	2350.0	2368.0	2378.0	2384.0	2394.0	2398.0	2401.0	2402.0	2406.0	2407.0	2408.0	2408.0	2410.0	2410.0	2410.0	2411.0	2411.0	2411.0	2411.0	2411.0	2411.0	2412.0	2412.0	2412.0	2412.0	2412.0	2412.0	2412.0	2412.0	2412.0	2412.0	2412.0	2412.0	2412.0	2412.0	2412.0	2412.0	2412.0	2412.0	2412.0	2413.0	2413.0	2413.0	2413.0
88	0.8888888955116272	1771.0	2054.0	2208.0	2292.0	2330.0	2348.0	2358.0	2364.0	2374.0	2378.0	2381.0	2382.0	2385.0	2386.0	2387.0	2387.0	2389.0	2389.0	2389.0	2390.0	2390.0	2390.0	2390.0	2390.0	2390.0	2391.0	2391.0	2391.0	2391.0	2391.0	2391.0	2391.0	2391.0	2391.0	2391.0	2391.0	2391.0	2391.0	2391.0	2391.0	2391.0	2391.0	2391.0	2391.0	2392.0	2392.0	2392.0	2392.0
89	0.8989899158477783	1758.0	2039.0	2192.0	2274.0	2311.0	2329.0	2338.0	2344.0	2353.0	2357.0	2360.0	2361.0	2364.0	2365.0	2366.0	2366.0	2368.0	2368.0	2368.0	2369.0	2369.0	2369.0	2369.0	2369.0	2369.0	2370.0	2370.0	2370.0	2370.0	2370.0	2370.0	2370.0	2370.0	2370.0	2370.0	2370.0	2370.0	2370.0	2370.0	2370.0	2370.0	2370.0	2370.0	2370.0	2371.0	2371.0	2371.0	2371.0
90	0.9090909361839294	1742.0	2023.0	2174.0	2254.0	2290.0	2308.0	2317.0	2323.0	2331.0	2335.0	2338.0	2339.0	2342.0	2343.0	2344.0	2344.0	2346.0	2346.0	2346.0	2346.0	2346.0	2346.0	2346.0	2346.0	2346.0	2347.0	2347.0	2347.0	2347.0	2347.0	2347.0	2347.0	2347.0	2347.0	2347.0	2347.0	2347.0	2347.0	2347.0	2347.0	2347.0	2347.0	2347.0	2347.0	2348.0	2348.0	2348.0	2348.0
91	0.9191919565200806	1734.0	2008.0	2155.0	2232.0	2266.0	2283.0	2290.0	2296.0	2304.0	2308.0	2311.0	2312.0	2315.0	2316.0	2317.0	2317.0	2319.0	2319.0	2319.0	2319.0	2319.0	2319.0	2319.0	2319.0	2319.0	2320.0	2320.0	2320.0	2320.0	2320.0	2320.0	2320.0	2320.0	2320.0	2320.0	2320.0	2320.0	2320.0	2320.0	2320.0	2320.0	2320.0	2320.0	2320.0	2321.0	2321.0	2321.0	2321.0
92	0.9292929172515869	1706.0	1977.0	2123.0	2199.0	2232.0	2249.0	2256.0	2262.0	2270.0	2274.0	2277.0	2278.0	2281.0	2282.0	2283.0	2283.0	2285.0	2285.0	2285.0	2285.0	2285.0	2285.0	2285.0	2285.0	2285.0	2286.0	2286.0	2286.0	2286.0	2286.0	2286.0	2286.0	2286.0	2286.0	2286.0	2286.0	2286.0	2286.0	2286.0	2286.0	2286.0	2286.0	2286.0	2286.0	2287.0	2287.0	2287.0	2287.0
93	0.939393937587738	1674.0	1937.0	2082.0	2159.0	2191.0	2208.0	2214.0	2220.0	2227.0	2230.0	2233.0	2234.0	2236.0	2237.0	2238.0	2238.0	2240.0	2240.0	2240.0	2240.0	2240.0	2240.0	2240.0	2240.0	2240.0	2241.0	2241.0	2241.0	2241.0	2241.0	2241.0	2241.0	2241.0	2241.0	2241.0	2241.0	2241.0	2241.0	2241.0	2241.0	2241.0	2241.0	2241.0	2241.0	2241.0	2241.0	2241.0	2241.0
94	0.9494949579238892	1643.0	1897.0	2038.0	2112.0	2144.0	2161.0	2166.0	2172.0	2178.0	2180.0	2183.0	2184.0	2186.0	2187.0	2188.0	2188.0	2189.0	2189.0	2189.0	2189.0	2189.0	2189.0	2189.0	2189.0	2189.0	2190.0	2190.0	2190.0	2190.0	2190.0	2190.0	2190.0	2190.0	2190.0	2190.0	2190.0	2190.0	2190.0	2190.0	2190.0	2190.0	2190.0	2190.0	2190.0	2190.0	2190.0	2190.0	2190.0
95	0.9595959782600403	1594.0	1840.0	1975.0	2047.0	2077.0	2094.0	2099.0	2104.0	2110.0	2112.0	2115.0	2116.0	2118.0	2119.0	2120.0	2120.0	2121.0	2121.0	2121.0	2121.0	2121.0	2121.0	2121.0	2121.0	2121.0	2121.0	2121.0	2121.0	2121.0	2121.0	2121.0	2121.0	2121.0	2121.0	2121.0	2121.0	2121.0	2121.0	2121.0	2121.0	2121.0	2121.0	2121.0	2121.0	2121.0	2121.0	2121.0	2121.0
96	0.9696969985961914	1553.0	1785.0	1918.0	1987.0	2014.0	2029.0	2034.0	2038.0	2043.0	2045.0	2047.0	2048.0	2050.0	2051.0	2052.0	2052.0	2053.0	2053.0	2053.0	2053.0	2053.0	2053.0	2053.0	2053.0	2053.0	2053.0	2053.0	2053.0	2053.0	2053.0	2053.0	2053.0	2053.0	2053.0	2053.0	2053.0	2053.0	2053.0	2053.0	2053.0	2053.0	2053.0	2053.0	2053.0	2053.0	2053.0	2053.0	2053.0
97	0.9797979593276978	1469.0	1689.0	1810.0	1875.0	1901.0	1913.0	1917.0	1921.0	1926.0	1927.0	1928.0	1929.0	1930.0	1930.0	1931.0	1931.0	1932.0	1932.0	1932.0	1932.0	1932.0	1932.0	1932.0	1932.0	1932.0	1932.0	1932.0	1932.0	1932.0	1932.0	1932.0	1932.0	1932.0	1932.0	1932.0	1932.0	1932.0	1932.0	1932.0	1932.0	1932.0	1932.0	1932.0	1932.0	1932.0	1932.0	1932.0	1932.0
98	0.9898989796638489	1356.0	1538.0	1641.0	1701.0	1718.0	1728.0	1732.0	1735.0	1737.0	1738.0	1738.0	1739.0	1740.0	1740.0	1741.0	1741.0	1741.0	1741.0	1741.0	1741.0	1741.0	1741.0	1741.0	1741.0	1741.0	1741.0	1741.0	1741.0	1741.0	1741.0	1741.0	1741.0	1741.0	1741.0	1741.0	1741.0	1741.0	1741.0	1741.0	1741.0	1741.0	1741.0	1741.0	1741.0	1741.0	1741.0	1741.0	1741.0
99	1.0	0.0	0.0	0.0	0.0	0.0	0.0	0.0	0.0	0.0	0.0	0.0	0.0	0.0	0.0	0.0	0.0	0.0	0.0	0.0	0.0	0.0	0.0	0.0	0.0	0.0	0.0	0.0	0.0	0.0	0.0	0.0	0.0	0.0	0.0	0.0	0.0	0.0	0.0	0.0	0.0	0.0	0.0	0.0	0.0	0.0	0.0	0.0	0.0
[truncated: 52 more columns]
