# Supplementary material for: The hair cell analysis toolbox is a precise and fully automated pipeline for whole cochlea hair cell quantification
Source: PLoS Biol. 2023 Mar 22;21(3):e3002041. doi: 10.1371/journal.pbio.3002041 (PMC10069775; doi:10.1371/journal.pbio.3002041)
Supplement: S1 Data — A compressed folder with spreadsheets containing, in separate files, the underlying numerical data and statistical analysis for Figs 1G, 3E, 3F, 3G, 4F, 4H, 5A, 5B, 5C, 6A, 6B, S1B, S1C, S1D, S1E, S1F. (ZIP) [file pbio.3002041.s004.zip › Figure S1BCDEF/Figure S1DEF/figureS1DEF_7_false_negative.csv]

	cell_thr	nms_thr_0.0	nms_thr_0.010101010091602802	nms_thr_0.020202020183205605	nms_thr_0.03030303120613098	nms_thr_0.04040404036641121	nms_thr_0.05050504952669144	nms_thr_0.06060606241226196	nms_thr_0.07070706784725189	nms_thr_0.08080808073282242	nms_thr_0.09090909361839294	nms_thr_0.10101009905338287	nms_thr_0.1111111119389534	nms_thr_0.12121212482452393	nms_thr_0.13131313025951385	nms_thr_0.14141413569450378	nms_thr_0.1515151560306549	nms_thr_0.16161616146564484	nms_thr_0.17171716690063477	nms_thr_0.1818181872367859	nms_thr_0.19191919267177582	nms_thr_0.20202019810676575	nms_thr_0.21212121844291687	nms_thr_0.2222222238779068	nms_thr_0.23232322931289673	nms_thr_0.24242424964904785	nms_thr_0.252525269985199	nms_thr_0.2626262605190277	nms_thr_0.27272728085517883	nms_thr_0.28282830119132996	nms_thr_0.2929292917251587	nms_thr_0.3030303120613098	nms_thr_0.31313133239746094	nms_thr_0.3232323229312897	nms_thr_0.3333333432674408	nms_thr_0.34343433380126953	nms_thr_0.35353535413742065	nms_thr_0.3636363744735718	nms_thr_0.3737373650074005	nms_thr_0.38383838534355164	nms_thr_0.39393937587738037	nms_thr_0.4040403962135315	nms_thr_0.4141414165496826	nms_thr_0.42424240708351135	nms_thr_0.4343434274196625	nms_thr_0.4444444477558136	nms_thr_0.45454543828964233	nms_thr_0.46464645862579346	nms_thr_0.4747474789619446
0	0.0	777.0	568.0	408.0	274.0	202.0	159.0	133.0	107.0	88.0	73.0	66.0	59.0	49.0	38.0	31.0	29.0	26.0	24.0	23.0	23.0	21.0	18.0	18.0	17.0	16.0	16.0	15.0	15.0	13.0	13.0	13.0	13.0	13.0	12.0	12.0	11.0	11.0	10.0	9.0	9.0	9.0	9.0	9.0	9.0	8.0	8.0	8.0	8.0
1	0.010101010091602802	777.0	568.0	408.0	274.0	202.0	159.0	133.0	107.0	88.0	73.0	66.0	59.0	49.0	38.0	31.0	29.0	26.0	24.0	23.0	23.0	21.0	18.0	18.0	17.0	16.0	16.0	15.0	15.0	13.0	13.0	13.0	13.0	13.0	12.0	12.0	11.0	11.0	10.0	9.0	9.0	9.0	9.0	9.0	9.0	8.0	8.0	8.0	8.0
2	0.020202020183205605	777.0	568.0	408.0	274.0	202.0	159.0	133.0	107.0	88.0	73.0	66.0	59.0	49.0	38.0	31.0	29.0	26.0	24.0	23.0	23.0	21.0	18.0	18.0	17.0	16.0	16.0	15.0	15.0	13.0	13.0	13.0	13.0	13.0	12.0	12.0	11.0	11.0	10.0	9.0	9.0	9.0	9.0	9.0	9.0	8.0	8.0	8.0	8.0
3	0.03030303120613098	777.0	568.0	408.0	274.0	202.0	159.0	133.0	107.0	88.0	73.0	66.0	59.0	49.0	38.0	31.0	29.0	26.0	24.0	23.0	23.0	21.0	18.0	18.0	17.0	16.0	16.0	15.0	15.0	13.0	13.0	13.0	13.0	13.0	12.0	12.0	11.0	11.0	10.0	9.0	9.0	9.0	9.0	9.0	9.0	8.0	8.0	8.0	8.0
4	0.04040404036641121	777.0	568.0	408.0	274.0	202.0	159.0	133.0	107.0	88.0	73.0	66.0	59.0	49.0	38.0	31.0	29.0	26.0	24.0	23.0	23.0	21.0	18.0	18.0	17.0	16.0	16.0	15.0	15.0	13.0	13.0	13.0	13.0	13.0	12.0	12.0	11.0	11.0	10.0	9.0	9.0	9.0	9.0	9.0	9.0	8.0	8.0	8.0	8.0
5	0.05050504952669144	778.0	568.0	408.0	274.0	202.0	159.0	133.0	107.0	88.0	73.0	66.0	59.0	49.0	38.0	31.0	29.0	26.0	24.0	23.0	23.0	21.0	18.0	18.0	17.0	16.0	16.0	15.0	15.0	13.0	13.0	13.0	13.0	13.0	12.0	12.0	11.0	11.0	10.0	9.0	9.0	9.0	9.0	9.0	9.0	8.0	8.0	8.0	8.0
6	0.06060606241226196	779.0	568.0	408.0	274.0	203.0	159.0	134.0	109.0	90.0	74.0	67.0	60.0	50.0	38.0	31.0	29.0	26.0	24.0	23.0	23.0	21.0	18.0	18.0	17.0	16.0	16.0	15.0	15.0	13.0	13.0	13.0	13.0	13.0	12.0	12.0	11.0	11.0	10.0	9.0	9.0	9.0	9.0	9.0	9.0	8.0	8.0	8.0	8.0
7	0.07070706784725189	780.0	568.0	408.0	275.0	203.0	159.0	134.0	109.0	90.0	74.0	67.0	60.0	50.0	38.0	31.0	29.0	26.0	24.0	23.0	23.0	21.0	18.0	18.0	17.0	16.0	16.0	15.0	15.0	14.0	14.0	14.0	14.0	14.0	14.0	14.0	12.0	12.0	11.0	10.0	10.0	10.0	10.0	10.0	10.0	10.0	10.0	10.0	10.0
8	0.08080808073282242	780.0	568.0	408.0	275.0	203.0	159.0	134.0	109.0	90.0	74.0	67.0	60.0	50.0	38.0	31.0	29.0	26.0	24.0	23.0	23.0	21.0	18.0	18.0	17.0	16.0	16.0	15.0	15.0	14.0	14.0	14.0	14.0	14.0	14.0	14.0	12.0	12.0	11.0	10.0	10.0	10.0	10.0	10.0	10.0	10.0	10.0	10.0	10.0
9	0.09090909361839294	781.0	568.0	408.0	275.0	203.0	159.0	134.0	109.0	90.0	74.0	67.0	60.0	51.0	39.0	31.0	29.0	26.0	24.0	23.0	23.0	21.0	18.0	18.0	17.0	16.0	16.0	15.0	15.0	14.0	14.0	14.0	14.0	14.0	14.0	14.0	12.0	12.0	11.0	10.0	10.0	10.0	10.0	10.0	10.0	10.0	10.0	10.0	10.0
10	0.10101009905338287	781.0	568.0	409.0	276.0	204.0	160.0	135.0	110.0	91.0	75.0	68.0	61.0	52.0	40.0	32.0	30.0	27.0	25.0	24.0	24.0	22.0	19.0	19.0	18.0	17.0	17.0	16.0	16.0	15.0	15.0	15.0	15.0	15.0	15.0	15.0	13.0	13.0	12.0	11.0	11.0	11.0	11.0	11.0	11.0	11.0	11.0	11.0	11.0
11	0.1111111119389534	782.0	569.0	409.0	276.0	204.0	160.0	135.0	111.0	92.0	76.0	68.0	61.0	52.0	40.0	32.0	30.0	27.0	25.0	24.0	24.0	22.0	19.0	19.0	18.0	17.0	17.0	16.0	16.0	15.0	15.0	15.0	15.0	15.0	15.0	15.0	13.0	13.0	12.0	11.0	11.0	11.0	11.0	11.0	11.0	11.0	11.0	11.0	11.0
12	0.12121212482452393	782.0	569.0	409.0	277.0	206.0	162.0	137.0	112.0	93.0	77.0	69.0	62.0	53.0	41.0	33.0	31.0	28.0	26.0	25.0	25.0	23.0	20.0	20.0	19.0	18.0	18.0	17.0	17.0	16.0	16.0	16.0	16.0	16.0	16.0	16.0	14.0	14.0	13.0	12.0	12.0	12.0	12.0	12.0	12.0	12.0	12.0	12.0	12.0
13	0.13131313025951385	783.0	569.0	409.0	277.0	206.0	162.0	137.0	112.0	93.0	77.0	69.0	62.0	53.0	41.0	33.0	31.0	28.0	26.0	25.0	25.0	23.0	20.0	20.0	19.0	18.0	18.0	17.0	17.0	16.0	16.0	16.0	16.0	16.0	16.0	16.0	14.0	14.0	13.0	12.0	12.0	12.0	12.0	12.0	12.0	12.0	12.0	12.0	12.0
14	0.14141413569450378	783.0	570.0	409.0	277.0	207.0	162.0	137.0	112.0	95.0	79.0	71.0	64.0	54.0	41.0	33.0	31.0	28.0	26.0	25.0	25.0	23.0	20.0	20.0	19.0	18.0	18.0	17.0	17.0	16.0	16.0	16.0	16.0	16.0	16.0	16.0	14.0	14.0	13.0	12.0	12.0	12.0	12.0	12.0	12.0	12.0	12.0	12.0	12.0
15	0.1515151560306549	784.0	571.0	410.0	277.0	207.0	162.0	137.0	112.0	95.0	79.0	71.0	64.0	54.0	41.0	33.0	31.0	28.0	26.0	25.0	25.0	23.0	20.0	20.0	19.0	18.0	18.0	17.0	17.0	16.0	16.0	16.0	16.0	16.0	16.0	16.0	14.0	14.0	13.0	12.0	12.0	12.0	12.0	12.0	12.0	12.0	12.0	12.0	12.0
16	0.16161616146564484	784.0	571.0	410.0	278.0	208.0	163.0	138.0	113.0	96.0	80.0	72.0	64.0	54.0	41.0	33.0	31.0	28.0	26.0	25.0	25.0	23.0	20.0	20.0	19.0	18.0	18.0	17.0	17.0	16.0	16.0	16.0	16.0	16.0	16.0	16.0	14.0	14.0	13.0	12.0	12.0	12.0	12.0	12.0	12.0	12.0	12.0	12.0	12.0
17	0.17171716690063477	785.0	571.0	410.0	278.0	208.0	164.0	139.0	114.0	97.0	81.0	73.0	65.0	55.0	41.0	33.0	31.0	28.0	26.0	25.0	25.0	23.0	20.0	20.0	19.0	18.0	18.0	17.0	17.0	16.0	16.0	16.0	16.0	16.0	16.0	16.0	14.0	14.0	13.0	12.0	12.0	12.0	12.0	12.0	12.0	12.0	12.0	12.0	12.0
18	0.1818181872367859	785.0	571.0	410.0	278.0	208.0	164.0	139.0	114.0	97.0	81.0	73.0	65.0	55.0	41.0	33.0	31.0	28.0	26.0	25.0	25.0	23.0	20.0	20.0	19.0	18.0	18.0	17.0	17.0	16.0	16.0	16.0	16.0	16.0	16.0	16.0	14.0	14.0	13.0	12.0	12.0	12.0	12.0	12.0	12.0	12.0	12.0	12.0	12.0
19	0.19191919267177582	785.0	572.0	411.0	279.0	209.0	165.0	140.0	115.0	98.0	82.0	74.0	66.0	55.0	41.0	33.0	31.0	28.0	26.0	25.0	25.0	23.0	20.0	20.0	19.0	18.0	18.0	17.0	17.0	16.0	16.0	16.0	16.0	16.0	16.0	16.0	14.0	14.0	13.0	13.0	13.0	13.0	13.0	13.0	12.0	12.0	12.0	12.0	12.0
20	0.20202019810676575	785.0	572.0	412.0	280.0	209.0	165.0	140.0	115.0	98.0	82.0	74.0	66.0	55.0	41.0	33.0	31.0	28.0	26.0	25.0	25.0	23.0	20.0	20.0	19.0	18.0	18.0	17.0	17.0	16.0	16.0	16.0	16.0	16.0	16.0	16.0	14.0	14.0	14.0	14.0	14.0	14.0	14.0	14.0	13.0	13.0	13.0	13.0	13.0
21	0.21212121844291687	785.0	572.0	412.0	280.0	209.0	165.0	140.0	116.0	99.0	83.0	75.0	67.0	56.0	42.0	34.0	32.0	28.0	26.0	25.0	25.0	23.0	20.0	20.0	19.0	18.0	18.0	17.0	17.0	16.0	16.0	16.0	16.0	16.0	16.0	16.0	14.0	14.0	14.0	14.0	14.0	14.0	14.0	14.0	13.0	13.0	13.0	13.0	13.0
22	0.2222222238779068	786.0	572.0	412.0	280.0	209.0	165.0	140.0	116.0	99.0	84.0	76.0	68.0	56.0	42.0	34.0	32.0	28.0	26.0	25.0	25.0	23.0	20.0	20.0	19.0	18.0	18.0	17.0	17.0	16.0	16.0	16.0	16.0	16.0	16.0	16.0	14.0	14.0	14.0	14.0	14.0	14.0	14.0	14.0	13.0	13.0	13.0	13.0	13.0
23	0.23232322931289673	787.0	572.0	413.0	281.0	210.0	165.0	141.0	117.0	100.0	85.0	77.0	68.0	56.0	42.0	34.0	32.0	28.0	26.0	25.0	25.0	23.0	20.0	20.0	19.0	18.0	18.0	17.0	17.0	16.0	16.0	16.0	16.0	16.0	16.0	16.0	14.0	14.0	14.0	14.0	14.0	14.0	14.0	14.0	13.0	13.0	13.0	13.0	13.0
24	0.24242424964904785	787.0	572.0	413.0	281.0	210.0	165.0	141.0	117.0	100.0	85.0	77.0	68.0	56.0	42.0	34.0	32.0	28.0	26.0	25.0	25.0	23.0	20.0	20.0	19.0	18.0	18.0	17.0	17.0	16.0	16.0	16.0	16.0	16.0	16.0	16.0	14.0	14.0	14.0	14.0	14.0	14.0	14.0	14.0	13.0	13.0	13.0	13.0	13.0
25	0.252525269985199	788.0	572.0	413.0	281.0	210.0	165.0	141.0	117.0	100.0	85.0	77.0	68.0	56.0	42.0	34.0	32.0	28.0	26.0	25.0	25.0	23.0	20.0	20.0	19.0	18.0	18.0	17.0	17.0	16.0	16.0	16.0	16.0	16.0	16.0	16.0	14.0	14.0	14.0	14.0	14.0	14.0	14.0	14.0	13.0	13.0	13.0	13.0	13.0
26	0.2626262605190277	788.0	572.0	413.0	281.0	210.0	165.0	141.0	117.0	101.0	86.0	78.0	69.0	57.0	42.0	34.0	32.0	28.0	26.0	25.0	25.0	23.0	21.0	21.0	20.0	19.0	19.0	18.0	18.0	17.0	17.0	17.0	17.0	17.0	17.0	17.0	16.0	16.0	16.0	16.0	16.0	16.0	15.0	15.0	14.0	14.0	14.0	14.0	14.0
27	0.27272728085517883	788.0	572.0	413.0	281.0	211.0	165.0	141.0	117.0	101.0	86.0	78.0	69.0	57.0	42.0	34.0	32.0	28.0	26.0	25.0	25.0	23.0	21.0	21.0	20.0	19.0	19.0	18.0	18.0	17.0	17.0	17.0	17.0	17.0	17.0	17.0	16.0	16.0	16.0	16.0	16.0	16.0	15.0	15.0	14.0	14.0	14.0	14.0	14.0
28	0.28282830119132996	789.0	573.0	413.0	281.0	211.0	165.0	141.0	117.0	101.0	86.0	78.0	69.0	57.0	42.0	34.0	32.0	28.0	26.0	25.0	25.0	23.0	21.0	21.0	20.0	19.0	19.0	18.0	18.0	17.0	17.0	17.0	17.0	17.0	17.0	17.0	16.0	16.0	16.0	16.0	16.0	16.0	15.0	15.0	14.0	14.0	14.0	14.0	14.0
29	0.2929292917251587	790.0	575.0	416.0	283.0	212.0	166.0	142.0	118.0	101.0	86.0	78.0	69.0	57.0	43.0	35.0	33.0	29.0	27.0	26.0	26.0	24.0	23.0	23.0	22.0	21.0	21.0	20.0	20.0	19.0	19.0	19.0	19.0	19.0	19.0	19.0	18.0	18.0	18.0	18.0	18.0	18.0	17.0	17.0	16.0	16.0	16.0	16.0	16.0
30	0.3030303120613098	790.0	575.0	416.0	284.0	213.0	167.0	143.0	119.0	102.0	87.0	78.0	69.0	58.0	43.0	35.0	33.0	29.0	27.0	26.0	26.0	24.0	23.0	23.0	22.0	21.0	21.0	20.0	20.0	19.0	19.0	19.0	19.0	19.0	19.0	19.0	18.0	18.0	18.0	18.0	18.0	18.0	17.0	17.0	16.0	16.0	16.0	16.0	16.0
31	0.31313133239746094	791.0	576.0	417.0	285.0	214.0	168.0	144.0	120.0	103.0	88.0	79.0	70.0	59.0	44.0	36.0	34.0	30.0	28.0	27.0	27.0	25.0	24.0	24.0	23.0	22.0	22.0	21.0	21.0	20.0	20.0	20.0	20.0	20.0	20.0	20.0	19.0	19.0	19.0	19.0	19.0	19.0	18.0	18.0	17.0	17.0	17.0	17.0	17.0
32	0.3232323229312897	791.0	576.0	417.0	285.0	214.0	168.0	144.0	120.0	103.0	88.0	79.0	70.0	59.0	44.0	36.0	34.0	30.0	28.0	27.0	27.0	25.0	24.0	24.0	23.0	22.0	22.0	21.0	21.0	20.0	20.0	20.0	20.0	20.0	20.0	20.0	19.0	19.0	19.0	19.0	19.0	19.0	18.0	18.0	17.0	17.0	17.0	17.0	17.0
33	0.3333333432674408	791.0	576.0	417.0	285.0	214.0	168.0	144.0	120.0	103.0	88.0	79.0	70.0	59.0	45.0	37.0	35.0	31.0	29.0	28.0	28.0	26.0	25.0	25.0	24.0	23.0	23.0	22.0	22.0	21.0	21.0	21.0	21.0	21.0	21.0	21.0	20.0	20.0	20.0	20.0	20.0	20.0	19.0	19.0	18.0	18.0	18.0	18.0	18.0
34	0.34343433380126953	791.0	577.0	418.0	286.0	215.0	169.0	145.0	121.0	104.0	89.0	80.0	71.0	60.0	45.0	37.0	35.0	31.0	29.0	28.0	28.0	26.0	25.0	25.0	24.0	23.0	23.0	22.0	22.0	21.0	21.0	21.0	21.0	21.0	21.0	21.0	20.0	20.0	20.0	20.0	20.0	20.0	19.0	19.0	18.0	18.0	18.0	18.0	18.0
35	0.35353535413742065	791.0	577.0	418.0	286.0	215.0	169.0	145.0	121.0	104.0	89.0	80.0	71.0	60.0	45.0	37.0	35.0	31.0	29.0	28.0	28.0	26.0	25.0	25.0	24.0	23.0	23.0	22.0	22.0	21.0	21.0	21.0	21.0	21.0	21.0	21.0	20.0	20.0	20.0	20.0	20.0	20.0	19.0	19.0	18.0	18.0	18.0	18.0	18.0
36	0.3636363744735718	791.0	577.0	418.0	286.0	215.0	169.0	145.0	121.0	104.0	89.0	80.0	71.0	60.0	45.0	37.0	35.0	31.0	29.0	28.0	28.0	26.0	25.0	25.0	24.0	23.0	23.0	22.0	22.0	21.0	21.0	21.0	21.0	21.0	21.0	21.0	20.0	20.0	20.0	20.0	20.0	20.0	19.0	19.0	18.0	18.0	18.0	18.0	18.0
37	0.3737373650074005	791.0	578.0	419.0	286.0	215.0	169.0	146.0	122.0	105.0	90.0	81.0	72.0	61.0	46.0	38.0	36.0	32.0	30.0	28.0	28.0	26.0	25.0	25.0	24.0	23.0	23.0	22.0	22.0	21.0	21.0	21.0	21.0	21.0	21.0	21.0	20.0	20.0	20.0	20.0	20.0	20.0	19.0	19.0	18.0	18.0	18.0	18.0	18.0
38	0.38383838534355164	792.0	581.0	420.0	288.0	216.0	170.0	147.0	124.0	107.0	91.0	82.0	73.0	62.0	47.0	40.0	38.0	34.0	32.0	30.0	30.0	28.0	26.0	26.0	25.0	24.0	24.0	23.0	23.0	22.0	22.0	22.0	22.0	22.0	22.0	22.0	21.0	21.0	21.0	21.0	21.0	21.0	20.0	20.0	20.0	19.0	19.0	19.0	19.0
39	0.39393937587738037	793.0	582.0	421.0	289.0	217.0	171.0	148.0	125.0	108.0	92.0	84.0	75.0	64.0	49.0	42.0	40.0	36.0	34.0	31.0	31.0	29.0	27.0	27.0	26.0	25.0	25.0	24.0	24.0	23.0	23.0	23.0	23.0	23.0	23.0	23.0	22.0	22.0	22.0	22.0	22.0	22.0	21.0	21.0	21.0	20.0	20.0	20.0	20.0
40	0.4040403962135315	794.0	582.0	421.0	289.0	217.0	171.0	148.0	125.0	108.0	92.0	84.0	75.0	64.0	49.0	42.0	40.0	36.0	34.0	31.0	31.0	29.0	27.0	27.0	26.0	25.0	25.0	24.0	24.0	23.0	23.0	23.0	23.0	23.0	23.0	23.0	22.0	22.0	22.0	22.0	22.0	22.0	21.0	21.0	21.0	20.0	20.0	20.0	20.0
41	0.4141414165496826	796.0	584.0	422.0	290.0	218.0	172.0	149.0	126.0	109.0	93.0	85.0	75.0	64.0	49.0	43.0	41.0	37.0	35.0	32.0	32.0	30.0	28.0	28.0	27.0	26.0	26.0	25.0	25.0	24.0	24.0	24.0	24.0	24.0	24.0	24.0	23.0	23.0	23.0	23.0	23.0	23.0	22.0	22.0	22.0	21.0	21.0	21.0	21.0
42	0.42424240708351135	797.0	585.0	423.0	290.0	218.0	172.0	149.0	126.0	109.0	93.0	85.0	75.0	64.0	49.0	43.0	41.0	37.0	35.0	32.0	32.0	30.0	28.0	28.0	27.0	26.0	26.0	25.0	25.0	24.0	24.0	24.0	24.0	24.0	24.0	24.0	23.0	23.0	23.0	23.0	23.0	23.0	22.0	22.0	22.0	22.0	22.0	22.0	22.0
43	0.4343434274196625	797.0	585.0	423.0	290.0	218.0	172.0	149.0	126.0	109.0	93.0	85.0	75.0	64.0	49.0	43.0	41.0	37.0	35.0	32.0	32.0	30.0	28.0	28.0	27.0	26.0	26.0	25.0	25.0	24.0	24.0	24.0	24.0	24.0	24.0	24.0	23.0	23.0	23.0	23.0	23.0	23.0	22.0	22.0	22.0	22.0	22.0	22.0	22.0
44	0.4444444477558136	797.0	585.0	423.0	290.0	218.0	173.0	150.0	127.0	110.0	94.0	86.0	76.0	65.0	50.0	44.0	42.0	38.0	36.0	33.0	33.0	31.0	29.0	29.0	28.0	27.0	27.0	26.0	26.0	25.0	25.0	25.0	25.0	25.0	25.0	25.0	24.0	24.0	24.0	24.0	24.0	24.0	23.0	23.0	23.0	23.0	23.0	23.0	23.0
45	0.45454543828964233	797.0	585.0	423.0	290.0	218.0	173.0	150.0	127.0	110.0	94.0	86.0	76.0	65.0	50.0	44.0	42.0	38.0	36.0	33.0	33.0	31.0	29.0	29.0	28.0	27.0	27.0	26.0	26.0	25.0	25.0	25.0	25.0	25.0	25.0	25.0	24.0	24.0	24.0	24.0	24.0	24.0	23.0	23.0	23.0	23.0	23.0	23.0	23.0
46	0.46464645862579346	798.0	585.0	423.0	290.0	218.0	174.0	151.0	128.0	111.0	95.0	87.0	77.0	66.0	51.0	45.0	43.0	39.0	37.0	34.0	34.0	32.0	30.0	30.0	29.0	28.0	28.0	27.0	27.0	26.0	26.0	26.0	26.0	26.0	26.0	26.0	25.0	25.0	25.0	25.0	25.0	25.0	24.0	24.0	24.0	24.0	24.0	24.0	24.0
47	0.4747474789619446	798.0	585.0	423.0	290.0	218.0	174.0	151.0	128.0	111.0	95.0	87.0	77.0	66.0	51.0	45.0	43.0	39.0	37.0	34.0	34.0	32.0	30.0	30.0	29.0	28.0	28.0	27.0	27.0	26.0	26.0	26.0	26.0	26.0	26.0	26.0	25.0	25.0	25.0	25.0	25.0	25.0	24.0	24.0	24.0	24.0	24.0	24.0	24.0
48	0.4848484992980957	799.0	586.0	424.0	290.0	218.0	174.0	151.0	128.0	111.0	95.0	87.0	77.0	66.0	51.0	45.0	43.0	39.0	37.0	34.0	34.0	32.0	30.0	30.0	29.0	28.0	28.0	27.0	27.0	26.0	26.0	26.0	26.0	26.0	26.0	26.0	25.0	25.0	25.0	25.0	25.0	25.0	24.0	24.0	24.0	24.0	24.0	24.0	24.0
49	0.4949495196342468	799.0	586.0	424.0	290.0	218.0	174.0	151.0	128.0	111.0	95.0	87.0	77.0	66.0	51.0	45.0	43.0	39.0	38.0	35.0	35.0	33.0	31.0	31.0	30.0	29.0	29.0	28.0	28.0	27.0	27.0	27.0	27.0	27.0	27.0	27.0	26.0	26.0	26.0	26.0	26.0	26.0	25.0	25.0	25.0	25.0	25.0	25.0	25.0
50	0.505050539970398	800.0	586.0	425.0	291.0	219.0	175.0	152.0	129.0	112.0	96.0	88.0	78.0	67.0	52.0	46.0	44.0	40.0	39.0	36.0	36.0	34.0	32.0	32.0	31.0	30.0	30.0	29.0	29.0	28.0	28.0	28.0	28.0	28.0	28.0	28.0	27.0	27.0	27.0	27.0	27.0	27.0	26.0	26.0	26.0	26.0	26.0	26.0	26.0
51	0.5151515007019043	800.0	588.0	427.0	292.0	220.0	175.0	152.0	130.0	113.0	96.0	88.0	78.0	67.0	52.0	46.0	44.0	40.0	39.0	36.0	36.0	34.0	32.0	32.0	31.0	30.0	30.0	29.0	29.0	28.0	28.0	28.0	28.0	28.0	28.0	28.0	27.0	27.0	27.0	27.0	27.0	27.0	26.0	26.0	26.0	26.0	26.0	26.0	26.0
52	0.5252525210380554	800.0	588.0	427.0	293.0	221.0	175.0	152.0	130.0	113.0	96.0	88.0	78.0	68.0	53.0	47.0	45.0	41.0	40.0	37.0	37.0	35.0	33.0	33.0	32.0	31.0	31.0	30.0	30.0	29.0	29.0	29.0	29.0	29.0	29.0	29.0	28.0	28.0	28.0	28.0	28.0	28.0	27.0	27.0	27.0	27.0	27.0	27.0	27.0
53	0.5353535413742065	800.0	588.0	427.0	293.0	221.0	175.0	152.0	130.0	113.0	96.0	88.0	78.0	68.0	53.0	47.0	45.0	41.0	40.0	37.0	37.0	35.0	33.0	33.0	32.0	31.0	31.0	30.0	30.0	29.0	29.0	29.0	29.0	29.0	29.0	29.0	28.0	28.0	28.0	28.0	28.0	28.0	27.0	27.0	27.0	27.0	27.0	27.0	27.0
54	0.5454545617103577	802.0	588.0	427.0	294.0	222.0	176.0	153.0	131.0	114.0	97.0	89.0	79.0	69.0	54.0	48.0	46.0	42.0	41.0	38.0	38.0	36.0	34.0	34.0	33.0	32.0	32.0	31.0	31.0	30.0	30.0	30.0	30.0	30.0	30.0	30.0	29.0	29.0	29.0	29.0	29.0	29.0	28.0	28.0	28.0	28.0	28.0	28.0	28.0
55	0.5555555820465088	802.0	588.0	427.0	294.0	222.0	176.0	153.0	131.0	114.0	98.0	90.0	80.0	70.0	55.0	49.0	47.0	43.0	42.0	39.0	39.0	37.0	35.0	35.0	34.0	33.0	33.0	32.0	32.0	31.0	31.0	31.0	31.0	31.0	31.0	31.0	30.0	30.0	30.0	30.0	30.0	30.0	29.0	29.0	29.0	29.0	29.0	29.0	29.0
56	0.5656565427780151	803.0	588.0	428.0	295.0	223.0	177.0	154.0	132.0	115.0	99.0	91.0	81.0	71.0	56.0	50.0	48.0	44.0	43.0	40.0	40.0	38.0	36.0	36.0	35.0	34.0	34.0	33.0	33.0	32.0	32.0	32.0	32.0	32.0	32.0	32.0	31.0	31.0	31.0	31.0	31.0	31.0	30.0	30.0	30.0	30.0	30.0	30.0	30.0
57	0.5757575631141663	803.0	588.0	428.0	295.0	223.0	178.0	155.0	132.0	115.0	99.0	91.0	81.0	71.0	56.0	50.0	48.0	44.0	43.0	40.0	40.0	38.0	36.0	36.0	35.0	34.0	34.0	33.0	33.0	32.0	32.0	32.0	32.0	32.0	32.0	32.0	31.0	31.0	31.0	31.0	31.0	31.0	30.0	30.0	30.0	30.0	30.0	30.0	30.0
58	0.5858585834503174	804.0	588.0	428.0	295.0	223.0	178.0	155.0	132.0	115.0	100.0	92.0	82.0	72.0	57.0	51.0	49.0	45.0	44.0	41.0	41.0	39.0	37.0	37.0	36.0	35.0	35.0	34.0	34.0	33.0	33.0	33.0	33.0	33.0	33.0	33.0	32.0	32.0	32.0	32.0	32.0	32.0	31.0	31.0	31.0	31.0	31.0	31.0	31.0
59	0.5959595441818237	805.0	590.0	429.0	295.0	223.0	178.0	156.0	133.0	116.0	101.0	93.0	83.0	73.0	58.0	52.0	50.0	46.0	45.0	42.0	42.0	41.0	39.0	39.0	38.0	37.0	37.0	36.0	36.0	35.0	35.0	35.0	35.0	35.0	35.0	35.0	34.0	34.0	34.0	34.0	34.0	34.0	33.0	33.0	33.0	33.0	33.0	33.0	33.0
60	0.6060605645179749	807.0	592.0	431.0	296.0	224.0	179.0	157.0	134.0	117.0	102.0	95.0	85.0	75.0	60.0	54.0	52.0	48.0	47.0	44.0	44.0	43.0	41.0	41.0	40.0	39.0	39.0	38.0	38.0	37.0	37.0	37.0	37.0	37.0	37.0	37.0	36.0	36.0	36.0	36.0	36.0	36.0	35.0	35.0	35.0	35.0	35.0	35.0	35.0
61	0.616161584854126	809.0	594.0	434.0	299.0	226.0	181.0	159.0	136.0	119.0	104.0	97.0	87.0	77.0	62.0	56.0	54.0	50.0	50.0	47.0	47.0	46.0	44.0	44.0	43.0	42.0	42.0	41.0	41.0	40.0	40.0	40.0	40.0	40.0	40.0	40.0	39.0	39.0	39.0	39.0	39.0	39.0	38.0	38.0	38.0	38.0	38.0	38.0	38.0
62	0.6262626051902771	810.0	595.0	435.0	300.0	227.0	182.0	160.0	137.0	120.0	105.0	98.0	88.0	78.0	63.0	57.0	55.0	51.0	51.0	48.0	48.0	47.0	45.0	45.0	44.0	43.0	43.0	42.0	42.0	41.0	41.0	41.0	41.0	41.0	41.0	41.0	40.0	40.0	40.0	40.0	40.0	40.0	39.0	39.0	39.0	39.0	39.0	39.0	39.0
63	0.6363636255264282	810.0	595.0	435.0	301.0	227.0	182.0	160.0	137.0	120.0	105.0	98.0	88.0	78.0	63.0	57.0	55.0	51.0	51.0	48.0	48.0	47.0	45.0	45.0	44.0	43.0	43.0	42.0	42.0	41.0	41.0	41.0	41.0	41.0	41.0	41.0	40.0	40.0	40.0	40.0	40.0	40.0	39.0	39.0	39.0	39.0	39.0	39.0	39.0
64	0.6464646458625793	810.0	596.0	437.0	304.0	230.0	185.0	162.0	139.0	122.0	107.0	100.0	90.0	80.0	65.0	59.0	57.0	53.0	53.0	50.0	50.0	49.0	47.0	47.0	46.0	45.0	45.0	44.0	44.0	43.0	43.0	43.0	43.0	43.0	43.0	43.0	42.0	42.0	42.0	42.0	42.0	42.0	41.0	41.0	41.0	41.0	41.0	41.0	41.0
65	0.6565656661987305	811.0	597.0	438.0	307.0	233.0	188.0	164.0	141.0	124.0	108.0	101.0	91.0	81.0	66.0	60.0	58.0	54.0	54.0	51.0	51.0	50.0	48.0	48.0	47.0	46.0	46.0	45.0	45.0	44.0	44.0	44.0	44.0	44.0	44.0	44.0	43.0	43.0	43.0	43.0	43.0	43.0	42.0	42.0	42.0	42.0	42.0	42.0	42.0
66	0.6666666865348816	813.0	597.0	438.0	307.0	233.0	188.0	164.0	141.0	124.0	108.0	101.0	92.0	82.0	67.0	61.0	59.0	55.0	55.0	52.0	52.0	51.0	49.0	49.0	48.0	47.0	47.0	46.0	46.0	45.0	45.0	45.0	45.0	45.0	45.0	45.0	44.0	44.0	44.0	44.0	44.0	44.0	43.0	43.0	43.0	43.0	43.0	43.0	43.0
67	0.6767677068710327	817.0	601.0	442.0	310.0	235.0	190.0	166.0	143.0	126.0	110.0	103.0	94.0	84.0	69.0	63.0	61.0	57.0	57.0	55.0	55.0	54.0	52.0	52.0	51.0	50.0	50.0	49.0	49.0	48.0	48.0	48.0	48.0	48.0	48.0	48.0	47.0	47.0	47.0	47.0	47.0	47.0	46.0	46.0	46.0	46.0	46.0	46.0	46.0
68	0.6868686676025391	819.0	603.0	444.0	311.0	236.0	191.0	168.0	145.0	128.0	112.0	105.0	96.0	86.0	71.0	65.0	63.0	59.0	59.0	57.0	57.0	56.0	54.0	54.0	53.0	52.0	52.0	51.0	51.0	50.0	50.0	50.0	50.0	50.0	50.0	50.0	49.0	49.0	49.0	49.0	49.0	49.0	48.0	48.0	48.0	48.0	48.0	48.0	48.0
69	0.6969696879386902	819.0	603.0	445.0	312.0	237.0	191.0	168.0	146.0	130.0	113.0	106.0	97.0	87.0	72.0	66.0	64.0	60.0	60.0	58.0	58.0	57.0	55.0	55.0	54.0	53.0	53.0	52.0	52.0	51.0	51.0	51.0	51.0	51.0	51.0	51.0	50.0	50.0	50.0	50.0	50.0	50.0	49.0	49.0	49.0	49.0	49.0	49.0	49.0
70	0.7070707082748413	821.0	605.0	448.0	315.0	240.0	194.0	171.0	149.0	133.0	116.0	109.0	100.0	90.0	76.0	70.0	68.0	64.0	64.0	62.0	62.0	61.0	59.0	59.0	58.0	57.0	57.0	56.0	56.0	55.0	55.0	55.0	55.0	55.0	55.0	55.0	54.0	54.0	54.0	54.0	54.0	54.0	53.0	53.0	53.0	53.0	53.0	53.0	53.0
71	0.7171717286109924	823.0	607.0	450.0	317.0	243.0	197.0	174.0	151.0	135.0	118.0	111.0	102.0	93.0	79.0	73.0	71.0	67.0	67.0	65.0	65.0	64.0	62.0	62.0	61.0	60.0	60.0	59.0	59.0	58.0	58.0	58.0	58.0	58.0	58.0	58.0	57.0	57.0	57.0	57.0	57.0	57.0	56.0	56.0	56.0	56.0	56.0	56.0	56.0
72	0.7272727489471436	825.0	609.0	451.0	319.0	245.0	199.0	177.0	154.0	138.0	122.0	115.0	106.0	98.0	84.0	78.0	76.0	72.0	72.0	70.0	70.0	69.0	67.0	67.0	66.0	65.0	65.0	64.0	64.0	63.0	63.0	63.0	63.0	63.0	63.0	63.0	62.0	62.0	62.0	62.0	62.0	62.0	61.0	61.0	61.0	61.0	61.0	61.0	61.0
73	0.7373737692832947	828.0	611.0	453.0	320.0	246.0	200.0	178.0	155.0	139.0	123.0	116.0	107.0	99.0	86.0	80.0	78.0	74.0	74.0	72.0	72.0	71.0	69.0	69.0	68.0	67.0	67.0	66.0	66.0	65.0	65.0	65.0	65.0	65.0	65.0	65.0	64.0	64.0	64.0	64.0	64.0	64.0	63.0	63.0	63.0	63.0	63.0	63.0	63.0
74	0.7474747896194458	830.0	612.0	454.0	322.0	248.0	202.0	180.0	157.0	141.0	125.0	119.0	110.0	102.0	91.0	85.0	83.0	79.0	79.0	77.0	77.0	76.0	74.0	74.0	73.0	72.0	72.0	71.0	71.0	70.0	70.0	70.0	70.0	70.0	70.0	70.0	70.0	70.0	70.0	70.0	70.0	70.0	69.0	69.0	69.0	69.0	69.0	69.0	69.0
75	0.7575757503509521	833.0	615.0	458.0	326.0	252.0	206.0	185.0	161.0	145.0	132.0	126.0	117.0	109.0	99.0	93.0	91.0	87.0	87.0	85.0	85.0	84.0	82.0	82.0	81.0	80.0	80.0	79.0	79.0	78.0	78.0	78.0	78.0	78.0	78.0	78.0	78.0	78.0	78.0	78.0	78.0	78.0	77.0	77.0	77.0	77.0	77.0	77.0	77.0
76	0.7676767706871033	838.0	619.0	464.0	331.0	257.0	211.0	190.0	166.0	150.0	137.0	132.0	123.0	115.0	105.0	99.0	97.0	93.0	93.0	92.0	92.0	91.0	89.0	89.0	88.0	87.0	87.0	86.0	86.0	85.0	85.0	85.0	85.0	85.0	85.0	85.0	85.0	85.0	85.0	85.0	85.0	85.0	84.0	84.0	84.0	84.0	84.0	84.0	84.0
77	0.7777777910232544	843.0	623.0	469.0	336.0	264.0	219.0	198.0	174.0	158.0	145.0	140.0	131.0	123.0	113.0	107.0	105.0	101.0	101.0	100.0	100.0	99.0	97.0	97.0	96.0	95.0	95.0	94.0	94.0	93.0	93.0	93.0	93.0	93.0	93.0	93.0	93.0	93.0	93.0	93.0	93.0	93.0	92.0	92.0	92.0	92.0	92.0	92.0	92.0
78	0.7878788113594055	845.0	626.0	473.0	340.0	269.0	224.0	202.0	179.0	163.0	151.0	146.0	137.0	129.0	119.0	113.0	111.0	107.0	107.0	106.0	106.0	105.0	103.0	103.0	102.0	101.0	101.0	100.0	100.0	99.0	99.0	99.0	99.0	99.0	99.0	99.0	99.0	99.0	99.0	99.0	99.0	99.0	98.0	98.0	98.0	98.0	98.0	98.0	98.0
79	0.7979798316955566	849.0	629.0	476.0	344.0	274.0	230.0	208.0	185.0	169.0	157.0	152.0	143.0	135.0	125.0	119.0	117.0	114.0	114.0	113.0	113.0	112.0	110.0	110.0	109.0	109.0	109.0	108.0	108.0	107.0	107.0	107.0	107.0	107.0	107.0	107.0	107.0	107.0	107.0	107.0	107.0	107.0	106.0	106.0	106.0	106.0	106.0	106.0	106.0
80	0.808080792427063	853.0	633.0	480.0	348.0	279.0	235.0	213.0	190.0	174.0	163.0	158.0	149.0	141.0	131.0	125.0	123.0	120.0	120.0	119.0	119.0	118.0	116.0	116.0	116.0	116.0	116.0	115.0	115.0	114.0	114.0	114.0	114.0	114.0	114.0	114.0	114.0	114.0	114.0	114.0	114.0	114.0	114.0	114.0	114.0	114.0	114.0	114.0	114.0
81	0.8181818127632141	855.0	635.0	483.0	353.0	285.0	242.0	221.0	198.0	182.0	171.0	166.0	157.0	149.0	139.0	133.0	131.0	128.0	128.0	127.0	127.0	126.0	124.0	124.0	124.0	124.0	124.0	123.0	123.0	122.0	122.0	122.0	122.0	122.0	122.0	122.0	122.0	122.0	122.0	122.0	122.0	122.0	122.0	122.0	122.0	122.0	122.0	122.0	122.0
82	0.8282828330993652	862.0	643.0	494.0	364.0	297.0	254.0	234.0	212.0	196.0	185.0	180.0	171.0	163.0	153.0	147.0	145.0	142.0	142.0	141.0	141.0	140.0	138.0	138.0	138.0	138.0	138.0	137.0	137.0	137.0	137.0	137.0	137.0	137.0	137.0	137.0	137.0	137.0	137.0	137.0	137.0	137.0	137.0	137.0	137.0	137.0	137.0	137.0	137.0
83	0.8383837938308716	866.0	647.0	501.0	370.0	305.0	264.0	244.0	223.0	206.0	195.0	190.0	181.0	173.0	163.0	157.0	155.0	153.0	153.0	152.0	152.0	152.0	150.0	150.0	150.0	150.0	150.0	149.0	149.0	149.0	149.0	149.0	149.0	149.0	149.0	149.0	149.0	149.0	149.0	149.0	149.0	149.0	149.0	149.0	149.0	149.0	149.0	149.0	149.0
84	0.8484848141670227	870.0	656.0	509.0	378.0	314.0	273.0	253.0	232.0	217.0	207.0	202.0	193.0	186.0	176.0	170.0	169.0	167.0	167.0	166.0	166.0	166.0	164.0	164.0	164.0	164.0	164.0	163.0	163.0	163.0	163.0	163.0	163.0	163.0	163.0	163.0	163.0	163.0	163.0	163.0	163.0	163.0	163.0	163.0	163.0	163.0	163.0	163.0	163.0
85	0.8585858345031738	877.0	661.0	515.0	387.0	322.0	281.0	261.0	240.0	225.0	215.0	210.0	202.0	195.0	185.0	179.0	178.0	177.0	177.0	176.0	176.0	176.0	175.0	175.0	175.0	175.0	175.0	175.0	175.0	175.0	175.0	175.0	175.0	175.0	175.0	175.0	175.0	175.0	175.0	175.0	175.0	175.0	175.0	175.0	175.0	175.0	175.0	175.0	175.0
86	0.868686854839325	881.0	667.0	522.0	394.0	330.0	289.0	270.0	249.0	234.0	224.0	219.0	211.0	205.0	195.0	189.0	188.0	187.0	187.0	186.0	186.0	186.0	185.0	185.0	185.0	185.0	185.0	185.0	185.0	185.0	185.0	185.0	185.0	185.0	185.0	185.0	185.0	185.0	185.0	185.0	185.0	185.0	185.0	185.0	185.0	185.0	185.0	185.0	185.0
87	0.8787878751754761	888.0	675.0	531.0	403.0	338.0	297.0	279.0	258.0	243.0	234.0	230.0	222.0	217.0	208.0	203.0	202.0	202.0	202.0	201.0	201.0	201.0	200.0	200.0	200.0	200.0	200.0	200.0	200.0	200.0	200.0	200.0	200.0	200.0	200.0	200.0	200.0	200.0	200.0	200.0	200.0	200.0	200.0	200.0	200.0	200.0	200.0	200.0	200.0
88	0.8888888955116272	900.0	689.0	545.0	420.0	353.0	314.0	297.0	276.0	261.0	253.0	249.0	241.0	236.0	227.0	222.0	221.0	221.0	221.0	220.0	220.0	220.0	219.0	219.0	219.0	219.0	219.0	219.0	219.0	219.0	219.0	219.0	219.0	219.0	219.0	219.0	219.0	219.0	219.0	219.0	219.0	219.0	219.0	219.0	219.0	219.0	219.0	219.0	219.0
89	0.8989899158477783	913.0	703.0	560.0	435.0	371.0	332.0	316.0	295.0	280.0	273.0	269.0	262.0	257.0	248.0	243.0	242.0	242.0	242.0	241.0	241.0	241.0	240.0	240.0	240.0	240.0	240.0	240.0	240.0	240.0	240.0	240.0	240.0	240.0	240.0	240.0	240.0	240.0	240.0	240.0	240.0	240.0	240.0	240.0	240.0	240.0	240.0	240.0	240.0
90	0.9090909361839294	929.0	722.0	582.0	459.0	398.0	361.0	345.0	324.0	310.0	303.0	299.0	292.0	287.0	279.0	275.0	274.0	274.0	274.0	273.0	273.0	273.0	272.0	272.0	272.0	272.0	272.0	272.0	272.0	272.0	272.0	272.0	272.0	272.0	272.0	272.0	272.0	272.0	272.0	272.0	272.0	272.0	272.0	272.0	272.0	272.0	272.0	272.0	272.0
91	0.9191919565200806	948.0	740.0	604.0	484.0	424.0	387.0	371.0	352.0	338.0	331.0	328.0	321.0	316.0	309.0	306.0	305.0	305.0	305.0	304.0	304.0	304.0	303.0	303.0	303.0	303.0	303.0	303.0	303.0	303.0	303.0	303.0	303.0	303.0	303.0	303.0	303.0	303.0	303.0	303.0	303.0	303.0	303.0	303.0	303.0	303.0	303.0	303.0	303.0
92	0.9292929172515869	966.0	762.0	626.0	509.0	450.0	416.0	401.0	383.0	369.0	363.0	360.0	353.0	348.0	341.0	338.0	337.0	337.0	337.0	336.0	336.0	336.0	335.0	335.0	335.0	335.0	335.0	335.0	335.0	335.0	335.0	335.0	335.0	335.0	335.0	335.0	335.0	335.0	335.0	335.0	335.0	335.0	335.0	335.0	335.0	335.0	335.0	335.0	335.0
93	0.939393937587738	988.0	784.0	651.0	537.0	478.0	446.0	432.0	416.0	402.0	396.0	393.0	387.0	383.0	377.0	374.0	373.0	373.0	373.0	372.0	372.0	372.0	371.0	371.0	371.0	371.0	371.0	371.0	371.0	371.0	371.0	371.0	371.0	371.0	371.0	371.0	371.0	371.0	371.0	371.0	371.0	371.0	371.0	371.0	371.0	371.0	371.0	371.0	371.0
94	0.9494949579238892	1017.0	816.0	687.0	579.0	521.0	490.0	478.0	462.0	447.0	442.0	439.0	434.0	430.0	426.0	423.0	422.0	422.0	422.0	421.0	421.0	421.0	420.0	420.0	420.0	420.0	420.0	420.0	420.0	420.0	420.0	420.0	420.0	420.0	420.0	420.0	420.0	420.0	420.0	420.0	420.0	420.0	420.0	420.0	420.0	420.0	420.0	420.0	420.0
95	0.9595959782600403	1052.0	857.0	732.0	628.0	573.0	544.0	533.0	518.0	505.0	500.0	498.0	493.0	489.0	486.0	483.0	482.0	482.0	482.0	481.0	481.0	481.0	480.0	480.0	480.0	480.0	480.0	480.0	480.0	480.0	480.0	480.0	480.0	480.0	480.0	480.0	480.0	480.0	480.0	480.0	480.0	480.0	480.0	480.0	480.0	480.0	480.0	480.0	480.0
96	0.9696969985961914	1103.0	917.0	795.0	693.0	645.0	618.0	607.0	592.0	579.0	574.0	572.0	567.0	563.0	560.0	558.0	557.0	557.0	557.0	556.0	556.0	556.0	556.0	556.0	556.0	556.0	556.0	556.0	556.0	556.0	556.0	556.0	556.0	556.0	556.0	556.0	556.0	556.0	556.0	556.0	556.0	556.0	556.0	556.0	556.0	556.0	556.0	556.0	556.0
97	0.9797979593276978	1182.0	1007.0	888.0	796.0	754.0	729.0	719.0	707.0	697.0	694.0	693.0	689.0	685.0	683.0	681.0	680.0	680.0	680.0	680.0	680.0	680.0	680.0	680.0	680.0	680.0	680.0	680.0	680.0	680.0	680.0	680.0	680.0	680.0	680.0	680.0	680.0	680.0	680.0	680.0	680.0	680.0	680.0	680.0	680.0	680.0	680.0	680.0	680.0
98	0.9898989796638489	1280.0	1117.0	1011.0	931.0	894.0	868.0	859.0	852.0	845.0	842.0	841.0	839.0	836.0	834.0	834.0	833.0	833.0	833.0	833.0	833.0	833.0	833.0	833.0	833.0	833.0	833.0	833.0	833.0	833.0	833.0	833.0	833.0	833.0	833.0	833.0	833.0	833.0	833.0	833.0	833.0	833.0	833.0	833.0	833.0	833.0	833.0	833.0	833.0
99	1.0	0.0	0.0	0.0	0.0	0.0	0.0	0.0	0.0	0.0	0.0	0.0	0.0	0.0	0.0	0.0	0.0	0.0	0.0	0.0	0.0	0.0	0.0	0.0	0.0	0.0	0.0	0.0	0.0	0.0	0.0	0.0	0.0	0.0	0.0	0.0	0.0	0.0	0.0	0.0	0.0	0.0	0.0	0.0	0.0	0.0	0.0	0.0	0.0
[truncated: 52 more columns]
