# Supplementary material for: The hair cell analysis toolbox is a precise and fully automated pipeline for whole cochlea hair cell quantification
Source: PLoS Biol. 2023 Mar 22;21(3):e3002041. doi: 10.1371/journal.pbio.3002041 (PMC10069775; doi:10.1371/journal.pbio.3002041)
Supplement: S1 Data — A compressed folder with spreadsheets containing, in separate files, the underlying numerical data and statistical analysis for Figs 1G, 3E, 3F, 3G, 4F, 4H, 5A, 5B, 5C, 6A, 6B, S1B, S1C, S1D, S1E, S1F. (ZIP) [file pbio.3002041.s004.zip › Figure S1BCDEF/Figure S1DEF/figureS1DEF_7_false_positive.csv]

	cell_thr	nms_thr_0.0	nms_thr_0.010101010091602802	nms_thr_0.020202020183205605	nms_thr_0.03030303120613098	nms_thr_0.04040404036641121	nms_thr_0.05050504952669144	nms_thr_0.06060606241226196	nms_thr_0.07070706784725189	nms_thr_0.08080808073282242	nms_thr_0.09090909361839294	nms_thr_0.10101009905338287	nms_thr_0.1111111119389534	nms_thr_0.12121212482452393	nms_thr_0.13131313025951385	nms_thr_0.14141413569450378	nms_thr_0.1515151560306549	nms_thr_0.16161616146564484	nms_thr_0.17171716690063477	nms_thr_0.1818181872367859	nms_thr_0.19191919267177582	nms_thr_0.20202019810676575	nms_thr_0.21212121844291687	nms_thr_0.2222222238779068	nms_thr_0.23232322931289673	nms_thr_0.24242424964904785	nms_thr_0.252525269985199	nms_thr_0.2626262605190277	nms_thr_0.27272728085517883	nms_thr_0.28282830119132996	nms_thr_0.2929292917251587	nms_thr_0.3030303120613098	nms_thr_0.31313133239746094	nms_thr_0.3232323229312897	nms_thr_0.3333333432674408	nms_thr_0.34343433380126953	nms_thr_0.35353535413742065	nms_thr_0.3636363744735718	nms_thr_0.3737373650074005	nms_thr_0.38383838534355164	nms_thr_0.39393937587738037	nms_thr_0.4040403962135315	nms_thr_0.4141414165496826	nms_thr_0.42424240708351135	nms_thr_0.4343434274196625	nms_thr_0.4444444477558136	nms_thr_0.45454543828964233	nms_thr_0.46464645862579346	nms_thr_0.4747474789619446
0	0.0	1115.0	1170.0	1225.0	1260.0	1307.0	1358.0	1418.0	1460.0	1505.0	1546.0	1585.0	1644.0	1687.0	1741.0	1790.0	1829.0	1879.0	1951.0	2007.0	2089.0	2168.0	2250.0	2315.0	2354.0	2409.0	2470.0	2531.0	2588.0	2646.0	2702.0	2765.0	2813.0	2868.0	2938.0	3016.0	3095.0	3214.0	3328.0	3480.0	3651.0	3821.0	4058.0	4263.0	4556.0	4942.0	5448.0	5903.0	6260.0
1	0.010101010091602802	1115.0	1170.0	1225.0	1260.0	1307.0	1358.0	1418.0	1460.0	1505.0	1546.0	1585.0	1644.0	1687.0	1741.0	1790.0	1829.0	1879.0	1951.0	2007.0	2089.0	2168.0	2250.0	2315.0	2354.0	2409.0	2470.0	2531.0	2588.0	2646.0	2702.0	2765.0	2813.0	2868.0	2938.0	3016.0	3095.0	3214.0	3328.0	3480.0	3651.0	3821.0	4058.0	4263.0	4556.0	4942.0	5448.0	5903.0	6260.0
2	0.020202020183205605	1115.0	1170.0	1225.0	1260.0	1307.0	1358.0	1418.0	1460.0	1505.0	1546.0	1585.0	1644.0	1687.0	1741.0	1790.0	1829.0	1879.0	1951.0	2007.0	2089.0	2168.0	2250.0	2315.0	2354.0	2409.0	2470.0	2531.0	2588.0	2646.0	2702.0	2765.0	2813.0	2868.0	2938.0	3016.0	3095.0	3214.0	3328.0	3480.0	3651.0	3821.0	4058.0	4263.0	4556.0	4942.0	5448.0	5903.0	6260.0
3	0.03030303120613098	1115.0	1170.0	1225.0	1260.0	1307.0	1358.0	1418.0	1460.0	1505.0	1546.0	1585.0	1644.0	1687.0	1741.0	1790.0	1829.0	1879.0	1951.0	2007.0	2089.0	2168.0	2250.0	2315.0	2354.0	2409.0	2470.0	2531.0	2588.0	2646.0	2702.0	2765.0	2813.0	2868.0	2938.0	3016.0	3095.0	3214.0	3328.0	3480.0	3651.0	3821.0	4058.0	4263.0	4556.0	4942.0	5448.0	5903.0	6260.0
4	0.04040404036641121	1115.0	1170.0	1225.0	1260.0	1307.0	1358.0	1418.0	1460.0	1505.0	1546.0	1585.0	1644.0	1687.0	1741.0	1790.0	1829.0	1879.0	1951.0	2007.0	2089.0	2168.0	2250.0	2315.0	2354.0	2409.0	2470.0	2531.0	2588.0	2646.0	2702.0	2765.0	2813.0	2868.0	2938.0	3016.0	3095.0	3214.0	3328.0	3480.0	3651.0	3821.0	4058.0	4263.0	4556.0	4942.0	5448.0	5903.0	6260.0
5	0.05050504952669144	1111.0	1166.0	1221.0	1257.0	1304.0	1353.0	1413.0	1455.0	1498.0	1539.0	1579.0	1639.0	1683.0	1733.0	1782.0	1821.0	1871.0	1942.0	1999.0	2081.0	2160.0	2241.0	2306.0	2346.0	2401.0	2460.0	2520.0	2576.0	2636.0	2692.0	2754.0	2802.0	2857.0	2926.0	3001.0	3080.0	3196.0	3308.0	3458.0	3629.0	3797.0	4029.0	4230.0	4522.0	4907.0	5412.0	5865.0	6220.0
6	0.06060606241226196	1009.0	1061.0	1108.0	1139.0	1184.0	1228.0	1285.0	1320.0	1356.0	1390.0	1421.0	1474.0	1512.0	1559.0	1601.0	1645.0	1689.0	1753.0	1804.0	1883.0	1955.0	2023.0	2076.0	2112.0	2158.0	2212.0	2259.0	2305.0	2359.0	2408.0	2460.0	2503.0	2550.0	2611.0	2667.0	2737.0	2847.0	2951.0	3067.0	3223.0	3371.0	3561.0	3732.0	3996.0	4342.0	4799.0	5204.0	5521.0
7	0.07070706784725189	912.0	961.0	1005.0	1041.0	1078.0	1121.0	1167.0	1202.0	1228.0	1253.0	1281.0	1332.0	1363.0	1408.0	1440.0	1473.0	1510.0	1562.0	1615.0	1676.0	1741.0	1808.0	1856.0	1890.0	1926.0	1975.0	2021.0	2060.0	2105.0	2149.0	2195.0	2230.0	2272.0	2320.0	2372.0	2418.0	2518.0	2602.0	2706.0	2848.0	2981.0	3136.0	3285.0	3507.0	3812.0	4215.0	4568.0	4836.0
8	0.08080808073282242	812.0	862.0	900.0	931.0	960.0	995.0	1035.0	1069.0	1092.0	1109.0	1140.0	1181.0	1209.0	1248.0	1273.0	1301.0	1331.0	1383.0	1432.0	1481.0	1534.0	1590.0	1631.0	1660.0	1692.0	1736.0	1772.0	1805.0	1841.0	1877.0	1915.0	1947.0	1984.0	2025.0	2072.0	2119.0	2205.0	2272.0	2356.0	2482.0	2593.0	2729.0	2863.0	3051.0	3319.0	3683.0	3996.0	4226.0
9	0.09090909361839294	733.0	781.0	810.0	827.0	857.0	889.0	922.0	951.0	976.0	993.0	1023.0	1058.0	1080.0	1110.0	1128.0	1160.0	1181.0	1222.0	1261.0	1316.0	1352.0	1397.0	1429.0	1453.0	1481.0	1521.0	1556.0	1583.0	1613.0	1641.0	1675.0	1702.0	1730.0	1767.0	1805.0	1849.0	1921.0	1980.0	2060.0	2168.0	2266.0	2380.0	2488.0	2635.0	2873.0	3192.0	3458.0	3658.0
10	0.10101009905338287	657.0	699.0	719.0	739.0	768.0	793.0	818.0	845.0	861.0	875.0	903.0	929.0	950.0	973.0	991.0	1014.0	1033.0	1073.0	1105.0	1153.0	1187.0	1223.0	1249.0	1280.0	1301.0	1330.0	1357.0	1377.0	1403.0	1428.0	1460.0	1486.0	1506.0	1535.0	1565.0	1604.0	1669.0	1718.0	1783.0	1883.0	1970.0	2059.0	2142.0	2267.0	2471.0	2734.0	2964.0	3123.0
11	0.1111111119389534	593.0	628.0	647.0	664.0	684.0	703.0	726.0	755.0	770.0	786.0	809.0	835.0	845.0	863.0	877.0	902.0	920.0	951.0	979.0	1021.0	1046.0	1079.0	1106.0	1136.0	1156.0	1181.0	1197.0	1217.0	1238.0	1260.0	1288.0	1307.0	1325.0	1349.0	1374.0	1406.0	1455.0	1501.0	1557.0	1651.0	1727.0	1799.0	1878.0	1983.0	2139.0	2359.0	2541.0	2670.0
12	0.12121212482452393	546.0	574.0	593.0	605.0	620.0	634.0	650.0	674.0	687.0	700.0	723.0	748.0	759.0	775.0	791.0	810.0	824.0	850.0	871.0	901.0	925.0	960.0	986.0	1011.0	1024.0	1047.0	1064.0	1081.0	1101.0	1119.0	1146.0	1164.0	1183.0	1202.0	1230.0	1255.0	1304.0	1345.0	1396.0	1476.0	1540.0	1595.0	1660.0	1750.0	1890.0	2066.0	2224.0	2342.0
13	0.13131313025951385	496.0	522.0	539.0	553.0	566.0	581.0	592.0	609.0	621.0	632.0	652.0	676.0	688.0	707.0	716.0	729.0	750.0	774.0	792.0	816.0	840.0	865.0	891.0	910.0	921.0	943.0	957.0	975.0	994.0	1009.0	1035.0	1048.0	1061.0	1075.0	1102.0	1125.0	1174.0	1210.0	1251.0	1309.0	1361.0	1411.0	1463.0	1540.0	1655.0	1796.0	1926.0	2024.0
14	0.14141413569450378	437.0	461.0	476.0	494.0	505.0	512.0	521.0	540.0	553.0	563.0	576.0	593.0	601.0	619.0	631.0	649.0	666.0	686.0	704.0	721.0	741.0	762.0	776.0	793.0	798.0	816.0	830.0	842.0	861.0	872.0	891.0	905.0	916.0	930.0	952.0	976.0	1010.0	1042.0	1076.0	1129.0	1166.0	1204.0	1249.0	1306.0	1389.0	1500.0	1596.0	1671.0
15	0.1515151560306549	392.0	416.0	427.0	440.0	448.0	455.0	464.0	482.0	492.0	501.0	513.0	527.0	534.0	546.0	556.0	572.0	585.0	602.0	618.0	631.0	647.0	664.0	677.0	689.0	694.0	708.0	722.0	730.0	744.0	758.0	775.0	786.0	794.0	809.0	830.0	848.0	878.0	905.0	935.0	970.0	999.0	1029.0	1067.0	1113.0	1174.0	1255.0	1333.0	1391.0
16	0.16161616146564484	362.0	381.0	393.0	400.0	405.0	415.0	424.0	439.0	448.0	455.0	467.0	483.0	486.0	498.0	509.0	521.0	532.0	545.0	555.0	568.0	579.0	593.0	603.0	612.0	615.0	625.0	636.0	644.0	659.0	670.0	686.0	695.0	702.0	717.0	733.0	749.0	775.0	802.0	822.0	850.0	873.0	900.0	929.0	968.0	1010.0	1072.0	1133.0	1176.0
17	0.17171716690063477	326.0	343.0	353.0	361.0	368.0	374.0	383.0	395.0	401.0	404.0	413.0	426.0	429.0	435.0	443.0	451.0	463.0	476.0	483.0	493.0	503.0	512.0	520.0	528.0	528.0	538.0	549.0	556.0	567.0	577.0	589.0	596.0	603.0	615.0	627.0	641.0	666.0	685.0	704.0	725.0	745.0	769.0	792.0	826.0	863.0	905.0	948.0	988.0
18	0.1818181872367859	301.0	314.0	326.0	333.0	339.0	343.0	350.0	359.0	365.0	369.0	379.0	390.0	394.0	398.0	407.0	413.0	422.0	431.0	438.0	451.0	459.0	467.0	477.0	485.0	487.0	495.0	503.0	509.0	519.0	526.0	535.0	540.0	545.0	555.0	567.0	578.0	596.0	613.0	626.0	644.0	663.0	681.0	698.0	727.0	752.0	787.0	830.0	860.0
19	0.19191919267177582	282.0	293.0	302.0	309.0	315.0	320.0	325.0	331.0	336.0	340.0	350.0	361.0	364.0	368.0	375.0	381.0	391.0	397.0	403.0	415.0	425.0	432.0	440.0	446.0	447.0	452.0	459.0	466.0	475.0	482.0	491.0	496.0	501.0	510.0	521.0	532.0	548.0	560.0	571.0	583.0	598.0	614.0	629.0	658.0	680.0	712.0	750.0	776.0
20	0.20202019810676575	261.0	271.0	283.0	289.0	293.0	298.0	304.0	310.0	315.0	319.0	329.0	338.0	341.0	344.0	350.0	354.0	364.0	369.0	373.0	385.0	394.0	402.0	409.0	414.0	414.0	418.0	423.0	429.0	436.0	443.0	451.0	455.0	459.0	467.0	477.0	485.0	500.0	512.0	522.0	531.0	546.0	555.0	567.0	593.0	615.0	644.0	679.0	703.0
21	0.21212121844291687	243.0	253.0	263.0	266.0	271.0	276.0	281.0	287.0	292.0	298.0	306.0	315.0	317.0	319.0	324.0	328.0	337.0	342.0	346.0	358.0	362.0	369.0	375.0	379.0	379.0	384.0	388.0	394.0	401.0	408.0	415.0	417.0	420.0	428.0	435.0	441.0	454.0	465.0	475.0	486.0	498.0	506.0	519.0	541.0	561.0	587.0	618.0	640.0
22	0.2222222238779068	231.0	243.0	253.0	256.0	259.0	264.0	269.0	275.0	279.0	285.0	292.0	302.0	304.0	305.0	310.0	312.0	321.0	327.0	331.0	341.0	344.0	351.0	357.0	361.0	361.0	364.0	367.0	371.0	377.0	384.0	391.0	394.0	396.0	404.0	411.0	415.0	427.0	437.0	447.0	457.0	469.0	475.0	486.0	505.0	522.0	547.0	573.0	594.0
23	0.23232322931289673	210.0	219.0	230.0	233.0	236.0	241.0	244.0	250.0	253.0	258.0	263.0	273.0	277.0	278.0	283.0	285.0	293.0	298.0	302.0	311.0	315.0	322.0	325.0	330.0	329.0	333.0	335.0	338.0	343.0	348.0	355.0	360.0	361.0	367.0	374.0	377.0	389.0	399.0	408.0	416.0	426.0	430.0	438.0	454.0	470.0	494.0	515.0	533.0
24	0.24242424964904785	198.0	207.0	217.0	221.0	224.0	228.0	229.0	235.0	239.0	243.0	248.0	256.0	259.0	260.0	263.0	264.0	273.0	279.0	282.0	290.0	295.0	302.0	305.0	310.0	309.0	312.0	314.0	316.0	321.0	325.0	332.0	337.0	338.0	343.0	349.0	354.0	363.0	372.0	379.0	388.0	397.0	400.0	408.0	422.0	435.0	456.0	472.0	488.0
25	0.252525269985199	188.0	197.0	206.0	211.0	213.0	215.0	215.0	221.0	224.0	227.0	232.0	239.0	242.0	243.0	248.0	249.0	258.0	262.0	264.0	271.0	276.0	282.0	286.0	291.0	291.0	294.0	297.0	298.0	303.0	306.0	312.0	318.0	319.0	324.0	329.0	334.0	342.0	349.0	353.0	360.0	369.0	370.0	378.0	390.0	402.0	418.0	432.0	448.0
26	0.2626262605190277	178.0	186.0	195.0	200.0	202.0	205.0	205.0	210.0	213.0	216.0	220.0	226.0	229.0	229.0	232.0	233.0	242.0	246.0	248.0	255.0	261.0	266.0	271.0	275.0	276.0	279.0	282.0	283.0	286.0	289.0	295.0	300.0	301.0	304.0	308.0	313.0	319.0	325.0	328.0	334.0	342.0	342.0	348.0	358.0	366.0	380.0	392.0	404.0
27	0.27272728085517883	160.0	170.0	179.0	184.0	186.0	189.0	189.0	193.0	196.0	199.0	203.0	209.0	210.0	210.0	212.0	213.0	222.0	227.0	229.0	236.0	239.0	245.0	248.0	250.0	252.0	255.0	258.0	259.0	262.0	265.0	271.0	275.0	276.0	277.0	281.0	283.0	290.0	295.0	298.0	301.0	308.0	308.0	313.0	319.0	326.0	338.0	350.0	359.0
28	0.28282830119132996	151.0	157.0	166.0	172.0	174.0	179.0	179.0	183.0	186.0	188.0	192.0	198.0	199.0	199.0	201.0	202.0	211.0	214.0	215.0	222.0	224.0	230.0	233.0	236.0	238.0	241.0	244.0	245.0	248.0	251.0	255.0	259.0	259.0	259.0	263.0	265.0	271.0	276.0	279.0	282.0	289.0	289.0	294.0	300.0	306.0	316.0	326.0	334.0
29	0.2929292917251587	140.0	146.0	154.0	158.0	160.0	166.0	166.0	170.0	173.0	175.0	180.0	185.0	186.0	186.0	188.0	189.0	198.0	201.0	202.0	208.0	210.0	215.0	216.0	218.0	220.0	222.0	225.0	226.0	229.0	231.0	235.0	238.0	238.0	238.0	241.0	242.0	247.0	252.0	254.0	256.0	263.0	263.0	267.0	272.0	277.0	286.0	293.0	297.0
30	0.3030303120613098	129.0	134.0	142.0	146.0	149.0	154.0	155.0	159.0	160.0	162.0	167.0	172.0	173.0	173.0	175.0	176.0	185.0	188.0	189.0	195.0	197.0	202.0	203.0	205.0	207.0	209.0	211.0	212.0	214.0	216.0	219.0	222.0	222.0	222.0	224.0	225.0	230.0	235.0	237.0	238.0	242.0	242.0	246.0	251.0	256.0	264.0	270.0	273.0
31	0.31313133239746094	120.0	125.0	133.0	137.0	140.0	145.0	146.0	150.0	151.0	152.0	157.0	161.0	162.0	163.0	165.0	166.0	175.0	178.0	179.0	185.0	187.0	192.0	193.0	195.0	196.0	199.0	200.0	200.0	201.0	203.0	205.0	207.0	207.0	207.0	208.0	209.0	213.0	217.0	219.0	218.0	221.0	221.0	224.0	229.0	232.0	239.0	245.0	248.0
32	0.3232323229312897	113.0	119.0	125.0	130.0	132.0	136.0	137.0	141.0	142.0	143.0	148.0	152.0	153.0	154.0	156.0	157.0	166.0	169.0	170.0	175.0	177.0	182.0	183.0	185.0	186.0	188.0	189.0	189.0	190.0	192.0	194.0	196.0	196.0	196.0	197.0	198.0	202.0	205.0	207.0	206.0	208.0	208.0	210.0	215.0	218.0	225.0	230.0	234.0
33	0.3333333432674408	104.0	109.0	115.0	120.0	123.0	127.0	128.0	131.0	132.0	133.0	136.0	140.0	141.0	143.0	145.0	146.0	155.0	158.0	158.0	163.0	165.0	169.0	170.0	172.0	172.0	173.0	174.0	174.0	175.0	177.0	179.0	180.0	180.0	180.0	181.0	182.0	184.0	187.0	189.0	189.0	191.0	191.0	193.0	197.0	199.0	205.0	207.0	211.0
34	0.34343433380126953	100.0	105.0	110.0	115.0	118.0	121.0	122.0	125.0	126.0	128.0	131.0	135.0	136.0	138.0	140.0	141.0	150.0	153.0	153.0	158.0	160.0	164.0	164.0	166.0	166.0	167.0	168.0	168.0	169.0	171.0	173.0	174.0	174.0	174.0	175.0	176.0	178.0	181.0	183.0	183.0	184.0	184.0	186.0	190.0	192.0	196.0	198.0	202.0
35	0.35353535413742065	97.0	102.0	107.0	111.0	113.0	116.0	117.0	120.0	121.0	123.0	126.0	129.0	130.0	131.0	133.0	134.0	143.0	146.0	146.0	151.0	153.0	157.0	157.0	159.0	159.0	160.0	161.0	161.0	162.0	164.0	166.0	167.0	167.0	167.0	168.0	169.0	171.0	174.0	176.0	176.0	177.0	177.0	179.0	182.0	184.0	187.0	189.0	193.0
36	0.3636363744735718	89.0	94.0	99.0	102.0	104.0	107.0	108.0	111.0	112.0	114.0	116.0	119.0	120.0	121.0	122.0	123.0	132.0	135.0	135.0	140.0	142.0	146.0	146.0	148.0	148.0	149.0	150.0	150.0	151.0	153.0	155.0	156.0	156.0	156.0	156.0	157.0	159.0	161.0	163.0	163.0	164.0	164.0	166.0	169.0	171.0	174.0	176.0	178.0
37	0.3737373650074005	83.0	88.0	93.0	96.0	99.0	102.0	103.0	106.0	107.0	109.0	111.0	114.0	115.0	116.0	117.0	118.0	127.0	130.0	130.0	134.0	135.0	139.0	139.0	141.0	141.0	141.0	142.0	142.0	143.0	145.0	147.0	148.0	148.0	148.0	148.0	149.0	151.0	153.0	155.0	155.0	156.0	156.0	158.0	160.0	161.0	164.0	166.0	168.0
38	0.38383838534355164	79.0	84.0	89.0	92.0	95.0	98.0	99.0	102.0	103.0	105.0	107.0	110.0	111.0	112.0	113.0	114.0	122.0	124.0	124.0	128.0	129.0	133.0	133.0	135.0	135.0	135.0	136.0	136.0	137.0	139.0	140.0	141.0	141.0	141.0	141.0	142.0	144.0	146.0	148.0	148.0	149.0	149.0	151.0	153.0	155.0	157.0	159.0	161.0
39	0.39393937587738037	76.0	80.0	85.0	88.0	91.0	94.0	95.0	98.0	99.0	101.0	103.0	106.0	107.0	108.0	109.0	110.0	118.0	120.0	120.0	123.0	124.0	128.0	128.0	130.0	130.0	130.0	131.0	131.0	132.0	134.0	135.0	136.0	136.0	136.0	136.0	136.0	138.0	140.0	142.0	142.0	143.0	143.0	145.0	147.0	149.0	150.0	152.0	154.0
40	0.4040403962135315	75.0	79.0	84.0	85.0	88.0	91.0	92.0	95.0	96.0	98.0	100.0	103.0	104.0	105.0	106.0	107.0	115.0	117.0	117.0	120.0	121.0	125.0	125.0	127.0	127.0	127.0	128.0	128.0	129.0	131.0	132.0	133.0	133.0	133.0	133.0	133.0	135.0	137.0	137.0	137.0	138.0	138.0	139.0	141.0	143.0	144.0	146.0	148.0
41	0.4141414165496826	73.0	78.0	82.0	83.0	86.0	89.0	90.0	93.0	94.0	96.0	98.0	101.0	102.0	103.0	104.0	105.0	113.0	115.0	115.0	118.0	119.0	123.0	123.0	125.0	125.0	125.0	126.0	126.0	127.0	129.0	130.0	131.0	131.0	131.0	131.0	131.0	133.0	134.0	134.0	134.0	135.0	135.0	136.0	138.0	140.0	140.0	142.0	144.0
42	0.42424240708351135	71.0	76.0	80.0	81.0	84.0	88.0	89.0	92.0	93.0	94.0	96.0	99.0	100.0	101.0	102.0	103.0	111.0	113.0	113.0	116.0	117.0	121.0	121.0	123.0	123.0	123.0	124.0	124.0	125.0	127.0	128.0	129.0	129.0	129.0	129.0	129.0	131.0	132.0	132.0	132.0	133.0	133.0	134.0	136.0	137.0	137.0	139.0	141.0
43	0.4343434274196625	69.0	73.0	77.0	78.0	80.0	84.0	85.0	88.0	89.0	90.0	92.0	95.0	96.0	97.0	98.0	99.0	107.0	109.0	109.0	111.0	112.0	116.0	116.0	118.0	118.0	118.0	119.0	119.0	120.0	122.0	123.0	123.0	123.0	123.0	123.0	123.0	125.0	126.0	126.0	126.0	127.0	127.0	128.0	129.0	130.0	130.0	131.0	132.0
44	0.4444444477558136	66.0	70.0	74.0	75.0	76.0	80.0	81.0	84.0	85.0	86.0	88.0	90.0	91.0	91.0	93.0	94.0	101.0	103.0	103.0	105.0	106.0	110.0	110.0	112.0	112.0	112.0	113.0	113.0	114.0	116.0	116.0	116.0	116.0	116.0	116.0	116.0	118.0	119.0	119.0	119.0	120.0	120.0	121.0	121.0	122.0	122.0	123.0	124.0
45	0.45454543828964233	64.0	68.0	72.0	73.0	74.0	78.0	79.0	82.0	83.0	84.0	86.0	88.0	89.0	89.0	91.0	92.0	99.0	101.0	101.0	103.0	104.0	108.0	108.0	110.0	110.0	110.0	111.0	111.0	112.0	114.0	114.0	114.0	114.0	114.0	114.0	114.0	116.0	117.0	117.0	117.0	118.0	118.0	119.0	119.0	120.0	120.0	121.0	122.0
46	0.46464645862579346	60.0	64.0	68.0	69.0	70.0	74.0	75.0	78.0	79.0	79.0	80.0	81.0	82.0	83.0	86.0	87.0	94.0	96.0	96.0	98.0	99.0	103.0	103.0	103.0	103.0	103.0	104.0	104.0	105.0	107.0	107.0	107.0	107.0	107.0	107.0	107.0	109.0	110.0	110.0	110.0	111.0	111.0	112.0	112.0	112.0	112.0	112.0	113.0
47	0.4747474789619446	55.0	59.0	62.0	63.0	64.0	68.0	69.0	72.0	73.0	73.0	74.0	75.0	76.0	77.0	80.0	81.0	88.0	90.0	90.0	92.0	93.0	97.0	97.0	97.0	97.0	97.0	98.0	98.0	99.0	101.0	101.0	101.0	101.0	101.0	101.0	101.0	103.0	104.0	104.0	104.0	105.0	105.0	106.0	106.0	106.0	106.0	106.0	107.0
48	0.4848484992980957	51.0	54.0	57.0	58.0	59.0	63.0	64.0	66.0	67.0	67.0	68.0	69.0	70.0	71.0	74.0	75.0	82.0	83.0	83.0	85.0	86.0	89.0	89.0	89.0	89.0	89.0	89.0	89.0	90.0	92.0	92.0	92.0	92.0	92.0	92.0	92.0	94.0	95.0	95.0	95.0	96.0	96.0	97.0	97.0	97.0	97.0	97.0	98.0
49	0.4949495196342468	48.0	51.0	54.0	54.0	55.0	59.0	60.0	62.0	63.0	63.0	64.0	65.0	66.0	67.0	70.0	71.0	78.0	79.0	79.0	81.0	82.0	85.0	85.0	85.0	85.0	85.0	85.0	85.0	86.0	88.0	88.0	88.0	88.0	88.0	88.0	88.0	90.0	91.0	91.0	91.0	92.0	92.0	93.0	93.0	93.0	93.0	93.0	94.0
50	0.505050539970398	44.0	47.0	50.0	50.0	51.0	55.0	56.0	58.0	59.0	59.0	60.0	61.0	62.0	63.0	66.0	67.0	74.0	75.0	75.0	77.0	78.0	81.0	81.0	81.0	81.0	81.0	81.0	81.0	82.0	84.0	84.0	84.0	84.0	84.0	84.0	84.0	86.0	87.0	87.0	87.0	88.0	88.0	89.0	89.0	89.0	89.0	89.0	90.0
51	0.5151515007019043	42.0	45.0	48.0	48.0	49.0	53.0	54.0	56.0	57.0	57.0	58.0	59.0	60.0	61.0	64.0	65.0	72.0	73.0	73.0	75.0	75.0	78.0	78.0	78.0	78.0	78.0	78.0	78.0	79.0	81.0	81.0	81.0	81.0	81.0	81.0	81.0	83.0	84.0	84.0	84.0	85.0	85.0	85.0	85.0	85.0	85.0	85.0	86.0
52	0.5252525210380554	40.0	43.0	46.0	46.0	47.0	51.0	52.0	53.0	54.0	54.0	55.0	56.0	57.0	58.0	61.0	62.0	69.0	70.0	70.0	72.0	72.0	75.0	75.0	75.0	75.0	75.0	75.0	75.0	75.0	77.0	77.0	77.0	77.0	77.0	77.0	77.0	79.0	80.0	80.0	80.0	81.0	81.0	81.0	81.0	81.0	81.0	81.0	82.0
53	0.5353535413742065	39.0	42.0	45.0	45.0	46.0	49.0	50.0	51.0	52.0	52.0	53.0	54.0	55.0	56.0	59.0	60.0	67.0	68.0	68.0	70.0	70.0	73.0	73.0	73.0	73.0	73.0	73.0	73.0	73.0	75.0	75.0	75.0	75.0	75.0	75.0	75.0	77.0	78.0	78.0	78.0	79.0	79.0	79.0	79.0	79.0	79.0	79.0	80.0
54	0.5454545617103577	38.0	41.0	44.0	44.0	45.0	48.0	49.0	50.0	51.0	51.0	52.0	53.0	54.0	55.0	58.0	59.0	66.0	67.0	67.0	69.0	69.0	72.0	72.0	72.0	72.0	72.0	72.0	72.0	72.0	74.0	74.0	74.0	74.0	74.0	74.0	74.0	76.0	77.0	77.0	77.0	78.0	78.0	78.0	78.0	78.0	78.0	78.0	79.0
55	0.5555555820465088	38.0	41.0	44.0	44.0	45.0	48.0	49.0	50.0	51.0	51.0	52.0	53.0	54.0	55.0	58.0	59.0	66.0	67.0	67.0	69.0	69.0	72.0	72.0	72.0	72.0	72.0	72.0	72.0	72.0	74.0	74.0	74.0	74.0	74.0	74.0	74.0	76.0	76.0	76.0	76.0	77.0	77.0	77.0	77.0	77.0	77.0	77.0	78.0
56	0.5656565427780151	36.0	39.0	42.0	42.0	43.0	46.0	47.0	48.0	49.0	49.0	50.0	51.0	52.0	53.0	56.0	57.0	64.0	65.0	65.0	67.0	67.0	70.0	70.0	70.0	70.0	70.0	70.0	70.0	70.0	72.0	72.0	72.0	72.0	72.0	72.0	72.0	73.0	73.0	73.0	73.0	74.0	74.0	74.0	74.0	74.0	74.0	74.0	75.0
57	0.5757575631141663	36.0	39.0	42.0	41.0	42.0	45.0	46.0	47.0	48.0	48.0	49.0	50.0	51.0	52.0	55.0	56.0	63.0	64.0	64.0	66.0	66.0	68.0	68.0	68.0	68.0	68.0	68.0	68.0	68.0	70.0	70.0	70.0	70.0	70.0	70.0	70.0	71.0	71.0	71.0	71.0	72.0	72.0	72.0	72.0	72.0	72.0	72.0	73.0
58	0.5858585834503174	36.0	39.0	42.0	41.0	42.0	45.0	46.0	47.0	48.0	48.0	49.0	50.0	51.0	52.0	55.0	56.0	63.0	64.0	64.0	66.0	66.0	68.0	68.0	68.0	68.0	68.0	68.0	68.0	68.0	70.0	70.0	70.0	70.0	70.0	70.0	70.0	71.0	71.0	71.0	71.0	72.0	72.0	72.0	72.0	72.0	72.0	72.0	73.0
59	0.5959595441818237	35.0	38.0	41.0	40.0	41.0	43.0	44.0	45.0	46.0	46.0	47.0	48.0	49.0	50.0	53.0	54.0	61.0	62.0	62.0	64.0	64.0	66.0	66.0	66.0	66.0	66.0	66.0	66.0	66.0	68.0	68.0	68.0	68.0	68.0	68.0	68.0	69.0	69.0	69.0	69.0	70.0	70.0	70.0	70.0	70.0	70.0	70.0	71.0
60	0.6060605645179749	32.0	35.0	37.0	37.0	38.0	40.0	41.0	42.0	43.0	43.0	44.0	45.0	46.0	48.0	51.0	52.0	58.0	59.0	59.0	61.0	61.0	63.0	63.0	63.0	63.0	63.0	63.0	63.0	63.0	63.0	63.0	63.0	63.0	63.0	63.0	63.0	64.0	64.0	64.0	64.0	65.0	65.0	65.0	65.0	65.0	65.0	65.0	65.0
61	0.616161584854126	31.0	34.0	35.0	35.0	36.0	38.0	39.0	40.0	41.0	41.0	42.0	43.0	44.0	46.0	49.0	50.0	56.0	57.0	57.0	59.0	59.0	61.0	61.0	61.0	61.0	61.0	61.0	61.0	61.0	61.0	61.0	61.0	61.0	61.0	61.0	61.0	62.0	62.0	62.0	62.0	63.0	63.0	63.0	63.0	63.0	63.0	63.0	63.0
62	0.6262626051902771	31.0	33.0	34.0	34.0	35.0	37.0	38.0	39.0	40.0	40.0	41.0	42.0	43.0	45.0	48.0	49.0	55.0	56.0	56.0	58.0	58.0	60.0	60.0	60.0	60.0	60.0	60.0	60.0	60.0	60.0	60.0	60.0	60.0	60.0	60.0	60.0	60.0	60.0	60.0	60.0	61.0	61.0	61.0	61.0	61.0	61.0	61.0	61.0
63	0.6363636255264282	31.0	33.0	34.0	34.0	35.0	37.0	38.0	39.0	40.0	40.0	41.0	42.0	43.0	45.0	48.0	49.0	55.0	56.0	56.0	58.0	58.0	60.0	60.0	60.0	60.0	60.0	60.0	60.0	60.0	60.0	60.0	60.0	60.0	60.0	60.0	60.0	60.0	60.0	60.0	60.0	61.0	61.0	61.0	61.0	61.0	61.0	61.0	61.0
64	0.6464646458625793	29.0	31.0	32.0	32.0	33.0	34.0	35.0	36.0	37.0	37.0	38.0	39.0	40.0	41.0	44.0	45.0	51.0	52.0	52.0	54.0	54.0	56.0	56.0	56.0	56.0	56.0	56.0	56.0	56.0	56.0	56.0	56.0	56.0	56.0	56.0	56.0	56.0	56.0	56.0	56.0	57.0	57.0	57.0	57.0	57.0	57.0	57.0	57.0
65	0.6565656661987305	28.0	30.0	31.0	31.0	32.0	33.0	34.0	35.0	36.0	36.0	37.0	38.0	39.0	40.0	43.0	44.0	50.0	51.0	51.0	53.0	53.0	55.0	55.0	55.0	55.0	55.0	55.0	55.0	55.0	55.0	55.0	55.0	55.0	55.0	55.0	55.0	55.0	55.0	55.0	55.0	56.0	56.0	56.0	56.0	56.0	56.0	56.0	56.0
66	0.6666666865348816	28.0	30.0	31.0	31.0	32.0	33.0	34.0	35.0	36.0	36.0	37.0	38.0	39.0	40.0	43.0	44.0	50.0	51.0	51.0	53.0	53.0	55.0	55.0	55.0	55.0	55.0	55.0	55.0	55.0	55.0	55.0	55.0	55.0	55.0	55.0	55.0	55.0	55.0	55.0	55.0	56.0	56.0	56.0	56.0	56.0	56.0	56.0	56.0
67	0.6767677068710327	28.0	30.0	31.0	31.0	32.0	33.0	34.0	35.0	36.0	36.0	37.0	38.0	39.0	40.0	43.0	44.0	50.0	51.0	51.0	53.0	53.0	55.0	55.0	55.0	55.0	55.0	55.0	55.0	55.0	55.0	55.0	55.0	55.0	55.0	55.0	55.0	55.0	55.0	55.0	55.0	56.0	56.0	56.0	56.0	56.0	56.0	56.0	56.0
68	0.6868686676025391	28.0	30.0	31.0	31.0	32.0	33.0	34.0	35.0	36.0	36.0	37.0	38.0	39.0	40.0	42.0	43.0	49.0	50.0	50.0	52.0	52.0	54.0	54.0	54.0	54.0	54.0	54.0	54.0	54.0	54.0	54.0	54.0	54.0	54.0	54.0	54.0	54.0	54.0	54.0	54.0	55.0	55.0	55.0	55.0	55.0	55.0	55.0	55.0
69	0.6969696879386902	28.0	30.0	31.0	31.0	32.0	33.0	34.0	35.0	36.0	36.0	37.0	38.0	39.0	40.0	41.0	42.0	47.0	48.0	48.0	50.0	50.0	51.0	51.0	51.0	51.0	51.0	51.0	51.0	51.0	51.0	51.0	51.0	51.0	51.0	51.0	51.0	51.0	51.0	51.0	51.0	52.0	52.0	52.0	52.0	52.0	52.0	52.0	52.0
70	0.7070707082748413	27.0	29.0	30.0	30.0	31.0	32.0	33.0	34.0	35.0	35.0	36.0	37.0	38.0	38.0	39.0	40.0	45.0	46.0	46.0	48.0	48.0	49.0	49.0	49.0	49.0	49.0	49.0	49.0	49.0	49.0	49.0	49.0	49.0	49.0	49.0	49.0	49.0	49.0	49.0	49.0	50.0	50.0	50.0	50.0	50.0	50.0	50.0	50.0
71	0.7171717286109924	27.0	29.0	30.0	30.0	31.0	32.0	33.0	34.0	35.0	35.0	36.0	37.0	38.0	38.0	39.0	40.0	45.0	46.0	46.0	48.0	48.0	49.0	49.0	49.0	49.0	49.0	49.0	49.0	49.0	49.0	49.0	49.0	49.0	49.0	49.0	49.0	49.0	49.0	49.0	49.0	50.0	50.0	50.0	50.0	50.0	50.0	50.0	50.0
72	0.7272727489471436	25.0	27.0	28.0	29.0	30.0	31.0	32.0	32.0	33.0	33.0	34.0	35.0	36.0	36.0	37.0	38.0	43.0	44.0	44.0	46.0	46.0	47.0	47.0	47.0	47.0	47.0	47.0	47.0	47.0	47.0	47.0	47.0	47.0	47.0	47.0	47.0	47.0	47.0	47.0	47.0	48.0	48.0	48.0	48.0	48.0	48.0	48.0	48.0
73	0.7373737692832947	24.0	26.0	27.0	28.0	29.0	30.0	31.0	31.0	32.0	32.0	33.0	34.0	35.0	35.0	36.0	37.0	42.0	43.0	43.0	45.0	45.0	46.0	46.0	46.0	46.0	46.0	46.0	46.0	46.0	46.0	46.0	46.0	46.0	46.0	46.0	46.0	46.0	46.0	46.0	46.0	47.0	47.0	47.0	47.0	47.0	47.0	47.0	47.0
74	0.7474747896194458	22.0	24.0	25.0	26.0	27.0	28.0	29.0	29.0	30.0	30.0	31.0	32.0	33.0	33.0	34.0	35.0	40.0	41.0	41.0	43.0	43.0	44.0	44.0	44.0	44.0	44.0	44.0	44.0	44.0	44.0	44.0	44.0	44.0	44.0	44.0	44.0	44.0	44.0	44.0	44.0	45.0	45.0	45.0	45.0	45.0	45.0	45.0	45.0
75	0.7575757503509521	22.0	24.0	25.0	26.0	27.0	28.0	29.0	29.0	30.0	30.0	31.0	32.0	33.0	33.0	34.0	35.0	40.0	41.0	41.0	43.0	43.0	44.0	44.0	44.0	44.0	44.0	44.0	44.0	44.0	44.0	44.0	44.0	44.0	44.0	44.0	44.0	44.0	44.0	44.0	44.0	45.0	45.0	45.0	45.0	45.0	45.0	45.0	45.0
76	0.7676767706871033	22.0	24.0	25.0	26.0	27.0	28.0	29.0	29.0	30.0	30.0	31.0	32.0	33.0	33.0	34.0	35.0	40.0	41.0	41.0	43.0	43.0	44.0	44.0	44.0	44.0	44.0	44.0	44.0	44.0	44.0	44.0	44.0	44.0	44.0	44.0	44.0	44.0	44.0	44.0	44.0	45.0	45.0	45.0	45.0	45.0	45.0	45.0	45.0
77	0.7777777910232544	21.0	23.0	24.0	25.0	26.0	27.0	28.0	28.0	29.0	29.0	30.0	31.0	32.0	32.0	33.0	34.0	39.0	40.0	40.0	42.0	42.0	43.0	43.0	43.0	43.0	43.0	43.0	43.0	43.0	43.0	43.0	43.0	43.0	43.0	43.0	43.0	43.0	43.0	43.0	43.0	44.0	44.0	44.0	44.0	44.0	44.0	44.0	44.0
78	0.7878788113594055	20.0	22.0	23.0	24.0	25.0	26.0	27.0	27.0	28.0	28.0	29.0	30.0	31.0	31.0	32.0	33.0	38.0	39.0	39.0	41.0	41.0	42.0	42.0	42.0	42.0	42.0	42.0	42.0	42.0	42.0	42.0	42.0	42.0	42.0	42.0	42.0	42.0	42.0	42.0	42.0	43.0	43.0	43.0	43.0	43.0	43.0	43.0	43.0
79	0.7979798316955566	20.0	22.0	23.0	24.0	25.0	26.0	27.0	27.0	28.0	28.0	29.0	30.0	31.0	31.0	32.0	33.0	38.0	39.0	39.0	41.0	41.0	42.0	42.0	42.0	42.0	42.0	42.0	42.0	42.0	42.0	42.0	42.0	42.0	42.0	42.0	42.0	42.0	42.0	42.0	42.0	43.0	43.0	43.0	43.0	43.0	43.0	43.0	43.0
80	0.808080792427063	20.0	22.0	23.0	24.0	25.0	26.0	27.0	27.0	28.0	28.0	29.0	30.0	31.0	31.0	32.0	32.0	37.0	38.0	38.0	39.0	39.0	40.0	40.0	40.0	40.0	40.0	40.0	40.0	40.0	40.0	40.0	40.0	40.0	40.0	40.0	40.0	40.0	40.0	40.0	40.0	41.0	41.0	41.0	41.0	41.0	41.0	41.0	41.0
81	0.8181818127632141	17.0	19.0	20.0	21.0	22.0	23.0	24.0	24.0	25.0	25.0	26.0	27.0	28.0	29.0	30.0	30.0	35.0	36.0	36.0	37.0	37.0	38.0	38.0	38.0	38.0	38.0	38.0	38.0	38.0	38.0	38.0	38.0	38.0	38.0	38.0	38.0	38.0	38.0	38.0	38.0	38.0	38.0	38.0	38.0	38.0	38.0	38.0	38.0
82	0.8282828330993652	15.0	17.0	18.0	19.0	20.0	21.0	22.0	22.0	23.0	23.0	24.0	25.0	26.0	27.0	28.0	28.0	33.0	34.0	34.0	35.0	35.0	36.0	36.0	36.0	36.0	36.0	36.0	36.0	36.0	36.0	36.0	36.0	36.0	36.0	36.0	36.0	36.0	36.0	36.0	36.0	36.0	36.0	36.0	36.0	36.0	36.0	36.0	36.0
83	0.8383837938308716	13.0	15.0	15.0	16.0	17.0	18.0	19.0	19.0	20.0	20.0	21.0	22.0	23.0	24.0	25.0	25.0	28.0	29.0	29.0	30.0	30.0	31.0	31.0	31.0	31.0	31.0	31.0	31.0	31.0	31.0	31.0	31.0	31.0	31.0	31.0	31.0	31.0	31.0	31.0	31.0	31.0	31.0	31.0	31.0	31.0	31.0	31.0	31.0
84	0.8484848141670227	13.0	15.0	15.0	16.0	17.0	18.0	18.0	18.0	19.0	19.0	20.0	21.0	21.0	22.0	23.0	23.0	26.0	27.0	27.0	28.0	28.0	29.0	29.0	29.0	29.0	29.0	29.0	29.0	29.0	29.0	29.0	29.0	29.0	29.0	29.0	29.0	29.0	29.0	29.0	29.0	29.0	29.0	29.0	29.0	29.0	29.0	29.0	29.0
85	0.8585858345031738	12.0	14.0	14.0	15.0	16.0	17.0	17.0	17.0	17.0	17.0	18.0	19.0	19.0	20.0	21.0	21.0	24.0	25.0	25.0	26.0	26.0	27.0	27.0	27.0	27.0	27.0	27.0	27.0	27.0	27.0	27.0	27.0	27.0	27.0	27.0	27.0	27.0	27.0	27.0	27.0	27.0	27.0	27.0	27.0	27.0	27.0	27.0	27.0
86	0.868686854839325	12.0	14.0	14.0	15.0	16.0	17.0	17.0	17.0	17.0	17.0	18.0	19.0	19.0	20.0	21.0	21.0	23.0	24.0	24.0	25.0	25.0	26.0	26.0	26.0	26.0	26.0	26.0	26.0	26.0	26.0	26.0	26.0	26.0	26.0	26.0	26.0	26.0	26.0	26.0	26.0	26.0	26.0	26.0	26.0	26.0	26.0	26.0	26.0
87	0.8787878751754761	12.0	14.0	14.0	15.0	16.0	17.0	17.0	17.0	17.0	17.0	18.0	19.0	19.0	20.0	21.0	21.0	23.0	24.0	24.0	25.0	25.0	26.0	26.0	26.0	26.0	26.0	26.0	26.0	26.0	26.0	26.0	26.0	26.0	26.0	26.0	26.0	26.0	26.0	26.0	26.0	26.0	26.0	26.0	26.0	26.0	26.0	26.0	26.0
88	0.8888888955116272	12.0	14.0	14.0	15.0	16.0	17.0	17.0	17.0	17.0	17.0	18.0	19.0	19.0	20.0	21.0	21.0	23.0	24.0	24.0	25.0	25.0	26.0	26.0	26.0	26.0	26.0	26.0	26.0	26.0	26.0	26.0	26.0	26.0	26.0	26.0	26.0	26.0	26.0	26.0	26.0	26.0	26.0	26.0	26.0	26.0	26.0	26.0	26.0
89	0.8989899158477783	11.0	13.0	13.0	14.0	15.0	16.0	16.0	16.0	16.0	16.0	17.0	18.0	18.0	19.0	20.0	20.0	21.0	22.0	22.0	22.0	22.0	22.0	22.0	22.0	22.0	22.0	22.0	22.0	22.0	22.0	22.0	22.0	22.0	22.0	22.0	22.0	22.0	22.0	22.0	22.0	22.0	22.0	22.0	22.0	22.0	22.0	22.0	22.0
90	0.9090909361839294	9.0	11.0	11.0	12.0	13.0	14.0	14.0	14.0	14.0	14.0	15.0	16.0	16.0	17.0	18.0	18.0	19.0	20.0	20.0	20.0	20.0	20.0	20.0	20.0	20.0	20.0	20.0	20.0	20.0	20.0	20.0	20.0	20.0	20.0	20.0	20.0	20.0	20.0	20.0	20.0	20.0	20.0	20.0	20.0	20.0	20.0	20.0	20.0
91	0.9191919565200806	8.0	10.0	10.0	11.0	12.0	12.0	12.0	12.0	12.0	12.0	12.0	13.0	13.0	14.0	14.0	14.0	15.0	15.0	15.0	15.0	15.0	15.0	15.0	15.0	15.0	15.0	15.0	15.0	15.0	15.0	15.0	15.0	15.0	15.0	15.0	15.0	15.0	15.0	15.0	15.0	15.0	15.0	15.0	15.0	15.0	15.0	15.0	15.0
92	0.9292929172515869	8.0	10.0	10.0	11.0	12.0	12.0	12.0	12.0	12.0	12.0	12.0	13.0	13.0	13.0	13.0	13.0	14.0	14.0	14.0	14.0	14.0	14.0	14.0	14.0	14.0	14.0	14.0	14.0	14.0	14.0	14.0	14.0	14.0	14.0	14.0	14.0	14.0	14.0	14.0	14.0	14.0	14.0	14.0	14.0	14.0	14.0	14.0	14.0
93	0.939393937587738	8.0	10.0	10.0	11.0	12.0	12.0	12.0	12.0	12.0	12.0	12.0	13.0	13.0	13.0	13.0	13.0	14.0	14.0	14.0	14.0	14.0	14.0	14.0	14.0	14.0	14.0	14.0	14.0	14.0	14.0	14.0	14.0	14.0	14.0	14.0	14.0	14.0	14.0	14.0	14.0	14.0	14.0	14.0	14.0	14.0	14.0	14.0	14.0
94	0.9494949579238892	8.0	10.0	10.0	11.0	12.0	12.0	12.0	12.0	12.0	12.0	12.0	13.0	13.0	13.0	13.0	13.0	14.0	14.0	14.0	14.0	14.0	14.0	14.0	14.0	14.0	14.0	14.0	14.0	14.0	14.0	14.0	14.0	14.0	14.0	14.0	14.0	14.0	14.0	14.0	14.0	14.0	14.0	14.0	14.0	14.0	14.0	14.0	14.0
95	0.9595959782600403	6.0	8.0	8.0	9.0	10.0	10.0	10.0	10.0	10.0	10.0	10.0	11.0	11.0	11.0	11.0	11.0	12.0	12.0	12.0	12.0	12.0	12.0	12.0	12.0	12.0	12.0	12.0	12.0	12.0	12.0	12.0	12.0	12.0	12.0	12.0	12.0	12.0	12.0	12.0	12.0	12.0	12.0	12.0	12.0	12.0	12.0	12.0	12.0
96	0.9696969985961914	5.0	7.0	7.0	8.0	9.0	9.0	9.0	9.0	9.0	9.0	9.0	10.0	10.0	10.0	10.0	10.0	11.0	11.0	11.0	11.0	11.0	11.0	11.0	11.0	11.0	11.0	11.0	11.0	11.0	11.0	11.0	11.0	11.0	11.0	11.0	11.0	11.0	11.0	11.0	11.0	11.0	11.0	11.0	11.0	11.0	11.0	11.0	11.0
97	0.9797979593276978	4.0	6.0	6.0	7.0	8.0	8.0	8.0	8.0	8.0	8.0	8.0	9.0	9.0	9.0	9.0	9.0	10.0	10.0	10.0	10.0	10.0	10.0	10.0	10.0	10.0	10.0	10.0	10.0	10.0	10.0	10.0	10.0	10.0	10.0	10.0	10.0	10.0	10.0	10.0	10.0	10.0	10.0	10.0	10.0	10.0	10.0	10.0	10.0
98	0.9898989796638489	3.0	4.0	4.0	5.0	5.0	5.0	5.0	5.0	5.0	5.0	5.0	5.0	5.0	5.0	5.0	5.0	5.0	5.0	5.0	5.0	5.0	5.0	5.0	5.0	5.0	5.0	5.0	5.0	5.0	5.0	5.0	5.0	5.0	5.0	5.0	5.0	5.0	5.0	5.0	5.0	5.0	5.0	5.0	5.0	5.0	5.0	5.0	5.0
99	1.0	0.0	0.0	0.0	0.0	0.0	0.0	0.0	0.0	0.0	0.0	0.0	0.0	0.0	0.0	0.0	0.0	0.0	0.0	0.0	0.0	0.0	0.0	0.0	0.0	0.0	0.0	0.0	0.0	0.0	0.0	0.0	0.0	0.0	0.0	0.0	0.0	0.0	0.0	0.0	0.0	0.0	0.0	0.0	0.0	0.0	0.0	0.0	0.0
[truncated: 52 more columns]
