# Supplementary material for: The hair cell analysis toolbox is a precise and fully automated pipeline for whole cochlea hair cell quantification
Source: PLoS Biol. 2023 Mar 22;21(3):e3002041. doi: 10.1371/journal.pbio.3002041 (PMC10069775; doi:10.1371/journal.pbio.3002041)
Supplement: S1 Data — A compressed folder with spreadsheets containing, in separate files, the underlying numerical data and statistical analysis for Figs 1G, 3E, 3F, 3G, 4F, 4H, 5A, 5B, 5C, 6A, 6B, S1B, S1C, S1D, S1E, S1F. (ZIP) [file pbio.3002041.s004.zip › Figure S1BCDEF/Figure S1DEF/figureS1DEF_7_true_positive.csv]

	cell_thr	nms_thr_0.0	nms_thr_0.010101010091602802	nms_thr_0.020202020183205605	nms_thr_0.03030303120613098	nms_thr_0.04040404036641121	nms_thr_0.05050504952669144	nms_thr_0.06060606241226196	nms_thr_0.07070706784725189	nms_thr_0.08080808073282242	nms_thr_0.09090909361839294	nms_thr_0.10101009905338287	nms_thr_0.1111111119389534	nms_thr_0.12121212482452393	nms_thr_0.13131313025951385	nms_thr_0.14141413569450378	nms_thr_0.1515151560306549	nms_thr_0.16161616146564484	nms_thr_0.17171716690063477	nms_thr_0.1818181872367859	nms_thr_0.19191919267177582	nms_thr_0.20202019810676575	nms_thr_0.21212121844291687	nms_thr_0.2222222238779068	nms_thr_0.23232322931289673	nms_thr_0.24242424964904785	nms_thr_0.252525269985199	nms_thr_0.2626262605190277	nms_thr_0.27272728085517883	nms_thr_0.28282830119132996	nms_thr_0.2929292917251587	nms_thr_0.3030303120613098	nms_thr_0.31313133239746094	nms_thr_0.3232323229312897	nms_thr_0.3333333432674408	nms_thr_0.34343433380126953	nms_thr_0.35353535413742065	nms_thr_0.3636363744735718	nms_thr_0.3737373650074005	nms_thr_0.38383838534355164	nms_thr_0.39393937587738037	nms_thr_0.4040403962135315	nms_thr_0.4141414165496826	nms_thr_0.42424240708351135	nms_thr_0.4343434274196625	nms_thr_0.4444444477558136	nms_thr_0.45454543828964233	nms_thr_0.46464645862579346	nms_thr_0.4747474789619446
0	0.0	1711.0	1920.0	2080.0	2214.0	2286.0	2329.0	2355.0	2381.0	2400.0	2415.0	2422.0	2429.0	2439.0	2450.0	2457.0	2459.0	2462.0	2464.0	2465.0	2465.0	2467.0	2470.0	2470.0	2471.0	2472.0	2472.0	2473.0	2473.0	2475.0	2475.0	2475.0	2475.0	2475.0	2476.0	2476.0	2477.0	2477.0	2478.0	2479.0	2479.0	2479.0	2479.0	2479.0	2479.0	2480.0	2480.0	2480.0	2480.0
1	0.010101010091602802	1711.0	1920.0	2080.0	2214.0	2286.0	2329.0	2355.0	2381.0	2400.0	2415.0	2422.0	2429.0	2439.0	2450.0	2457.0	2459.0	2462.0	2464.0	2465.0	2465.0	2467.0	2470.0	2470.0	2471.0	2472.0	2472.0	2473.0	2473.0	2475.0	2475.0	2475.0	2475.0	2475.0	2476.0	2476.0	2477.0	2477.0	2478.0	2479.0	2479.0	2479.0	2479.0	2479.0	2479.0	2480.0	2480.0	2480.0	2480.0
2	0.020202020183205605	1711.0	1920.0	2080.0	2214.0	2286.0	2329.0	2355.0	2381.0	2400.0	2415.0	2422.0	2429.0	2439.0	2450.0	2457.0	2459.0	2462.0	2464.0	2465.0	2465.0	2467.0	2470.0	2470.0	2471.0	2472.0	2472.0	2473.0	2473.0	2475.0	2475.0	2475.0	2475.0	2475.0	2476.0	2476.0	2477.0	2477.0	2478.0	2479.0	2479.0	2479.0	2479.0	2479.0	2479.0	2480.0	2480.0	2480.0	2480.0
3	0.03030303120613098	1711.0	1920.0	2080.0	2214.0	2286.0	2329.0	2355.0	2381.0	2400.0	2415.0	2422.0	2429.0	2439.0	2450.0	2457.0	2459.0	2462.0	2464.0	2465.0	2465.0	2467.0	2470.0	2470.0	2471.0	2472.0	2472.0	2473.0	2473.0	2475.0	2475.0	2475.0	2475.0	2475.0	2476.0	2476.0	2477.0	2477.0	2478.0	2479.0	2479.0	2479.0	2479.0	2479.0	2479.0	2480.0	2480.0	2480.0	2480.0
4	0.04040404036641121	1711.0	1920.0	2080.0	2214.0	2286.0	2329.0	2355.0	2381.0	2400.0	2415.0	2422.0	2429.0	2439.0	2450.0	2457.0	2459.0	2462.0	2464.0	2465.0	2465.0	2467.0	2470.0	2470.0	2471.0	2472.0	2472.0	2473.0	2473.0	2475.0	2475.0	2475.0	2475.0	2475.0	2476.0	2476.0	2477.0	2477.0	2478.0	2479.0	2479.0	2479.0	2479.0	2479.0	2479.0	2480.0	2480.0	2480.0	2480.0
5	0.05050504952669144	1710.0	1920.0	2080.0	2214.0	2286.0	2329.0	2355.0	2381.0	2400.0	2415.0	2422.0	2429.0	2439.0	2450.0	2457.0	2459.0	2462.0	2464.0	2465.0	2465.0	2467.0	2470.0	2470.0	2471.0	2472.0	2472.0	2473.0	2473.0	2475.0	2475.0	2475.0	2475.0	2475.0	2476.0	2476.0	2477.0	2477.0	2478.0	2479.0	2479.0	2479.0	2479.0	2479.0	2479.0	2480.0	2480.0	2480.0	2480.0
6	0.06060606241226196	1709.0	1920.0	2080.0	2214.0	2285.0	2329.0	2354.0	2379.0	2398.0	2414.0	2421.0	2428.0	2438.0	2450.0	2457.0	2459.0	2462.0	2464.0	2465.0	2465.0	2467.0	2470.0	2470.0	2471.0	2472.0	2472.0	2473.0	2473.0	2475.0	2475.0	2475.0	2475.0	2475.0	2476.0	2476.0	2477.0	2477.0	2478.0	2479.0	2479.0	2479.0	2479.0	2479.0	2479.0	2480.0	2480.0	2480.0	2480.0
7	0.07070706784725189	1708.0	1920.0	2080.0	2213.0	2285.0	2329.0	2354.0	2379.0	2398.0	2414.0	2421.0	2428.0	2438.0	2450.0	2457.0	2459.0	2462.0	2464.0	2465.0	2465.0	2467.0	2470.0	2470.0	2471.0	2472.0	2472.0	2473.0	2473.0	2474.0	2474.0	2474.0	2474.0	2474.0	2474.0	2474.0	2476.0	2476.0	2477.0	2478.0	2478.0	2478.0	2478.0	2478.0	2478.0	2478.0	2478.0	2478.0	2478.0
8	0.08080808073282242	1708.0	1920.0	2080.0	2213.0	2285.0	2329.0	2354.0	2379.0	2398.0	2414.0	2421.0	2428.0	2438.0	2450.0	2457.0	2459.0	2462.0	2464.0	2465.0	2465.0	2467.0	2470.0	2470.0	2471.0	2472.0	2472.0	2473.0	2473.0	2474.0	2474.0	2474.0	2474.0	2474.0	2474.0	2474.0	2476.0	2476.0	2477.0	2478.0	2478.0	2478.0	2478.0	2478.0	2478.0	2478.0	2478.0	2478.0	2478.0
9	0.09090909361839294	1707.0	1920.0	2080.0	2213.0	2285.0	2329.0	2354.0	2379.0	2398.0	2414.0	2421.0	2428.0	2437.0	2449.0	2457.0	2459.0	2462.0	2464.0	2465.0	2465.0	2467.0	2470.0	2470.0	2471.0	2472.0	2472.0	2473.0	2473.0	2474.0	2474.0	2474.0	2474.0	2474.0	2474.0	2474.0	2476.0	2476.0	2477.0	2478.0	2478.0	2478.0	2478.0	2478.0	2478.0	2478.0	2478.0	2478.0	2478.0
10	0.10101009905338287	1707.0	1920.0	2079.0	2212.0	2284.0	2328.0	2353.0	2378.0	2397.0	2413.0	2420.0	2427.0	2436.0	2448.0	2456.0	2458.0	2461.0	2463.0	2464.0	2464.0	2466.0	2469.0	2469.0	2470.0	2471.0	2471.0	2472.0	2472.0	2473.0	2473.0	2473.0	2473.0	2473.0	2473.0	2473.0	2475.0	2475.0	2476.0	2477.0	2477.0	2477.0	2477.0	2477.0	2477.0	2477.0	2477.0	2477.0	2477.0
11	0.1111111119389534	1706.0	1919.0	2079.0	2212.0	2284.0	2328.0	2353.0	2377.0	2396.0	2412.0	2420.0	2427.0	2436.0	2448.0	2456.0	2458.0	2461.0	2463.0	2464.0	2464.0	2466.0	2469.0	2469.0	2470.0	2471.0	2471.0	2472.0	2472.0	2473.0	2473.0	2473.0	2473.0	2473.0	2473.0	2473.0	2475.0	2475.0	2476.0	2477.0	2477.0	2477.0	2477.0	2477.0	2477.0	2477.0	2477.0	2477.0	2477.0
12	0.12121212482452393	1706.0	1919.0	2079.0	2211.0	2282.0	2326.0	2351.0	2376.0	2395.0	2411.0	2419.0	2426.0	2435.0	2447.0	2455.0	2457.0	2460.0	2462.0	2463.0	2463.0	2465.0	2468.0	2468.0	2469.0	2470.0	2470.0	2471.0	2471.0	2472.0	2472.0	2472.0	2472.0	2472.0	2472.0	2472.0	2474.0	2474.0	2475.0	2476.0	2476.0	2476.0	2476.0	2476.0	2476.0	2476.0	2476.0	2476.0	2476.0
13	0.13131313025951385	1705.0	1919.0	2079.0	2211.0	2282.0	2326.0	2351.0	2376.0	2395.0	2411.0	2419.0	2426.0	2435.0	2447.0	2455.0	2457.0	2460.0	2462.0	2463.0	2463.0	2465.0	2468.0	2468.0	2469.0	2470.0	2470.0	2471.0	2471.0	2472.0	2472.0	2472.0	2472.0	2472.0	2472.0	2472.0	2474.0	2474.0	2475.0	2476.0	2476.0	2476.0	2476.0	2476.0	2476.0	2476.0	2476.0	2476.0	2476.0
14	0.14141413569450378	1705.0	1918.0	2079.0	2211.0	2281.0	2326.0	2351.0	2376.0	2393.0	2409.0	2417.0	2424.0	2434.0	2447.0	2455.0	2457.0	2460.0	2462.0	2463.0	2463.0	2465.0	2468.0	2468.0	2469.0	2470.0	2470.0	2471.0	2471.0	2472.0	2472.0	2472.0	2472.0	2472.0	2472.0	2472.0	2474.0	2474.0	2475.0	2476.0	2476.0	2476.0	2476.0	2476.0	2476.0	2476.0	2476.0	2476.0	2476.0
15	0.1515151560306549	1704.0	1917.0	2078.0	2211.0	2281.0	2326.0	2351.0	2376.0	2393.0	2409.0	2417.0	2424.0	2434.0	2447.0	2455.0	2457.0	2460.0	2462.0	2463.0	2463.0	2465.0	2468.0	2468.0	2469.0	2470.0	2470.0	2471.0	2471.0	2472.0	2472.0	2472.0	2472.0	2472.0	2472.0	2472.0	2474.0	2474.0	2475.0	2476.0	2476.0	2476.0	2476.0	2476.0	2476.0	2476.0	2476.0	2476.0	2476.0
16	0.16161616146564484	1704.0	1917.0	2078.0	2210.0	2280.0	2325.0	2350.0	2375.0	2392.0	2408.0	2416.0	2424.0	2434.0	2447.0	2455.0	2457.0	2460.0	2462.0	2463.0	2463.0	2465.0	2468.0	2468.0	2469.0	2470.0	2470.0	2471.0	2471.0	2472.0	2472.0	2472.0	2472.0	2472.0	2472.0	2472.0	2474.0	2474.0	2475.0	2476.0	2476.0	2476.0	2476.0	2476.0	2476.0	2476.0	2476.0	2476.0	2476.0
17	0.17171716690063477	1703.0	1917.0	2078.0	2210.0	2280.0	2324.0	2349.0	2374.0	2391.0	2407.0	2415.0	2423.0	2433.0	2447.0	2455.0	2457.0	2460.0	2462.0	2463.0	2463.0	2465.0	2468.0	2468.0	2469.0	2470.0	2470.0	2471.0	2471.0	2472.0	2472.0	2472.0	2472.0	2472.0	2472.0	2472.0	2474.0	2474.0	2475.0	2476.0	2476.0	2476.0	2476.0	2476.0	2476.0	2476.0	2476.0	2476.0	2476.0
18	0.1818181872367859	1703.0	1917.0	2078.0	2210.0	2280.0	2324.0	2349.0	2374.0	2391.0	2407.0	2415.0	2423.0	2433.0	2447.0	2455.0	2457.0	2460.0	2462.0	2463.0	2463.0	2465.0	2468.0	2468.0	2469.0	2470.0	2470.0	2471.0	2471.0	2472.0	2472.0	2472.0	2472.0	2472.0	2472.0	2472.0	2474.0	2474.0	2475.0	2476.0	2476.0	2476.0	2476.0	2476.0	2476.0	2476.0	2476.0	2476.0	2476.0
19	0.19191919267177582	1703.0	1916.0	2077.0	2209.0	2279.0	2323.0	2348.0	2373.0	2390.0	2406.0	2414.0	2422.0	2433.0	2447.0	2455.0	2457.0	2460.0	2462.0	2463.0	2463.0	2465.0	2468.0	2468.0	2469.0	2470.0	2470.0	2471.0	2471.0	2472.0	2472.0	2472.0	2472.0	2472.0	2472.0	2472.0	2474.0	2474.0	2475.0	2475.0	2475.0	2475.0	2475.0	2475.0	2476.0	2476.0	2476.0	2476.0	2476.0
20	0.20202019810676575	1703.0	1916.0	2076.0	2208.0	2279.0	2323.0	2348.0	2373.0	2390.0	2406.0	2414.0	2422.0	2433.0	2447.0	2455.0	2457.0	2460.0	2462.0	2463.0	2463.0	2465.0	2468.0	2468.0	2469.0	2470.0	2470.0	2471.0	2471.0	2472.0	2472.0	2472.0	2472.0	2472.0	2472.0	2472.0	2474.0	2474.0	2474.0	2474.0	2474.0	2474.0	2474.0	2474.0	2475.0	2475.0	2475.0	2475.0	2475.0
21	0.21212121844291687	1703.0	1916.0	2076.0	2208.0	2279.0	2323.0	2348.0	2372.0	2389.0	2405.0	2413.0	2421.0	2432.0	2446.0	2454.0	2456.0	2460.0	2462.0	2463.0	2463.0	2465.0	2468.0	2468.0	2469.0	2470.0	2470.0	2471.0	2471.0	2472.0	2472.0	2472.0	2472.0	2472.0	2472.0	2472.0	2474.0	2474.0	2474.0	2474.0	2474.0	2474.0	2474.0	2474.0	2475.0	2475.0	2475.0	2475.0	2475.0
22	0.2222222238779068	1702.0	1916.0	2076.0	2208.0	2279.0	2323.0	2348.0	2372.0	2389.0	2404.0	2412.0	2420.0	2432.0	2446.0	2454.0	2456.0	2460.0	2462.0	2463.0	2463.0	2465.0	2468.0	2468.0	2469.0	2470.0	2470.0	2471.0	2471.0	2472.0	2472.0	2472.0	2472.0	2472.0	2472.0	2472.0	2474.0	2474.0	2474.0	2474.0	2474.0	2474.0	2474.0	2474.0	2475.0	2475.0	2475.0	2475.0	2475.0
23	0.23232322931289673	1701.0	1916.0	2075.0	2207.0	2278.0	2323.0	2347.0	2371.0	2388.0	2403.0	2411.0	2420.0	2432.0	2446.0	2454.0	2456.0	2460.0	2462.0	2463.0	2463.0	2465.0	2468.0	2468.0	2469.0	2470.0	2470.0	2471.0	2471.0	2472.0	2472.0	2472.0	2472.0	2472.0	2472.0	2472.0	2474.0	2474.0	2474.0	2474.0	2474.0	2474.0	2474.0	2474.0	2475.0	2475.0	2475.0	2475.0	2475.0
24	0.24242424964904785	1701.0	1916.0	2075.0	2207.0	2278.0	2323.0	2347.0	2371.0	2388.0	2403.0	2411.0	2420.0	2432.0	2446.0	2454.0	2456.0	2460.0	2462.0	2463.0	2463.0	2465.0	2468.0	2468.0	2469.0	2470.0	2470.0	2471.0	2471.0	2472.0	2472.0	2472.0	2472.0	2472.0	2472.0	2472.0	2474.0	2474.0	2474.0	2474.0	2474.0	2474.0	2474.0	2474.0	2475.0	2475.0	2475.0	2475.0	2475.0
25	0.252525269985199	1700.0	1916.0	2075.0	2207.0	2278.0	2323.0	2347.0	2371.0	2388.0	2403.0	2411.0	2420.0	2432.0	2446.0	2454.0	2456.0	2460.0	2462.0	2463.0	2463.0	2465.0	2468.0	2468.0	2469.0	2470.0	2470.0	2471.0	2471.0	2472.0	2472.0	2472.0	2472.0	2472.0	2472.0	2472.0	2474.0	2474.0	2474.0	2474.0	2474.0	2474.0	2474.0	2474.0	2475.0	2475.0	2475.0	2475.0	2475.0
26	0.2626262605190277	1700.0	1916.0	2075.0	2207.0	2278.0	2323.0	2347.0	2371.0	2387.0	2402.0	2410.0	2419.0	2431.0	2446.0	2454.0	2456.0	2460.0	2462.0	2463.0	2463.0	2465.0	2467.0	2467.0	2468.0	2469.0	2469.0	2470.0	2470.0	2471.0	2471.0	2471.0	2471.0	2471.0	2471.0	2471.0	2472.0	2472.0	2472.0	2472.0	2472.0	2472.0	2473.0	2473.0	2474.0	2474.0	2474.0	2474.0	2474.0
27	0.27272728085517883	1700.0	1916.0	2075.0	2207.0	2277.0	2323.0	2347.0	2371.0	2387.0	2402.0	2410.0	2419.0	2431.0	2446.0	2454.0	2456.0	2460.0	2462.0	2463.0	2463.0	2465.0	2467.0	2467.0	2468.0	2469.0	2469.0	2470.0	2470.0	2471.0	2471.0	2471.0	2471.0	2471.0	2471.0	2471.0	2472.0	2472.0	2472.0	2472.0	2472.0	2472.0	2473.0	2473.0	2474.0	2474.0	2474.0	2474.0	2474.0
28	0.28282830119132996	1699.0	1915.0	2075.0	2207.0	2277.0	2323.0	2347.0	2371.0	2387.0	2402.0	2410.0	2419.0	2431.0	2446.0	2454.0	2456.0	2460.0	2462.0	2463.0	2463.0	2465.0	2467.0	2467.0	2468.0	2469.0	2469.0	2470.0	2470.0	2471.0	2471.0	2471.0	2471.0	2471.0	2471.0	2471.0	2472.0	2472.0	2472.0	2472.0	2472.0	2472.0	2473.0	2473.0	2474.0	2474.0	2474.0	2474.0	2474.0
29	0.2929292917251587	1698.0	1913.0	2072.0	2205.0	2276.0	2322.0	2346.0	2370.0	2387.0	2402.0	2410.0	2419.0	2431.0	2445.0	2453.0	2455.0	2459.0	2461.0	2462.0	2462.0	2464.0	2465.0	2465.0	2466.0	2467.0	2467.0	2468.0	2468.0	2469.0	2469.0	2469.0	2469.0	2469.0	2469.0	2469.0	2470.0	2470.0	2470.0	2470.0	2470.0	2470.0	2471.0	2471.0	2472.0	2472.0	2472.0	2472.0	2472.0
30	0.3030303120613098	1698.0	1913.0	2072.0	2204.0	2275.0	2321.0	2345.0	2369.0	2386.0	2401.0	2410.0	2419.0	2430.0	2445.0	2453.0	2455.0	2459.0	2461.0	2462.0	2462.0	2464.0	2465.0	2465.0	2466.0	2467.0	2467.0	2468.0	2468.0	2469.0	2469.0	2469.0	2469.0	2469.0	2469.0	2469.0	2470.0	2470.0	2470.0	2470.0	2470.0	2470.0	2471.0	2471.0	2472.0	2472.0	2472.0	2472.0	2472.0
31	0.31313133239746094	1697.0	1912.0	2071.0	2203.0	2274.0	2320.0	2344.0	2368.0	2385.0	2400.0	2409.0	2418.0	2429.0	2444.0	2452.0	2454.0	2458.0	2460.0	2461.0	2461.0	2463.0	2464.0	2464.0	2465.0	2466.0	2466.0	2467.0	2467.0	2468.0	2468.0	2468.0	2468.0	2468.0	2468.0	2468.0	2469.0	2469.0	2469.0	2469.0	2469.0	2469.0	2470.0	2470.0	2471.0	2471.0	2471.0	2471.0	2471.0
32	0.3232323229312897	1697.0	1912.0	2071.0	2203.0	2274.0	2320.0	2344.0	2368.0	2385.0	2400.0	2409.0	2418.0	2429.0	2444.0	2452.0	2454.0	2458.0	2460.0	2461.0	2461.0	2463.0	2464.0	2464.0	2465.0	2466.0	2466.0	2467.0	2467.0	2468.0	2468.0	2468.0	2468.0	2468.0	2468.0	2468.0	2469.0	2469.0	2469.0	2469.0	2469.0	2469.0	2470.0	2470.0	2471.0	2471.0	2471.0	2471.0	2471.0
33	0.3333333432674408	1697.0	1912.0	2071.0	2203.0	2274.0	2320.0	2344.0	2368.0	2385.0	2400.0	2409.0	2418.0	2429.0	2443.0	2451.0	2453.0	2457.0	2459.0	2460.0	2460.0	2462.0	2463.0	2463.0	2464.0	2465.0	2465.0	2466.0	2466.0	2467.0	2467.0	2467.0	2467.0	2467.0	2467.0	2467.0	2468.0	2468.0	2468.0	2468.0	2468.0	2468.0	2469.0	2469.0	2470.0	2470.0	2470.0	2470.0	2470.0
34	0.34343433380126953	1697.0	1911.0	2070.0	2202.0	2273.0	2319.0	2343.0	2367.0	2384.0	2399.0	2408.0	2417.0	2428.0	2443.0	2451.0	2453.0	2457.0	2459.0	2460.0	2460.0	2462.0	2463.0	2463.0	2464.0	2465.0	2465.0	2466.0	2466.0	2467.0	2467.0	2467.0	2467.0	2467.0	2467.0	2467.0	2468.0	2468.0	2468.0	2468.0	2468.0	2468.0	2469.0	2469.0	2470.0	2470.0	2470.0	2470.0	2470.0
35	0.35353535413742065	1697.0	1911.0	2070.0	2202.0	2273.0	2319.0	2343.0	2367.0	2384.0	2399.0	2408.0	2417.0	2428.0	2443.0	2451.0	2453.0	2457.0	2459.0	2460.0	2460.0	2462.0	2463.0	2463.0	2464.0	2465.0	2465.0	2466.0	2466.0	2467.0	2467.0	2467.0	2467.0	2467.0	2467.0	2467.0	2468.0	2468.0	2468.0	2468.0	2468.0	2468.0	2469.0	2469.0	2470.0	2470.0	2470.0	2470.0	2470.0
36	0.3636363744735718	1697.0	1911.0	2070.0	2202.0	2273.0	2319.0	2343.0	2367.0	2384.0	2399.0	2408.0	2417.0	2428.0	2443.0	2451.0	2453.0	2457.0	2459.0	2460.0	2460.0	2462.0	2463.0	2463.0	2464.0	2465.0	2465.0	2466.0	2466.0	2467.0	2467.0	2467.0	2467.0	2467.0	2467.0	2467.0	2468.0	2468.0	2468.0	2468.0	2468.0	2468.0	2469.0	2469.0	2470.0	2470.0	2470.0	2470.0	2470.0
37	0.3737373650074005	1697.0	1910.0	2069.0	2202.0	2273.0	2319.0	2342.0	2366.0	2383.0	2398.0	2407.0	2416.0	2427.0	2442.0	2450.0	2452.0	2456.0	2458.0	2460.0	2460.0	2462.0	2463.0	2463.0	2464.0	2465.0	2465.0	2466.0	2466.0	2467.0	2467.0	2467.0	2467.0	2467.0	2467.0	2467.0	2468.0	2468.0	2468.0	2468.0	2468.0	2468.0	2469.0	2469.0	2470.0	2470.0	2470.0	2470.0	2470.0
38	0.38383838534355164	1696.0	1907.0	2068.0	2200.0	2272.0	2318.0	2341.0	2364.0	2381.0	2397.0	2406.0	2415.0	2426.0	2441.0	2448.0	2450.0	2454.0	2456.0	2458.0	2458.0	2460.0	2462.0	2462.0	2463.0	2464.0	2464.0	2465.0	2465.0	2466.0	2466.0	2466.0	2466.0	2466.0	2466.0	2466.0	2467.0	2467.0	2467.0	2467.0	2467.0	2467.0	2468.0	2468.0	2468.0	2469.0	2469.0	2469.0	2469.0
39	0.39393937587738037	1695.0	1906.0	2067.0	2199.0	2271.0	2317.0	2340.0	2363.0	2380.0	2396.0	2404.0	2413.0	2424.0	2439.0	2446.0	2448.0	2452.0	2454.0	2457.0	2457.0	2459.0	2461.0	2461.0	2462.0	2463.0	2463.0	2464.0	2464.0	2465.0	2465.0	2465.0	2465.0	2465.0	2465.0	2465.0	2466.0	2466.0	2466.0	2466.0	2466.0	2466.0	2467.0	2467.0	2467.0	2468.0	2468.0	2468.0	2468.0
40	0.4040403962135315	1694.0	1906.0	2067.0	2199.0	2271.0	2317.0	2340.0	2363.0	2380.0	2396.0	2404.0	2413.0	2424.0	2439.0	2446.0	2448.0	2452.0	2454.0	2457.0	2457.0	2459.0	2461.0	2461.0	2462.0	2463.0	2463.0	2464.0	2464.0	2465.0	2465.0	2465.0	2465.0	2465.0	2465.0	2465.0	2466.0	2466.0	2466.0	2466.0	2466.0	2466.0	2467.0	2467.0	2467.0	2468.0	2468.0	2468.0	2468.0
41	0.4141414165496826	1692.0	1904.0	2066.0	2198.0	2270.0	2316.0	2339.0	2362.0	2379.0	2395.0	2403.0	2413.0	2424.0	2439.0	2445.0	2447.0	2451.0	2453.0	2456.0	2456.0	2458.0	2460.0	2460.0	2461.0	2462.0	2462.0	2463.0	2463.0	2464.0	2464.0	2464.0	2464.0	2464.0	2464.0	2464.0	2465.0	2465.0	2465.0	2465.0	2465.0	2465.0	2466.0	2466.0	2466.0	2467.0	2467.0	2467.0	2467.0
42	0.42424240708351135	1691.0	1903.0	2065.0	2198.0	2270.0	2316.0	2339.0	2362.0	2379.0	2395.0	2403.0	2413.0	2424.0	2439.0	2445.0	2447.0	2451.0	2453.0	2456.0	2456.0	2458.0	2460.0	2460.0	2461.0	2462.0	2462.0	2463.0	2463.0	2464.0	2464.0	2464.0	2464.0	2464.0	2464.0	2464.0	2465.0	2465.0	2465.0	2465.0	2465.0	2465.0	2466.0	2466.0	2466.0	2466.0	2466.0	2466.0	2466.0
43	0.4343434274196625	1691.0	1903.0	2065.0	2198.0	2270.0	2316.0	2339.0	2362.0	2379.0	2395.0	2403.0	2413.0	2424.0	2439.0	2445.0	2447.0	2451.0	2453.0	2456.0	2456.0	2458.0	2460.0	2460.0	2461.0	2462.0	2462.0	2463.0	2463.0	2464.0	2464.0	2464.0	2464.0	2464.0	2464.0	2464.0	2465.0	2465.0	2465.0	2465.0	2465.0	2465.0	2466.0	2466.0	2466.0	2466.0	2466.0	2466.0	2466.0
44	0.4444444477558136	1691.0	1903.0	2065.0	2198.0	2270.0	2315.0	2338.0	2361.0	2378.0	2394.0	2402.0	2412.0	2423.0	2438.0	2444.0	2446.0	2450.0	2452.0	2455.0	2455.0	2457.0	2459.0	2459.0	2460.0	2461.0	2461.0	2462.0	2462.0	2463.0	2463.0	2463.0	2463.0	2463.0	2463.0	2463.0	2464.0	2464.0	2464.0	2464.0	2464.0	2464.0	2465.0	2465.0	2465.0	2465.0	2465.0	2465.0	2465.0
45	0.45454543828964233	1691.0	1903.0	2065.0	2198.0	2270.0	2315.0	2338.0	2361.0	2378.0	2394.0	2402.0	2412.0	2423.0	2438.0	2444.0	2446.0	2450.0	2452.0	2455.0	2455.0	2457.0	2459.0	2459.0	2460.0	2461.0	2461.0	2462.0	2462.0	2463.0	2463.0	2463.0	2463.0	2463.0	2463.0	2463.0	2464.0	2464.0	2464.0	2464.0	2464.0	2464.0	2465.0	2465.0	2465.0	2465.0	2465.0	2465.0	2465.0
46	0.46464645862579346	1690.0	1903.0	2065.0	2198.0	2270.0	2314.0	2337.0	2360.0	2377.0	2393.0	2401.0	2411.0	2422.0	2437.0	2443.0	2445.0	2449.0	2451.0	2454.0	2454.0	2456.0	2458.0	2458.0	2459.0	2460.0	2460.0	2461.0	2461.0	2462.0	2462.0	2462.0	2462.0	2462.0	2462.0	2462.0	2463.0	2463.0	2463.0	2463.0	2463.0	2463.0	2464.0	2464.0	2464.0	2464.0	2464.0	2464.0	2464.0
47	0.4747474789619446	1690.0	1903.0	2065.0	2198.0	2270.0	2314.0	2337.0	2360.0	2377.0	2393.0	2401.0	2411.0	2422.0	2437.0	2443.0	2445.0	2449.0	2451.0	2454.0	2454.0	2456.0	2458.0	2458.0	2459.0	2460.0	2460.0	2461.0	2461.0	2462.0	2462.0	2462.0	2462.0	2462.0	2462.0	2462.0	2463.0	2463.0	2463.0	2463.0	2463.0	2463.0	2464.0	2464.0	2464.0	2464.0	2464.0	2464.0	2464.0
48	0.4848484992980957	1689.0	1902.0	2064.0	2198.0	2270.0	2314.0	2337.0	2360.0	2377.0	2393.0	2401.0	2411.0	2422.0	2437.0	2443.0	2445.0	2449.0	2451.0	2454.0	2454.0	2456.0	2458.0	2458.0	2459.0	2460.0	2460.0	2461.0	2461.0	2462.0	2462.0	2462.0	2462.0	2462.0	2462.0	2462.0	2463.0	2463.0	2463.0	2463.0	2463.0	2463.0	2464.0	2464.0	2464.0	2464.0	2464.0	2464.0	2464.0
49	0.4949495196342468	1689.0	1902.0	2064.0	2198.0	2270.0	2314.0	2337.0	2360.0	2377.0	2393.0	2401.0	2411.0	2422.0	2437.0	2443.0	2445.0	2449.0	2450.0	2453.0	2453.0	2455.0	2457.0	2457.0	2458.0	2459.0	2459.0	2460.0	2460.0	2461.0	2461.0	2461.0	2461.0	2461.0	2461.0	2461.0	2462.0	2462.0	2462.0	2462.0	2462.0	2462.0	2463.0	2463.0	2463.0	2463.0	2463.0	2463.0	2463.0
50	0.505050539970398	1688.0	1902.0	2063.0	2197.0	2269.0	2313.0	2336.0	2359.0	2376.0	2392.0	2400.0	2410.0	2421.0	2436.0	2442.0	2444.0	2448.0	2449.0	2452.0	2452.0	2454.0	2456.0	2456.0	2457.0	2458.0	2458.0	2459.0	2459.0	2460.0	2460.0	2460.0	2460.0	2460.0	2460.0	2460.0	2461.0	2461.0	2461.0	2461.0	2461.0	2461.0	2462.0	2462.0	2462.0	2462.0	2462.0	2462.0	2462.0
51	0.5151515007019043	1688.0	1900.0	2061.0	2196.0	2268.0	2313.0	2336.0	2358.0	2375.0	2392.0	2400.0	2410.0	2421.0	2436.0	2442.0	2444.0	2448.0	2449.0	2452.0	2452.0	2454.0	2456.0	2456.0	2457.0	2458.0	2458.0	2459.0	2459.0	2460.0	2460.0	2460.0	2460.0	2460.0	2460.0	2460.0	2461.0	2461.0	2461.0	2461.0	2461.0	2461.0	2462.0	2462.0	2462.0	2462.0	2462.0	2462.0	2462.0
52	0.5252525210380554	1688.0	1900.0	2061.0	2195.0	2267.0	2313.0	2336.0	2358.0	2375.0	2392.0	2400.0	2410.0	2420.0	2435.0	2441.0	2443.0	2447.0	2448.0	2451.0	2451.0	2453.0	2455.0	2455.0	2456.0	2457.0	2457.0	2458.0	2458.0	2459.0	2459.0	2459.0	2459.0	2459.0	2459.0	2459.0	2460.0	2460.0	2460.0	2460.0	2460.0	2460.0	2461.0	2461.0	2461.0	2461.0	2461.0	2461.0	2461.0
53	0.5353535413742065	1688.0	1900.0	2061.0	2195.0	2267.0	2313.0	2336.0	2358.0	2375.0	2392.0	2400.0	2410.0	2420.0	2435.0	2441.0	2443.0	2447.0	2448.0	2451.0	2451.0	2453.0	2455.0	2455.0	2456.0	2457.0	2457.0	2458.0	2458.0	2459.0	2459.0	2459.0	2459.0	2459.0	2459.0	2459.0	2460.0	2460.0	2460.0	2460.0	2460.0	2460.0	2461.0	2461.0	2461.0	2461.0	2461.0	2461.0	2461.0
54	0.5454545617103577	1686.0	1900.0	2061.0	2194.0	2266.0	2312.0	2335.0	2357.0	2374.0	2391.0	2399.0	2409.0	2419.0	2434.0	2440.0	2442.0	2446.0	2447.0	2450.0	2450.0	2452.0	2454.0	2454.0	2455.0	2456.0	2456.0	2457.0	2457.0	2458.0	2458.0	2458.0	2458.0	2458.0	2458.0	2458.0	2459.0	2459.0	2459.0	2459.0	2459.0	2459.0	2460.0	2460.0	2460.0	2460.0	2460.0	2460.0	2460.0
55	0.5555555820465088	1686.0	1900.0	2061.0	2194.0	2266.0	2312.0	2335.0	2357.0	2374.0	2390.0	2398.0	2408.0	2418.0	2433.0	2439.0	2441.0	2445.0	2446.0	2449.0	2449.0	2451.0	2453.0	2453.0	2454.0	2455.0	2455.0	2456.0	2456.0	2457.0	2457.0	2457.0	2457.0	2457.0	2457.0	2457.0	2458.0	2458.0	2458.0	2458.0	2458.0	2458.0	2459.0	2459.0	2459.0	2459.0	2459.0	2459.0	2459.0
56	0.5656565427780151	1685.0	1900.0	2060.0	2193.0	2265.0	2311.0	2334.0	2356.0	2373.0	2389.0	2397.0	2407.0	2417.0	2432.0	2438.0	2440.0	2444.0	2445.0	2448.0	2448.0	2450.0	2452.0	2452.0	2453.0	2454.0	2454.0	2455.0	2455.0	2456.0	2456.0	2456.0	2456.0	2456.0	2456.0	2456.0	2457.0	2457.0	2457.0	2457.0	2457.0	2457.0	2458.0	2458.0	2458.0	2458.0	2458.0	2458.0	2458.0
57	0.5757575631141663	1685.0	1900.0	2060.0	2193.0	2265.0	2310.0	2333.0	2356.0	2373.0	2389.0	2397.0	2407.0	2417.0	2432.0	2438.0	2440.0	2444.0	2445.0	2448.0	2448.0	2450.0	2452.0	2452.0	2453.0	2454.0	2454.0	2455.0	2455.0	2456.0	2456.0	2456.0	2456.0	2456.0	2456.0	2456.0	2457.0	2457.0	2457.0	2457.0	2457.0	2457.0	2458.0	2458.0	2458.0	2458.0	2458.0	2458.0	2458.0
58	0.5858585834503174	1684.0	1900.0	2060.0	2193.0	2265.0	2310.0	2333.0	2356.0	2373.0	2388.0	2396.0	2406.0	2416.0	2431.0	2437.0	2439.0	2443.0	2444.0	2447.0	2447.0	2449.0	2451.0	2451.0	2452.0	2453.0	2453.0	2454.0	2454.0	2455.0	2455.0	2455.0	2455.0	2455.0	2455.0	2455.0	2456.0	2456.0	2456.0	2456.0	2456.0	2456.0	2457.0	2457.0	2457.0	2457.0	2457.0	2457.0	2457.0
59	0.5959595441818237	1683.0	1898.0	2059.0	2193.0	2265.0	2310.0	2332.0	2355.0	2372.0	2387.0	2395.0	2405.0	2415.0	2430.0	2436.0	2438.0	2442.0	2443.0	2446.0	2446.0	2447.0	2449.0	2449.0	2450.0	2451.0	2451.0	2452.0	2452.0	2453.0	2453.0	2453.0	2453.0	2453.0	2453.0	2453.0	2454.0	2454.0	2454.0	2454.0	2454.0	2454.0	2455.0	2455.0	2455.0	2455.0	2455.0	2455.0	2455.0
60	0.6060605645179749	1681.0	1896.0	2057.0	2192.0	2264.0	2309.0	2331.0	2354.0	2371.0	2386.0	2393.0	2403.0	2413.0	2428.0	2434.0	2436.0	2440.0	2441.0	2444.0	2444.0	2445.0	2447.0	2447.0	2448.0	2449.0	2449.0	2450.0	2450.0	2451.0	2451.0	2451.0	2451.0	2451.0	2451.0	2451.0	2452.0	2452.0	2452.0	2452.0	2452.0	2452.0	2453.0	2453.0	2453.0	2453.0	2453.0	2453.0	2453.0
61	0.616161584854126	1679.0	1894.0	2054.0	2189.0	2262.0	2307.0	2329.0	2352.0	2369.0	2384.0	2391.0	2401.0	2411.0	2426.0	2432.0	2434.0	2438.0	2438.0	2441.0	2441.0	2442.0	2444.0	2444.0	2445.0	2446.0	2446.0	2447.0	2447.0	2448.0	2448.0	2448.0	2448.0	2448.0	2448.0	2448.0	2449.0	2449.0	2449.0	2449.0	2449.0	2449.0	2450.0	2450.0	2450.0	2450.0	2450.0	2450.0	2450.0
62	0.6262626051902771	1678.0	1893.0	2053.0	2188.0	2261.0	2306.0	2328.0	2351.0	2368.0	2383.0	2390.0	2400.0	2410.0	2425.0	2431.0	2433.0	2437.0	2437.0	2440.0	2440.0	2441.0	2443.0	2443.0	2444.0	2445.0	2445.0	2446.0	2446.0	2447.0	2447.0	2447.0	2447.0	2447.0	2447.0	2447.0	2448.0	2448.0	2448.0	2448.0	2448.0	2448.0	2449.0	2449.0	2449.0	2449.0	2449.0	2449.0	2449.0
63	0.6363636255264282	1678.0	1893.0	2053.0	2187.0	2261.0	2306.0	2328.0	2351.0	2368.0	2383.0	2390.0	2400.0	2410.0	2425.0	2431.0	2433.0	2437.0	2437.0	2440.0	2440.0	2441.0	2443.0	2443.0	2444.0	2445.0	2445.0	2446.0	2446.0	2447.0	2447.0	2447.0	2447.0	2447.0	2447.0	2447.0	2448.0	2448.0	2448.0	2448.0	2448.0	2448.0	2449.0	2449.0	2449.0	2449.0	2449.0	2449.0	2449.0
64	0.6464646458625793	1678.0	1892.0	2051.0	2184.0	2258.0	2303.0	2326.0	2349.0	2366.0	2381.0	2388.0	2398.0	2408.0	2423.0	2429.0	2431.0	2435.0	2435.0	2438.0	2438.0	2439.0	2441.0	2441.0	2442.0	2443.0	2443.0	2444.0	2444.0	2445.0	2445.0	2445.0	2445.0	2445.0	2445.0	2445.0	2446.0	2446.0	2446.0	2446.0	2446.0	2446.0	2447.0	2447.0	2447.0	2447.0	2447.0	2447.0	2447.0
65	0.6565656661987305	1677.0	1891.0	2050.0	2181.0	2255.0	2300.0	2324.0	2347.0	2364.0	2380.0	2387.0	2397.0	2407.0	2422.0	2428.0	2430.0	2434.0	2434.0	2437.0	2437.0	2438.0	2440.0	2440.0	2441.0	2442.0	2442.0	2443.0	2443.0	2444.0	2444.0	2444.0	2444.0	2444.0	2444.0	2444.0	2445.0	2445.0	2445.0	2445.0	2445.0	2445.0	2446.0	2446.0	2446.0	2446.0	2446.0	2446.0	2446.0
66	0.6666666865348816	1675.0	1891.0	2050.0	2181.0	2255.0	2300.0	2324.0	2347.0	2364.0	2380.0	2387.0	2396.0	2406.0	2421.0	2427.0	2429.0	2433.0	2433.0	2436.0	2436.0	2437.0	2439.0	2439.0	2440.0	2441.0	2441.0	2442.0	2442.0	2443.0	2443.0	2443.0	2443.0	2443.0	2443.0	2443.0	2444.0	2444.0	2444.0	2444.0	2444.0	2444.0	2445.0	2445.0	2445.0	2445.0	2445.0	2445.0	2445.0
67	0.6767677068710327	1671.0	1887.0	2046.0	2178.0	2253.0	2298.0	2322.0	2345.0	2362.0	2378.0	2385.0	2394.0	2404.0	2419.0	2425.0	2427.0	2431.0	2431.0	2433.0	2433.0	2434.0	2436.0	2436.0	2437.0	2438.0	2438.0	2439.0	2439.0	2440.0	2440.0	2440.0	2440.0	2440.0	2440.0	2440.0	2441.0	2441.0	2441.0	2441.0	2441.0	2441.0	2442.0	2442.0	2442.0	2442.0	2442.0	2442.0	2442.0
68	0.6868686676025391	1669.0	1885.0	2044.0	2177.0	2252.0	2297.0	2320.0	2343.0	2360.0	2376.0	2383.0	2392.0	2402.0	2417.0	2423.0	2425.0	2429.0	2429.0	2431.0	2431.0	2432.0	2434.0	2434.0	2435.0	2436.0	2436.0	2437.0	2437.0	2438.0	2438.0	2438.0	2438.0	2438.0	2438.0	2438.0	2439.0	2439.0	2439.0	2439.0	2439.0	2439.0	2440.0	2440.0	2440.0	2440.0	2440.0	2440.0	2440.0
69	0.6969696879386902	1669.0	1885.0	2043.0	2176.0	2251.0	2297.0	2320.0	2342.0	2358.0	2375.0	2382.0	2391.0	2401.0	2416.0	2422.0	2424.0	2428.0	2428.0	2430.0	2430.0	2431.0	2433.0	2433.0	2434.0	2435.0	2435.0	2436.0	2436.0	2437.0	2437.0	2437.0	2437.0	2437.0	2437.0	2437.0	2438.0	2438.0	2438.0	2438.0	2438.0	2438.0	2439.0	2439.0	2439.0	2439.0	2439.0	2439.0	2439.0
70	0.7070707082748413	1667.0	1883.0	2040.0	2173.0	2248.0	2294.0	2317.0	2339.0	2355.0	2372.0	2379.0	2388.0	2398.0	2412.0	2418.0	2420.0	2424.0	2424.0	2426.0	2426.0	2427.0	2429.0	2429.0	2430.0	2431.0	2431.0	2432.0	2432.0	2433.0	2433.0	2433.0	2433.0	2433.0	2433.0	2433.0	2434.0	2434.0	2434.0	2434.0	2434.0	2434.0	2435.0	2435.0	2435.0	2435.0	2435.0	2435.0	2435.0
71	0.7171717286109924	1665.0	1881.0	2038.0	2171.0	2245.0	2291.0	2314.0	2337.0	2353.0	2370.0	2377.0	2386.0	2395.0	2409.0	2415.0	2417.0	2421.0	2421.0	2423.0	2423.0	2424.0	2426.0	2426.0	2427.0	2428.0	2428.0	2429.0	2429.0	2430.0	2430.0	2430.0	2430.0	2430.0	2430.0	2430.0	2431.0	2431.0	2431.0	2431.0	2431.0	2431.0	2432.0	2432.0	2432.0	2432.0	2432.0	2432.0	2432.0
72	0.7272727489471436	1663.0	1879.0	2037.0	2169.0	2243.0	2289.0	2311.0	2334.0	2350.0	2366.0	2373.0	2382.0	2390.0	2404.0	2410.0	2412.0	2416.0	2416.0	2418.0	2418.0	2419.0	2421.0	2421.0	2422.0	2423.0	2423.0	2424.0	2424.0	2425.0	2425.0	2425.0	2425.0	2425.0	2425.0	2425.0	2426.0	2426.0	2426.0	2426.0	2426.0	2426.0	2427.0	2427.0	2427.0	2427.0	2427.0	2427.0	2427.0
73	0.7373737692832947	1660.0	1877.0	2035.0	2168.0	2242.0	2288.0	2310.0	2333.0	2349.0	2365.0	2372.0	2381.0	2389.0	2402.0	2408.0	2410.0	2414.0	2414.0	2416.0	2416.0	2417.0	2419.0	2419.0	2420.0	2421.0	2421.0	2422.0	2422.0	2423.0	2423.0	2423.0	2423.0	2423.0	2423.0	2423.0	2424.0	2424.0	2424.0	2424.0	2424.0	2424.0	2425.0	2425.0	2425.0	2425.0	2425.0	2425.0	2425.0
74	0.7474747896194458	1658.0	1876.0	2034.0	2166.0	2240.0	2286.0	2308.0	2331.0	2347.0	2363.0	2369.0	2378.0	2386.0	2397.0	2403.0	2405.0	2409.0	2409.0	2411.0	2411.0	2412.0	2414.0	2414.0	2415.0	2416.0	2416.0	2417.0	2417.0	2418.0	2418.0	2418.0	2418.0	2418.0	2418.0	2418.0	2418.0	2418.0	2418.0	2418.0	2418.0	2418.0	2419.0	2419.0	2419.0	2419.0	2419.0	2419.0	2419.0
75	0.7575757503509521	1655.0	1873.0	2030.0	2162.0	2236.0	2282.0	2303.0	2327.0	2343.0	2356.0	2362.0	2371.0	2379.0	2389.0	2395.0	2397.0	2401.0	2401.0	2403.0	2403.0	2404.0	2406.0	2406.0	2407.0	2408.0	2408.0	2409.0	2409.0	2410.0	2410.0	2410.0	2410.0	2410.0	2410.0	2410.0	2410.0	2410.0	2410.0	2410.0	2410.0	2410.0	2411.0	2411.0	2411.0	2411.0	2411.0	2411.0	2411.0
76	0.7676767706871033	1650.0	1869.0	2024.0	2157.0	2231.0	2277.0	2298.0	2322.0	2338.0	2351.0	2356.0	2365.0	2373.0	2383.0	2389.0	2391.0	2395.0	2395.0	2396.0	2396.0	2397.0	2399.0	2399.0	2400.0	2401.0	2401.0	2402.0	2402.0	2403.0	2403.0	2403.0	2403.0	2403.0	2403.0	2403.0	2403.0	2403.0	2403.0	2403.0	2403.0	2403.0	2404.0	2404.0	2404.0	2404.0	2404.0	2404.0	2404.0
77	0.7777777910232544	1645.0	1865.0	2019.0	2152.0	2224.0	2269.0	2290.0	2314.0	2330.0	2343.0	2348.0	2357.0	2365.0	2375.0	2381.0	2383.0	2387.0	2387.0	2388.0	2388.0	2389.0	2391.0	2391.0	2392.0	2393.0	2393.0	2394.0	2394.0	2395.0	2395.0	2395.0	2395.0	2395.0	2395.0	2395.0	2395.0	2395.0	2395.0	2395.0	2395.0	2395.0	2396.0	2396.0	2396.0	2396.0	2396.0	2396.0	2396.0
78	0.7878788113594055	1643.0	1862.0	2015.0	2148.0	2219.0	2264.0	2286.0	2309.0	2325.0	2337.0	2342.0	2351.0	2359.0	2369.0	2375.0	2377.0	2381.0	2381.0	2382.0	2382.0	2383.0	2385.0	2385.0	2386.0	2387.0	2387.0	2388.0	2388.0	2389.0	2389.0	2389.0	2389.0	2389.0	2389.0	2389.0	2389.0	2389.0	2389.0	2389.0	2389.0	2389.0	2390.0	2390.0	2390.0	2390.0	2390.0	2390.0	2390.0
79	0.7979798316955566	1639.0	1859.0	2012.0	2144.0	2214.0	2258.0	2280.0	2303.0	2319.0	2331.0	2336.0	2345.0	2353.0	2363.0	2369.0	2371.0	2374.0	2374.0	2375.0	2375.0	2376.0	2378.0	2378.0	2379.0	2379.0	2379.0	2380.0	2380.0	2381.0	2381.0	2381.0	2381.0	2381.0	2381.0	2381.0	2381.0	2381.0	2381.0	2381.0	2381.0	2381.0	2382.0	2382.0	2382.0	2382.0	2382.0	2382.0	2382.0
80	0.808080792427063	1635.0	1855.0	2008.0	2140.0	2209.0	2253.0	2275.0	2298.0	2314.0	2325.0	2330.0	2339.0	2347.0	2357.0	2363.0	2365.0	2368.0	2368.0	2369.0	2369.0	2370.0	2372.0	2372.0	2372.0	2372.0	2372.0	2373.0	2373.0	2374.0	2374.0	2374.0	2374.0	2374.0	2374.0	2374.0	2374.0	2374.0	2374.0	2374.0	2374.0	2374.0	2374.0	2374.0	2374.0	2374.0	2374.0	2374.0	2374.0
81	0.8181818127632141	1633.0	1853.0	2005.0	2135.0	2203.0	2246.0	2267.0	2290.0	2306.0	2317.0	2322.0	2331.0	2339.0	2349.0	2355.0	2357.0	2360.0	2360.0	2361.0	2361.0	2362.0	2364.0	2364.0	2364.0	2364.0	2364.0	2365.0	2365.0	2366.0	2366.0	2366.0	2366.0	2366.0	2366.0	2366.0	2366.0	2366.0	2366.0	2366.0	2366.0	2366.0	2366.0	2366.0	2366.0	2366.0	2366.0	2366.0	2366.0
82	0.8282828330993652	1626.0	1845.0	1994.0	2124.0	2191.0	2234.0	2254.0	2276.0	2292.0	2303.0	2308.0	2317.0	2325.0	2335.0	2341.0	2343.0	2346.0	2346.0	2347.0	2347.0	2348.0	2350.0	2350.0	2350.0	2350.0	2350.0	2351.0	2351.0	2351.0	2351.0	2351.0	2351.0	2351.0	2351.0	2351.0	2351.0	2351.0	2351.0	2351.0	2351.0	2351.0	2351.0	2351.0	2351.0	2351.0	2351.0	2351.0	2351.0
83	0.8383837938308716	1622.0	1841.0	1987.0	2118.0	2183.0	2224.0	2244.0	2265.0	2282.0	2293.0	2298.0	2307.0	2315.0	2325.0	2331.0	2333.0	2335.0	2335.0	2336.0	2336.0	2336.0	2338.0	2338.0	2338.0	2338.0	2338.0	2339.0	2339.0	2339.0	2339.0	2339.0	2339.0	2339.0	2339.0	2339.0	2339.0	2339.0	2339.0	2339.0	2339.0	2339.0	2339.0	2339.0	2339.0	2339.0	2339.0	2339.0	2339.0
84	0.8484848141670227	1618.0	1832.0	1979.0	2110.0	2174.0	2215.0	2235.0	2256.0	2271.0	2281.0	2286.0	2295.0	2302.0	2312.0	2318.0	2319.0	2321.0	2321.0	2322.0	2322.0	2322.0	2324.0	2324.0	2324.0	2324.0	2324.0	2325.0	2325.0	2325.0	2325.0	2325.0	2325.0	2325.0	2325.0	2325.0	2325.0	2325.0	2325.0	2325.0	2325.0	2325.0	2325.0	2325.0	2325.0	2325.0	2325.0	2325.0	2325.0
85	0.8585858345031738	1611.0	1827.0	1973.0	2101.0	2166.0	2207.0	2227.0	2248.0	2263.0	2273.0	2278.0	2286.0	2293.0	2303.0	2309.0	2310.0	2311.0	2311.0	2312.0	2312.0	2312.0	2313.0	2313.0	2313.0	2313.0	2313.0	2313.0	2313.0	2313.0	2313.0	2313.0	2313.0	2313.0	2313.0	2313.0	2313.0	2313.0	2313.0	2313.0	2313.0	2313.0	2313.0	2313.0	2313.0	2313.0	2313.0	2313.0	2313.0
86	0.868686854839325	1607.0	1821.0	1966.0	2094.0	2158.0	2199.0	2218.0	2239.0	2254.0	2264.0	2269.0	2277.0	2283.0	2293.0	2299.0	2300.0	2301.0	2301.0	2302.0	2302.0	2302.0	2303.0	2303.0	2303.0	2303.0	2303.0	2303.0	2303.0	2303.0	2303.0	2303.0	2303.0	2303.0	2303.0	2303.0	2303.0	2303.0	2303.0	2303.0	2303.0	2303.0	2303.0	2303.0	2303.0	2303.0	2303.0	2303.0	2303.0
87	0.8787878751754761	1600.0	1813.0	1957.0	2085.0	2150.0	2191.0	2209.0	2230.0	2245.0	2254.0	2258.0	2266.0	2271.0	2280.0	2285.0	2286.0	2286.0	2286.0	2287.0	2287.0	2287.0	2288.0	2288.0	2288.0	2288.0	2288.0	2288.0	2288.0	2288.0	2288.0	2288.0	2288.0	2288.0	2288.0	2288.0	2288.0	2288.0	2288.0	2288.0	2288.0	2288.0	2288.0	2288.0	2288.0	2288.0	2288.0	2288.0	2288.0
88	0.8888888955116272	1588.0	1799.0	1943.0	2068.0	2135.0	2174.0	2191.0	2212.0	2227.0	2235.0	2239.0	2247.0	2252.0	2261.0	2266.0	2267.0	2267.0	2267.0	2268.0	2268.0	2268.0	2269.0	2269.0	2269.0	2269.0	2269.0	2269.0	2269.0	2269.0	2269.0	2269.0	2269.0	2269.0	2269.0	2269.0	2269.0	2269.0	2269.0	2269.0	2269.0	2269.0	2269.0	2269.0	2269.0	2269.0	2269.0	2269.0	2269.0
89	0.8989899158477783	1575.0	1785.0	1928.0	2053.0	2117.0	2156.0	2172.0	2193.0	2208.0	2215.0	2219.0	2226.0	2231.0	2240.0	2245.0	2246.0	2246.0	2246.0	2247.0	2247.0	2247.0	2248.0	2248.0	2248.0	2248.0	2248.0	2248.0	2248.0	2248.0	2248.0	2248.0	2248.0	2248.0	2248.0	2248.0	2248.0	2248.0	2248.0	2248.0	2248.0	2248.0	2248.0	2248.0	2248.0	2248.0	2248.0	2248.0	2248.0
90	0.9090909361839294	1559.0	1766.0	1906.0	2029.0	2090.0	2127.0	2143.0	2164.0	2178.0	2185.0	2189.0	2196.0	2201.0	2209.0	2213.0	2214.0	2214.0	2214.0	2215.0	2215.0	2215.0	2216.0	2216.0	2216.0	2216.0	2216.0	2216.0	2216.0	2216.0	2216.0	2216.0	2216.0	2216.0	2216.0	2216.0	2216.0	2216.0	2216.0	2216.0	2216.0	2216.0	2216.0	2216.0	2216.0	2216.0	2216.0	2216.0	2216.0
91	0.9191919565200806	1540.0	1748.0	1884.0	2004.0	2064.0	2101.0	2117.0	2136.0	2150.0	2157.0	2160.0	2167.0	2172.0	2179.0	2182.0	2183.0	2183.0	2183.0	2184.0	2184.0	2184.0	2185.0	2185.0	2185.0	2185.0	2185.0	2185.0	2185.0	2185.0	2185.0	2185.0	2185.0	2185.0	2185.0	2185.0	2185.0	2185.0	2185.0	2185.0	2185.0	2185.0	2185.0	2185.0	2185.0	2185.0	2185.0	2185.0	2185.0
92	0.9292929172515869	1522.0	1726.0	1862.0	1979.0	2038.0	2072.0	2087.0	2105.0	2119.0	2125.0	2128.0	2135.0	2140.0	2147.0	2150.0	2151.0	2151.0	2151.0	2152.0	2152.0	2152.0	2153.0	2153.0	2153.0	2153.0	2153.0	2153.0	2153.0	2153.0	2153.0	2153.0	2153.0	2153.0	2153.0	2153.0	2153.0	2153.0	2153.0	2153.0	2153.0	2153.0	2153.0	2153.0	2153.0	2153.0	2153.0	2153.0	2153.0
93	0.939393937587738	1500.0	1704.0	1837.0	1951.0	2010.0	2042.0	2056.0	2072.0	2086.0	2092.0	2095.0	2101.0	2105.0	2111.0	2114.0	2115.0	2115.0	2115.0	2116.0	2116.0	2116.0	2117.0	2117.0	2117.0	2117.0	2117.0	2117.0	2117.0	2117.0	2117.0	2117.0	2117.0	2117.0	2117.0	2117.0	2117.0	2117.0	2117.0	2117.0	2117.0	2117.0	2117.0	2117.0	2117.0	2117.0	2117.0	2117.0	2117.0
94	0.9494949579238892	1471.0	1672.0	1801.0	1909.0	1967.0	1998.0	2010.0	2026.0	2041.0	2046.0	2049.0	2054.0	2058.0	2062.0	2065.0	2066.0	2066.0	2066.0	2067.0	2067.0	2067.0	2068.0	2068.0	2068.0	2068.0	2068.0	2068.0	2068.0	2068.0	2068.0	2068.0	2068.0	2068.0	2068.0	2068.0	2068.0	2068.0	2068.0	2068.0	2068.0	2068.0	2068.0	2068.0	2068.0	2068.0	2068.0	2068.0	2068.0
95	0.9595959782600403	1436.0	1631.0	1756.0	1860.0	1915.0	1944.0	1955.0	1970.0	1983.0	1988.0	1990.0	1995.0	1999.0	2002.0	2005.0	2006.0	2006.0	2006.0	2007.0	2007.0	2007.0	2008.0	2008.0	2008.0	2008.0	2008.0	2008.0	2008.0	2008.0	2008.0	2008.0	2008.0	2008.0	2008.0	2008.0	2008.0	2008.0	2008.0	2008.0	2008.0	2008.0	2008.0	2008.0	2008.0	2008.0	2008.0	2008.0	2008.0
96	0.9696969985961914	1385.0	1571.0	1693.0	1795.0	1843.0	1870.0	1881.0	1896.0	1909.0	1914.0	1916.0	1921.0	1925.0	1928.0	1930.0	1931.0	1931.0	1931.0	1932.0	1932.0	1932.0	1932.0	1932.0	1932.0	1932.0	1932.0	1932.0	1932.0	1932.0	1932.0	1932.0	1932.0	1932.0	1932.0	1932.0	1932.0	1932.0	1932.0	1932.0	1932.0	1932.0	1932.0	1932.0	1932.0	1932.0	1932.0	1932.0	1932.0
97	0.9797979593276978	1306.0	1481.0	1600.0	1692.0	1734.0	1759.0	1769.0	1781.0	1791.0	1794.0	1795.0	1799.0	1803.0	1805.0	1807.0	1808.0	1808.0	1808.0	1808.0	1808.0	1808.0	1808.0	1808.0	1808.0	1808.0	1808.0	1808.0	1808.0	1808.0	1808.0	1808.0	1808.0	1808.0	1808.0	1808.0	1808.0	1808.0	1808.0	1808.0	1808.0	1808.0	1808.0	1808.0	1808.0	1808.0	1808.0	1808.0	1808.0
98	0.9898989796638489	1208.0	1371.0	1477.0	1557.0	1594.0	1620.0	1629.0	1636.0	1643.0	1646.0	1647.0	1649.0	1652.0	1654.0	1654.0	1655.0	1655.0	1655.0	1655.0	1655.0	1655.0	1655.0	1655.0	1655.0	1655.0	1655.0	1655.0	1655.0	1655.0	1655.0	1655.0	1655.0	1655.0	1655.0	1655.0	1655.0	1655.0	1655.0	1655.0	1655.0	1655.0	1655.0	1655.0	1655.0	1655.0	1655.0	1655.0	1655.0
99	1.0	0.0	0.0	0.0	0.0	0.0	0.0	0.0	0.0	0.0	0.0	0.0	0.0	0.0	0.0	0.0	0.0	0.0	0.0	0.0	0.0	0.0	0.0	0.0	0.0	0.0	0.0	0.0	0.0	0.0	0.0	0.0	0.0	0.0	0.0	0.0	0.0	0.0	0.0	0.0	0.0	0.0	0.0	0.0	0.0	0.0	0.0	0.0	0.0
[truncated: 52 more columns]
