# Supplementary material for: The hair cell analysis toolbox is a precise and fully automated pipeline for whole cochlea hair cell quantification
Source: PLoS Biol. 2023 Mar 22;21(3):e3002041. doi: 10.1371/journal.pbio.3002041 (PMC10069775; doi:10.1371/journal.pbio.3002041)
Supplement: S1 Data — A compressed folder with spreadsheets containing, in separate files, the underlying numerical data and statistical analysis for Figs 1G, 3E, 3F, 3G, 4F, 4H, 5A, 5B, 5C, 6A, 6B, S1B, S1C, S1D, S1E, S1F. (ZIP) [file pbio.3002041.s004.zip › Figure S1BCDEF/Figure S1DEF/figureS1DEF_8_false_negative.csv]

	cell_thr	nms_thr_0.0	nms_thr_0.010101010091602802	nms_thr_0.020202020183205605	nms_thr_0.03030303120613098	nms_thr_0.04040404036641121	nms_thr_0.05050504952669144	nms_thr_0.06060606241226196	nms_thr_0.07070706784725189	nms_thr_0.08080808073282242	nms_thr_0.09090909361839294	nms_thr_0.10101009905338287	nms_thr_0.1111111119389534	nms_thr_0.12121212482452393	nms_thr_0.13131313025951385	nms_thr_0.14141413569450378	nms_thr_0.1515151560306549	nms_thr_0.16161616146564484	nms_thr_0.17171716690063477	nms_thr_0.1818181872367859	nms_thr_0.19191919267177582	nms_thr_0.20202019810676575	nms_thr_0.21212121844291687	nms_thr_0.2222222238779068	nms_thr_0.23232322931289673	nms_thr_0.24242424964904785	nms_thr_0.252525269985199	nms_thr_0.2626262605190277	nms_thr_0.27272728085517883	nms_thr_0.28282830119132996	nms_thr_0.2929292917251587	nms_thr_0.3030303120613098	nms_thr_0.31313133239746094	nms_thr_0.3232323229312897	nms_thr_0.3333333432674408	nms_thr_0.34343433380126953	nms_thr_0.35353535413742065	nms_thr_0.3636363744735718	nms_thr_0.3737373650074005	nms_thr_0.38383838534355164	nms_thr_0.39393937587738037	nms_thr_0.4040403962135315	nms_thr_0.4141414165496826	nms_thr_0.42424240708351135	nms_thr_0.4343434274196625	nms_thr_0.4444444477558136	nms_thr_0.45454543828964233	nms_thr_0.46464645862579346	nms_thr_0.4747474789619446
0	0.0	854.0	605.0	421.0	259.0	170.0	129.0	101.0	83.0	72.0	60.0	52.0	46.0	41.0	40.0	36.0	34.0	32.0	31.0	28.0	28.0	28.0	26.0	24.0	23.0	22.0	20.0	19.0	19.0	19.0	18.0	18.0	19.0	19.0	19.0	19.0	19.0	18.0	18.0	18.0	17.0	17.0	16.0	16.0	16.0	16.0	16.0	16.0	16.0
1	0.010101010091602802	854.0	605.0	421.0	259.0	170.0	129.0	101.0	83.0	72.0	60.0	52.0	46.0	41.0	40.0	36.0	34.0	32.0	31.0	28.0	28.0	28.0	26.0	24.0	23.0	22.0	20.0	19.0	19.0	19.0	18.0	18.0	19.0	19.0	19.0	19.0	19.0	18.0	18.0	18.0	17.0	17.0	16.0	16.0	16.0	16.0	16.0	16.0	16.0
2	0.020202020183205605	854.0	605.0	421.0	259.0	170.0	129.0	101.0	83.0	72.0	60.0	52.0	46.0	41.0	40.0	36.0	34.0	32.0	31.0	28.0	28.0	28.0	26.0	24.0	23.0	22.0	20.0	19.0	19.0	19.0	18.0	18.0	19.0	19.0	19.0	19.0	19.0	18.0	18.0	18.0	17.0	17.0	16.0	16.0	16.0	16.0	16.0	16.0	16.0
3	0.03030303120613098	854.0	605.0	421.0	259.0	170.0	129.0	101.0	83.0	72.0	60.0	52.0	46.0	41.0	40.0	36.0	34.0	32.0	31.0	28.0	28.0	28.0	26.0	24.0	23.0	22.0	20.0	19.0	19.0	19.0	18.0	18.0	19.0	19.0	19.0	19.0	19.0	18.0	18.0	18.0	17.0	17.0	16.0	16.0	16.0	16.0	16.0	16.0	16.0
4	0.04040404036641121	854.0	605.0	421.0	259.0	170.0	129.0	101.0	83.0	72.0	60.0	52.0	46.0	41.0	40.0	36.0	34.0	32.0	31.0	28.0	28.0	28.0	26.0	24.0	23.0	22.0	20.0	19.0	19.0	19.0	18.0	18.0	19.0	19.0	19.0	19.0	19.0	18.0	18.0	18.0	17.0	17.0	16.0	16.0	16.0	16.0	16.0	16.0	16.0
5	0.05050504952669144	854.0	605.0	421.0	259.0	170.0	129.0	101.0	83.0	72.0	60.0	52.0	46.0	41.0	40.0	36.0	34.0	32.0	31.0	28.0	28.0	28.0	26.0	24.0	23.0	22.0	20.0	19.0	19.0	19.0	18.0	18.0	19.0	19.0	19.0	19.0	19.0	18.0	18.0	18.0	17.0	17.0	16.0	16.0	16.0	16.0	16.0	16.0	16.0
6	0.06060606241226196	858.0	607.0	423.0	261.0	171.0	130.0	102.0	83.0	72.0	60.0	52.0	46.0	41.0	40.0	37.0	35.0	32.0	31.0	28.0	28.0	28.0	26.0	24.0	23.0	22.0	20.0	19.0	19.0	19.0	18.0	18.0	19.0	19.0	19.0	19.0	19.0	18.0	18.0	18.0	17.0	17.0	16.0	16.0	16.0	16.0	16.0	16.0	16.0
7	0.07070706784725189	860.0	610.0	426.0	264.0	175.0	133.0	104.0	85.0	75.0	61.0	53.0	47.0	42.0	41.0	38.0	36.0	33.0	32.0	29.0	29.0	29.0	27.0	25.0	24.0	23.0	21.0	20.0	20.0	20.0	19.0	19.0	20.0	20.0	20.0	20.0	20.0	19.0	19.0	19.0	19.0	18.0	17.0	17.0	17.0	17.0	17.0	17.0	17.0
8	0.08080808073282242	864.0	613.0	427.0	265.0	176.0	134.0	105.0	86.0	75.0	61.0	53.0	47.0	42.0	41.0	38.0	36.0	33.0	32.0	29.0	29.0	29.0	27.0	25.0	24.0	23.0	21.0	20.0	20.0	20.0	20.0	20.0	20.0	20.0	20.0	20.0	20.0	19.0	19.0	19.0	19.0	18.0	18.0	18.0	18.0	18.0	18.0	18.0	18.0
9	0.09090909361839294	864.0	613.0	427.0	265.0	176.0	134.0	105.0	86.0	75.0	61.0	53.0	47.0	42.0	41.0	38.0	36.0	33.0	32.0	30.0	30.0	30.0	28.0	26.0	25.0	24.0	22.0	21.0	21.0	21.0	21.0	21.0	21.0	21.0	21.0	21.0	21.0	20.0	20.0	20.0	20.0	19.0	19.0	19.0	18.0	18.0	18.0	18.0	18.0
10	0.10101009905338287	866.0	615.0	428.0	267.0	177.0	135.0	106.0	87.0	76.0	62.0	54.0	48.0	42.0	41.0	38.0	36.0	33.0	32.0	30.0	30.0	30.0	28.0	26.0	25.0	24.0	22.0	21.0	21.0	21.0	21.0	21.0	21.0	21.0	21.0	21.0	21.0	20.0	20.0	20.0	20.0	19.0	19.0	19.0	18.0	18.0	18.0	18.0	18.0
11	0.1111111119389534	866.0	615.0	428.0	267.0	177.0	135.0	106.0	87.0	76.0	62.0	54.0	48.0	42.0	41.0	38.0	36.0	33.0	32.0	30.0	30.0	30.0	28.0	26.0	25.0	24.0	22.0	21.0	21.0	21.0	21.0	21.0	21.0	21.0	21.0	21.0	21.0	20.0	20.0	20.0	20.0	19.0	19.0	19.0	18.0	18.0	18.0	18.0	18.0
12	0.12121212482452393	867.0	615.0	428.0	267.0	177.0	136.0	107.0	87.0	76.0	62.0	54.0	48.0	42.0	41.0	38.0	36.0	33.0	32.0	30.0	30.0	30.0	28.0	26.0	25.0	24.0	22.0	21.0	21.0	21.0	21.0	21.0	21.0	21.0	21.0	21.0	21.0	20.0	20.0	20.0	20.0	19.0	19.0	19.0	18.0	18.0	18.0	18.0	18.0
13	0.13131313025951385	869.0	616.0	430.0	269.0	178.0	136.0	107.0	88.0	77.0	63.0	55.0	49.0	43.0	42.0	39.0	37.0	34.0	33.0	31.0	31.0	31.0	29.0	27.0	26.0	25.0	23.0	22.0	22.0	22.0	22.0	22.0	22.0	22.0	22.0	22.0	22.0	21.0	21.0	21.0	21.0	20.0	20.0	20.0	19.0	19.0	19.0	19.0	19.0
14	0.14141413569450378	870.0	617.0	430.0	269.0	178.0	136.0	107.0	88.0	77.0	64.0	56.0	50.0	44.0	42.0	39.0	37.0	34.0	33.0	31.0	31.0	31.0	29.0	27.0	26.0	25.0	23.0	22.0	22.0	22.0	22.0	22.0	22.0	22.0	22.0	22.0	22.0	21.0	21.0	21.0	21.0	20.0	20.0	20.0	19.0	19.0	19.0	19.0	19.0
15	0.1515151560306549	871.0	618.0	430.0	269.0	178.0	136.0	107.0	88.0	77.0	64.0	56.0	50.0	44.0	42.0	39.0	37.0	34.0	33.0	31.0	31.0	31.0	29.0	27.0	26.0	25.0	23.0	22.0	22.0	22.0	22.0	22.0	22.0	22.0	22.0	22.0	22.0	21.0	21.0	21.0	21.0	20.0	20.0	20.0	19.0	19.0	19.0	19.0	19.0
16	0.16161616146564484	872.0	620.0	432.0	270.0	179.0	137.0	107.0	88.0	77.0	64.0	56.0	50.0	45.0	43.0	40.0	38.0	35.0	34.0	32.0	32.0	32.0	30.0	28.0	27.0	26.0	23.0	22.0	22.0	22.0	22.0	22.0	22.0	22.0	22.0	22.0	22.0	21.0	21.0	21.0	21.0	20.0	20.0	20.0	19.0	19.0	19.0	19.0	19.0
17	0.17171716690063477	873.0	620.0	433.0	270.0	179.0	137.0	107.0	89.0	78.0	65.0	57.0	51.0	46.0	43.0	40.0	38.0	35.0	34.0	32.0	32.0	32.0	30.0	28.0	27.0	26.0	23.0	22.0	22.0	22.0	22.0	22.0	22.0	22.0	22.0	22.0	22.0	21.0	21.0	21.0	21.0	20.0	20.0	20.0	19.0	19.0	19.0	19.0	19.0
18	0.1818181872367859	876.0	621.0	433.0	271.0	179.0	137.0	107.0	89.0	78.0	65.0	57.0	51.0	46.0	43.0	40.0	38.0	35.0	34.0	32.0	32.0	32.0	30.0	28.0	27.0	26.0	23.0	22.0	22.0	22.0	22.0	22.0	22.0	22.0	22.0	22.0	22.0	21.0	21.0	21.0	21.0	20.0	20.0	20.0	19.0	19.0	19.0	19.0	19.0
19	0.19191919267177582	879.0	622.0	434.0	272.0	179.0	137.0	107.0	89.0	79.0	66.0	58.0	52.0	47.0	44.0	41.0	39.0	36.0	35.0	33.0	33.0	33.0	31.0	29.0	28.0	27.0	24.0	23.0	23.0	23.0	23.0	23.0	23.0	23.0	23.0	23.0	23.0	22.0	22.0	22.0	22.0	21.0	21.0	21.0	20.0	20.0	20.0	20.0	20.0
20	0.20202019810676575	881.0	622.0	434.0	272.0	179.0	137.0	107.0	89.0	79.0	66.0	59.0	53.0	47.0	44.0	41.0	39.0	36.0	35.0	33.0	33.0	33.0	31.0	29.0	28.0	27.0	24.0	23.0	23.0	23.0	23.0	23.0	23.0	23.0	23.0	23.0	23.0	22.0	22.0	22.0	22.0	21.0	21.0	21.0	20.0	20.0	20.0	20.0	20.0
21	0.21212121844291687	882.0	622.0	434.0	272.0	180.0	138.0	108.0	89.0	79.0	66.0	59.0	53.0	47.0	44.0	41.0	39.0	36.0	36.0	34.0	34.0	33.0	31.0	29.0	28.0	27.0	24.0	23.0	23.0	23.0	23.0	23.0	23.0	23.0	23.0	23.0	23.0	23.0	23.0	23.0	23.0	22.0	22.0	22.0	21.0	21.0	21.0	21.0	21.0
22	0.2222222238779068	884.0	623.0	435.0	272.0	180.0	138.0	108.0	89.0	79.0	66.0	59.0	53.0	47.0	44.0	41.0	39.0	36.0	36.0	34.0	34.0	33.0	31.0	29.0	28.0	27.0	24.0	23.0	23.0	23.0	23.0	23.0	23.0	23.0	23.0	23.0	23.0	23.0	23.0	23.0	23.0	22.0	22.0	22.0	21.0	21.0	21.0	21.0	21.0
23	0.23232322931289673	884.0	624.0	436.0	273.0	181.0	139.0	109.0	90.0	80.0	68.0	61.0	54.0	48.0	45.0	42.0	41.0	38.0	38.0	36.0	36.0	35.0	33.0	32.0	31.0	30.0	27.0	26.0	26.0	26.0	26.0	26.0	26.0	26.0	26.0	26.0	26.0	26.0	26.0	26.0	26.0	25.0	25.0	25.0	24.0	24.0	23.0	23.0	23.0
24	0.24242424964904785	887.0	625.0	438.0	274.0	182.0	140.0	110.0	91.0	81.0	70.0	63.0	56.0	50.0	47.0	44.0	43.0	40.0	40.0	38.0	38.0	37.0	35.0	34.0	33.0	32.0	29.0	28.0	28.0	28.0	28.0	28.0	28.0	28.0	28.0	28.0	28.0	28.0	28.0	28.0	28.0	27.0	27.0	27.0	26.0	26.0	25.0	25.0	25.0
25	0.252525269985199	888.0	625.0	438.0	275.0	182.0	140.0	110.0	92.0	82.0	70.0	63.0	56.0	51.0	47.0	44.0	43.0	40.0	40.0	38.0	38.0	37.0	35.0	34.0	33.0	32.0	29.0	28.0	28.0	28.0	28.0	28.0	28.0	28.0	28.0	28.0	28.0	28.0	28.0	28.0	28.0	27.0	27.0	27.0	26.0	26.0	25.0	25.0	25.0
26	0.2626262605190277	888.0	625.0	438.0	275.0	182.0	140.0	110.0	92.0	83.0	71.0	64.0	57.0	52.0	48.0	45.0	44.0	41.0	41.0	39.0	39.0	38.0	36.0	35.0	34.0	33.0	30.0	29.0	29.0	29.0	29.0	29.0	29.0	29.0	29.0	29.0	29.0	29.0	29.0	29.0	29.0	28.0	28.0	28.0	27.0	27.0	26.0	26.0	26.0
27	0.27272728085517883	888.0	625.0	438.0	275.0	182.0	140.0	110.0	92.0	84.0	72.0	65.0	58.0	52.0	48.0	45.0	44.0	41.0	41.0	39.0	39.0	38.0	36.0	35.0	34.0	33.0	30.0	29.0	29.0	29.0	29.0	29.0	29.0	29.0	29.0	29.0	29.0	29.0	29.0	29.0	29.0	28.0	28.0	28.0	27.0	27.0	26.0	26.0	26.0
28	0.28282830119132996	890.0	626.0	438.0	275.0	182.0	140.0	110.0	93.0	85.0	73.0	66.0	59.0	52.0	48.0	45.0	44.0	41.0	41.0	39.0	39.0	38.0	36.0	35.0	34.0	33.0	30.0	29.0	29.0	29.0	29.0	29.0	29.0	29.0	29.0	29.0	29.0	29.0	29.0	29.0	29.0	28.0	28.0	28.0	27.0	27.0	26.0	26.0	26.0
29	0.2929292917251587	891.0	629.0	438.0	275.0	182.0	140.0	110.0	93.0	85.0	73.0	66.0	59.0	52.0	48.0	45.0	44.0	41.0	41.0	39.0	39.0	38.0	36.0	35.0	34.0	33.0	30.0	29.0	29.0	29.0	29.0	29.0	29.0	29.0	29.0	29.0	29.0	29.0	29.0	29.0	29.0	28.0	28.0	28.0	27.0	27.0	26.0	26.0	26.0
30	0.3030303120613098	892.0	630.0	439.0	276.0	183.0	141.0	111.0	94.0	86.0	74.0	67.0	60.0	53.0	49.0	46.0	45.0	42.0	41.0	39.0	39.0	38.0	36.0	35.0	34.0	33.0	30.0	29.0	29.0	29.0	29.0	29.0	29.0	29.0	29.0	29.0	29.0	29.0	29.0	29.0	29.0	28.0	28.0	28.0	27.0	27.0	26.0	26.0	26.0
31	0.31313133239746094	893.0	631.0	439.0	276.0	183.0	141.0	111.0	95.0	86.0	74.0	67.0	60.0	53.0	49.0	46.0	45.0	42.0	41.0	39.0	39.0	38.0	36.0	35.0	34.0	34.0	31.0	30.0	30.0	30.0	30.0	30.0	30.0	30.0	30.0	30.0	30.0	30.0	30.0	30.0	30.0	29.0	29.0	29.0	28.0	28.0	27.0	27.0	27.0
32	0.3232323229312897	894.0	631.0	439.0	276.0	183.0	141.0	112.0	96.0	87.0	75.0	68.0	61.0	54.0	50.0	47.0	46.0	43.0	42.0	40.0	40.0	39.0	37.0	36.0	35.0	35.0	32.0	32.0	32.0	32.0	32.0	32.0	32.0	32.0	32.0	32.0	32.0	32.0	32.0	32.0	32.0	31.0	31.0	31.0	30.0	30.0	29.0	29.0	29.0
33	0.3333333432674408	894.0	631.0	439.0	276.0	183.0	141.0	112.0	96.0	87.0	75.0	68.0	61.0	54.0	50.0	47.0	46.0	43.0	42.0	40.0	40.0	39.0	37.0	36.0	35.0	35.0	32.0	32.0	32.0	32.0	32.0	32.0	32.0	32.0	32.0	32.0	32.0	32.0	32.0	32.0	32.0	31.0	31.0	31.0	30.0	30.0	29.0	29.0	29.0
34	0.34343433380126953	894.0	631.0	439.0	276.0	183.0	141.0	112.0	96.0	87.0	75.0	68.0	61.0	54.0	50.0	47.0	46.0	43.0	42.0	40.0	40.0	39.0	37.0	36.0	35.0	35.0	32.0	32.0	32.0	32.0	32.0	32.0	32.0	32.0	32.0	32.0	32.0	32.0	32.0	32.0	32.0	31.0	31.0	31.0	30.0	30.0	29.0	29.0	29.0
35	0.35353535413742065	894.0	631.0	439.0	276.0	183.0	141.0	112.0	96.0	87.0	75.0	68.0	61.0	54.0	50.0	47.0	46.0	43.0	42.0	40.0	40.0	39.0	37.0	36.0	35.0	35.0	32.0	32.0	32.0	32.0	32.0	32.0	32.0	32.0	32.0	32.0	32.0	32.0	32.0	32.0	32.0	31.0	31.0	31.0	30.0	30.0	29.0	29.0	29.0
36	0.3636363744735718	895.0	632.0	440.0	277.0	184.0	142.0	113.0	97.0	88.0	76.0	69.0	62.0	55.0	51.0	48.0	47.0	44.0	43.0	41.0	41.0	40.0	38.0	37.0	36.0	36.0	33.0	33.0	33.0	33.0	33.0	33.0	33.0	33.0	33.0	33.0	33.0	33.0	33.0	33.0	33.0	32.0	32.0	32.0	31.0	31.0	30.0	30.0	30.0
37	0.3737373650074005	897.0	632.0	440.0	277.0	184.0	142.0	113.0	97.0	88.0	76.0	69.0	62.0	55.0	51.0	48.0	47.0	44.0	43.0	41.0	41.0	40.0	38.0	37.0	36.0	36.0	33.0	33.0	33.0	33.0	33.0	33.0	33.0	33.0	33.0	33.0	33.0	33.0	33.0	33.0	33.0	32.0	32.0	32.0	31.0	31.0	30.0	30.0	30.0
38	0.38383838534355164	897.0	632.0	440.0	277.0	184.0	142.0	113.0	97.0	88.0	76.0	69.0	62.0	55.0	51.0	48.0	47.0	44.0	43.0	41.0	41.0	40.0	38.0	37.0	36.0	36.0	33.0	33.0	33.0	33.0	33.0	33.0	33.0	33.0	33.0	33.0	33.0	33.0	33.0	33.0	33.0	32.0	32.0	32.0	31.0	31.0	30.0	30.0	30.0
39	0.39393937587738037	898.0	633.0	441.0	278.0	185.0	143.0	114.0	98.0	89.0	77.0	70.0	63.0	56.0	52.0	49.0	48.0	45.0	44.0	42.0	42.0	41.0	39.0	38.0	37.0	37.0	34.0	34.0	34.0	34.0	34.0	34.0	34.0	34.0	34.0	34.0	34.0	34.0	34.0	34.0	34.0	33.0	33.0	33.0	32.0	32.0	31.0	31.0	31.0
40	0.4040403962135315	900.0	635.0	443.0	280.0	185.0	143.0	114.0	98.0	89.0	77.0	70.0	63.0	56.0	52.0	49.0	48.0	45.0	44.0	42.0	42.0	41.0	39.0	38.0	37.0	37.0	34.0	34.0	34.0	34.0	34.0	34.0	34.0	34.0	34.0	34.0	34.0	34.0	34.0	34.0	34.0	33.0	33.0	33.0	32.0	32.0	31.0	31.0	31.0
41	0.4141414165496826	901.0	637.0	444.0	281.0	187.0	145.0	116.0	100.0	91.0	79.0	72.0	65.0	57.0	53.0	50.0	49.0	46.0	45.0	43.0	43.0	42.0	40.0	39.0	38.0	38.0	35.0	35.0	35.0	35.0	35.0	35.0	35.0	35.0	35.0	35.0	35.0	35.0	35.0	35.0	35.0	34.0	34.0	34.0	33.0	33.0	32.0	32.0	32.0
42	0.42424240708351135	903.0	641.0	447.0	283.0	189.0	147.0	118.0	102.0	93.0	82.0	75.0	68.0	60.0	56.0	53.0	52.0	49.0	48.0	46.0	46.0	45.0	43.0	42.0	41.0	41.0	38.0	38.0	38.0	38.0	38.0	38.0	38.0	38.0	38.0	38.0	38.0	38.0	38.0	38.0	38.0	37.0	37.0	37.0	36.0	36.0	35.0	35.0	35.0
43	0.4343434274196625	903.0	641.0	447.0	283.0	190.0	147.0	118.0	102.0	93.0	82.0	75.0	69.0	61.0	57.0	54.0	53.0	50.0	49.0	47.0	47.0	46.0	44.0	43.0	42.0	42.0	39.0	39.0	39.0	39.0	39.0	39.0	39.0	39.0	39.0	39.0	39.0	39.0	39.0	39.0	39.0	38.0	38.0	38.0	37.0	37.0	36.0	36.0	36.0
44	0.4444444477558136	905.0	642.0	448.0	285.0	192.0	149.0	120.0	104.0	95.0	84.0	77.0	71.0	63.0	59.0	56.0	55.0	52.0	51.0	49.0	49.0	48.0	46.0	45.0	44.0	44.0	41.0	41.0	41.0	41.0	41.0	41.0	41.0	41.0	41.0	41.0	41.0	41.0	41.0	41.0	41.0	40.0	40.0	40.0	39.0	39.0	38.0	38.0	38.0
45	0.45454543828964233	905.0	642.0	448.0	285.0	192.0	149.0	120.0	104.0	95.0	84.0	77.0	71.0	63.0	59.0	56.0	55.0	52.0	51.0	49.0	49.0	48.0	46.0	45.0	44.0	44.0	41.0	41.0	41.0	41.0	41.0	41.0	41.0	41.0	41.0	41.0	41.0	41.0	41.0	41.0	41.0	40.0	40.0	40.0	39.0	39.0	38.0	38.0	38.0
46	0.46464645862579346	905.0	643.0	448.0	285.0	192.0	150.0	121.0	105.0	96.0	85.0	78.0	72.0	64.0	60.0	57.0	56.0	53.0	52.0	50.0	50.0	49.0	47.0	46.0	45.0	45.0	42.0	42.0	42.0	42.0	42.0	42.0	42.0	42.0	42.0	42.0	42.0	42.0	42.0	42.0	42.0	41.0	41.0	41.0	40.0	40.0	40.0	40.0	40.0
47	0.4747474789619446	905.0	643.0	448.0	285.0	192.0	150.0	121.0	105.0	96.0	85.0	78.0	72.0	65.0	61.0	58.0	57.0	54.0	53.0	51.0	51.0	50.0	48.0	48.0	47.0	47.0	44.0	44.0	44.0	44.0	44.0	44.0	44.0	44.0	44.0	44.0	44.0	44.0	44.0	44.0	44.0	43.0	43.0	43.0	42.0	42.0	42.0	42.0	42.0
48	0.4848484992980957	906.0	644.0	449.0	286.0	192.0	150.0	121.0	105.0	96.0	85.0	78.0	72.0	65.0	61.0	58.0	57.0	54.0	53.0	51.0	51.0	50.0	48.0	48.0	47.0	47.0	44.0	44.0	44.0	44.0	44.0	44.0	44.0	44.0	44.0	44.0	44.0	44.0	44.0	44.0	44.0	43.0	43.0	43.0	42.0	42.0	42.0	42.0	42.0
49	0.4949495196342468	906.0	644.0	449.0	286.0	192.0	150.0	121.0	105.0	96.0	85.0	78.0	72.0	65.0	61.0	58.0	57.0	54.0	53.0	51.0	51.0	50.0	48.0	48.0	47.0	47.0	44.0	44.0	44.0	44.0	44.0	44.0	44.0	44.0	44.0	44.0	44.0	44.0	44.0	44.0	44.0	43.0	43.0	43.0	42.0	42.0	42.0	42.0	42.0
50	0.505050539970398	908.0	646.0	452.0	289.0	195.0	153.0	124.0	108.0	98.0	87.0	81.0	75.0	69.0	65.0	62.0	61.0	58.0	57.0	55.0	55.0	54.0	52.0	52.0	51.0	51.0	48.0	48.0	48.0	48.0	48.0	48.0	48.0	48.0	48.0	48.0	48.0	48.0	48.0	48.0	48.0	47.0	47.0	47.0	46.0	46.0	46.0	46.0	46.0
51	0.5151515007019043	909.0	646.0	452.0	289.0	195.0	154.0	125.0	109.0	99.0	88.0	82.0	76.0	70.0	66.0	63.0	62.0	59.0	58.0	56.0	56.0	55.0	53.0	53.0	52.0	52.0	49.0	49.0	49.0	49.0	49.0	49.0	49.0	49.0	49.0	49.0	49.0	49.0	49.0	49.0	49.0	48.0	48.0	48.0	47.0	47.0	47.0	47.0	47.0
52	0.5252525210380554	909.0	646.0	452.0	289.0	195.0	154.0	125.0	109.0	99.0	88.0	82.0	76.0	70.0	66.0	63.0	62.0	60.0	59.0	57.0	57.0	56.0	54.0	54.0	53.0	53.0	50.0	50.0	50.0	50.0	50.0	50.0	50.0	50.0	50.0	50.0	50.0	50.0	50.0	50.0	50.0	50.0	50.0	50.0	49.0	49.0	49.0	49.0	49.0
53	0.5353535413742065	910.0	647.0	456.0	293.0	199.0	158.0	128.0	112.0	102.0	91.0	85.0	79.0	73.0	69.0	66.0	65.0	63.0	62.0	60.0	60.0	59.0	57.0	57.0	56.0	56.0	53.0	53.0	53.0	53.0	53.0	53.0	53.0	53.0	53.0	53.0	53.0	53.0	53.0	53.0	53.0	53.0	53.0	53.0	52.0	52.0	52.0	52.0	52.0
54	0.5454545617103577	912.0	649.0	458.0	294.0	200.0	159.0	129.0	113.0	103.0	91.0	85.0	79.0	73.0	69.0	66.0	65.0	63.0	62.0	60.0	60.0	59.0	57.0	57.0	56.0	56.0	53.0	53.0	53.0	53.0	53.0	53.0	53.0	53.0	53.0	53.0	53.0	53.0	53.0	53.0	53.0	53.0	53.0	53.0	52.0	52.0	52.0	52.0	52.0
55	0.5555555820465088	913.0	650.0	459.0	295.0	201.0	160.0	130.0	114.0	104.0	92.0	86.0	80.0	74.0	70.0	67.0	66.0	64.0	63.0	61.0	61.0	60.0	58.0	58.0	57.0	57.0	54.0	54.0	54.0	54.0	54.0	54.0	54.0	54.0	54.0	54.0	54.0	54.0	54.0	54.0	54.0	54.0	54.0	54.0	53.0	53.0	53.0	53.0	53.0
56	0.5656565427780151	914.0	650.0	459.0	295.0	201.0	161.0	131.0	115.0	105.0	93.0	87.0	81.0	75.0	71.0	68.0	67.0	65.0	64.0	62.0	62.0	61.0	59.0	59.0	58.0	58.0	55.0	55.0	55.0	55.0	55.0	55.0	55.0	55.0	55.0	55.0	55.0	55.0	55.0	55.0	55.0	55.0	55.0	55.0	54.0	54.0	54.0	54.0	54.0
57	0.5757575631141663	915.0	652.0	461.0	296.0	202.0	162.0	132.0	116.0	106.0	94.0	88.0	82.0	76.0	72.0	69.0	68.0	66.0	65.0	63.0	63.0	62.0	60.0	60.0	59.0	59.0	56.0	56.0	56.0	56.0	56.0	56.0	56.0	56.0	56.0	56.0	56.0	56.0	56.0	56.0	56.0	56.0	56.0	56.0	55.0	55.0	55.0	55.0	55.0
58	0.5858585834503174	915.0	653.0	462.0	296.0	202.0	162.0	132.0	116.0	106.0	94.0	88.0	82.0	76.0	72.0	69.0	68.0	66.0	65.0	63.0	63.0	62.0	60.0	60.0	59.0	59.0	56.0	56.0	56.0	56.0	56.0	56.0	56.0	56.0	56.0	56.0	56.0	56.0	56.0	56.0	56.0	56.0	56.0	56.0	55.0	55.0	55.0	55.0	55.0
59	0.5959595441818237	915.0	653.0	462.0	296.0	202.0	162.0	132.0	116.0	106.0	94.0	88.0	82.0	76.0	72.0	69.0	68.0	66.0	65.0	63.0	63.0	62.0	60.0	60.0	59.0	59.0	56.0	56.0	56.0	56.0	56.0	56.0	56.0	56.0	56.0	56.0	56.0	56.0	56.0	56.0	56.0	56.0	56.0	56.0	55.0	55.0	55.0	55.0	55.0
60	0.6060605645179749	915.0	654.0	463.0	297.0	203.0	163.0	133.0	117.0	107.0	95.0	89.0	83.0	77.0	73.0	70.0	69.0	67.0	66.0	64.0	64.0	63.0	61.0	61.0	60.0	60.0	58.0	58.0	58.0	58.0	58.0	58.0	58.0	58.0	58.0	58.0	58.0	58.0	58.0	58.0	58.0	58.0	58.0	58.0	57.0	57.0	57.0	57.0	57.0
61	0.616161584854126	918.0	655.0	464.0	299.0	206.0	166.0	136.0	121.0	111.0	99.0	93.0	87.0	81.0	77.0	74.0	73.0	71.0	70.0	68.0	68.0	67.0	65.0	65.0	64.0	64.0	62.0	62.0	62.0	62.0	62.0	62.0	62.0	62.0	62.0	62.0	62.0	62.0	62.0	62.0	62.0	62.0	62.0	62.0	61.0	61.0	61.0	61.0	61.0
62	0.6262626051902771	920.0	658.0	468.0	303.0	210.0	170.0	140.0	125.0	115.0	103.0	97.0	91.0	85.0	81.0	78.0	77.0	75.0	74.0	72.0	72.0	71.0	69.0	69.0	68.0	68.0	66.0	66.0	66.0	66.0	66.0	66.0	66.0	66.0	66.0	66.0	66.0	66.0	66.0	66.0	66.0	66.0	66.0	66.0	65.0	65.0	65.0	65.0	65.0
63	0.6363636255264282	921.0	661.0	471.0	306.0	213.0	173.0	143.0	128.0	118.0	106.0	100.0	94.0	88.0	84.0	81.0	80.0	79.0	78.0	76.0	76.0	75.0	73.0	73.0	72.0	72.0	70.0	70.0	70.0	70.0	70.0	70.0	70.0	70.0	70.0	70.0	70.0	70.0	70.0	70.0	70.0	70.0	70.0	70.0	69.0	69.0	69.0	69.0	69.0
64	0.6464646458625793	922.0	662.0	472.0	307.0	214.0	174.0	144.0	129.0	119.0	108.0	103.0	97.0	91.0	88.0	85.0	84.0	83.0	82.0	80.0	80.0	79.0	77.0	77.0	76.0	76.0	74.0	74.0	74.0	74.0	74.0	74.0	74.0	74.0	74.0	74.0	74.0	74.0	74.0	74.0	74.0	74.0	74.0	74.0	73.0	73.0	73.0	73.0	73.0
65	0.6565656661987305	925.0	664.0	474.0	309.0	216.0	176.0	147.0	132.0	122.0	111.0	106.0	100.0	94.0	91.0	88.0	87.0	86.0	85.0	83.0	83.0	82.0	80.0	80.0	79.0	79.0	77.0	77.0	77.0	77.0	77.0	77.0	77.0	77.0	77.0	77.0	77.0	77.0	77.0	77.0	77.0	77.0	77.0	77.0	76.0	76.0	76.0	76.0	76.0
66	0.6666666865348816	925.0	664.0	475.0	310.0	217.0	177.0	148.0	133.0	123.0	112.0	107.0	101.0	95.0	92.0	89.0	88.0	87.0	86.0	84.0	84.0	83.0	81.0	81.0	81.0	81.0	79.0	79.0	79.0	79.0	79.0	79.0	79.0	79.0	79.0	79.0	79.0	79.0	79.0	79.0	79.0	79.0	79.0	79.0	78.0	78.0	78.0	78.0	78.0
67	0.6767677068710327	927.0	666.0	478.0	312.0	221.0	182.0	153.0	138.0	127.0	116.0	111.0	105.0	99.0	96.0	93.0	92.0	91.0	90.0	88.0	88.0	87.0	85.0	85.0	85.0	85.0	83.0	83.0	83.0	83.0	83.0	83.0	83.0	83.0	83.0	83.0	83.0	83.0	83.0	83.0	83.0	83.0	83.0	83.0	82.0	82.0	82.0	82.0	82.0
68	0.6868686676025391	928.0	667.0	479.0	314.0	223.0	184.0	155.0	140.0	129.0	118.0	113.0	107.0	101.0	98.0	95.0	94.0	93.0	92.0	90.0	90.0	89.0	87.0	87.0	87.0	87.0	85.0	85.0	85.0	85.0	85.0	85.0	85.0	85.0	85.0	85.0	85.0	85.0	85.0	85.0	85.0	85.0	85.0	85.0	84.0	84.0	84.0	84.0	84.0
69	0.6969696879386902	933.0	674.0	486.0	321.0	231.0	191.0	161.0	146.0	135.0	124.0	119.0	113.0	107.0	104.0	101.0	100.0	99.0	98.0	96.0	96.0	95.0	93.0	93.0	93.0	93.0	92.0	92.0	92.0	92.0	92.0	92.0	92.0	92.0	92.0	92.0	92.0	92.0	92.0	92.0	92.0	92.0	92.0	92.0	91.0	91.0	91.0	91.0	91.0
70	0.7070707082748413	939.0	681.0	493.0	328.0	237.0	197.0	167.0	152.0	141.0	130.0	126.0	120.0	114.0	111.0	108.0	107.0	106.0	105.0	103.0	103.0	102.0	101.0	101.0	101.0	101.0	100.0	100.0	100.0	100.0	100.0	100.0	100.0	100.0	100.0	100.0	100.0	100.0	100.0	100.0	100.0	100.0	100.0	100.0	99.0	99.0	99.0	99.0	99.0
71	0.7171717286109924	941.0	685.0	497.0	333.0	243.0	202.0	172.0	157.0	146.0	135.0	131.0	125.0	119.0	117.0	114.0	113.0	112.0	111.0	109.0	109.0	108.0	107.0	107.0	107.0	107.0	106.0	106.0	106.0	106.0	106.0	106.0	106.0	106.0	106.0	106.0	106.0	106.0	106.0	106.0	106.0	106.0	106.0	106.0	105.0	105.0	105.0	105.0	105.0
72	0.7272727489471436	945.0	690.0	504.0	342.0	252.0	211.0	181.0	166.0	156.0	146.0	142.0	136.0	130.0	128.0	125.0	124.0	123.0	122.0	120.0	120.0	119.0	118.0	118.0	118.0	118.0	118.0	118.0	118.0	118.0	118.0	118.0	118.0	118.0	118.0	118.0	118.0	118.0	118.0	118.0	118.0	118.0	118.0	118.0	117.0	117.0	117.0	117.0	117.0
73	0.7373737692832947	947.0	693.0	508.0	347.0	258.0	216.0	186.0	172.0	162.0	152.0	148.0	142.0	136.0	134.0	131.0	130.0	129.0	128.0	127.0	127.0	126.0	125.0	125.0	125.0	125.0	125.0	125.0	125.0	125.0	125.0	125.0	125.0	125.0	125.0	125.0	125.0	125.0	125.0	125.0	125.0	125.0	125.0	125.0	124.0	124.0	124.0	124.0	124.0
74	0.7474747896194458	950.0	697.0	512.0	353.0	263.0	221.0	191.0	177.0	167.0	157.0	153.0	147.0	141.0	140.0	137.0	136.0	135.0	134.0	133.0	133.0	132.0	131.0	131.0	131.0	131.0	131.0	131.0	131.0	131.0	131.0	131.0	131.0	131.0	131.0	131.0	131.0	131.0	131.0	131.0	131.0	131.0	131.0	131.0	130.0	130.0	130.0	130.0	130.0
75	0.7575757503509521	961.0	708.0	524.0	366.0	276.0	234.0	205.0	191.0	181.0	171.0	167.0	161.0	155.0	154.0	151.0	150.0	149.0	148.0	147.0	147.0	146.0	145.0	145.0	145.0	145.0	145.0	145.0	145.0	145.0	145.0	145.0	145.0	145.0	145.0	145.0	145.0	145.0	145.0	145.0	145.0	145.0	145.0	145.0	144.0	144.0	144.0	144.0	144.0
76	0.7676767706871033	962.0	709.0	525.0	369.0	279.0	237.0	208.0	195.0	185.0	175.0	171.0	165.0	159.0	158.0	155.0	154.0	153.0	152.0	151.0	151.0	151.0	150.0	150.0	150.0	150.0	150.0	150.0	150.0	150.0	150.0	150.0	150.0	150.0	150.0	150.0	150.0	150.0	150.0	150.0	150.0	150.0	150.0	150.0	149.0	149.0	149.0	149.0	149.0
77	0.7777777910232544	966.0	713.0	530.0	375.0	286.0	245.0	216.0	203.0	193.0	183.0	179.0	173.0	167.0	166.0	163.0	162.0	161.0	160.0	159.0	159.0	159.0	158.0	158.0	158.0	158.0	158.0	158.0	158.0	158.0	158.0	158.0	158.0	158.0	158.0	158.0	158.0	158.0	158.0	158.0	158.0	158.0	158.0	158.0	158.0	158.0	158.0	158.0	158.0
78	0.7878788113594055	970.0	717.0	536.0	380.0	291.0	250.0	221.0	208.0	198.0	188.0	184.0	178.0	172.0	171.0	168.0	167.0	166.0	165.0	164.0	164.0	164.0	163.0	163.0	163.0	163.0	163.0	163.0	163.0	163.0	163.0	163.0	163.0	163.0	163.0	163.0	163.0	163.0	163.0	163.0	163.0	163.0	163.0	163.0	163.0	163.0	163.0	163.0	163.0
79	0.7979798316955566	977.0	726.0	544.0	390.0	301.0	261.0	233.0	220.0	210.0	200.0	196.0	190.0	184.0	183.0	180.0	179.0	178.0	177.0	176.0	176.0	176.0	175.0	175.0	175.0	175.0	175.0	175.0	175.0	175.0	175.0	175.0	175.0	175.0	175.0	175.0	175.0	175.0	175.0	175.0	175.0	175.0	175.0	175.0	175.0	175.0	175.0	175.0	175.0
80	0.808080792427063	988.0	737.0	554.0	401.0	312.0	272.0	245.0	232.0	222.0	212.0	208.0	202.0	196.0	195.0	192.0	191.0	190.0	189.0	188.0	188.0	188.0	187.0	187.0	187.0	187.0	187.0	187.0	187.0	187.0	187.0	187.0	187.0	187.0	187.0	187.0	187.0	187.0	187.0	187.0	187.0	187.0	187.0	187.0	187.0	187.0	187.0	187.0	187.0
81	0.8181818127632141	995.0	744.0	563.0	410.0	322.0	283.0	257.0	244.0	234.0	224.0	220.0	214.0	208.0	207.0	204.0	203.0	202.0	201.0	200.0	200.0	200.0	200.0	200.0	200.0	200.0	200.0	200.0	200.0	200.0	200.0	200.0	200.0	200.0	200.0	200.0	200.0	200.0	200.0	200.0	200.0	200.0	200.0	200.0	200.0	200.0	200.0	200.0	200.0
82	0.8282828330993652	1000.0	750.0	571.0	422.0	337.0	298.0	272.0	259.0	249.0	239.0	235.0	229.0	223.0	222.0	219.0	218.0	217.0	216.0	215.0	215.0	215.0	215.0	215.0	215.0	215.0	215.0	215.0	215.0	215.0	215.0	215.0	215.0	215.0	215.0	215.0	215.0	215.0	215.0	215.0	215.0	215.0	215.0	215.0	215.0	215.0	215.0	215.0	215.0
83	0.8383837938308716	1010.0	760.0	581.0	434.0	352.0	313.0	287.0	274.0	266.0	257.0	253.0	247.0	241.0	240.0	237.0	236.0	235.0	234.0	233.0	233.0	233.0	233.0	233.0	233.0	233.0	233.0	233.0	233.0	233.0	233.0	233.0	233.0	233.0	233.0	233.0	233.0	233.0	233.0	233.0	233.0	233.0	233.0	233.0	233.0	233.0	233.0	233.0	233.0
84	0.8484848141670227	1016.0	766.0	588.0	441.0	360.0	321.0	295.0	283.0	275.0	266.0	262.0	256.0	250.0	249.0	246.0	245.0	244.0	243.0	242.0	242.0	242.0	242.0	242.0	242.0	242.0	242.0	242.0	242.0	242.0	242.0	242.0	242.0	242.0	242.0	242.0	242.0	242.0	242.0	242.0	242.0	242.0	242.0	242.0	242.0	242.0	242.0	242.0	242.0
85	0.8585858345031738	1027.0	781.0	605.0	459.0	379.0	340.0	316.0	304.0	296.0	287.0	283.0	277.0	271.0	270.0	267.0	266.0	265.0	264.0	263.0	263.0	263.0	263.0	263.0	263.0	263.0	263.0	263.0	263.0	263.0	263.0	263.0	263.0	263.0	263.0	263.0	263.0	263.0	263.0	263.0	263.0	263.0	263.0	263.0	263.0	263.0	263.0	263.0	263.0
86	0.868686854839325	1041.0	797.0	621.0	479.0	402.0	364.0	340.0	328.0	320.0	311.0	308.0	302.0	297.0	296.0	293.0	292.0	291.0	290.0	289.0	289.0	289.0	289.0	289.0	289.0	289.0	289.0	289.0	289.0	289.0	289.0	289.0	289.0	289.0	289.0	289.0	289.0	289.0	289.0	289.0	289.0	289.0	289.0	289.0	289.0	289.0	289.0	289.0	289.0
87	0.8787878751754761	1051.0	809.0	635.0	494.0	421.0	382.0	358.0	346.0	338.0	329.0	326.0	320.0	315.0	314.0	311.0	310.0	309.0	308.0	307.0	307.0	307.0	307.0	307.0	307.0	307.0	307.0	307.0	307.0	307.0	307.0	307.0	307.0	307.0	307.0	307.0	307.0	307.0	307.0	307.0	307.0	307.0	307.0	307.0	307.0	307.0	307.0	307.0	307.0
88	0.8888888955116272	1064.0	825.0	652.0	513.0	443.0	408.0	385.0	373.0	365.0	357.0	354.0	348.0	344.0	343.0	340.0	339.0	338.0	337.0	336.0	336.0	336.0	336.0	336.0	336.0	336.0	336.0	336.0	336.0	336.0	336.0	336.0	336.0	336.0	336.0	336.0	336.0	336.0	336.0	336.0	336.0	336.0	336.0	336.0	336.0	336.0	336.0	336.0	336.0
89	0.8989899158477783	1078.0	840.0	668.0	530.0	463.0	430.0	409.0	398.0	390.0	383.0	380.0	375.0	371.0	370.0	367.0	366.0	365.0	364.0	363.0	363.0	363.0	363.0	363.0	363.0	363.0	363.0	363.0	363.0	363.0	363.0	363.0	363.0	363.0	363.0	363.0	363.0	363.0	363.0	363.0	363.0	363.0	363.0	363.0	363.0	363.0	363.0	363.0	363.0
90	0.9090909361839294	1097.0	861.0	690.0	555.0	490.0	458.0	439.0	428.0	421.0	415.0	412.0	407.0	403.0	402.0	400.0	399.0	398.0	397.0	396.0	396.0	396.0	396.0	396.0	396.0	396.0	396.0	396.0	396.0	396.0	396.0	396.0	396.0	396.0	396.0	396.0	396.0	396.0	396.0	396.0	396.0	396.0	396.0	396.0	396.0	396.0	396.0	396.0	396.0
91	0.9191919565200806	1118.0	892.0	724.0	592.0	530.0	500.0	481.0	470.0	463.0	458.0	455.0	450.0	447.0	446.0	445.0	444.0	443.0	442.0	441.0	441.0	441.0	441.0	441.0	441.0	441.0	441.0	441.0	441.0	441.0	441.0	441.0	441.0	441.0	441.0	441.0	441.0	441.0	441.0	441.0	441.0	441.0	441.0	441.0	441.0	441.0	441.0	441.0	441.0
92	0.9292929172515869	1153.0	929.0	767.0	641.0	584.0	559.0	542.0	533.0	526.0	521.0	520.0	516.0	513.0	512.0	511.0	510.0	509.0	508.0	507.0	507.0	507.0	507.0	507.0	507.0	507.0	507.0	507.0	507.0	507.0	507.0	507.0	507.0	507.0	507.0	507.0	507.0	507.0	507.0	507.0	507.0	507.0	507.0	507.0	507.0	507.0	507.0	507.0	507.0
93	0.939393937587738	1189.0	971.0	817.0	699.0	646.0	622.0	605.0	595.0	588.0	583.0	582.0	578.0	575.0	575.0	574.0	573.0	572.0	571.0	571.0	571.0	571.0	571.0	571.0	571.0	571.0	571.0	571.0	571.0	571.0	571.0	571.0	571.0	571.0	571.0	571.0	571.0	571.0	571.0	571.0	571.0	571.0	571.0	571.0	571.0	571.0	571.0	571.0	571.0
94	0.9494949579238892	1231.0	1017.0	868.0	752.0	700.0	677.0	661.0	652.0	645.0	640.0	639.0	635.0	632.0	632.0	631.0	630.0	630.0	629.0	629.0	629.0	629.0	629.0	629.0	629.0	629.0	629.0	629.0	629.0	629.0	629.0	629.0	629.0	629.0	629.0	629.0	629.0	629.0	629.0	629.0	629.0	629.0	629.0	629.0	629.0	629.0	629.0	629.0	629.0
95	0.9595959782600403	1286.0	1087.0	952.0	843.0	797.0	777.0	762.0	753.0	747.0	742.0	741.0	737.0	735.0	735.0	734.0	733.0	733.0	732.0	732.0	732.0	732.0	732.0	732.0	732.0	732.0	732.0	732.0	732.0	732.0	732.0	732.0	732.0	732.0	732.0	732.0	732.0	732.0	732.0	732.0	732.0	732.0	732.0	732.0	732.0	732.0	732.0	732.0	732.0
96	0.9696969985961914	1349.0	1160.0	1031.0	929.0	891.0	872.0	857.0	848.0	843.0	839.0	838.0	834.0	832.0	832.0	831.0	831.0	831.0	830.0	830.0	830.0	830.0	830.0	830.0	830.0	830.0	830.0	830.0	830.0	830.0	830.0	830.0	830.0	830.0	830.0	830.0	830.0	830.0	830.0	830.0	830.0	830.0	830.0	830.0	830.0	830.0	830.0	830.0	830.0
97	0.9797979593276978	1446.0	1275.0	1163.0	1071.0	1039.0	1023.0	1013.0	1006.0	1002.0	998.0	998.0	995.0	994.0	994.0	993.0	993.0	993.0	992.0	992.0	992.0	992.0	992.0	992.0	992.0	992.0	992.0	992.0	992.0	992.0	992.0	992.0	992.0	992.0	992.0	992.0	992.0	992.0	992.0	992.0	992.0	992.0	992.0	992.0	992.0	992.0	992.0	992.0	992.0
98	0.9898989796638489	1589.0	1438.0	1346.0	1273.0	1249.0	1235.0	1227.0	1223.0	1221.0	1219.0	1219.0	1217.0	1216.0	1216.0	1216.0	1216.0	1216.0	1216.0	1216.0	1216.0	1216.0	1216.0	1216.0	1216.0	1216.0	1216.0	1216.0	1216.0	1216.0	1216.0	1216.0	1216.0	1216.0	1216.0	1216.0	1216.0	1216.0	1216.0	1216.0	1216.0	1216.0	1216.0	1216.0	1216.0	1216.0	1216.0	1216.0	1216.0
99	1.0	0.0	0.0	0.0	0.0	0.0	0.0	0.0	0.0	0.0	0.0	0.0	0.0	0.0	0.0	0.0	0.0	0.0	0.0	0.0	0.0	0.0	0.0	0.0	0.0	0.0	0.0	0.0	0.0	0.0	0.0	0.0	0.0	0.0	0.0	0.0	0.0	0.0	0.0	0.0	0.0	0.0	0.0	0.0	0.0	0.0	0.0	0.0	0.0
[truncated: 52 more columns]
