# Supplementary material for: The hair cell analysis toolbox is a precise and fully automated pipeline for whole cochlea hair cell quantification
Source: PLoS Biol. 2023 Mar 22;21(3):e3002041. doi: 10.1371/journal.pbio.3002041 (PMC10069775; doi:10.1371/journal.pbio.3002041)
Supplement: S1 Data — A compressed folder with spreadsheets containing, in separate files, the underlying numerical data and statistical analysis for Figs 1G, 3E, 3F, 3G, 4F, 4H, 5A, 5B, 5C, 6A, 6B, S1B, S1C, S1D, S1E, S1F. (ZIP) [file pbio.3002041.s004.zip › Figure S1BCDEF/Figure S1DEF/figureS1DEF_8_false_positive.csv]

	cell_thr	nms_thr_0.0	nms_thr_0.010101010091602802	nms_thr_0.020202020183205605	nms_thr_0.03030303120613098	nms_thr_0.04040404036641121	nms_thr_0.05050504952669144	nms_thr_0.06060606241226196	nms_thr_0.07070706784725189	nms_thr_0.08080808073282242	nms_thr_0.09090909361839294	nms_thr_0.10101009905338287	nms_thr_0.1111111119389534	nms_thr_0.12121212482452393	nms_thr_0.13131313025951385	nms_thr_0.14141413569450378	nms_thr_0.1515151560306549	nms_thr_0.16161616146564484	nms_thr_0.17171716690063477	nms_thr_0.1818181872367859	nms_thr_0.19191919267177582	nms_thr_0.20202019810676575	nms_thr_0.21212121844291687	nms_thr_0.2222222238779068	nms_thr_0.23232322931289673	nms_thr_0.24242424964904785	nms_thr_0.252525269985199	nms_thr_0.2626262605190277	nms_thr_0.27272728085517883	nms_thr_0.28282830119132996	nms_thr_0.2929292917251587	nms_thr_0.3030303120613098	nms_thr_0.31313133239746094	nms_thr_0.3232323229312897	nms_thr_0.3333333432674408	nms_thr_0.34343433380126953	nms_thr_0.35353535413742065	nms_thr_0.3636363744735718	nms_thr_0.3737373650074005	nms_thr_0.38383838534355164	nms_thr_0.39393937587738037	nms_thr_0.4040403962135315	nms_thr_0.4141414165496826	nms_thr_0.42424240708351135	nms_thr_0.4343434274196625	nms_thr_0.4444444477558136	nms_thr_0.45454543828964233	nms_thr_0.46464645862579346	nms_thr_0.4747474789619446
0	0.0	1380.0	1449.0	1526.0	1583.0	1664.0	1741.0	1812.0	1916.0	2008.0	2085.0	2157.0	2247.0	2316.0	2403.0	2499.0	2606.0	2695.0	2812.0	2940.0	3083.0	3239.0	3387.0	3505.0	3588.0	3671.0	3785.0	3923.0	4003.0	4099.0	4186.0	4309.0	4411.0	4524.0	4627.0	4768.0	4925.0	5128.0	5351.0	5649.0	5975.0	6356.0	6686.0	7047.0	7445.0	8132.0	8961.0	9832.0	10550.0
1	0.010101010091602802	1380.0	1449.0	1526.0	1583.0	1664.0	1741.0	1812.0	1916.0	2008.0	2085.0	2157.0	2247.0	2316.0	2403.0	2499.0	2606.0	2695.0	2812.0	2940.0	3083.0	3239.0	3387.0	3505.0	3588.0	3671.0	3785.0	3923.0	4003.0	4099.0	4186.0	4309.0	4411.0	4524.0	4627.0	4768.0	4925.0	5128.0	5351.0	5649.0	5975.0	6356.0	6686.0	7047.0	7445.0	8132.0	8961.0	9832.0	10550.0
2	0.020202020183205605	1380.0	1449.0	1526.0	1583.0	1664.0	1741.0	1812.0	1916.0	2008.0	2085.0	2157.0	2247.0	2316.0	2403.0	2499.0	2606.0	2695.0	2812.0	2940.0	3083.0	3239.0	3387.0	3505.0	3588.0	3671.0	3785.0	3923.0	4003.0	4099.0	4186.0	4309.0	4411.0	4524.0	4627.0	4768.0	4925.0	5128.0	5351.0	5649.0	5975.0	6356.0	6686.0	7047.0	7445.0	8132.0	8961.0	9832.0	10550.0
3	0.03030303120613098	1380.0	1449.0	1526.0	1583.0	1664.0	1741.0	1812.0	1916.0	2008.0	2085.0	2157.0	2247.0	2316.0	2403.0	2499.0	2606.0	2695.0	2812.0	2940.0	3083.0	3239.0	3387.0	3505.0	3588.0	3671.0	3785.0	3923.0	4003.0	4099.0	4186.0	4309.0	4411.0	4524.0	4627.0	4768.0	4925.0	5128.0	5351.0	5649.0	5975.0	6356.0	6686.0	7047.0	7445.0	8132.0	8961.0	9832.0	10550.0
4	0.04040404036641121	1380.0	1449.0	1526.0	1583.0	1664.0	1741.0	1812.0	1916.0	2008.0	2085.0	2157.0	2247.0	2316.0	2403.0	2499.0	2606.0	2695.0	2812.0	2940.0	3083.0	3239.0	3387.0	3505.0	3588.0	3671.0	3785.0	3923.0	4003.0	4099.0	4186.0	4309.0	4411.0	4524.0	4627.0	4768.0	4925.0	5128.0	5351.0	5649.0	5975.0	6356.0	6686.0	7047.0	7445.0	8132.0	8961.0	9832.0	10550.0
5	0.05050504952669144	1376.0	1444.0	1520.0	1577.0	1657.0	1734.0	1803.0	1907.0	2003.0	2078.0	2149.0	2241.0	2309.0	2396.0	2493.0	2597.0	2683.0	2797.0	2925.0	3068.0	3225.0	3372.0	3488.0	3572.0	3655.0	3768.0	3906.0	3986.0	4082.0	4169.0	4289.0	4392.0	4505.0	4607.0	4749.0	4906.0	5104.0	5327.0	5620.0	5944.0	6326.0	6656.0	7012.0	7409.0	8094.0	8923.0	9791.0	10505.0
6	0.06060606241226196	1271.0	1329.0	1410.0	1462.0	1525.0	1599.0	1662.0	1758.0	1844.0	1906.0	1971.0	2054.0	2120.0	2198.0	2287.0	2380.0	2462.0	2567.0	2687.0	2818.0	2955.0	3089.0	3196.0	3281.0	3359.0	3464.0	3592.0	3663.0	3740.0	3819.0	3934.0	4028.0	4127.0	4219.0	4349.0	4491.0	4675.0	4887.0	5152.0	5456.0	5790.0	6087.0	6410.0	6761.0	7374.0	8125.0	8947.0	9616.0
7	0.07070706784725189	1170.0	1229.0	1296.0	1343.0	1405.0	1474.0	1534.0	1624.0	1705.0	1769.0	1826.0	1894.0	1957.0	2023.0	2113.0	2199.0	2276.0	2367.0	2472.0	2602.0	2723.0	2838.0	2940.0	3011.0	3077.0	3179.0	3298.0	3358.0	3421.0	3495.0	3604.0	3681.0	3780.0	3857.0	3970.0	4094.0	4266.0	4456.0	4700.0	4985.0	5284.0	5540.0	5833.0	6151.0	6704.0	7389.0	8173.0	8776.0
8	0.08080808073282242	1073.0	1124.0	1190.0	1233.0	1286.0	1347.0	1404.0	1484.0	1563.0	1629.0	1676.0	1735.0	1793.0	1852.0	1930.0	2018.0	2089.0	2166.0	2266.0	2373.0	2494.0	2598.0	2692.0	2753.0	2818.0	2924.0	3030.0	3090.0	3146.0	3212.0	3307.0	3377.0	3466.0	3528.0	3622.0	3738.0	3885.0	4056.0	4287.0	4550.0	4822.0	5061.0	5304.0	5592.0	6087.0	6723.0	7450.0	8017.0
9	0.09090909361839294	997.0	1040.0	1100.0	1135.0	1188.0	1245.0	1292.0	1367.0	1441.0	1506.0	1552.0	1614.0	1666.0	1716.0	1782.0	1854.0	1922.0	1990.0	2079.0	2170.0	2283.0	2380.0	2468.0	2528.0	2588.0	2680.0	2782.0	2831.0	2886.0	2944.0	3040.0	3108.0	3188.0	3240.0	3322.0	3435.0	3578.0	3735.0	3958.0	4194.0	4449.0	4662.0	4884.0	5138.0	5589.0	6189.0	6881.0	7411.0
10	0.10101009905338287	945.0	991.0	1046.0	1079.0	1127.0	1184.0	1226.0	1289.0	1357.0	1414.0	1456.0	1516.0	1569.0	1621.0	1672.0	1738.0	1805.0	1872.0	1955.0	2044.0	2149.0	2241.0	2323.0	2383.0	2440.0	2528.0	2627.0	2675.0	2722.0	2775.0	2871.0	2933.0	3005.0	3055.0	3128.0	3232.0	3363.0	3508.0	3714.0	3944.0	4189.0	4389.0	4589.0	4822.0	5219.0	5773.0	6428.0	6931.0
11	0.1111111119389534	877.0	922.0	978.0	1014.0	1057.0	1109.0	1147.0	1206.0	1269.0	1322.0	1360.0	1413.0	1463.0	1517.0	1570.0	1633.0	1687.0	1752.0	1824.0	1896.0	1988.0	2069.0	2147.0	2204.0	2256.0	2339.0	2436.0	2479.0	2525.0	2578.0	2665.0	2724.0	2792.0	2840.0	2916.0	3017.0	3137.0	3275.0	3467.0	3679.0	3910.0	4086.0	4266.0	4475.0	4832.0	5334.0	5954.0	6429.0
12	0.12121212482452393	823.0	862.0	914.0	949.0	988.0	1037.0	1075.0	1135.0	1191.0	1241.0	1278.0	1333.0	1379.0	1426.0	1478.0	1533.0	1579.0	1629.0	1706.0	1777.0	1867.0	1947.0	2018.0	2068.0	2116.0	2194.0	2284.0	2325.0	2366.0	2414.0	2496.0	2550.0	2612.0	2665.0	2737.0	2835.0	2944.0	3074.0	3250.0	3463.0	3683.0	3851.0	4004.0	4207.0	4524.0	4968.0	5556.0	6017.0
13	0.13131313025951385	774.0	811.0	864.0	901.0	934.0	981.0	1014.0	1066.0	1117.0	1164.0	1197.0	1249.0	1295.0	1340.0	1392.0	1444.0	1486.0	1532.0	1603.0	1666.0	1746.0	1821.0	1892.0	1942.0	1986.0	2060.0	2142.0	2182.0	2224.0	2270.0	2349.0	2400.0	2458.0	2498.0	2564.0	2659.0	2761.0	2873.0	3043.0	3255.0	3467.0	3627.0	3766.0	3954.0	4238.0	4639.0	5186.0	5633.0
14	0.14141413569450378	722.0	759.0	805.0	838.0	865.0	913.0	938.0	988.0	1039.0	1087.0	1125.0	1175.0	1218.0	1258.0	1303.0	1349.0	1389.0	1424.0	1483.0	1541.0	1610.0	1681.0	1751.0	1801.0	1840.0	1910.0	1982.0	2021.0	2063.0	2106.0	2180.0	2234.0	2287.0	2324.0	2382.0	2465.0	2570.0	2684.0	2842.0	3034.0	3242.0	3392.0	3525.0	3687.0	3937.0	4301.0	4802.0	5224.0
15	0.1515151560306549	676.0	717.0	761.0	788.0	813.0	857.0	883.0	927.0	981.0	1022.0	1056.0	1104.0	1143.0	1177.0	1218.0	1261.0	1306.0	1346.0	1397.0	1450.0	1516.0	1585.0	1646.0	1694.0	1723.0	1789.0	1860.0	1894.0	1923.0	1965.0	2035.0	2083.0	2138.0	2169.0	2222.0	2294.0	2396.0	2495.0	2645.0	2827.0	3023.0	3164.0	3281.0	3426.0	3629.0	3967.0	4423.0	4824.0
16	0.16161616146564484	627.0	667.0	706.0	729.0	754.0	787.0	807.0	846.0	907.0	952.0	985.0	1031.0	1071.0	1104.0	1139.0	1174.0	1215.0	1254.0	1300.0	1342.0	1403.0	1465.0	1522.0	1562.0	1586.0	1654.0	1710.0	1739.0	1769.0	1811.0	1875.0	1917.0	1968.0	1995.0	2048.0	2115.0	2210.0	2299.0	2438.0	2623.0	2802.0	2939.0	3043.0	3178.0	3350.0	3635.0	4053.0	4425.0
17	0.17171716690063477	575.0	607.0	643.0	665.0	687.0	716.0	732.0	778.0	832.0	865.0	892.0	931.0	966.0	998.0	1030.0	1058.0	1088.0	1130.0	1169.0	1205.0	1251.0	1297.0	1345.0	1382.0	1404.0	1461.0	1512.0	1533.0	1554.0	1585.0	1647.0	1685.0	1732.0	1753.0	1807.0	1865.0	1958.0	2038.0	2161.0	2311.0	2477.0	2572.0	2649.0	2756.0	2888.0	3113.0	3478.0	3765.0
18	0.1818181872367859	501.0	534.0	563.0	585.0	604.0	625.0	636.0	687.0	726.0	752.0	775.0	804.0	841.0	858.0	889.0	916.0	943.0	983.0	1013.0	1033.0	1066.0	1098.0	1138.0	1175.0	1196.0	1241.0	1292.0	1306.0	1322.0	1353.0	1400.0	1421.0	1454.0	1470.0	1516.0	1564.0	1630.0	1688.0	1781.0	1924.0	2052.0	2118.0	2172.0	2245.0	2336.0	2490.0	2757.0	2952.0
19	0.19191919267177582	425.0	446.0	468.0	492.0	515.0	531.0	544.0	586.0	619.0	647.0	663.0	695.0	729.0	747.0	767.0	784.0	804.0	837.0	856.0	868.0	897.0	918.0	949.0	974.0	990.0	1031.0	1069.0	1079.0	1093.0	1116.0	1153.0	1178.0	1201.0	1215.0	1261.0	1300.0	1349.0	1393.0	1465.0	1573.0	1669.0	1716.0	1754.0	1801.0	1859.0	1978.0	2168.0	2301.0
20	0.20202019810676575	377.0	387.0	407.0	424.0	442.0	458.0	470.0	504.0	531.0	554.0	575.0	600.0	626.0	642.0	658.0	670.0	685.0	707.0	724.0	735.0	761.0	783.0	805.0	821.0	836.0	871.0	903.0	911.0	920.0	940.0	961.0	980.0	1000.0	1011.0	1048.0	1079.0	1115.0	1149.0	1206.0	1279.0	1361.0	1393.0	1428.0	1459.0	1500.0	1582.0	1712.0	1798.0
21	0.21212121844291687	336.0	343.0	364.0	378.0	396.0	411.0	422.0	445.0	467.0	486.0	498.0	520.0	542.0	549.0	561.0	572.0	584.0	602.0	616.0	623.0	644.0	662.0	678.0	693.0	704.0	729.0	753.0	761.0	766.0	782.0	802.0	818.0	836.0	848.0	874.0	896.0	918.0	941.0	981.0	1043.0	1097.0	1122.0	1148.0	1173.0	1206.0	1265.0	1343.0	1397.0
22	0.2222222238779068	285.0	294.0	313.0	327.0	341.0	353.0	362.0	382.0	400.0	415.0	423.0	447.0	466.0	470.0	479.0	488.0	497.0	509.0	522.0	529.0	542.0	554.0	565.0	579.0	586.0	606.0	623.0	629.0	633.0	648.0	661.0	672.0	687.0	696.0	716.0	733.0	749.0	767.0	788.0	821.0	854.0	876.0	894.0	910.0	936.0	982.0	1028.0	1062.0
23	0.23232322931289673	261.0	270.0	285.0	297.0	306.0	317.0	322.0	337.0	354.0	360.0	365.0	383.0	396.0	401.0	411.0	418.0	428.0	434.0	444.0	448.0	461.0	467.0	475.0	485.0	490.0	503.0	519.0	523.0	527.0	539.0	551.0	556.0	567.0	574.0	586.0	596.0	607.0	621.0	635.0	659.0	679.0	693.0	708.0	720.0	744.0	778.0	806.0	824.0
24	0.24242424964904785	228.0	236.0	251.0	262.0	269.0	281.0	285.0	298.0	314.0	316.0	320.0	334.0	344.0	348.0	356.0	364.0	372.0	376.0	384.0	389.0	400.0	405.0	412.0	420.0	425.0	434.0	447.0	451.0	455.0	466.0	477.0	481.0	493.0	497.0	507.0	514.0	523.0	534.0	544.0	558.0	568.0	579.0	592.0	601.0	620.0	640.0	658.0	670.0
25	0.252525269985199	191.0	200.0	213.0	222.0	229.0	239.0	242.0	253.0	266.0	268.0	271.0	283.0	288.0	292.0	300.0	308.0	315.0	319.0	327.0	333.0	342.0	345.0	351.0	360.0	363.0	370.0	380.0	383.0	387.0	397.0	404.0	408.0	419.0	422.0	430.0	436.0	441.0	451.0	459.0	468.0	476.0	487.0	500.0	508.0	518.0	531.0	546.0	557.0
26	0.2626262605190277	172.0	180.0	193.0	203.0	210.0	220.0	223.0	234.0	245.0	249.0	252.0	263.0	268.0	272.0	280.0	289.0	296.0	299.0	306.0	311.0	319.0	322.0	326.0	334.0	337.0	344.0	353.0	355.0	359.0	368.0	374.0	378.0	388.0	391.0	399.0	405.0	409.0	419.0	425.0	432.0	438.0	448.0	459.0	467.0	475.0	486.0	497.0	507.0
27	0.27272728085517883	162.0	169.0	182.0	191.0	200.0	209.0	212.0	222.0	232.0	236.0	239.0	249.0	254.0	258.0	266.0	275.0	280.0	283.0	290.0	295.0	302.0	305.0	308.0	314.0	315.0	321.0	329.0	330.0	333.0	340.0	344.0	347.0	356.0	359.0	366.0	370.0	372.0	381.0	387.0	390.0	396.0	405.0	416.0	425.0	431.0	441.0	449.0	457.0
28	0.28282830119132996	144.0	152.0	165.0	174.0	183.0	191.0	194.0	201.0	210.0	213.0	216.0	226.0	231.0	235.0	241.0	247.0	252.0	255.0	262.0	267.0	274.0	276.0	278.0	283.0	284.0	290.0	297.0	298.0	301.0	307.0	311.0	314.0	322.0	325.0	331.0	335.0	337.0	344.0	349.0	352.0	358.0	365.0	375.0	383.0	388.0	398.0	406.0	412.0
29	0.2929292917251587	138.0	146.0	158.0	167.0	177.0	185.0	189.0	195.0	205.0	208.0	211.0	220.0	225.0	229.0	235.0	241.0	245.0	248.0	254.0	259.0	265.0	267.0	268.0	273.0	274.0	280.0	286.0	287.0	290.0	296.0	300.0	303.0	311.0	313.0	318.0	321.0	323.0	329.0	334.0	337.0	342.0	349.0	359.0	367.0	371.0	379.0	385.0	391.0
30	0.3030303120613098	131.0	139.0	151.0	160.0	169.0	178.0	182.0	188.0	198.0	200.0	203.0	211.0	216.0	220.0	226.0	231.0	235.0	238.0	242.0	246.0	253.0	254.0	255.0	260.0	261.0	266.0	272.0	273.0	275.0	281.0	285.0	288.0	296.0	298.0	303.0	305.0	306.0	312.0	316.0	319.0	324.0	331.0	339.0	346.0	349.0	356.0	361.0	367.0
31	0.31313133239746094	124.0	132.0	143.0	153.0	163.0	172.0	176.0	181.0	191.0	193.0	196.0	204.0	209.0	212.0	218.0	223.0	227.0	230.0	234.0	238.0	245.0	246.0	247.0	251.0	252.0	257.0	263.0	263.0	264.0	269.0	273.0	276.0	284.0	286.0	291.0	293.0	294.0	299.0	303.0	305.0	310.0	316.0	324.0	331.0	333.0	339.0	344.0	349.0
32	0.3232323229312897	121.0	129.0	141.0	151.0	161.0	170.0	174.0	179.0	189.0	190.0	193.0	199.0	204.0	206.0	211.0	216.0	220.0	223.0	227.0	231.0	238.0	239.0	241.0	245.0	246.0	251.0	257.0	257.0	258.0	263.0	267.0	270.0	276.0	277.0	281.0	283.0	284.0	288.0	291.0	293.0	298.0	304.0	311.0	318.0	320.0	324.0	329.0	334.0
33	0.3333333432674408	118.0	126.0	137.0	147.0	155.0	166.0	169.0	173.0	183.0	185.0	188.0	193.0	198.0	200.0	205.0	210.0	213.0	215.0	219.0	223.0	229.0	230.0	232.0	236.0	237.0	241.0	247.0	247.0	248.0	253.0	256.0	259.0	264.0	264.0	268.0	270.0	271.0	274.0	277.0	278.0	283.0	289.0	294.0	300.0	302.0	306.0	311.0	316.0
34	0.34343433380126953	113.0	122.0	133.0	143.0	151.0	162.0	165.0	169.0	179.0	181.0	183.0	188.0	193.0	195.0	200.0	205.0	208.0	210.0	214.0	217.0	222.0	223.0	225.0	229.0	230.0	234.0	239.0	239.0	240.0	245.0	247.0	250.0	254.0	254.0	257.0	259.0	260.0	263.0	266.0	267.0	272.0	278.0	283.0	288.0	290.0	293.0	298.0	303.0
35	0.35353535413742065	112.0	120.0	130.0	140.0	149.0	160.0	163.0	167.0	177.0	179.0	181.0	186.0	191.0	193.0	198.0	203.0	206.0	208.0	211.0	214.0	218.0	219.0	221.0	225.0	226.0	229.0	234.0	234.0	235.0	239.0	241.0	243.0	247.0	247.0	250.0	252.0	253.0	256.0	258.0	259.0	264.0	270.0	275.0	280.0	282.0	285.0	290.0	295.0
36	0.3636363744735718	110.0	118.0	128.0	138.0	147.0	157.0	159.0	163.0	172.0	174.0	176.0	181.0	186.0	188.0	193.0	198.0	201.0	202.0	205.0	207.0	212.0	213.0	214.0	218.0	219.0	222.0	227.0	227.0	228.0	232.0	234.0	236.0	240.0	240.0	243.0	245.0	246.0	249.0	251.0	252.0	256.0	261.0	266.0	270.0	272.0	275.0	278.0	283.0
37	0.3737373650074005	106.0	115.0	125.0	135.0	144.0	154.0	156.0	160.0	169.0	171.0	173.0	178.0	183.0	185.0	190.0	195.0	198.0	199.0	201.0	202.0	207.0	208.0	209.0	213.0	214.0	217.0	222.0	222.0	222.0	226.0	227.0	229.0	233.0	233.0	235.0	237.0	238.0	241.0	242.0	243.0	246.0	251.0	255.0	258.0	260.0	262.0	265.0	270.0
38	0.38383838534355164	104.0	112.0	122.0	132.0	141.0	151.0	153.0	157.0	166.0	168.0	169.0	174.0	179.0	181.0	186.0	191.0	193.0	194.0	196.0	197.0	202.0	203.0	204.0	208.0	209.0	212.0	216.0	216.0	216.0	220.0	221.0	223.0	227.0	227.0	229.0	231.0	232.0	235.0	236.0	237.0	239.0	244.0	248.0	251.0	252.0	254.0	257.0	262.0
39	0.39393937587738037	103.0	111.0	122.0	132.0	141.0	151.0	152.0	155.0	164.0	166.0	167.0	172.0	177.0	179.0	183.0	187.0	189.0	191.0	193.0	194.0	199.0	200.0	201.0	205.0	205.0	208.0	212.0	212.0	212.0	215.0	216.0	218.0	221.0	221.0	223.0	225.0	226.0	229.0	230.0	231.0	233.0	236.0	240.0	243.0	244.0	246.0	249.0	254.0
40	0.4040403962135315	102.0	109.0	120.0	131.0	140.0	150.0	151.0	154.0	163.0	165.0	166.0	171.0	175.0	176.0	180.0	184.0	186.0	188.0	190.0	190.0	195.0	196.0	197.0	201.0	201.0	204.0	208.0	208.0	208.0	211.0	212.0	214.0	217.0	217.0	218.0	220.0	221.0	224.0	225.0	226.0	228.0	231.0	235.0	238.0	239.0	241.0	243.0	248.0
41	0.4141414165496826	100.0	107.0	119.0	128.0	137.0	146.0	147.0	150.0	159.0	161.0	162.0	167.0	171.0	172.0	174.0	178.0	180.0	182.0	184.0	184.0	190.0	191.0	192.0	196.0	196.0	199.0	203.0	203.0	203.0	205.0	206.0	207.0	210.0	210.0	211.0	212.0	213.0	216.0	217.0	217.0	219.0	222.0	225.0	228.0	229.0	231.0	233.0	238.0
42	0.42424240708351135	99.0	106.0	118.0	127.0	136.0	145.0	146.0	149.0	158.0	160.0	161.0	166.0	170.0	171.0	173.0	177.0	179.0	181.0	183.0	183.0	189.0	190.0	191.0	195.0	195.0	198.0	201.0	201.0	201.0	203.0	204.0	205.0	207.0	207.0	208.0	209.0	210.0	212.0	213.0	213.0	214.0	216.0	219.0	222.0	223.0	225.0	227.0	232.0
43	0.4343434274196625	98.0	105.0	117.0	126.0	135.0	143.0	145.0	148.0	157.0	159.0	160.0	165.0	169.0	170.0	172.0	176.0	178.0	180.0	182.0	182.0	188.0	189.0	190.0	193.0	193.0	195.0	198.0	198.0	198.0	200.0	201.0	202.0	204.0	204.0	205.0	206.0	207.0	209.0	210.0	210.0	211.0	213.0	216.0	219.0	220.0	222.0	224.0	229.0
44	0.4444444477558136	97.0	104.0	116.0	125.0	134.0	142.0	144.0	147.0	156.0	158.0	158.0	163.0	167.0	168.0	170.0	174.0	176.0	178.0	180.0	180.0	186.0	187.0	188.0	191.0	191.0	193.0	194.0	194.0	195.0	197.0	198.0	199.0	200.0	200.0	201.0	201.0	202.0	204.0	205.0	205.0	206.0	208.0	210.0	211.0	212.0	214.0	216.0	221.0
45	0.45454543828964233	95.0	104.0	115.0	125.0	134.0	142.0	144.0	146.0	154.0	156.0	156.0	161.0	165.0	166.0	168.0	172.0	174.0	176.0	178.0	178.0	183.0	184.0	185.0	188.0	188.0	190.0	191.0	191.0	191.0	193.0	194.0	195.0	196.0	196.0	197.0	197.0	198.0	200.0	201.0	201.0	202.0	204.0	206.0	207.0	208.0	210.0	211.0	215.0
46	0.46464645862579346	92.0	101.0	113.0	123.0	133.0	141.0	143.0	145.0	153.0	155.0	155.0	160.0	163.0	164.0	165.0	169.0	171.0	172.0	174.0	174.0	179.0	180.0	181.0	183.0	183.0	185.0	186.0	186.0	186.0	187.0	188.0	189.0	190.0	190.0	190.0	190.0	191.0	193.0	194.0	194.0	195.0	197.0	199.0	200.0	201.0	203.0	204.0	208.0
47	0.4747474789619446	89.0	99.0	111.0	120.0	130.0	137.0	139.0	141.0	149.0	151.0	151.0	156.0	159.0	160.0	162.0	166.0	167.0	168.0	170.0	170.0	175.0	176.0	177.0	179.0	179.0	181.0	182.0	182.0	182.0	183.0	184.0	185.0	186.0	186.0	186.0	186.0	187.0	189.0	190.0	190.0	191.0	192.0	194.0	195.0	196.0	198.0	199.0	202.0
48	0.4848484992980957	88.0	98.0	109.0	118.0	128.0	135.0	137.0	139.0	147.0	149.0	149.0	154.0	157.0	158.0	160.0	163.0	164.0	164.0	166.0	166.0	171.0	172.0	173.0	175.0	175.0	176.0	177.0	177.0	177.0	178.0	179.0	180.0	181.0	181.0	181.0	181.0	182.0	184.0	185.0	185.0	186.0	187.0	189.0	190.0	191.0	192.0	193.0	196.0
49	0.4949495196342468	86.0	96.0	106.0	115.0	125.0	131.0	133.0	135.0	143.0	145.0	145.0	150.0	153.0	154.0	156.0	158.0	160.0	160.0	162.0	162.0	167.0	167.0	168.0	170.0	170.0	171.0	172.0	172.0	172.0	173.0	174.0	175.0	176.0	176.0	176.0	176.0	177.0	179.0	180.0	180.0	181.0	182.0	184.0	185.0	186.0	187.0	188.0	190.0
50	0.505050539970398	85.0	95.0	106.0	115.0	125.0	131.0	132.0	134.0	142.0	144.0	144.0	149.0	151.0	152.0	154.0	156.0	158.0	158.0	160.0	160.0	164.0	164.0	165.0	167.0	167.0	168.0	169.0	169.0	169.0	170.0	171.0	172.0	173.0	173.0	173.0	173.0	174.0	175.0	176.0	176.0	177.0	178.0	180.0	181.0	182.0	182.0	183.0	185.0
51	0.5151515007019043	84.0	94.0	105.0	113.0	123.0	129.0	130.0	132.0	139.0	141.0	141.0	146.0	148.0	149.0	151.0	153.0	155.0	155.0	157.0	157.0	161.0	161.0	162.0	164.0	164.0	165.0	166.0	166.0	166.0	167.0	168.0	169.0	170.0	170.0	170.0	170.0	171.0	172.0	173.0	173.0	174.0	175.0	177.0	178.0	179.0	179.0	180.0	182.0
52	0.5252525210380554	83.0	93.0	104.0	111.0	121.0	127.0	128.0	130.0	137.0	139.0	139.0	144.0	146.0	147.0	149.0	150.0	152.0	152.0	154.0	154.0	158.0	158.0	159.0	161.0	161.0	162.0	163.0	163.0	163.0	164.0	165.0	166.0	167.0	167.0	167.0	167.0	168.0	169.0	169.0	169.0	170.0	171.0	173.0	174.0	175.0	175.0	176.0	178.0
53	0.5353535413742065	82.0	93.0	104.0	111.0	121.0	126.0	127.0	129.0	135.0	137.0	137.0	142.0	144.0	145.0	147.0	148.0	150.0	150.0	152.0	152.0	156.0	156.0	157.0	159.0	159.0	160.0	161.0	161.0	161.0	162.0	163.0	164.0	165.0	165.0	165.0	165.0	166.0	167.0	167.0	167.0	168.0	169.0	171.0	172.0	173.0	173.0	174.0	176.0
54	0.5454545617103577	82.0	93.0	104.0	111.0	121.0	126.0	127.0	129.0	135.0	137.0	137.0	142.0	144.0	145.0	147.0	148.0	150.0	150.0	152.0	152.0	156.0	156.0	157.0	159.0	159.0	160.0	161.0	161.0	161.0	162.0	163.0	164.0	165.0	165.0	165.0	165.0	166.0	167.0	167.0	167.0	168.0	169.0	171.0	172.0	173.0	173.0	174.0	176.0
55	0.5555555820465088	80.0	92.0	104.0	111.0	121.0	126.0	127.0	129.0	133.0	135.0	135.0	139.0	141.0	142.0	143.0	144.0	146.0	146.0	148.0	148.0	151.0	151.0	152.0	154.0	154.0	155.0	156.0	156.0	156.0	157.0	158.0	159.0	160.0	160.0	160.0	160.0	161.0	162.0	162.0	162.0	163.0	164.0	166.0	167.0	168.0	168.0	169.0	171.0
56	0.5656565427780151	79.0	91.0	103.0	110.0	120.0	124.0	125.0	127.0	131.0	133.0	133.0	137.0	139.0	140.0	141.0	142.0	144.0	144.0	146.0	146.0	149.0	149.0	150.0	152.0	152.0	153.0	154.0	154.0	154.0	155.0	156.0	157.0	158.0	158.0	158.0	158.0	159.0	160.0	160.0	160.0	161.0	162.0	164.0	165.0	166.0	166.0	167.0	169.0
57	0.5757575631141663	78.0	89.0	99.0	106.0	116.0	120.0	121.0	123.0	127.0	129.0	129.0	133.0	135.0	137.0	138.0	139.0	141.0	141.0	142.0	142.0	145.0	145.0	145.0	147.0	147.0	148.0	149.0	149.0	149.0	150.0	151.0	152.0	153.0	153.0	153.0	153.0	154.0	155.0	155.0	155.0	156.0	157.0	158.0	159.0	160.0	160.0	160.0	162.0
58	0.5858585834503174	78.0	89.0	99.0	106.0	116.0	119.0	120.0	122.0	126.0	129.0	129.0	133.0	135.0	137.0	138.0	139.0	141.0	141.0	142.0	142.0	145.0	145.0	145.0	147.0	147.0	148.0	148.0	148.0	148.0	149.0	150.0	151.0	152.0	152.0	152.0	152.0	153.0	154.0	154.0	154.0	155.0	156.0	157.0	158.0	159.0	159.0	159.0	160.0
59	0.5959595441818237	78.0	89.0	99.0	106.0	116.0	119.0	120.0	122.0	126.0	129.0	129.0	133.0	135.0	137.0	138.0	139.0	141.0	141.0	142.0	142.0	145.0	145.0	145.0	147.0	147.0	148.0	148.0	148.0	148.0	149.0	150.0	151.0	152.0	152.0	152.0	152.0	153.0	154.0	154.0	154.0	155.0	156.0	157.0	158.0	159.0	159.0	159.0	160.0
60	0.6060605645179749	77.0	88.0	98.0	105.0	115.0	118.0	119.0	121.0	125.0	128.0	128.0	132.0	134.0	136.0	137.0	138.0	140.0	140.0	141.0	141.0	144.0	144.0	144.0	146.0	146.0	147.0	147.0	147.0	147.0	148.0	149.0	149.0	150.0	150.0	150.0	150.0	151.0	152.0	152.0	152.0	153.0	154.0	155.0	156.0	157.0	157.0	157.0	158.0
61	0.616161584854126	75.0	86.0	96.0	102.0	112.0	115.0	116.0	118.0	120.0	123.0	123.0	127.0	129.0	131.0	132.0	133.0	135.0	135.0	136.0	136.0	139.0	139.0	139.0	141.0	141.0	142.0	142.0	142.0	142.0	143.0	144.0	144.0	144.0	144.0	144.0	144.0	145.0	146.0	146.0	146.0	147.0	148.0	149.0	150.0	151.0	151.0	151.0	152.0
62	0.6262626051902771	74.0	86.0	96.0	102.0	112.0	115.0	116.0	118.0	120.0	123.0	123.0	127.0	129.0	131.0	132.0	133.0	135.0	135.0	136.0	136.0	139.0	139.0	139.0	141.0	141.0	142.0	142.0	142.0	142.0	142.0	143.0	143.0	143.0	143.0	143.0	143.0	144.0	145.0	145.0	145.0	146.0	147.0	147.0	148.0	149.0	149.0	149.0	150.0
63	0.6363636255264282	74.0	86.0	96.0	101.0	111.0	114.0	115.0	117.0	119.0	122.0	122.0	126.0	128.0	130.0	131.0	132.0	134.0	134.0	135.0	135.0	138.0	138.0	138.0	140.0	140.0	141.0	141.0	141.0	141.0	141.0	142.0	142.0	142.0	142.0	142.0	142.0	143.0	144.0	144.0	144.0	145.0	146.0	146.0	147.0	148.0	148.0	148.0	149.0
64	0.6464646458625793	72.0	84.0	94.0	99.0	109.0	112.0	112.0	114.0	116.0	119.0	119.0	123.0	125.0	127.0	128.0	129.0	131.0	131.0	132.0	132.0	135.0	135.0	135.0	137.0	137.0	138.0	138.0	138.0	138.0	138.0	139.0	139.0	139.0	139.0	139.0	139.0	140.0	141.0	141.0	141.0	142.0	143.0	143.0	144.0	145.0	145.0	145.0	146.0
65	0.6565656661987305	72.0	84.0	94.0	99.0	109.0	112.0	112.0	114.0	116.0	119.0	119.0	123.0	125.0	127.0	128.0	129.0	131.0	131.0	132.0	132.0	135.0	135.0	135.0	137.0	137.0	138.0	138.0	138.0	138.0	138.0	139.0	139.0	139.0	139.0	139.0	139.0	140.0	141.0	141.0	141.0	142.0	143.0	143.0	144.0	145.0	145.0	145.0	146.0
66	0.6666666865348816	72.0	84.0	94.0	99.0	109.0	112.0	112.0	114.0	116.0	119.0	119.0	123.0	125.0	127.0	128.0	129.0	131.0	131.0	132.0	132.0	135.0	135.0	135.0	137.0	137.0	138.0	138.0	138.0	138.0	138.0	139.0	139.0	139.0	139.0	139.0	139.0	140.0	141.0	141.0	141.0	142.0	143.0	143.0	144.0	145.0	145.0	145.0	146.0
67	0.6767677068710327	72.0	84.0	94.0	99.0	109.0	112.0	112.0	114.0	116.0	119.0	119.0	123.0	125.0	127.0	128.0	129.0	131.0	131.0	132.0	132.0	135.0	135.0	135.0	137.0	137.0	138.0	138.0	138.0	138.0	138.0	139.0	139.0	139.0	139.0	139.0	139.0	140.0	141.0	141.0	141.0	142.0	143.0	143.0	144.0	145.0	145.0	145.0	146.0
68	0.6868686676025391	72.0	84.0	93.0	98.0	108.0	111.0	111.0	113.0	115.0	118.0	118.0	122.0	124.0	126.0	127.0	128.0	130.0	130.0	131.0	131.0	134.0	134.0	134.0	136.0	136.0	137.0	137.0	137.0	137.0	137.0	138.0	138.0	138.0	138.0	138.0	138.0	139.0	140.0	140.0	140.0	141.0	142.0	142.0	143.0	144.0	144.0	144.0	145.0
69	0.6969696879386902	70.0	81.0	90.0	96.0	106.0	109.0	109.0	111.0	113.0	116.0	116.0	120.0	122.0	124.0	125.0	126.0	128.0	128.0	129.0	129.0	132.0	132.0	132.0	134.0	134.0	135.0	135.0	135.0	135.0	135.0	136.0	136.0	136.0	136.0	136.0	136.0	136.0	137.0	137.0	137.0	138.0	139.0	139.0	140.0	141.0	141.0	141.0	142.0
70	0.7070707082748413	69.0	80.0	89.0	95.0	105.0	108.0	108.0	110.0	112.0	115.0	115.0	119.0	121.0	123.0	124.0	125.0	127.0	127.0	128.0	128.0	131.0	131.0	131.0	133.0	133.0	134.0	134.0	134.0	134.0	134.0	134.0	134.0	134.0	134.0	134.0	134.0	134.0	135.0	135.0	135.0	136.0	137.0	137.0	138.0	139.0	139.0	139.0	140.0
71	0.7171717286109924	68.0	79.0	87.0	92.0	102.0	106.0	106.0	108.0	109.0	112.0	112.0	116.0	118.0	120.0	121.0	122.0	124.0	124.0	125.0	125.0	128.0	128.0	128.0	130.0	130.0	131.0	131.0	131.0	131.0	131.0	131.0	131.0	131.0	131.0	131.0	131.0	131.0	132.0	132.0	132.0	133.0	134.0	134.0	135.0	136.0	136.0	136.0	137.0
72	0.7272727489471436	68.0	79.0	87.0	92.0	102.0	106.0	106.0	108.0	109.0	111.0	111.0	115.0	118.0	120.0	121.0	122.0	124.0	124.0	125.0	125.0	127.0	127.0	127.0	129.0	129.0	130.0	130.0	130.0	130.0	130.0	130.0	130.0	130.0	130.0	130.0	130.0	130.0	130.0	130.0	130.0	131.0	132.0	132.0	133.0	134.0	134.0	134.0	134.0
73	0.7373737692832947	68.0	79.0	87.0	92.0	101.0	105.0	105.0	107.0	108.0	110.0	110.0	114.0	117.0	119.0	120.0	121.0	123.0	123.0	124.0	124.0	126.0	126.0	126.0	128.0	128.0	129.0	129.0	129.0	129.0	129.0	129.0	129.0	129.0	129.0	129.0	129.0	129.0	129.0	129.0	129.0	130.0	131.0	131.0	131.0	132.0	132.0	132.0	132.0
74	0.7474747896194458	68.0	79.0	87.0	92.0	101.0	105.0	105.0	107.0	108.0	110.0	110.0	114.0	116.0	118.0	119.0	120.0	122.0	122.0	123.0	123.0	125.0	125.0	125.0	126.0	126.0	127.0	127.0	127.0	127.0	127.0	127.0	127.0	127.0	127.0	127.0	127.0	127.0	127.0	127.0	127.0	128.0	129.0	129.0	129.0	130.0	130.0	130.0	130.0
75	0.7575757503509521	68.0	79.0	87.0	92.0	101.0	105.0	105.0	107.0	108.0	110.0	110.0	114.0	115.0	117.0	118.0	119.0	121.0	121.0	122.0	122.0	123.0	123.0	123.0	124.0	124.0	125.0	125.0	125.0	125.0	125.0	125.0	125.0	125.0	125.0	125.0	125.0	125.0	125.0	125.0	125.0	126.0	127.0	127.0	127.0	128.0	128.0	128.0	128.0
76	0.7676767706871033	68.0	79.0	87.0	92.0	101.0	105.0	105.0	107.0	108.0	110.0	110.0	114.0	115.0	117.0	118.0	119.0	121.0	121.0	122.0	122.0	123.0	123.0	123.0	124.0	124.0	125.0	125.0	125.0	125.0	125.0	125.0	125.0	125.0	125.0	125.0	125.0	125.0	125.0	125.0	125.0	126.0	127.0	127.0	127.0	128.0	128.0	128.0	128.0
77	0.7777777910232544	68.0	79.0	87.0	91.0	100.0	104.0	104.0	106.0	107.0	109.0	109.0	113.0	114.0	116.0	117.0	118.0	119.0	119.0	120.0	120.0	121.0	121.0	121.0	122.0	122.0	123.0	123.0	123.0	123.0	123.0	123.0	123.0	123.0	123.0	123.0	123.0	123.0	123.0	123.0	123.0	124.0	125.0	125.0	125.0	126.0	126.0	126.0	126.0
78	0.7878788113594055	68.0	78.0	86.0	90.0	98.0	103.0	103.0	105.0	106.0	108.0	108.0	111.0	112.0	114.0	115.0	116.0	117.0	117.0	118.0	118.0	119.0	119.0	119.0	119.0	119.0	120.0	120.0	120.0	120.0	120.0	120.0	120.0	120.0	120.0	120.0	120.0	120.0	120.0	120.0	120.0	121.0	122.0	122.0	122.0	123.0	123.0	123.0	123.0
79	0.7979798316955566	68.0	77.0	85.0	89.0	97.0	102.0	102.0	104.0	105.0	107.0	107.0	110.0	111.0	113.0	114.0	115.0	115.0	115.0	116.0	116.0	117.0	117.0	117.0	117.0	117.0	118.0	118.0	118.0	118.0	118.0	118.0	118.0	118.0	118.0	118.0	118.0	118.0	118.0	118.0	118.0	119.0	119.0	119.0	119.0	120.0	120.0	120.0	120.0
80	0.808080792427063	67.0	75.0	83.0	87.0	95.0	99.0	99.0	101.0	102.0	104.0	104.0	107.0	108.0	110.0	111.0	112.0	112.0	112.0	113.0	113.0	114.0	114.0	114.0	114.0	114.0	115.0	115.0	115.0	115.0	115.0	115.0	115.0	115.0	115.0	115.0	115.0	115.0	115.0	115.0	115.0	116.0	116.0	116.0	116.0	117.0	117.0	117.0	117.0
81	0.8181818127632141	66.0	74.0	82.0	86.0	94.0	98.0	98.0	100.0	101.0	103.0	103.0	106.0	107.0	109.0	110.0	111.0	111.0	111.0	112.0	112.0	113.0	113.0	113.0	113.0	113.0	114.0	114.0	114.0	114.0	114.0	114.0	114.0	114.0	114.0	114.0	114.0	114.0	114.0	114.0	114.0	115.0	115.0	115.0	115.0	116.0	116.0	116.0	116.0
82	0.8282828330993652	64.0	72.0	80.0	85.0	93.0	97.0	97.0	99.0	100.0	101.0	101.0	104.0	105.0	107.0	108.0	109.0	109.0	109.0	109.0	109.0	110.0	110.0	110.0	110.0	110.0	111.0	111.0	111.0	111.0	111.0	111.0	111.0	111.0	111.0	111.0	111.0	111.0	111.0	111.0	111.0	112.0	112.0	112.0	112.0	113.0	113.0	113.0	113.0
83	0.8383837938308716	63.0	71.0	79.0	84.0	92.0	95.0	96.0	97.0	98.0	99.0	99.0	102.0	103.0	105.0	106.0	107.0	107.0	107.0	107.0	107.0	108.0	108.0	108.0	108.0	108.0	109.0	109.0	109.0	109.0	109.0	109.0	109.0	109.0	109.0	109.0	109.0	109.0	109.0	109.0	109.0	110.0	110.0	110.0	110.0	110.0	110.0	110.0	110.0
84	0.8484848141670227	62.0	70.0	78.0	82.0	89.0	92.0	93.0	94.0	95.0	96.0	96.0	99.0	100.0	102.0	103.0	103.0	103.0	103.0	103.0	103.0	104.0	104.0	104.0	104.0	104.0	104.0	104.0	104.0	104.0	104.0	104.0	104.0	104.0	104.0	104.0	104.0	104.0	104.0	104.0	104.0	105.0	105.0	105.0	105.0	105.0	105.0	105.0	105.0
85	0.8585858345031738	61.0	68.0	76.0	80.0	87.0	89.0	90.0	91.0	92.0	93.0	93.0	96.0	97.0	99.0	100.0	100.0	100.0	100.0	100.0	100.0	101.0	101.0	101.0	101.0	101.0	101.0	101.0	101.0	101.0	101.0	101.0	101.0	101.0	101.0	101.0	101.0	101.0	101.0	101.0	101.0	102.0	102.0	102.0	102.0	102.0	102.0	102.0	102.0
86	0.868686854839325	60.0	67.0	75.0	79.0	86.0	88.0	89.0	90.0	91.0	92.0	92.0	95.0	96.0	98.0	99.0	99.0	99.0	99.0	99.0	99.0	100.0	100.0	100.0	100.0	100.0	100.0	100.0	100.0	100.0	100.0	100.0	100.0	100.0	100.0	100.0	100.0	100.0	100.0	100.0	100.0	101.0	101.0	101.0	101.0	101.0	101.0	101.0	101.0
87	0.8787878751754761	57.0	64.0	72.0	75.0	83.0	85.0	86.0	87.0	88.0	89.0	89.0	92.0	93.0	94.0	95.0	95.0	95.0	95.0	95.0	95.0	96.0	96.0	96.0	96.0	96.0	96.0	96.0	96.0	96.0	96.0	96.0	96.0	96.0	96.0	96.0	96.0	96.0	96.0	96.0	96.0	97.0	97.0	97.0	97.0	97.0	97.0	97.0	97.0
88	0.8888888955116272	57.0	64.0	72.0	75.0	82.0	84.0	85.0	86.0	87.0	88.0	88.0	91.0	92.0	93.0	94.0	94.0	94.0	94.0	94.0	94.0	95.0	95.0	95.0	95.0	95.0	95.0	95.0	95.0	95.0	95.0	95.0	95.0	95.0	95.0	95.0	95.0	95.0	95.0	95.0	95.0	96.0	96.0	96.0	96.0	96.0	96.0	96.0	96.0
89	0.8989899158477783	56.0	62.0	70.0	74.0	81.0	83.0	84.0	85.0	86.0	86.0	86.0	89.0	90.0	91.0	92.0	92.0	92.0	92.0	92.0	92.0	92.0	92.0	92.0	92.0	92.0	92.0	92.0	92.0	92.0	92.0	92.0	92.0	92.0	92.0	92.0	92.0	92.0	92.0	92.0	92.0	93.0	93.0	93.0	93.0	93.0	93.0	93.0	93.0
90	0.9090909361839294	56.0	61.0	69.0	72.0	78.0	80.0	81.0	82.0	83.0	83.0	83.0	86.0	87.0	88.0	89.0	89.0	89.0	89.0	89.0	89.0	89.0	89.0	89.0	89.0	89.0	89.0	89.0	89.0	89.0	89.0	89.0	89.0	89.0	89.0	89.0	89.0	89.0	89.0	89.0	89.0	89.0	89.0	89.0	89.0	89.0	89.0	89.0	89.0
91	0.9191919565200806	53.0	58.0	65.0	67.0	73.0	75.0	76.0	77.0	78.0	78.0	78.0	81.0	82.0	83.0	83.0	83.0	83.0	83.0	83.0	83.0	83.0	83.0	83.0	83.0	83.0	83.0	83.0	83.0	83.0	83.0	83.0	83.0	83.0	83.0	83.0	83.0	83.0	83.0	83.0	83.0	83.0	83.0	83.0	83.0	83.0	83.0	83.0	83.0
92	0.9292929172515869	52.0	57.0	64.0	66.0	72.0	74.0	75.0	76.0	77.0	77.0	77.0	80.0	81.0	82.0	82.0	82.0	82.0	82.0	82.0	82.0	82.0	82.0	82.0	82.0	82.0	82.0	82.0	82.0	82.0	82.0	82.0	82.0	82.0	82.0	82.0	82.0	82.0	82.0	82.0	82.0	82.0	82.0	82.0	82.0	82.0	82.0	82.0	82.0
93	0.939393937587738	51.0	56.0	63.0	65.0	71.0	73.0	74.0	74.0	75.0	75.0	75.0	78.0	79.0	80.0	80.0	80.0	80.0	80.0	80.0	80.0	80.0	80.0	80.0	80.0	80.0	80.0	80.0	80.0	80.0	80.0	80.0	80.0	80.0	80.0	80.0	80.0	80.0	80.0	80.0	80.0	80.0	80.0	80.0	80.0	80.0	80.0	80.0	80.0
94	0.9494949579238892	50.0	54.0	61.0	63.0	69.0	71.0	72.0	72.0	73.0	73.0	73.0	76.0	77.0	78.0	78.0	78.0	78.0	78.0	78.0	78.0	78.0	78.0	78.0	78.0	78.0	78.0	78.0	78.0	78.0	78.0	78.0	78.0	78.0	78.0	78.0	78.0	78.0	78.0	78.0	78.0	78.0	78.0	78.0	78.0	78.0	78.0	78.0	78.0
95	0.9595959782600403	49.0	52.0	58.0	60.0	65.0	66.0	67.0	67.0	68.0	68.0	68.0	70.0	71.0	72.0	72.0	72.0	72.0	72.0	72.0	72.0	72.0	72.0	72.0	72.0	72.0	72.0	72.0	72.0	72.0	72.0	72.0	72.0	72.0	72.0	72.0	72.0	72.0	72.0	72.0	72.0	72.0	72.0	72.0	72.0	72.0	72.0	72.0	72.0
96	0.9696969985961914	45.0	48.0	54.0	56.0	61.0	62.0	63.0	63.0	64.0	64.0	64.0	66.0	67.0	68.0	68.0	68.0	68.0	68.0	68.0	68.0	68.0	68.0	68.0	68.0	68.0	68.0	68.0	68.0	68.0	68.0	68.0	68.0	68.0	68.0	68.0	68.0	68.0	68.0	68.0	68.0	68.0	68.0	68.0	68.0	68.0	68.0	68.0	68.0
97	0.9797979593276978	39.0	42.0	49.0	51.0	56.0	57.0	58.0	58.0	58.0	58.0	58.0	59.0	59.0	59.0	59.0	59.0	59.0	59.0	59.0	59.0	59.0	59.0	59.0	59.0	59.0	59.0	59.0	59.0	59.0	59.0	59.0	59.0	59.0	59.0	59.0	59.0	59.0	59.0	59.0	59.0	59.0	59.0	59.0	59.0	59.0	59.0	59.0	59.0
98	0.9898989796638489	30.0	33.0	40.0	42.0	47.0	48.0	48.0	48.0	48.0	48.0	48.0	49.0	49.0	49.0	49.0	49.0	49.0	49.0	49.0	49.0	49.0	49.0	49.0	49.0	49.0	49.0	49.0	49.0	49.0	49.0	49.0	49.0	49.0	49.0	49.0	49.0	49.0	49.0	49.0	49.0	49.0	49.0	49.0	49.0	49.0	49.0	49.0	49.0
99	1.0	0.0	0.0	0.0	0.0	0.0	0.0	0.0	0.0	0.0	0.0	0.0	0.0	0.0	0.0	0.0	0.0	0.0	0.0	0.0	0.0	0.0	0.0	0.0	0.0	0.0	0.0	0.0	0.0	0.0	0.0	0.0	0.0	0.0	0.0	0.0	0.0	0.0	0.0	0.0	0.0	0.0	0.0	0.0	0.0	0.0	0.0	0.0	0.0
[truncated: 52 more columns]
