# Supplementary material for: The hair cell analysis toolbox is a precise and fully automated pipeline for whole cochlea hair cell quantification
Source: PLoS Biol. 2023 Mar 22;21(3):e3002041. doi: 10.1371/journal.pbio.3002041 (PMC10069775; doi:10.1371/journal.pbio.3002041)
Supplement: S1 Data — A compressed folder with spreadsheets containing, in separate files, the underlying numerical data and statistical analysis for Figs 1G, 3E, 3F, 3G, 4F, 4H, 5A, 5B, 5C, 6A, 6B, S1B, S1C, S1D, S1E, S1F. (ZIP) [file pbio.3002041.s004.zip › Figure S1BCDEF/Figure S1DEF/figureS1DEF_8_true_positive.csv]

	cell_thr	nms_thr_0.0	nms_thr_0.010101010091602802	nms_thr_0.020202020183205605	nms_thr_0.03030303120613098	nms_thr_0.04040404036641121	nms_thr_0.05050504952669144	nms_thr_0.06060606241226196	nms_thr_0.07070706784725189	nms_thr_0.08080808073282242	nms_thr_0.09090909361839294	nms_thr_0.10101009905338287	nms_thr_0.1111111119389534	nms_thr_0.12121212482452393	nms_thr_0.13131313025951385	nms_thr_0.14141413569450378	nms_thr_0.1515151560306549	nms_thr_0.16161616146564484	nms_thr_0.17171716690063477	nms_thr_0.1818181872367859	nms_thr_0.19191919267177582	nms_thr_0.20202019810676575	nms_thr_0.21212121844291687	nms_thr_0.2222222238779068	nms_thr_0.23232322931289673	nms_thr_0.24242424964904785	nms_thr_0.252525269985199	nms_thr_0.2626262605190277	nms_thr_0.27272728085517883	nms_thr_0.28282830119132996	nms_thr_0.2929292917251587	nms_thr_0.3030303120613098	nms_thr_0.31313133239746094	nms_thr_0.3232323229312897	nms_thr_0.3333333432674408	nms_thr_0.34343433380126953	nms_thr_0.35353535413742065	nms_thr_0.3636363744735718	nms_thr_0.3737373650074005	nms_thr_0.38383838534355164	nms_thr_0.39393937587738037	nms_thr_0.4040403962135315	nms_thr_0.4141414165496826	nms_thr_0.42424240708351135	nms_thr_0.4343434274196625	nms_thr_0.4444444477558136	nms_thr_0.45454543828964233	nms_thr_0.46464645862579346	nms_thr_0.4747474789619446
0	0.0	1863.0	2112.0	2296.0	2458.0	2547.0	2588.0	2616.0	2634.0	2645.0	2657.0	2665.0	2671.0	2676.0	2677.0	2681.0	2683.0	2685.0	2686.0	2689.0	2689.0	2689.0	2691.0	2693.0	2694.0	2695.0	2697.0	2698.0	2698.0	2698.0	2699.0	2699.0	2698.0	2698.0	2698.0	2698.0	2698.0	2699.0	2699.0	2699.0	2700.0	2700.0	2701.0	2701.0	2701.0	2701.0	2701.0	2701.0	2701.0
1	0.010101010091602802	1863.0	2112.0	2296.0	2458.0	2547.0	2588.0	2616.0	2634.0	2645.0	2657.0	2665.0	2671.0	2676.0	2677.0	2681.0	2683.0	2685.0	2686.0	2689.0	2689.0	2689.0	2691.0	2693.0	2694.0	2695.0	2697.0	2698.0	2698.0	2698.0	2699.0	2699.0	2698.0	2698.0	2698.0	2698.0	2698.0	2699.0	2699.0	2699.0	2700.0	2700.0	2701.0	2701.0	2701.0	2701.0	2701.0	2701.0	2701.0
2	0.020202020183205605	1863.0	2112.0	2296.0	2458.0	2547.0	2588.0	2616.0	2634.0	2645.0	2657.0	2665.0	2671.0	2676.0	2677.0	2681.0	2683.0	2685.0	2686.0	2689.0	2689.0	2689.0	2691.0	2693.0	2694.0	2695.0	2697.0	2698.0	2698.0	2698.0	2699.0	2699.0	2698.0	2698.0	2698.0	2698.0	2698.0	2699.0	2699.0	2699.0	2700.0	2700.0	2701.0	2701.0	2701.0	2701.0	2701.0	2701.0	2701.0
3	0.03030303120613098	1863.0	2112.0	2296.0	2458.0	2547.0	2588.0	2616.0	2634.0	2645.0	2657.0	2665.0	2671.0	2676.0	2677.0	2681.0	2683.0	2685.0	2686.0	2689.0	2689.0	2689.0	2691.0	2693.0	2694.0	2695.0	2697.0	2698.0	2698.0	2698.0	2699.0	2699.0	2698.0	2698.0	2698.0	2698.0	2698.0	2699.0	2699.0	2699.0	2700.0	2700.0	2701.0	2701.0	2701.0	2701.0	2701.0	2701.0	2701.0
4	0.04040404036641121	1863.0	2112.0	2296.0	2458.0	2547.0	2588.0	2616.0	2634.0	2645.0	2657.0	2665.0	2671.0	2676.0	2677.0	2681.0	2683.0	2685.0	2686.0	2689.0	2689.0	2689.0	2691.0	2693.0	2694.0	2695.0	2697.0	2698.0	2698.0	2698.0	2699.0	2699.0	2698.0	2698.0	2698.0	2698.0	2698.0	2699.0	2699.0	2699.0	2700.0	2700.0	2701.0	2701.0	2701.0	2701.0	2701.0	2701.0	2701.0
5	0.05050504952669144	1863.0	2112.0	2296.0	2458.0	2547.0	2588.0	2616.0	2634.0	2645.0	2657.0	2665.0	2671.0	2676.0	2677.0	2681.0	2683.0	2685.0	2686.0	2689.0	2689.0	2689.0	2691.0	2693.0	2694.0	2695.0	2697.0	2698.0	2698.0	2698.0	2699.0	2699.0	2698.0	2698.0	2698.0	2698.0	2698.0	2699.0	2699.0	2699.0	2700.0	2700.0	2701.0	2701.0	2701.0	2701.0	2701.0	2701.0	2701.0
6	0.06060606241226196	1859.0	2110.0	2294.0	2456.0	2546.0	2587.0	2615.0	2634.0	2645.0	2657.0	2665.0	2671.0	2676.0	2677.0	2680.0	2682.0	2685.0	2686.0	2689.0	2689.0	2689.0	2691.0	2693.0	2694.0	2695.0	2697.0	2698.0	2698.0	2698.0	2699.0	2699.0	2698.0	2698.0	2698.0	2698.0	2698.0	2699.0	2699.0	2699.0	2700.0	2700.0	2701.0	2701.0	2701.0	2701.0	2701.0	2701.0	2701.0
7	0.07070706784725189	1857.0	2107.0	2291.0	2453.0	2542.0	2584.0	2613.0	2632.0	2642.0	2656.0	2664.0	2670.0	2675.0	2676.0	2679.0	2681.0	2684.0	2685.0	2688.0	2688.0	2688.0	2690.0	2692.0	2693.0	2694.0	2696.0	2697.0	2697.0	2697.0	2698.0	2698.0	2697.0	2697.0	2697.0	2697.0	2697.0	2698.0	2698.0	2698.0	2698.0	2699.0	2700.0	2700.0	2700.0	2700.0	2700.0	2700.0	2700.0
8	0.08080808073282242	1853.0	2104.0	2290.0	2452.0	2541.0	2583.0	2612.0	2631.0	2642.0	2656.0	2664.0	2670.0	2675.0	2676.0	2679.0	2681.0	2684.0	2685.0	2688.0	2688.0	2688.0	2690.0	2692.0	2693.0	2694.0	2696.0	2697.0	2697.0	2697.0	2697.0	2697.0	2697.0	2697.0	2697.0	2697.0	2697.0	2698.0	2698.0	2698.0	2698.0	2699.0	2699.0	2699.0	2699.0	2699.0	2699.0	2699.0	2699.0
9	0.09090909361839294	1853.0	2104.0	2290.0	2452.0	2541.0	2583.0	2612.0	2631.0	2642.0	2656.0	2664.0	2670.0	2675.0	2676.0	2679.0	2681.0	2684.0	2685.0	2687.0	2687.0	2687.0	2689.0	2691.0	2692.0	2693.0	2695.0	2696.0	2696.0	2696.0	2696.0	2696.0	2696.0	2696.0	2696.0	2696.0	2696.0	2697.0	2697.0	2697.0	2697.0	2698.0	2698.0	2698.0	2699.0	2699.0	2699.0	2699.0	2699.0
10	0.10101009905338287	1851.0	2102.0	2289.0	2450.0	2540.0	2582.0	2611.0	2630.0	2641.0	2655.0	2663.0	2669.0	2675.0	2676.0	2679.0	2681.0	2684.0	2685.0	2687.0	2687.0	2687.0	2689.0	2691.0	2692.0	2693.0	2695.0	2696.0	2696.0	2696.0	2696.0	2696.0	2696.0	2696.0	2696.0	2696.0	2696.0	2697.0	2697.0	2697.0	2697.0	2698.0	2698.0	2698.0	2699.0	2699.0	2699.0	2699.0	2699.0
11	0.1111111119389534	1851.0	2102.0	2289.0	2450.0	2540.0	2582.0	2611.0	2630.0	2641.0	2655.0	2663.0	2669.0	2675.0	2676.0	2679.0	2681.0	2684.0	2685.0	2687.0	2687.0	2687.0	2689.0	2691.0	2692.0	2693.0	2695.0	2696.0	2696.0	2696.0	2696.0	2696.0	2696.0	2696.0	2696.0	2696.0	2696.0	2697.0	2697.0	2697.0	2697.0	2698.0	2698.0	2698.0	2699.0	2699.0	2699.0	2699.0	2699.0
12	0.12121212482452393	1850.0	2102.0	2289.0	2450.0	2540.0	2581.0	2610.0	2630.0	2641.0	2655.0	2663.0	2669.0	2675.0	2676.0	2679.0	2681.0	2684.0	2685.0	2687.0	2687.0	2687.0	2689.0	2691.0	2692.0	2693.0	2695.0	2696.0	2696.0	2696.0	2696.0	2696.0	2696.0	2696.0	2696.0	2696.0	2696.0	2697.0	2697.0	2697.0	2697.0	2698.0	2698.0	2698.0	2699.0	2699.0	2699.0	2699.0	2699.0
13	0.13131313025951385	1848.0	2101.0	2287.0	2448.0	2539.0	2581.0	2610.0	2629.0	2640.0	2654.0	2662.0	2668.0	2674.0	2675.0	2678.0	2680.0	2683.0	2684.0	2686.0	2686.0	2686.0	2688.0	2690.0	2691.0	2692.0	2694.0	2695.0	2695.0	2695.0	2695.0	2695.0	2695.0	2695.0	2695.0	2695.0	2695.0	2696.0	2696.0	2696.0	2696.0	2697.0	2697.0	2697.0	2698.0	2698.0	2698.0	2698.0	2698.0
14	0.14141413569450378	1847.0	2100.0	2287.0	2448.0	2539.0	2581.0	2610.0	2629.0	2640.0	2653.0	2661.0	2667.0	2673.0	2675.0	2678.0	2680.0	2683.0	2684.0	2686.0	2686.0	2686.0	2688.0	2690.0	2691.0	2692.0	2694.0	2695.0	2695.0	2695.0	2695.0	2695.0	2695.0	2695.0	2695.0	2695.0	2695.0	2696.0	2696.0	2696.0	2696.0	2697.0	2697.0	2697.0	2698.0	2698.0	2698.0	2698.0	2698.0
15	0.1515151560306549	1846.0	2099.0	2287.0	2448.0	2539.0	2581.0	2610.0	2629.0	2640.0	2653.0	2661.0	2667.0	2673.0	2675.0	2678.0	2680.0	2683.0	2684.0	2686.0	2686.0	2686.0	2688.0	2690.0	2691.0	2692.0	2694.0	2695.0	2695.0	2695.0	2695.0	2695.0	2695.0	2695.0	2695.0	2695.0	2695.0	2696.0	2696.0	2696.0	2696.0	2697.0	2697.0	2697.0	2698.0	2698.0	2698.0	2698.0	2698.0
16	0.16161616146564484	1845.0	2097.0	2285.0	2447.0	2538.0	2580.0	2610.0	2629.0	2640.0	2653.0	2661.0	2667.0	2672.0	2674.0	2677.0	2679.0	2682.0	2683.0	2685.0	2685.0	2685.0	2687.0	2689.0	2690.0	2691.0	2694.0	2695.0	2695.0	2695.0	2695.0	2695.0	2695.0	2695.0	2695.0	2695.0	2695.0	2696.0	2696.0	2696.0	2696.0	2697.0	2697.0	2697.0	2698.0	2698.0	2698.0	2698.0	2698.0
17	0.17171716690063477	1844.0	2097.0	2284.0	2447.0	2538.0	2580.0	2610.0	2628.0	2639.0	2652.0	2660.0	2666.0	2671.0	2674.0	2677.0	2679.0	2682.0	2683.0	2685.0	2685.0	2685.0	2687.0	2689.0	2690.0	2691.0	2694.0	2695.0	2695.0	2695.0	2695.0	2695.0	2695.0	2695.0	2695.0	2695.0	2695.0	2696.0	2696.0	2696.0	2696.0	2697.0	2697.0	2697.0	2698.0	2698.0	2698.0	2698.0	2698.0
18	0.1818181872367859	1841.0	2096.0	2284.0	2446.0	2538.0	2580.0	2610.0	2628.0	2639.0	2652.0	2660.0	2666.0	2671.0	2674.0	2677.0	2679.0	2682.0	2683.0	2685.0	2685.0	2685.0	2687.0	2689.0	2690.0	2691.0	2694.0	2695.0	2695.0	2695.0	2695.0	2695.0	2695.0	2695.0	2695.0	2695.0	2695.0	2696.0	2696.0	2696.0	2696.0	2697.0	2697.0	2697.0	2698.0	2698.0	2698.0	2698.0	2698.0
19	0.19191919267177582	1838.0	2095.0	2283.0	2445.0	2538.0	2580.0	2610.0	2628.0	2638.0	2651.0	2659.0	2665.0	2670.0	2673.0	2676.0	2678.0	2681.0	2682.0	2684.0	2684.0	2684.0	2686.0	2688.0	2689.0	2690.0	2693.0	2694.0	2694.0	2694.0	2694.0	2694.0	2694.0	2694.0	2694.0	2694.0	2694.0	2695.0	2695.0	2695.0	2695.0	2696.0	2696.0	2696.0	2697.0	2697.0	2697.0	2697.0	2697.0
20	0.20202019810676575	1836.0	2095.0	2283.0	2445.0	2538.0	2580.0	2610.0	2628.0	2638.0	2651.0	2658.0	2664.0	2670.0	2673.0	2676.0	2678.0	2681.0	2682.0	2684.0	2684.0	2684.0	2686.0	2688.0	2689.0	2690.0	2693.0	2694.0	2694.0	2694.0	2694.0	2694.0	2694.0	2694.0	2694.0	2694.0	2694.0	2695.0	2695.0	2695.0	2695.0	2696.0	2696.0	2696.0	2697.0	2697.0	2697.0	2697.0	2697.0
21	0.21212121844291687	1835.0	2095.0	2283.0	2445.0	2537.0	2579.0	2609.0	2628.0	2638.0	2651.0	2658.0	2664.0	2670.0	2673.0	2676.0	2678.0	2681.0	2681.0	2683.0	2683.0	2684.0	2686.0	2688.0	2689.0	2690.0	2693.0	2694.0	2694.0	2694.0	2694.0	2694.0	2694.0	2694.0	2694.0	2694.0	2694.0	2694.0	2694.0	2694.0	2694.0	2695.0	2695.0	2695.0	2696.0	2696.0	2696.0	2696.0	2696.0
22	0.2222222238779068	1833.0	2094.0	2282.0	2445.0	2537.0	2579.0	2609.0	2628.0	2638.0	2651.0	2658.0	2664.0	2670.0	2673.0	2676.0	2678.0	2681.0	2681.0	2683.0	2683.0	2684.0	2686.0	2688.0	2689.0	2690.0	2693.0	2694.0	2694.0	2694.0	2694.0	2694.0	2694.0	2694.0	2694.0	2694.0	2694.0	2694.0	2694.0	2694.0	2694.0	2695.0	2695.0	2695.0	2696.0	2696.0	2696.0	2696.0	2696.0
23	0.23232322931289673	1833.0	2093.0	2281.0	2444.0	2536.0	2578.0	2608.0	2627.0	2637.0	2649.0	2656.0	2663.0	2669.0	2672.0	2675.0	2676.0	2679.0	2679.0	2681.0	2681.0	2682.0	2684.0	2685.0	2686.0	2687.0	2690.0	2691.0	2691.0	2691.0	2691.0	2691.0	2691.0	2691.0	2691.0	2691.0	2691.0	2691.0	2691.0	2691.0	2691.0	2692.0	2692.0	2692.0	2693.0	2693.0	2694.0	2694.0	2694.0
24	0.24242424964904785	1830.0	2092.0	2279.0	2443.0	2535.0	2577.0	2607.0	2626.0	2636.0	2647.0	2654.0	2661.0	2667.0	2670.0	2673.0	2674.0	2677.0	2677.0	2679.0	2679.0	2680.0	2682.0	2683.0	2684.0	2685.0	2688.0	2689.0	2689.0	2689.0	2689.0	2689.0	2689.0	2689.0	2689.0	2689.0	2689.0	2689.0	2689.0	2689.0	2689.0	2690.0	2690.0	2690.0	2691.0	2691.0	2692.0	2692.0	2692.0
25	0.252525269985199	1829.0	2092.0	2279.0	2442.0	2535.0	2577.0	2607.0	2625.0	2635.0	2647.0	2654.0	2661.0	2666.0	2670.0	2673.0	2674.0	2677.0	2677.0	2679.0	2679.0	2680.0	2682.0	2683.0	2684.0	2685.0	2688.0	2689.0	2689.0	2689.0	2689.0	2689.0	2689.0	2689.0	2689.0	2689.0	2689.0	2689.0	2689.0	2689.0	2689.0	2690.0	2690.0	2690.0	2691.0	2691.0	2692.0	2692.0	2692.0
26	0.2626262605190277	1829.0	2092.0	2279.0	2442.0	2535.0	2577.0	2607.0	2625.0	2634.0	2646.0	2653.0	2660.0	2665.0	2669.0	2672.0	2673.0	2676.0	2676.0	2678.0	2678.0	2679.0	2681.0	2682.0	2683.0	2684.0	2687.0	2688.0	2688.0	2688.0	2688.0	2688.0	2688.0	2688.0	2688.0	2688.0	2688.0	2688.0	2688.0	2688.0	2688.0	2689.0	2689.0	2689.0	2690.0	2690.0	2691.0	2691.0	2691.0
27	0.27272728085517883	1829.0	2092.0	2279.0	2442.0	2535.0	2577.0	2607.0	2625.0	2633.0	2645.0	2652.0	2659.0	2665.0	2669.0	2672.0	2673.0	2676.0	2676.0	2678.0	2678.0	2679.0	2681.0	2682.0	2683.0	2684.0	2687.0	2688.0	2688.0	2688.0	2688.0	2688.0	2688.0	2688.0	2688.0	2688.0	2688.0	2688.0	2688.0	2688.0	2688.0	2689.0	2689.0	2689.0	2690.0	2690.0	2691.0	2691.0	2691.0
28	0.28282830119132996	1827.0	2091.0	2279.0	2442.0	2535.0	2577.0	2607.0	2624.0	2632.0	2644.0	2651.0	2658.0	2665.0	2669.0	2672.0	2673.0	2676.0	2676.0	2678.0	2678.0	2679.0	2681.0	2682.0	2683.0	2684.0	2687.0	2688.0	2688.0	2688.0	2688.0	2688.0	2688.0	2688.0	2688.0	2688.0	2688.0	2688.0	2688.0	2688.0	2688.0	2689.0	2689.0	2689.0	2690.0	2690.0	2691.0	2691.0	2691.0
29	0.2929292917251587	1826.0	2088.0	2279.0	2442.0	2535.0	2577.0	2607.0	2624.0	2632.0	2644.0	2651.0	2658.0	2665.0	2669.0	2672.0	2673.0	2676.0	2676.0	2678.0	2678.0	2679.0	2681.0	2682.0	2683.0	2684.0	2687.0	2688.0	2688.0	2688.0	2688.0	2688.0	2688.0	2688.0	2688.0	2688.0	2688.0	2688.0	2688.0	2688.0	2688.0	2689.0	2689.0	2689.0	2690.0	2690.0	2691.0	2691.0	2691.0
30	0.3030303120613098	1825.0	2087.0	2278.0	2441.0	2534.0	2576.0	2606.0	2623.0	2631.0	2643.0	2650.0	2657.0	2664.0	2668.0	2671.0	2672.0	2675.0	2676.0	2678.0	2678.0	2679.0	2681.0	2682.0	2683.0	2684.0	2687.0	2688.0	2688.0	2688.0	2688.0	2688.0	2688.0	2688.0	2688.0	2688.0	2688.0	2688.0	2688.0	2688.0	2688.0	2689.0	2689.0	2689.0	2690.0	2690.0	2691.0	2691.0	2691.0
31	0.31313133239746094	1824.0	2086.0	2278.0	2441.0	2534.0	2576.0	2606.0	2622.0	2631.0	2643.0	2650.0	2657.0	2664.0	2668.0	2671.0	2672.0	2675.0	2676.0	2678.0	2678.0	2679.0	2681.0	2682.0	2683.0	2683.0	2686.0	2687.0	2687.0	2687.0	2687.0	2687.0	2687.0	2687.0	2687.0	2687.0	2687.0	2687.0	2687.0	2687.0	2687.0	2688.0	2688.0	2688.0	2689.0	2689.0	2690.0	2690.0	2690.0
32	0.3232323229312897	1823.0	2086.0	2278.0	2441.0	2534.0	2576.0	2605.0	2621.0	2630.0	2642.0	2649.0	2656.0	2663.0	2667.0	2670.0	2671.0	2674.0	2675.0	2677.0	2677.0	2678.0	2680.0	2681.0	2682.0	2682.0	2685.0	2685.0	2685.0	2685.0	2685.0	2685.0	2685.0	2685.0	2685.0	2685.0	2685.0	2685.0	2685.0	2685.0	2685.0	2686.0	2686.0	2686.0	2687.0	2687.0	2688.0	2688.0	2688.0
33	0.3333333432674408	1823.0	2086.0	2278.0	2441.0	2534.0	2576.0	2605.0	2621.0	2630.0	2642.0	2649.0	2656.0	2663.0	2667.0	2670.0	2671.0	2674.0	2675.0	2677.0	2677.0	2678.0	2680.0	2681.0	2682.0	2682.0	2685.0	2685.0	2685.0	2685.0	2685.0	2685.0	2685.0	2685.0	2685.0	2685.0	2685.0	2685.0	2685.0	2685.0	2685.0	2686.0	2686.0	2686.0	2687.0	2687.0	2688.0	2688.0	2688.0
34	0.34343433380126953	1823.0	2086.0	2278.0	2441.0	2534.0	2576.0	2605.0	2621.0	2630.0	2642.0	2649.0	2656.0	2663.0	2667.0	2670.0	2671.0	2674.0	2675.0	2677.0	2677.0	2678.0	2680.0	2681.0	2682.0	2682.0	2685.0	2685.0	2685.0	2685.0	2685.0	2685.0	2685.0	2685.0	2685.0	2685.0	2685.0	2685.0	2685.0	2685.0	2685.0	2686.0	2686.0	2686.0	2687.0	2687.0	2688.0	2688.0	2688.0
35	0.35353535413742065	1823.0	2086.0	2278.0	2441.0	2534.0	2576.0	2605.0	2621.0	2630.0	2642.0	2649.0	2656.0	2663.0	2667.0	2670.0	2671.0	2674.0	2675.0	2677.0	2677.0	2678.0	2680.0	2681.0	2682.0	2682.0	2685.0	2685.0	2685.0	2685.0	2685.0	2685.0	2685.0	2685.0	2685.0	2685.0	2685.0	2685.0	2685.0	2685.0	2685.0	2686.0	2686.0	2686.0	2687.0	2687.0	2688.0	2688.0	2688.0
36	0.3636363744735718	1822.0	2085.0	2277.0	2440.0	2533.0	2575.0	2604.0	2620.0	2629.0	2641.0	2648.0	2655.0	2662.0	2666.0	2669.0	2670.0	2673.0	2674.0	2676.0	2676.0	2677.0	2679.0	2680.0	2681.0	2681.0	2684.0	2684.0	2684.0	2684.0	2684.0	2684.0	2684.0	2684.0	2684.0	2684.0	2684.0	2684.0	2684.0	2684.0	2684.0	2685.0	2685.0	2685.0	2686.0	2686.0	2687.0	2687.0	2687.0
37	0.3737373650074005	1820.0	2085.0	2277.0	2440.0	2533.0	2575.0	2604.0	2620.0	2629.0	2641.0	2648.0	2655.0	2662.0	2666.0	2669.0	2670.0	2673.0	2674.0	2676.0	2676.0	2677.0	2679.0	2680.0	2681.0	2681.0	2684.0	2684.0	2684.0	2684.0	2684.0	2684.0	2684.0	2684.0	2684.0	2684.0	2684.0	2684.0	2684.0	2684.0	2684.0	2685.0	2685.0	2685.0	2686.0	2686.0	2687.0	2687.0	2687.0
38	0.38383838534355164	1820.0	2085.0	2277.0	2440.0	2533.0	2575.0	2604.0	2620.0	2629.0	2641.0	2648.0	2655.0	2662.0	2666.0	2669.0	2670.0	2673.0	2674.0	2676.0	2676.0	2677.0	2679.0	2680.0	2681.0	2681.0	2684.0	2684.0	2684.0	2684.0	2684.0	2684.0	2684.0	2684.0	2684.0	2684.0	2684.0	2684.0	2684.0	2684.0	2684.0	2685.0	2685.0	2685.0	2686.0	2686.0	2687.0	2687.0	2687.0
39	0.39393937587738037	1819.0	2084.0	2276.0	2439.0	2532.0	2574.0	2603.0	2619.0	2628.0	2640.0	2647.0	2654.0	2661.0	2665.0	2668.0	2669.0	2672.0	2673.0	2675.0	2675.0	2676.0	2678.0	2679.0	2680.0	2680.0	2683.0	2683.0	2683.0	2683.0	2683.0	2683.0	2683.0	2683.0	2683.0	2683.0	2683.0	2683.0	2683.0	2683.0	2683.0	2684.0	2684.0	2684.0	2685.0	2685.0	2686.0	2686.0	2686.0
40	0.4040403962135315	1817.0	2082.0	2274.0	2437.0	2532.0	2574.0	2603.0	2619.0	2628.0	2640.0	2647.0	2654.0	2661.0	2665.0	2668.0	2669.0	2672.0	2673.0	2675.0	2675.0	2676.0	2678.0	2679.0	2680.0	2680.0	2683.0	2683.0	2683.0	2683.0	2683.0	2683.0	2683.0	2683.0	2683.0	2683.0	2683.0	2683.0	2683.0	2683.0	2683.0	2684.0	2684.0	2684.0	2685.0	2685.0	2686.0	2686.0	2686.0
41	0.4141414165496826	1816.0	2080.0	2273.0	2436.0	2530.0	2572.0	2601.0	2617.0	2626.0	2638.0	2645.0	2652.0	2660.0	2664.0	2667.0	2668.0	2671.0	2672.0	2674.0	2674.0	2675.0	2677.0	2678.0	2679.0	2679.0	2682.0	2682.0	2682.0	2682.0	2682.0	2682.0	2682.0	2682.0	2682.0	2682.0	2682.0	2682.0	2682.0	2682.0	2682.0	2683.0	2683.0	2683.0	2684.0	2684.0	2685.0	2685.0	2685.0
42	0.42424240708351135	1814.0	2076.0	2270.0	2434.0	2528.0	2570.0	2599.0	2615.0	2624.0	2635.0	2642.0	2649.0	2657.0	2661.0	2664.0	2665.0	2668.0	2669.0	2671.0	2671.0	2672.0	2674.0	2675.0	2676.0	2676.0	2679.0	2679.0	2679.0	2679.0	2679.0	2679.0	2679.0	2679.0	2679.0	2679.0	2679.0	2679.0	2679.0	2679.0	2679.0	2680.0	2680.0	2680.0	2681.0	2681.0	2682.0	2682.0	2682.0
43	0.4343434274196625	1814.0	2076.0	2270.0	2434.0	2527.0	2570.0	2599.0	2615.0	2624.0	2635.0	2642.0	2648.0	2656.0	2660.0	2663.0	2664.0	2667.0	2668.0	2670.0	2670.0	2671.0	2673.0	2674.0	2675.0	2675.0	2678.0	2678.0	2678.0	2678.0	2678.0	2678.0	2678.0	2678.0	2678.0	2678.0	2678.0	2678.0	2678.0	2678.0	2678.0	2679.0	2679.0	2679.0	2680.0	2680.0	2681.0	2681.0	2681.0
44	0.4444444477558136	1812.0	2075.0	2269.0	2432.0	2525.0	2568.0	2597.0	2613.0	2622.0	2633.0	2640.0	2646.0	2654.0	2658.0	2661.0	2662.0	2665.0	2666.0	2668.0	2668.0	2669.0	2671.0	2672.0	2673.0	2673.0	2676.0	2676.0	2676.0	2676.0	2676.0	2676.0	2676.0	2676.0	2676.0	2676.0	2676.0	2676.0	2676.0	2676.0	2676.0	2677.0	2677.0	2677.0	2678.0	2678.0	2679.0	2679.0	2679.0
45	0.45454543828964233	1812.0	2075.0	2269.0	2432.0	2525.0	2568.0	2597.0	2613.0	2622.0	2633.0	2640.0	2646.0	2654.0	2658.0	2661.0	2662.0	2665.0	2666.0	2668.0	2668.0	2669.0	2671.0	2672.0	2673.0	2673.0	2676.0	2676.0	2676.0	2676.0	2676.0	2676.0	2676.0	2676.0	2676.0	2676.0	2676.0	2676.0	2676.0	2676.0	2676.0	2677.0	2677.0	2677.0	2678.0	2678.0	2679.0	2679.0	2679.0
46	0.46464645862579346	1812.0	2074.0	2269.0	2432.0	2525.0	2567.0	2596.0	2612.0	2621.0	2632.0	2639.0	2645.0	2653.0	2657.0	2660.0	2661.0	2664.0	2665.0	2667.0	2667.0	2668.0	2670.0	2671.0	2672.0	2672.0	2675.0	2675.0	2675.0	2675.0	2675.0	2675.0	2675.0	2675.0	2675.0	2675.0	2675.0	2675.0	2675.0	2675.0	2675.0	2676.0	2676.0	2676.0	2677.0	2677.0	2677.0	2677.0	2677.0
47	0.4747474789619446	1812.0	2074.0	2269.0	2432.0	2525.0	2567.0	2596.0	2612.0	2621.0	2632.0	2639.0	2645.0	2652.0	2656.0	2659.0	2660.0	2663.0	2664.0	2666.0	2666.0	2667.0	2669.0	2669.0	2670.0	2670.0	2673.0	2673.0	2673.0	2673.0	2673.0	2673.0	2673.0	2673.0	2673.0	2673.0	2673.0	2673.0	2673.0	2673.0	2673.0	2674.0	2674.0	2674.0	2675.0	2675.0	2675.0	2675.0	2675.0
48	0.4848484992980957	1811.0	2073.0	2268.0	2431.0	2525.0	2567.0	2596.0	2612.0	2621.0	2632.0	2639.0	2645.0	2652.0	2656.0	2659.0	2660.0	2663.0	2664.0	2666.0	2666.0	2667.0	2669.0	2669.0	2670.0	2670.0	2673.0	2673.0	2673.0	2673.0	2673.0	2673.0	2673.0	2673.0	2673.0	2673.0	2673.0	2673.0	2673.0	2673.0	2673.0	2674.0	2674.0	2674.0	2675.0	2675.0	2675.0	2675.0	2675.0
49	0.4949495196342468	1811.0	2073.0	2268.0	2431.0	2525.0	2567.0	2596.0	2612.0	2621.0	2632.0	2639.0	2645.0	2652.0	2656.0	2659.0	2660.0	2663.0	2664.0	2666.0	2666.0	2667.0	2669.0	2669.0	2670.0	2670.0	2673.0	2673.0	2673.0	2673.0	2673.0	2673.0	2673.0	2673.0	2673.0	2673.0	2673.0	2673.0	2673.0	2673.0	2673.0	2674.0	2674.0	2674.0	2675.0	2675.0	2675.0	2675.0	2675.0
50	0.505050539970398	1809.0	2071.0	2265.0	2428.0	2522.0	2564.0	2593.0	2609.0	2619.0	2630.0	2636.0	2642.0	2648.0	2652.0	2655.0	2656.0	2659.0	2660.0	2662.0	2662.0	2663.0	2665.0	2665.0	2666.0	2666.0	2669.0	2669.0	2669.0	2669.0	2669.0	2669.0	2669.0	2669.0	2669.0	2669.0	2669.0	2669.0	2669.0	2669.0	2669.0	2670.0	2670.0	2670.0	2671.0	2671.0	2671.0	2671.0	2671.0
51	0.5151515007019043	1808.0	2071.0	2265.0	2428.0	2522.0	2563.0	2592.0	2608.0	2618.0	2629.0	2635.0	2641.0	2647.0	2651.0	2654.0	2655.0	2658.0	2659.0	2661.0	2661.0	2662.0	2664.0	2664.0	2665.0	2665.0	2668.0	2668.0	2668.0	2668.0	2668.0	2668.0	2668.0	2668.0	2668.0	2668.0	2668.0	2668.0	2668.0	2668.0	2668.0	2669.0	2669.0	2669.0	2670.0	2670.0	2670.0	2670.0	2670.0
52	0.5252525210380554	1808.0	2071.0	2265.0	2428.0	2522.0	2563.0	2592.0	2608.0	2618.0	2629.0	2635.0	2641.0	2647.0	2651.0	2654.0	2655.0	2657.0	2658.0	2660.0	2660.0	2661.0	2663.0	2663.0	2664.0	2664.0	2667.0	2667.0	2667.0	2667.0	2667.0	2667.0	2667.0	2667.0	2667.0	2667.0	2667.0	2667.0	2667.0	2667.0	2667.0	2667.0	2667.0	2667.0	2668.0	2668.0	2668.0	2668.0	2668.0
53	0.5353535413742065	1807.0	2070.0	2261.0	2424.0	2518.0	2559.0	2589.0	2605.0	2615.0	2626.0	2632.0	2638.0	2644.0	2648.0	2651.0	2652.0	2654.0	2655.0	2657.0	2657.0	2658.0	2660.0	2660.0	2661.0	2661.0	2664.0	2664.0	2664.0	2664.0	2664.0	2664.0	2664.0	2664.0	2664.0	2664.0	2664.0	2664.0	2664.0	2664.0	2664.0	2664.0	2664.0	2664.0	2665.0	2665.0	2665.0	2665.0	2665.0
54	0.5454545617103577	1805.0	2068.0	2259.0	2423.0	2517.0	2558.0	2588.0	2604.0	2614.0	2626.0	2632.0	2638.0	2644.0	2648.0	2651.0	2652.0	2654.0	2655.0	2657.0	2657.0	2658.0	2660.0	2660.0	2661.0	2661.0	2664.0	2664.0	2664.0	2664.0	2664.0	2664.0	2664.0	2664.0	2664.0	2664.0	2664.0	2664.0	2664.0	2664.0	2664.0	2664.0	2664.0	2664.0	2665.0	2665.0	2665.0	2665.0	2665.0
55	0.5555555820465088	1804.0	2067.0	2258.0	2422.0	2516.0	2557.0	2587.0	2603.0	2613.0	2625.0	2631.0	2637.0	2643.0	2647.0	2650.0	2651.0	2653.0	2654.0	2656.0	2656.0	2657.0	2659.0	2659.0	2660.0	2660.0	2663.0	2663.0	2663.0	2663.0	2663.0	2663.0	2663.0	2663.0	2663.0	2663.0	2663.0	2663.0	2663.0	2663.0	2663.0	2663.0	2663.0	2663.0	2664.0	2664.0	2664.0	2664.0	2664.0
56	0.5656565427780151	1803.0	2067.0	2258.0	2422.0	2516.0	2556.0	2586.0	2602.0	2612.0	2624.0	2630.0	2636.0	2642.0	2646.0	2649.0	2650.0	2652.0	2653.0	2655.0	2655.0	2656.0	2658.0	2658.0	2659.0	2659.0	2662.0	2662.0	2662.0	2662.0	2662.0	2662.0	2662.0	2662.0	2662.0	2662.0	2662.0	2662.0	2662.0	2662.0	2662.0	2662.0	2662.0	2662.0	2663.0	2663.0	2663.0	2663.0	2663.0
57	0.5757575631141663	1802.0	2065.0	2256.0	2421.0	2515.0	2555.0	2585.0	2601.0	2611.0	2623.0	2629.0	2635.0	2641.0	2645.0	2648.0	2649.0	2651.0	2652.0	2654.0	2654.0	2655.0	2657.0	2657.0	2658.0	2658.0	2661.0	2661.0	2661.0	2661.0	2661.0	2661.0	2661.0	2661.0	2661.0	2661.0	2661.0	2661.0	2661.0	2661.0	2661.0	2661.0	2661.0	2661.0	2662.0	2662.0	2662.0	2662.0	2662.0
58	0.5858585834503174	1802.0	2064.0	2255.0	2421.0	2515.0	2555.0	2585.0	2601.0	2611.0	2623.0	2629.0	2635.0	2641.0	2645.0	2648.0	2649.0	2651.0	2652.0	2654.0	2654.0	2655.0	2657.0	2657.0	2658.0	2658.0	2661.0	2661.0	2661.0	2661.0	2661.0	2661.0	2661.0	2661.0	2661.0	2661.0	2661.0	2661.0	2661.0	2661.0	2661.0	2661.0	2661.0	2661.0	2662.0	2662.0	2662.0	2662.0	2662.0
59	0.5959595441818237	1802.0	2064.0	2255.0	2421.0	2515.0	2555.0	2585.0	2601.0	2611.0	2623.0	2629.0	2635.0	2641.0	2645.0	2648.0	2649.0	2651.0	2652.0	2654.0	2654.0	2655.0	2657.0	2657.0	2658.0	2658.0	2661.0	2661.0	2661.0	2661.0	2661.0	2661.0	2661.0	2661.0	2661.0	2661.0	2661.0	2661.0	2661.0	2661.0	2661.0	2661.0	2661.0	2661.0	2662.0	2662.0	2662.0	2662.0	2662.0
60	0.6060605645179749	1802.0	2063.0	2254.0	2420.0	2514.0	2554.0	2584.0	2600.0	2610.0	2622.0	2628.0	2634.0	2640.0	2644.0	2647.0	2648.0	2650.0	2651.0	2653.0	2653.0	2654.0	2656.0	2656.0	2657.0	2657.0	2659.0	2659.0	2659.0	2659.0	2659.0	2659.0	2659.0	2659.0	2659.0	2659.0	2659.0	2659.0	2659.0	2659.0	2659.0	2659.0	2659.0	2659.0	2660.0	2660.0	2660.0	2660.0	2660.0
61	0.616161584854126	1799.0	2062.0	2253.0	2418.0	2511.0	2551.0	2581.0	2596.0	2606.0	2618.0	2624.0	2630.0	2636.0	2640.0	2643.0	2644.0	2646.0	2647.0	2649.0	2649.0	2650.0	2652.0	2652.0	2653.0	2653.0	2655.0	2655.0	2655.0	2655.0	2655.0	2655.0	2655.0	2655.0	2655.0	2655.0	2655.0	2655.0	2655.0	2655.0	2655.0	2655.0	2655.0	2655.0	2656.0	2656.0	2656.0	2656.0	2656.0
62	0.6262626051902771	1797.0	2059.0	2249.0	2414.0	2507.0	2547.0	2577.0	2592.0	2602.0	2614.0	2620.0	2626.0	2632.0	2636.0	2639.0	2640.0	2642.0	2643.0	2645.0	2645.0	2646.0	2648.0	2648.0	2649.0	2649.0	2651.0	2651.0	2651.0	2651.0	2651.0	2651.0	2651.0	2651.0	2651.0	2651.0	2651.0	2651.0	2651.0	2651.0	2651.0	2651.0	2651.0	2651.0	2652.0	2652.0	2652.0	2652.0	2652.0
63	0.6363636255264282	1796.0	2056.0	2246.0	2411.0	2504.0	2544.0	2574.0	2589.0	2599.0	2611.0	2617.0	2623.0	2629.0	2633.0	2636.0	2637.0	2638.0	2639.0	2641.0	2641.0	2642.0	2644.0	2644.0	2645.0	2645.0	2647.0	2647.0	2647.0	2647.0	2647.0	2647.0	2647.0	2647.0	2647.0	2647.0	2647.0	2647.0	2647.0	2647.0	2647.0	2647.0	2647.0	2647.0	2648.0	2648.0	2648.0	2648.0	2648.0
64	0.6464646458625793	1795.0	2055.0	2245.0	2410.0	2503.0	2543.0	2573.0	2588.0	2598.0	2609.0	2614.0	2620.0	2626.0	2629.0	2632.0	2633.0	2634.0	2635.0	2637.0	2637.0	2638.0	2640.0	2640.0	2641.0	2641.0	2643.0	2643.0	2643.0	2643.0	2643.0	2643.0	2643.0	2643.0	2643.0	2643.0	2643.0	2643.0	2643.0	2643.0	2643.0	2643.0	2643.0	2643.0	2644.0	2644.0	2644.0	2644.0	2644.0
65	0.6565656661987305	1792.0	2053.0	2243.0	2408.0	2501.0	2541.0	2570.0	2585.0	2595.0	2606.0	2611.0	2617.0	2623.0	2626.0	2629.0	2630.0	2631.0	2632.0	2634.0	2634.0	2635.0	2637.0	2637.0	2638.0	2638.0	2640.0	2640.0	2640.0	2640.0	2640.0	2640.0	2640.0	2640.0	2640.0	2640.0	2640.0	2640.0	2640.0	2640.0	2640.0	2640.0	2640.0	2640.0	2641.0	2641.0	2641.0	2641.0	2641.0
66	0.6666666865348816	1792.0	2053.0	2242.0	2407.0	2500.0	2540.0	2569.0	2584.0	2594.0	2605.0	2610.0	2616.0	2622.0	2625.0	2628.0	2629.0	2630.0	2631.0	2633.0	2633.0	2634.0	2636.0	2636.0	2636.0	2636.0	2638.0	2638.0	2638.0	2638.0	2638.0	2638.0	2638.0	2638.0	2638.0	2638.0	2638.0	2638.0	2638.0	2638.0	2638.0	2638.0	2638.0	2638.0	2639.0	2639.0	2639.0	2639.0	2639.0
67	0.6767677068710327	1790.0	2051.0	2239.0	2405.0	2496.0	2535.0	2564.0	2579.0	2590.0	2601.0	2606.0	2612.0	2618.0	2621.0	2624.0	2625.0	2626.0	2627.0	2629.0	2629.0	2630.0	2632.0	2632.0	2632.0	2632.0	2634.0	2634.0	2634.0	2634.0	2634.0	2634.0	2634.0	2634.0	2634.0	2634.0	2634.0	2634.0	2634.0	2634.0	2634.0	2634.0	2634.0	2634.0	2635.0	2635.0	2635.0	2635.0	2635.0
68	0.6868686676025391	1789.0	2050.0	2238.0	2403.0	2494.0	2533.0	2562.0	2577.0	2588.0	2599.0	2604.0	2610.0	2616.0	2619.0	2622.0	2623.0	2624.0	2625.0	2627.0	2627.0	2628.0	2630.0	2630.0	2630.0	2630.0	2632.0	2632.0	2632.0	2632.0	2632.0	2632.0	2632.0	2632.0	2632.0	2632.0	2632.0	2632.0	2632.0	2632.0	2632.0	2632.0	2632.0	2632.0	2633.0	2633.0	2633.0	2633.0	2633.0
69	0.6969696879386902	1784.0	2043.0	2231.0	2396.0	2486.0	2526.0	2556.0	2571.0	2582.0	2593.0	2598.0	2604.0	2610.0	2613.0	2616.0	2617.0	2618.0	2619.0	2621.0	2621.0	2622.0	2624.0	2624.0	2624.0	2624.0	2625.0	2625.0	2625.0	2625.0	2625.0	2625.0	2625.0	2625.0	2625.0	2625.0	2625.0	2625.0	2625.0	2625.0	2625.0	2625.0	2625.0	2625.0	2626.0	2626.0	2626.0	2626.0	2626.0
70	0.7070707082748413	1778.0	2036.0	2224.0	2389.0	2480.0	2520.0	2550.0	2565.0	2576.0	2587.0	2591.0	2597.0	2603.0	2606.0	2609.0	2610.0	2611.0	2612.0	2614.0	2614.0	2615.0	2616.0	2616.0	2616.0	2616.0	2617.0	2617.0	2617.0	2617.0	2617.0	2617.0	2617.0	2617.0	2617.0	2617.0	2617.0	2617.0	2617.0	2617.0	2617.0	2617.0	2617.0	2617.0	2618.0	2618.0	2618.0	2618.0	2618.0
71	0.7171717286109924	1776.0	2032.0	2220.0	2384.0	2474.0	2515.0	2545.0	2560.0	2571.0	2582.0	2586.0	2592.0	2598.0	2600.0	2603.0	2604.0	2605.0	2606.0	2608.0	2608.0	2609.0	2610.0	2610.0	2610.0	2610.0	2611.0	2611.0	2611.0	2611.0	2611.0	2611.0	2611.0	2611.0	2611.0	2611.0	2611.0	2611.0	2611.0	2611.0	2611.0	2611.0	2611.0	2611.0	2612.0	2612.0	2612.0	2612.0	2612.0
72	0.7272727489471436	1772.0	2027.0	2213.0	2375.0	2465.0	2506.0	2536.0	2551.0	2561.0	2571.0	2575.0	2581.0	2587.0	2589.0	2592.0	2593.0	2594.0	2595.0	2597.0	2597.0	2598.0	2599.0	2599.0	2599.0	2599.0	2599.0	2599.0	2599.0	2599.0	2599.0	2599.0	2599.0	2599.0	2599.0	2599.0	2599.0	2599.0	2599.0	2599.0	2599.0	2599.0	2599.0	2599.0	2600.0	2600.0	2600.0	2600.0	2600.0
73	0.7373737692832947	1770.0	2024.0	2209.0	2370.0	2459.0	2501.0	2531.0	2545.0	2555.0	2565.0	2569.0	2575.0	2581.0	2583.0	2586.0	2587.0	2588.0	2589.0	2590.0	2590.0	2591.0	2592.0	2592.0	2592.0	2592.0	2592.0	2592.0	2592.0	2592.0	2592.0	2592.0	2592.0	2592.0	2592.0	2592.0	2592.0	2592.0	2592.0	2592.0	2592.0	2592.0	2592.0	2592.0	2593.0	2593.0	2593.0	2593.0	2593.0
74	0.7474747896194458	1767.0	2020.0	2205.0	2364.0	2454.0	2496.0	2526.0	2540.0	2550.0	2560.0	2564.0	2570.0	2576.0	2577.0	2580.0	2581.0	2582.0	2583.0	2584.0	2584.0	2585.0	2586.0	2586.0	2586.0	2586.0	2586.0	2586.0	2586.0	2586.0	2586.0	2586.0	2586.0	2586.0	2586.0	2586.0	2586.0	2586.0	2586.0	2586.0	2586.0	2586.0	2586.0	2586.0	2587.0	2587.0	2587.0	2587.0	2587.0
75	0.7575757503509521	1756.0	2009.0	2193.0	2351.0	2441.0	2483.0	2512.0	2526.0	2536.0	2546.0	2550.0	2556.0	2562.0	2563.0	2566.0	2567.0	2568.0	2569.0	2570.0	2570.0	2571.0	2572.0	2572.0	2572.0	2572.0	2572.0	2572.0	2572.0	2572.0	2572.0	2572.0	2572.0	2572.0	2572.0	2572.0	2572.0	2572.0	2572.0	2572.0	2572.0	2572.0	2572.0	2572.0	2573.0	2573.0	2573.0	2573.0	2573.0
76	0.7676767706871033	1755.0	2008.0	2192.0	2348.0	2438.0	2480.0	2509.0	2522.0	2532.0	2542.0	2546.0	2552.0	2558.0	2559.0	2562.0	2563.0	2564.0	2565.0	2566.0	2566.0	2566.0	2567.0	2567.0	2567.0	2567.0	2567.0	2567.0	2567.0	2567.0	2567.0	2567.0	2567.0	2567.0	2567.0	2567.0	2567.0	2567.0	2567.0	2567.0	2567.0	2567.0	2567.0	2567.0	2568.0	2568.0	2568.0	2568.0	2568.0
77	0.7777777910232544	1751.0	2004.0	2187.0	2342.0	2431.0	2472.0	2501.0	2514.0	2524.0	2534.0	2538.0	2544.0	2550.0	2551.0	2554.0	2555.0	2556.0	2557.0	2558.0	2558.0	2558.0	2559.0	2559.0	2559.0	2559.0	2559.0	2559.0	2559.0	2559.0	2559.0	2559.0	2559.0	2559.0	2559.0	2559.0	2559.0	2559.0	2559.0	2559.0	2559.0	2559.0	2559.0	2559.0	2559.0	2559.0	2559.0	2559.0	2559.0
78	0.7878788113594055	1747.0	2000.0	2181.0	2337.0	2426.0	2467.0	2496.0	2509.0	2519.0	2529.0	2533.0	2539.0	2545.0	2546.0	2549.0	2550.0	2551.0	2552.0	2553.0	2553.0	2553.0	2554.0	2554.0	2554.0	2554.0	2554.0	2554.0	2554.0	2554.0	2554.0	2554.0	2554.0	2554.0	2554.0	2554.0	2554.0	2554.0	2554.0	2554.0	2554.0	2554.0	2554.0	2554.0	2554.0	2554.0	2554.0	2554.0	2554.0
79	0.7979798316955566	1740.0	1991.0	2173.0	2327.0	2416.0	2456.0	2484.0	2497.0	2507.0	2517.0	2521.0	2527.0	2533.0	2534.0	2537.0	2538.0	2539.0	2540.0	2541.0	2541.0	2541.0	2542.0	2542.0	2542.0	2542.0	2542.0	2542.0	2542.0	2542.0	2542.0	2542.0	2542.0	2542.0	2542.0	2542.0	2542.0	2542.0	2542.0	2542.0	2542.0	2542.0	2542.0	2542.0	2542.0	2542.0	2542.0	2542.0	2542.0
80	0.808080792427063	1729.0	1980.0	2163.0	2316.0	2405.0	2445.0	2472.0	2485.0	2495.0	2505.0	2509.0	2515.0	2521.0	2522.0	2525.0	2526.0	2527.0	2528.0	2529.0	2529.0	2529.0	2530.0	2530.0	2530.0	2530.0	2530.0	2530.0	2530.0	2530.0	2530.0	2530.0	2530.0	2530.0	2530.0	2530.0	2530.0	2530.0	2530.0	2530.0	2530.0	2530.0	2530.0	2530.0	2530.0	2530.0	2530.0	2530.0	2530.0
81	0.8181818127632141	1722.0	1973.0	2154.0	2307.0	2395.0	2434.0	2460.0	2473.0	2483.0	2493.0	2497.0	2503.0	2509.0	2510.0	2513.0	2514.0	2515.0	2516.0	2517.0	2517.0	2517.0	2517.0	2517.0	2517.0	2517.0	2517.0	2517.0	2517.0	2517.0	2517.0	2517.0	2517.0	2517.0	2517.0	2517.0	2517.0	2517.0	2517.0	2517.0	2517.0	2517.0	2517.0	2517.0	2517.0	2517.0	2517.0	2517.0	2517.0
82	0.8282828330993652	1717.0	1967.0	2146.0	2295.0	2380.0	2419.0	2445.0	2458.0	2468.0	2478.0	2482.0	2488.0	2494.0	2495.0	2498.0	2499.0	2500.0	2501.0	2502.0	2502.0	2502.0	2502.0	2502.0	2502.0	2502.0	2502.0	2502.0	2502.0	2502.0	2502.0	2502.0	2502.0	2502.0	2502.0	2502.0	2502.0	2502.0	2502.0	2502.0	2502.0	2502.0	2502.0	2502.0	2502.0	2502.0	2502.0	2502.0	2502.0
83	0.8383837938308716	1707.0	1957.0	2136.0	2283.0	2365.0	2404.0	2430.0	2443.0	2451.0	2460.0	2464.0	2470.0	2476.0	2477.0	2480.0	2481.0	2482.0	2483.0	2484.0	2484.0	2484.0	2484.0	2484.0	2484.0	2484.0	2484.0	2484.0	2484.0	2484.0	2484.0	2484.0	2484.0	2484.0	2484.0	2484.0	2484.0	2484.0	2484.0	2484.0	2484.0	2484.0	2484.0	2484.0	2484.0	2484.0	2484.0	2484.0	2484.0
84	0.8484848141670227	1701.0	1951.0	2129.0	2276.0	2357.0	2396.0	2422.0	2434.0	2442.0	2451.0	2455.0	2461.0	2467.0	2468.0	2471.0	2472.0	2473.0	2474.0	2475.0	2475.0	2475.0	2475.0	2475.0	2475.0	2475.0	2475.0	2475.0	2475.0	2475.0	2475.0	2475.0	2475.0	2475.0	2475.0	2475.0	2475.0	2475.0	2475.0	2475.0	2475.0	2475.0	2475.0	2475.0	2475.0	2475.0	2475.0	2475.0	2475.0
85	0.8585858345031738	1690.0	1936.0	2112.0	2258.0	2338.0	2377.0	2401.0	2413.0	2421.0	2430.0	2434.0	2440.0	2446.0	2447.0	2450.0	2451.0	2452.0	2453.0	2454.0	2454.0	2454.0	2454.0	2454.0	2454.0	2454.0	2454.0	2454.0	2454.0	2454.0	2454.0	2454.0	2454.0	2454.0	2454.0	2454.0	2454.0	2454.0	2454.0	2454.0	2454.0	2454.0	2454.0	2454.0	2454.0	2454.0	2454.0	2454.0	2454.0
86	0.868686854839325	1676.0	1920.0	2096.0	2238.0	2315.0	2353.0	2377.0	2389.0	2397.0	2406.0	2409.0	2415.0	2420.0	2421.0	2424.0	2425.0	2426.0	2427.0	2428.0	2428.0	2428.0	2428.0	2428.0	2428.0	2428.0	2428.0	2428.0	2428.0	2428.0	2428.0	2428.0	2428.0	2428.0	2428.0	2428.0	2428.0	2428.0	2428.0	2428.0	2428.0	2428.0	2428.0	2428.0	2428.0	2428.0	2428.0	2428.0	2428.0
87	0.8787878751754761	1666.0	1908.0	2082.0	2223.0	2296.0	2335.0	2359.0	2371.0	2379.0	2388.0	2391.0	2397.0	2402.0	2403.0	2406.0	2407.0	2408.0	2409.0	2410.0	2410.0	2410.0	2410.0	2410.0	2410.0	2410.0	2410.0	2410.0	2410.0	2410.0	2410.0	2410.0	2410.0	2410.0	2410.0	2410.0	2410.0	2410.0	2410.0	2410.0	2410.0	2410.0	2410.0	2410.0	2410.0	2410.0	2410.0	2410.0	2410.0
88	0.8888888955116272	1653.0	1892.0	2065.0	2204.0	2274.0	2309.0	2332.0	2344.0	2352.0	2360.0	2363.0	2369.0	2373.0	2374.0	2377.0	2378.0	2379.0	2380.0	2381.0	2381.0	2381.0	2381.0	2381.0	2381.0	2381.0	2381.0	2381.0	2381.0	2381.0	2381.0	2381.0	2381.0	2381.0	2381.0	2381.0	2381.0	2381.0	2381.0	2381.0	2381.0	2381.0	2381.0	2381.0	2381.0	2381.0	2381.0	2381.0	2381.0
89	0.8989899158477783	1639.0	1877.0	2049.0	2187.0	2254.0	2287.0	2308.0	2319.0	2327.0	2334.0	2337.0	2342.0	2346.0	2347.0	2350.0	2351.0	2352.0	2353.0	2354.0	2354.0	2354.0	2354.0	2354.0	2354.0	2354.0	2354.0	2354.0	2354.0	2354.0	2354.0	2354.0	2354.0	2354.0	2354.0	2354.0	2354.0	2354.0	2354.0	2354.0	2354.0	2354.0	2354.0	2354.0	2354.0	2354.0	2354.0	2354.0	2354.0
90	0.9090909361839294	1620.0	1856.0	2027.0	2162.0	2227.0	2259.0	2278.0	2289.0	2296.0	2302.0	2305.0	2310.0	2314.0	2315.0	2317.0	2318.0	2319.0	2320.0	2321.0	2321.0	2321.0	2321.0	2321.0	2321.0	2321.0	2321.0	2321.0	2321.0	2321.0	2321.0	2321.0	2321.0	2321.0	2321.0	2321.0	2321.0	2321.0	2321.0	2321.0	2321.0	2321.0	2321.0	2321.0	2321.0	2321.0	2321.0	2321.0	2321.0
91	0.9191919565200806	1599.0	1825.0	1993.0	2125.0	2187.0	2217.0	2236.0	2247.0	2254.0	2259.0	2262.0	2267.0	2270.0	2271.0	2272.0	2273.0	2274.0	2275.0	2276.0	2276.0	2276.0	2276.0	2276.0	2276.0	2276.0	2276.0	2276.0	2276.0	2276.0	2276.0	2276.0	2276.0	2276.0	2276.0	2276.0	2276.0	2276.0	2276.0	2276.0	2276.0	2276.0	2276.0	2276.0	2276.0	2276.0	2276.0	2276.0	2276.0
92	0.9292929172515869	1564.0	1788.0	1950.0	2076.0	2133.0	2158.0	2175.0	2184.0	2191.0	2196.0	2197.0	2201.0	2204.0	2205.0	2206.0	2207.0	2208.0	2209.0	2210.0	2210.0	2210.0	2210.0	2210.0	2210.0	2210.0	2210.0	2210.0	2210.0	2210.0	2210.0	2210.0	2210.0	2210.0	2210.0	2210.0	2210.0	2210.0	2210.0	2210.0	2210.0	2210.0	2210.0	2210.0	2210.0	2210.0	2210.0	2210.0	2210.0
93	0.939393937587738	1528.0	1746.0	1900.0	2018.0	2071.0	2095.0	2112.0	2122.0	2129.0	2134.0	2135.0	2139.0	2142.0	2142.0	2143.0	2144.0	2145.0	2146.0	2146.0	2146.0	2146.0	2146.0	2146.0	2146.0	2146.0	2146.0	2146.0	2146.0	2146.0	2146.0	2146.0	2146.0	2146.0	2146.0	2146.0	2146.0	2146.0	2146.0	2146.0	2146.0	2146.0	2146.0	2146.0	2146.0	2146.0	2146.0	2146.0	2146.0
94	0.9494949579238892	1486.0	1700.0	1849.0	1965.0	2017.0	2040.0	2056.0	2065.0	2072.0	2077.0	2078.0	2082.0	2085.0	2085.0	2086.0	2087.0	2087.0	2088.0	2088.0	2088.0	2088.0	2088.0	2088.0	2088.0	2088.0	2088.0	2088.0	2088.0	2088.0	2088.0	2088.0	2088.0	2088.0	2088.0	2088.0	2088.0	2088.0	2088.0	2088.0	2088.0	2088.0	2088.0	2088.0	2088.0	2088.0	2088.0	2088.0	2088.0
95	0.9595959782600403	1431.0	1630.0	1765.0	1874.0	1920.0	1940.0	1955.0	1964.0	1970.0	1975.0	1976.0	1980.0	1982.0	1982.0	1983.0	1984.0	1984.0	1985.0	1985.0	1985.0	1985.0	1985.0	1985.0	1985.0	1985.0	1985.0	1985.0	1985.0	1985.0	1985.0	1985.0	1985.0	1985.0	1985.0	1985.0	1985.0	1985.0	1985.0	1985.0	1985.0	1985.0	1985.0	1985.0	1985.0	1985.0	1985.0	1985.0	1985.0
96	0.9696969985961914	1368.0	1557.0	1686.0	1788.0	1826.0	1845.0	1860.0	1869.0	1874.0	1878.0	1879.0	1883.0	1885.0	1885.0	1886.0	1886.0	1886.0	1887.0	1887.0	1887.0	1887.0	1887.0	1887.0	1887.0	1887.0	1887.0	1887.0	1887.0	1887.0	1887.0	1887.0	1887.0	1887.0	1887.0	1887.0	1887.0	1887.0	1887.0	1887.0	1887.0	1887.0	1887.0	1887.0	1887.0	1887.0	1887.0	1887.0	1887.0
97	0.9797979593276978	1271.0	1442.0	1554.0	1646.0	1678.0	1694.0	1704.0	1711.0	1715.0	1719.0	1719.0	1722.0	1723.0	1723.0	1724.0	1724.0	1724.0	1725.0	1725.0	1725.0	1725.0	1725.0	1725.0	1725.0	1725.0	1725.0	1725.0	1725.0	1725.0	1725.0	1725.0	1725.0	1725.0	1725.0	1725.0	1725.0	1725.0	1725.0	1725.0	1725.0	1725.0	1725.0	1725.0	1725.0	1725.0	1725.0	1725.0	1725.0
98	0.9898989796638489	1128.0	1279.0	1371.0	1444.0	1468.0	1482.0	1490.0	1494.0	1496.0	1498.0	1498.0	1500.0	1501.0	1501.0	1501.0	1501.0	1501.0	1501.0	1501.0	1501.0	1501.0	1501.0	1501.0	1501.0	1501.0	1501.0	1501.0	1501.0	1501.0	1501.0	1501.0	1501.0	1501.0	1501.0	1501.0	1501.0	1501.0	1501.0	1501.0	1501.0	1501.0	1501.0	1501.0	1501.0	1501.0	1501.0	1501.0	1501.0
99	1.0	0.0	0.0	0.0	0.0	0.0	0.0	0.0	0.0	0.0	0.0	0.0	0.0	0.0	0.0	0.0	0.0	0.0	0.0	0.0	0.0	0.0	0.0	0.0	0.0	0.0	0.0	0.0	0.0	0.0	0.0	0.0	0.0	0.0	0.0	0.0	0.0	0.0	0.0	0.0	0.0	0.0	0.0	0.0	0.0	0.0	0.0	0.0	0.0
[truncated: 52 more columns]
