# Supplementary material for: The hair cell analysis toolbox is a precise and fully automated pipeline for whole cochlea hair cell quantification
Source: PLoS Biol. 2023 Mar 22;21(3):e3002041. doi: 10.1371/journal.pbio.3002041 (PMC10069775; doi:10.1371/journal.pbio.3002041)
Supplement: S1 Data — A compressed folder with spreadsheets containing, in separate files, the underlying numerical data and statistical analysis for Figs 1G, 3E, 3F, 3G, 4F, 4H, 5A, 5B, 5C, 6A, 6B, S1B, S1C, S1D, S1E, S1F. (ZIP) [file pbio.3002041.s004.zip › Figure S1BCDEF/Figure S1DEF/figureS1DEF_9_false_negative.csv]

	cell_thr	nms_thr_0.0	nms_thr_0.010101010091602802	nms_thr_0.020202020183205605	nms_thr_0.03030303120613098	nms_thr_0.04040404036641121	nms_thr_0.05050504952669144	nms_thr_0.06060606241226196	nms_thr_0.07070706784725189	nms_thr_0.08080808073282242	nms_thr_0.09090909361839294	nms_thr_0.10101009905338287	nms_thr_0.1111111119389534	nms_thr_0.12121212482452393	nms_thr_0.13131313025951385	nms_thr_0.14141413569450378	nms_thr_0.1515151560306549	nms_thr_0.16161616146564484	nms_thr_0.17171716690063477	nms_thr_0.1818181872367859	nms_thr_0.19191919267177582	nms_thr_0.20202019810676575	nms_thr_0.21212121844291687	nms_thr_0.2222222238779068	nms_thr_0.23232322931289673	nms_thr_0.24242424964904785	nms_thr_0.252525269985199	nms_thr_0.2626262605190277	nms_thr_0.27272728085517883	nms_thr_0.28282830119132996	nms_thr_0.2929292917251587	nms_thr_0.3030303120613098	nms_thr_0.31313133239746094	nms_thr_0.3232323229312897	nms_thr_0.3333333432674408	nms_thr_0.34343433380126953	nms_thr_0.35353535413742065	nms_thr_0.3636363744735718	nms_thr_0.3737373650074005	nms_thr_0.38383838534355164	nms_thr_0.39393937587738037	nms_thr_0.4040403962135315	nms_thr_0.4141414165496826	nms_thr_0.42424240708351135	nms_thr_0.4343434274196625	nms_thr_0.4444444477558136	nms_thr_0.45454543828964233	nms_thr_0.46464645862579346	nms_thr_0.4747474789619446
0	0.0	702.0	472.0	359.0	284.0	248.0	225.0	209.0	188.0	166.0	155.0	131.0	112.0	93.0	74.0	63.0	57.0	49.0	46.0	43.0	37.0	34.0	32.0	29.0	26.0	25.0	24.0	23.0	21.0	20.0	20.0	20.0	18.0	18.0	18.0	18.0	18.0	18.0	17.0	16.0	16.0	16.0	16.0	15.0	15.0	14.0	13.0	13.0	13.0
1	0.010101010091602802	702.0	472.0	359.0	284.0	248.0	225.0	209.0	188.0	166.0	155.0	131.0	112.0	93.0	74.0	63.0	57.0	49.0	46.0	43.0	37.0	34.0	32.0	29.0	26.0	25.0	24.0	23.0	21.0	20.0	20.0	20.0	18.0	18.0	18.0	18.0	18.0	18.0	17.0	16.0	16.0	16.0	16.0	15.0	15.0	14.0	13.0	13.0	13.0
2	0.020202020183205605	702.0	472.0	359.0	284.0	248.0	225.0	209.0	188.0	166.0	155.0	131.0	112.0	93.0	74.0	63.0	57.0	49.0	46.0	43.0	37.0	34.0	32.0	29.0	26.0	25.0	24.0	23.0	21.0	20.0	20.0	20.0	18.0	18.0	18.0	18.0	18.0	18.0	17.0	16.0	16.0	16.0	16.0	15.0	15.0	14.0	13.0	13.0	13.0
3	0.03030303120613098	702.0	472.0	359.0	284.0	248.0	225.0	209.0	188.0	166.0	155.0	131.0	112.0	93.0	74.0	63.0	57.0	49.0	46.0	43.0	37.0	34.0	32.0	29.0	26.0	25.0	24.0	23.0	21.0	20.0	20.0	20.0	18.0	18.0	18.0	18.0	18.0	18.0	17.0	16.0	16.0	16.0	16.0	15.0	15.0	14.0	13.0	13.0	13.0
4	0.04040404036641121	702.0	472.0	359.0	284.0	248.0	225.0	209.0	188.0	166.0	155.0	131.0	112.0	93.0	74.0	63.0	57.0	49.0	46.0	43.0	37.0	34.0	32.0	29.0	26.0	25.0	24.0	23.0	21.0	20.0	20.0	20.0	18.0	18.0	18.0	18.0	18.0	18.0	17.0	16.0	16.0	16.0	16.0	15.0	15.0	14.0	13.0	13.0	13.0
5	0.05050504952669144	702.0	472.0	359.0	284.0	248.0	225.0	209.0	188.0	166.0	155.0	131.0	112.0	93.0	74.0	63.0	57.0	49.0	46.0	43.0	37.0	34.0	32.0	29.0	26.0	25.0	24.0	23.0	21.0	20.0	20.0	20.0	18.0	18.0	18.0	18.0	18.0	18.0	17.0	16.0	16.0	16.0	16.0	15.0	15.0	14.0	13.0	13.0	13.0
6	0.06060606241226196	705.0	474.0	361.0	285.0	249.0	226.0	211.0	189.0	167.0	156.0	132.0	112.0	93.0	74.0	63.0	57.0	49.0	46.0	43.0	37.0	34.0	32.0	29.0	27.0	26.0	25.0	24.0	22.0	21.0	21.0	21.0	19.0	19.0	19.0	19.0	19.0	19.0	18.0	17.0	17.0	17.0	17.0	16.0	16.0	15.0	14.0	14.0	14.0
7	0.07070706784725189	708.0	477.0	364.0	286.0	251.0	228.0	213.0	191.0	169.0	158.0	134.0	114.0	96.0	76.0	66.0	60.0	50.0	47.0	44.0	38.0	34.0	32.0	29.0	27.0	26.0	25.0	24.0	22.0	21.0	21.0	21.0	19.0	19.0	19.0	19.0	19.0	19.0	18.0	17.0	17.0	17.0	17.0	16.0	16.0	15.0	14.0	14.0	14.0
8	0.08080808073282242	708.0	478.0	364.0	287.0	253.0	228.0	213.0	191.0	169.0	158.0	134.0	114.0	97.0	77.0	67.0	61.0	51.0	48.0	46.0	40.0	36.0	34.0	31.0	29.0	27.0	26.0	25.0	23.0	22.0	22.0	22.0	20.0	20.0	20.0	20.0	20.0	20.0	19.0	18.0	18.0	18.0	18.0	17.0	17.0	16.0	15.0	15.0	15.0
9	0.09090909361839294	709.0	479.0	365.0	288.0	254.0	229.0	214.0	193.0	171.0	160.0	136.0	115.0	97.0	77.0	67.0	61.0	51.0	48.0	46.0	40.0	36.0	34.0	31.0	29.0	27.0	26.0	25.0	23.0	22.0	22.0	22.0	20.0	20.0	20.0	20.0	20.0	20.0	19.0	18.0	18.0	18.0	18.0	17.0	17.0	16.0	15.0	15.0	15.0
10	0.10101009905338287	710.0	481.0	365.0	288.0	254.0	229.0	214.0	193.0	171.0	160.0	136.0	115.0	97.0	77.0	67.0	61.0	51.0	48.0	46.0	40.0	36.0	34.0	31.0	29.0	27.0	26.0	25.0	23.0	22.0	22.0	22.0	20.0	20.0	20.0	20.0	20.0	20.0	19.0	19.0	19.0	19.0	19.0	18.0	18.0	17.0	16.0	16.0	16.0
11	0.1111111119389534	711.0	482.0	366.0	289.0	256.0	231.0	217.0	196.0	174.0	163.0	139.0	118.0	100.0	79.0	68.0	61.0	51.0	48.0	46.0	40.0	36.0	34.0	31.0	29.0	27.0	26.0	25.0	23.0	22.0	22.0	22.0	20.0	20.0	20.0	20.0	20.0	20.0	19.0	19.0	19.0	19.0	19.0	18.0	18.0	17.0	17.0	17.0	17.0
12	0.12121212482452393	712.0	482.0	366.0	289.0	256.0	231.0	217.0	197.0	175.0	164.0	139.0	118.0	100.0	79.0	68.0	61.0	51.0	48.0	46.0	40.0	36.0	34.0	31.0	29.0	27.0	26.0	26.0	24.0	24.0	24.0	23.0	21.0	21.0	21.0	21.0	21.0	21.0	20.0	20.0	20.0	20.0	20.0	19.0	19.0	18.0	18.0	18.0	18.0
13	0.13131313025951385	714.0	482.0	367.0	291.0	257.0	232.0	217.0	197.0	175.0	164.0	139.0	119.0	101.0	79.0	68.0	61.0	51.0	48.0	46.0	40.0	36.0	34.0	31.0	29.0	27.0	26.0	26.0	24.0	24.0	24.0	23.0	21.0	21.0	21.0	21.0	21.0	21.0	20.0	20.0	20.0	20.0	20.0	19.0	19.0	18.0	18.0	18.0	18.0
14	0.14141413569450378	717.0	484.0	369.0	294.0	261.0	235.0	220.0	200.0	178.0	167.0	142.0	121.0	102.0	80.0	69.0	62.0	52.0	49.0	47.0	41.0	37.0	35.0	32.0	30.0	28.0	27.0	27.0	25.0	25.0	25.0	24.0	22.0	22.0	22.0	22.0	22.0	22.0	21.0	21.0	21.0	21.0	21.0	20.0	20.0	19.0	19.0	19.0	19.0
15	0.1515151560306549	718.0	484.0	369.0	294.0	261.0	235.0	220.0	200.0	178.0	168.0	142.0	121.0	102.0	80.0	69.0	62.0	53.0	50.0	47.0	41.0	38.0	36.0	33.0	31.0	29.0	28.0	28.0	26.0	26.0	26.0	26.0	24.0	24.0	24.0	24.0	24.0	24.0	23.0	23.0	23.0	23.0	23.0	22.0	22.0	21.0	21.0	21.0	21.0
16	0.16161616146564484	718.0	485.0	370.0	295.0	261.0	235.0	220.0	200.0	178.0	168.0	142.0	121.0	102.0	80.0	69.0	62.0	53.0	50.0	47.0	41.0	38.0	36.0	33.0	31.0	29.0	28.0	28.0	26.0	26.0	26.0	26.0	24.0	24.0	24.0	24.0	24.0	24.0	23.0	23.0	23.0	23.0	23.0	22.0	22.0	21.0	21.0	21.0	21.0
17	0.17171716690063477	719.0	486.0	370.0	296.0	262.0	236.0	220.0	200.0	178.0	168.0	142.0	121.0	103.0	81.0	69.0	62.0	53.0	50.0	47.0	41.0	38.0	36.0	33.0	31.0	29.0	28.0	28.0	26.0	26.0	26.0	26.0	24.0	24.0	24.0	24.0	24.0	24.0	23.0	23.0	23.0	23.0	23.0	22.0	22.0	21.0	21.0	21.0	21.0
18	0.1818181872367859	720.0	487.0	371.0	296.0	262.0	236.0	220.0	200.0	178.0	168.0	142.0	121.0	103.0	81.0	69.0	62.0	53.0	50.0	47.0	41.0	38.0	36.0	33.0	31.0	29.0	28.0	28.0	26.0	26.0	26.0	26.0	24.0	24.0	24.0	24.0	24.0	24.0	23.0	23.0	23.0	23.0	23.0	22.0	22.0	21.0	21.0	21.0	21.0
19	0.19191919267177582	721.0	490.0	374.0	298.0	264.0	237.0	221.0	201.0	179.0	169.0	143.0	122.0	104.0	83.0	71.0	64.0	55.0	52.0	48.0	42.0	39.0	36.0	33.0	31.0	29.0	28.0	28.0	26.0	26.0	26.0	26.0	24.0	24.0	24.0	24.0	24.0	24.0	23.0	23.0	23.0	23.0	23.0	22.0	22.0	21.0	21.0	21.0	21.0
20	0.20202019810676575	722.0	491.0	374.0	298.0	264.0	237.0	221.0	201.0	179.0	169.0	143.0	122.0	104.0	83.0	71.0	65.0	56.0	53.0	49.0	42.0	40.0	37.0	34.0	32.0	29.0	28.0	28.0	26.0	26.0	26.0	26.0	24.0	24.0	24.0	24.0	24.0	24.0	23.0	23.0	23.0	23.0	23.0	22.0	22.0	21.0	21.0	21.0	21.0
21	0.21212121844291687	724.0	493.0	376.0	299.0	266.0	238.0	222.0	202.0	179.0	169.0	144.0	123.0	105.0	84.0	72.0	66.0	57.0	54.0	50.0	43.0	41.0	38.0	36.0	34.0	30.0	29.0	28.0	26.0	26.0	26.0	26.0	24.0	24.0	24.0	24.0	24.0	24.0	23.0	23.0	23.0	23.0	23.0	22.0	22.0	21.0	21.0	21.0	21.0
22	0.2222222238779068	724.0	493.0	376.0	299.0	266.0	238.0	222.0	202.0	179.0	169.0	144.0	123.0	105.0	84.0	72.0	66.0	57.0	54.0	50.0	43.0	41.0	38.0	36.0	34.0	30.0	29.0	28.0	26.0	26.0	26.0	26.0	24.0	24.0	24.0	24.0	24.0	24.0	23.0	23.0	23.0	23.0	23.0	22.0	22.0	21.0	21.0	21.0	21.0
23	0.23232322931289673	724.0	493.0	376.0	299.0	266.0	238.0	222.0	202.0	179.0	169.0	145.0	123.0	105.0	84.0	72.0	66.0	57.0	54.0	50.0	43.0	41.0	38.0	37.0	35.0	31.0	30.0	29.0	27.0	27.0	27.0	27.0	25.0	25.0	25.0	25.0	25.0	25.0	24.0	24.0	24.0	24.0	24.0	23.0	23.0	22.0	21.0	21.0	21.0
24	0.24242424964904785	727.0	495.0	377.0	300.0	267.0	238.0	222.0	202.0	179.0	169.0	145.0	123.0	105.0	84.0	72.0	66.0	57.0	54.0	50.0	43.0	41.0	38.0	37.0	35.0	31.0	30.0	29.0	27.0	27.0	27.0	27.0	25.0	25.0	25.0	25.0	25.0	25.0	24.0	24.0	24.0	24.0	24.0	23.0	23.0	22.0	21.0	21.0	21.0
25	0.252525269985199	727.0	495.0	377.0	300.0	267.0	238.0	222.0	202.0	179.0	169.0	145.0	123.0	105.0	84.0	72.0	66.0	57.0	54.0	50.0	43.0	41.0	38.0	37.0	35.0	31.0	30.0	29.0	27.0	27.0	27.0	27.0	25.0	25.0	25.0	25.0	25.0	25.0	24.0	24.0	24.0	24.0	24.0	23.0	23.0	22.0	21.0	21.0	21.0
26	0.2626262605190277	727.0	495.0	377.0	300.0	267.0	238.0	222.0	203.0	180.0	170.0	146.0	124.0	106.0	85.0	74.0	68.0	59.0	56.0	52.0	45.0	43.0	39.0	37.0	35.0	31.0	30.0	29.0	27.0	27.0	27.0	27.0	25.0	25.0	25.0	25.0	25.0	25.0	24.0	24.0	24.0	24.0	24.0	23.0	23.0	22.0	21.0	21.0	21.0
27	0.27272728085517883	729.0	495.0	377.0	300.0	267.0	238.0	222.0	203.0	180.0	170.0	146.0	124.0	107.0	86.0	75.0	69.0	61.0	58.0	54.0	47.0	45.0	41.0	39.0	37.0	33.0	32.0	31.0	29.0	29.0	28.0	28.0	26.0	26.0	25.0	25.0	25.0	25.0	24.0	24.0	24.0	24.0	24.0	23.0	23.0	22.0	21.0	21.0	21.0
28	0.28282830119132996	729.0	495.0	377.0	300.0	267.0	238.0	222.0	203.0	180.0	170.0	146.0	124.0	107.0	86.0	75.0	69.0	61.0	58.0	54.0	47.0	45.0	41.0	39.0	37.0	33.0	32.0	31.0	29.0	29.0	28.0	28.0	26.0	26.0	25.0	25.0	25.0	25.0	24.0	24.0	24.0	24.0	24.0	23.0	23.0	22.0	21.0	21.0	21.0
29	0.2929292917251587	730.0	495.0	377.0	300.0	267.0	238.0	222.0	203.0	180.0	170.0	146.0	124.0	107.0	86.0	75.0	69.0	61.0	58.0	54.0	47.0	45.0	41.0	39.0	37.0	34.0	33.0	32.0	30.0	30.0	29.0	29.0	27.0	27.0	26.0	26.0	26.0	26.0	25.0	25.0	25.0	25.0	25.0	24.0	24.0	23.0	22.0	22.0	22.0
30	0.3030303120613098	730.0	495.0	377.0	300.0	267.0	238.0	222.0	204.0	181.0	170.0	146.0	124.0	107.0	86.0	75.0	69.0	61.0	58.0	54.0	47.0	45.0	41.0	39.0	37.0	34.0	33.0	32.0	30.0	30.0	29.0	29.0	27.0	27.0	26.0	26.0	26.0	26.0	25.0	25.0	25.0	25.0	25.0	24.0	24.0	23.0	22.0	22.0	22.0
31	0.31313133239746094	731.0	495.0	377.0	300.0	267.0	239.0	222.0	204.0	181.0	170.0	146.0	124.0	107.0	86.0	76.0	70.0	62.0	59.0	55.0	49.0	47.0	42.0	40.0	39.0	36.0	35.0	34.0	32.0	32.0	31.0	31.0	29.0	29.0	28.0	28.0	28.0	28.0	27.0	27.0	27.0	26.0	26.0	25.0	25.0	24.0	23.0	23.0	23.0
32	0.3232323229312897	733.0	496.0	377.0	300.0	267.0	239.0	222.0	204.0	181.0	170.0	146.0	124.0	107.0	86.0	76.0	70.0	62.0	59.0	55.0	49.0	47.0	42.0	40.0	39.0	36.0	35.0	34.0	32.0	32.0	31.0	31.0	29.0	29.0	28.0	28.0	28.0	28.0	27.0	27.0	27.0	26.0	26.0	25.0	25.0	24.0	23.0	23.0	23.0
33	0.3333333432674408	733.0	496.0	377.0	300.0	267.0	239.0	222.0	204.0	181.0	170.0	146.0	124.0	107.0	86.0	76.0	70.0	62.0	60.0	56.0	50.0	48.0	43.0	41.0	40.0	37.0	36.0	35.0	33.0	33.0	32.0	32.0	30.0	30.0	29.0	29.0	29.0	29.0	28.0	28.0	28.0	27.0	27.0	26.0	26.0	25.0	24.0	24.0	24.0
34	0.34343433380126953	733.0	496.0	377.0	300.0	267.0	239.0	222.0	204.0	181.0	170.0	146.0	124.0	107.0	86.0	76.0	70.0	62.0	60.0	56.0	50.0	48.0	43.0	41.0	40.0	37.0	36.0	35.0	33.0	33.0	32.0	32.0	30.0	30.0	29.0	29.0	29.0	29.0	28.0	28.0	28.0	27.0	27.0	26.0	26.0	25.0	24.0	24.0	24.0
35	0.35353535413742065	733.0	497.0	377.0	300.0	267.0	240.0	223.0	205.0	182.0	171.0	147.0	125.0	108.0	87.0	77.0	71.0	63.0	61.0	57.0	51.0	49.0	44.0	41.0	40.0	37.0	36.0	35.0	33.0	33.0	32.0	32.0	30.0	30.0	29.0	29.0	29.0	29.0	28.0	28.0	28.0	27.0	27.0	26.0	26.0	25.0	24.0	24.0	24.0
36	0.3636363744735718	737.0	499.0	378.0	300.0	267.0	240.0	223.0	207.0	184.0	173.0	148.0	126.0	108.0	87.0	77.0	71.0	63.0	61.0	57.0	51.0	49.0	44.0	41.0	40.0	37.0	36.0	35.0	33.0	33.0	32.0	32.0	30.0	30.0	29.0	29.0	29.0	29.0	28.0	28.0	28.0	27.0	27.0	26.0	26.0	25.0	24.0	24.0	24.0
37	0.3737373650074005	737.0	500.0	378.0	300.0	268.0	241.0	225.0	209.0	186.0	173.0	148.0	126.0	108.0	87.0	77.0	71.0	63.0	61.0	57.0	51.0	49.0	44.0	41.0	40.0	37.0	36.0	35.0	33.0	33.0	32.0	32.0	31.0	31.0	30.0	30.0	30.0	30.0	29.0	29.0	29.0	28.0	28.0	27.0	27.0	26.0	25.0	25.0	25.0
38	0.38383838534355164	737.0	500.0	378.0	300.0	268.0	241.0	225.0	210.0	187.0	174.0	149.0	128.0	109.0	88.0	77.0	71.0	63.0	61.0	57.0	51.0	49.0	44.0	41.0	40.0	37.0	36.0	35.0	33.0	33.0	32.0	32.0	31.0	31.0	30.0	30.0	30.0	30.0	29.0	29.0	29.0	28.0	28.0	27.0	27.0	26.0	26.0	26.0	26.0
39	0.39393937587738037	737.0	500.0	378.0	301.0	269.0	241.0	226.0	211.0	188.0	175.0	151.0	130.0	110.0	89.0	78.0	72.0	64.0	62.0	58.0	52.0	50.0	45.0	42.0	41.0	38.0	37.0	36.0	34.0	34.0	33.0	33.0	32.0	32.0	31.0	31.0	31.0	31.0	30.0	30.0	30.0	29.0	29.0	28.0	28.0	27.0	27.0	27.0	27.0
40	0.4040403962135315	737.0	500.0	379.0	301.0	269.0	241.0	226.0	212.0	189.0	176.0	152.0	131.0	111.0	89.0	78.0	72.0	64.0	62.0	58.0	52.0	50.0	45.0	42.0	41.0	38.0	37.0	36.0	34.0	34.0	33.0	33.0	32.0	32.0	31.0	31.0	31.0	31.0	30.0	30.0	30.0	29.0	29.0	28.0	28.0	27.0	27.0	27.0	27.0
41	0.4141414165496826	737.0	500.0	379.0	301.0	269.0	241.0	226.0	212.0	189.0	176.0	152.0	131.0	111.0	89.0	78.0	72.0	64.0	62.0	58.0	52.0	50.0	45.0	42.0	41.0	38.0	37.0	36.0	34.0	34.0	33.0	33.0	32.0	32.0	31.0	31.0	31.0	31.0	30.0	30.0	30.0	29.0	29.0	28.0	28.0	27.0	27.0	27.0	27.0
42	0.42424240708351135	738.0	500.0	379.0	301.0	269.0	241.0	226.0	212.0	189.0	176.0	152.0	131.0	111.0	89.0	78.0	72.0	65.0	63.0	59.0	53.0	51.0	46.0	43.0	42.0	39.0	38.0	37.0	35.0	35.0	34.0	34.0	33.0	33.0	32.0	32.0	32.0	32.0	31.0	31.0	31.0	30.0	30.0	29.0	29.0	28.0	28.0	28.0	28.0
43	0.4343434274196625	738.0	500.0	379.0	302.0	270.0	242.0	227.0	213.0	190.0	177.0	153.0	132.0	112.0	90.0	79.0	73.0	66.0	64.0	60.0	54.0	52.0	47.0	44.0	43.0	40.0	39.0	38.0	36.0	36.0	35.0	35.0	34.0	34.0	33.0	33.0	33.0	33.0	32.0	32.0	32.0	31.0	31.0	30.0	30.0	29.0	29.0	29.0	29.0
44	0.4444444477558136	739.0	501.0	381.0	303.0	271.0	243.0	228.0	214.0	191.0	178.0	154.0	133.0	113.0	91.0	80.0	74.0	67.0	65.0	61.0	55.0	53.0	48.0	45.0	44.0	41.0	40.0	39.0	37.0	37.0	36.0	36.0	35.0	35.0	34.0	34.0	34.0	34.0	33.0	33.0	33.0	32.0	32.0	31.0	31.0	30.0	30.0	30.0	30.0
45	0.45454543828964233	740.0	501.0	381.0	303.0	271.0	243.0	228.0	214.0	191.0	178.0	154.0	134.0	114.0	92.0	81.0	75.0	68.0	66.0	62.0	55.0	53.0	48.0	45.0	44.0	41.0	40.0	39.0	37.0	37.0	36.0	36.0	35.0	35.0	34.0	34.0	34.0	34.0	33.0	33.0	33.0	32.0	32.0	31.0	31.0	30.0	30.0	30.0	30.0
46	0.46464645862579346	740.0	501.0	381.0	303.0	271.0	243.0	228.0	214.0	191.0	178.0	154.0	134.0	114.0	92.0	81.0	75.0	68.0	66.0	62.0	55.0	53.0	48.0	45.0	44.0	41.0	40.0	39.0	37.0	37.0	36.0	36.0	35.0	35.0	34.0	34.0	34.0	34.0	33.0	33.0	33.0	32.0	32.0	31.0	31.0	30.0	30.0	30.0	30.0
47	0.4747474789619446	740.0	501.0	381.0	303.0	271.0	243.0	228.0	214.0	192.0	179.0	155.0	135.0	115.0	93.0	82.0	76.0	69.0	67.0	63.0	56.0	54.0	49.0	46.0	44.0	41.0	40.0	39.0	37.0	37.0	36.0	36.0	35.0	35.0	34.0	34.0	34.0	34.0	33.0	33.0	33.0	33.0	33.0	32.0	32.0	31.0	31.0	31.0	31.0
48	0.4848484992980957	740.0	501.0	381.0	303.0	271.0	243.0	228.0	214.0	192.0	179.0	155.0	135.0	115.0	93.0	82.0	76.0	69.0	67.0	63.0	56.0	54.0	49.0	46.0	44.0	41.0	40.0	39.0	37.0	37.0	36.0	36.0	35.0	35.0	34.0	34.0	34.0	34.0	33.0	33.0	33.0	33.0	33.0	32.0	32.0	31.0	31.0	31.0	31.0
49	0.4949495196342468	740.0	501.0	381.0	303.0	271.0	243.0	228.0	214.0	192.0	180.0	155.0	135.0	115.0	93.0	82.0	76.0	69.0	67.0	63.0	56.0	54.0	49.0	46.0	44.0	41.0	40.0	39.0	37.0	37.0	36.0	36.0	35.0	35.0	34.0	34.0	34.0	34.0	33.0	33.0	33.0	33.0	33.0	32.0	32.0	31.0	31.0	31.0	31.0
50	0.505050539970398	740.0	501.0	381.0	303.0	271.0	243.0	228.0	214.0	193.0	181.0	156.0	136.0	116.0	94.0	83.0	76.0	69.0	67.0	63.0	56.0	54.0	49.0	46.0	44.0	41.0	40.0	39.0	37.0	37.0	36.0	36.0	35.0	35.0	34.0	34.0	34.0	34.0	33.0	33.0	33.0	33.0	33.0	32.0	32.0	31.0	31.0	31.0	31.0
51	0.5151515007019043	743.0	503.0	383.0	305.0	273.0	244.0	229.0	215.0	194.0	182.0	157.0	137.0	117.0	95.0	84.0	77.0	70.0	68.0	64.0	57.0	55.0	50.0	47.0	45.0	42.0	41.0	40.0	38.0	38.0	37.0	37.0	36.0	36.0	35.0	35.0	35.0	35.0	35.0	35.0	35.0	35.0	35.0	34.0	34.0	34.0	34.0	34.0	34.0
52	0.5252525210380554	743.0	503.0	383.0	305.0	273.0	244.0	229.0	215.0	194.0	182.0	157.0	137.0	117.0	95.0	84.0	77.0	70.0	68.0	64.0	57.0	55.0	50.0	47.0	45.0	42.0	41.0	40.0	38.0	38.0	37.0	37.0	36.0	36.0	35.0	35.0	35.0	35.0	35.0	35.0	35.0	35.0	35.0	34.0	34.0	34.0	34.0	34.0	34.0
53	0.5353535413742065	745.0	505.0	384.0	306.0	274.0	245.0	231.0	217.0	196.0	184.0	159.0	139.0	119.0	97.0	86.0	79.0	72.0	70.0	66.0	59.0	57.0	52.0	49.0	47.0	44.0	43.0	42.0	40.0	40.0	39.0	39.0	38.0	38.0	37.0	37.0	37.0	37.0	37.0	37.0	37.0	37.0	37.0	36.0	36.0	36.0	36.0	36.0	36.0
54	0.5454545617103577	745.0	505.0	384.0	306.0	274.0	245.0	231.0	217.0	196.0	184.0	159.0	139.0	119.0	97.0	86.0	79.0	72.0	70.0	66.0	59.0	57.0	52.0	49.0	47.0	44.0	43.0	42.0	40.0	40.0	39.0	39.0	38.0	38.0	37.0	37.0	37.0	37.0	37.0	37.0	37.0	37.0	37.0	36.0	36.0	36.0	36.0	36.0	36.0
55	0.5555555820465088	746.0	506.0	384.0	306.0	274.0	245.0	231.0	217.0	196.0	184.0	159.0	139.0	119.0	97.0	86.0	79.0	72.0	70.0	66.0	59.0	57.0	52.0	49.0	47.0	44.0	43.0	42.0	40.0	40.0	39.0	39.0	38.0	38.0	37.0	37.0	37.0	37.0	37.0	37.0	37.0	37.0	37.0	36.0	36.0	36.0	36.0	36.0	36.0
56	0.5656565427780151	748.0	508.0	386.0	309.0	277.0	248.0	234.0	220.0	199.0	187.0	162.0	142.0	122.0	100.0	89.0	82.0	75.0	73.0	69.0	62.0	60.0	55.0	52.0	50.0	47.0	46.0	45.0	43.0	43.0	42.0	42.0	41.0	41.0	40.0	40.0	40.0	40.0	40.0	40.0	40.0	40.0	40.0	39.0	39.0	39.0	39.0	39.0	39.0
57	0.5757575631141663	749.0	510.0	388.0	311.0	279.0	250.0	236.0	222.0	201.0	189.0	164.0	144.0	124.0	102.0	91.0	84.0	77.0	75.0	71.0	64.0	62.0	57.0	54.0	52.0	49.0	48.0	47.0	45.0	45.0	44.0	44.0	43.0	43.0	42.0	42.0	42.0	42.0	42.0	42.0	42.0	42.0	42.0	41.0	41.0	41.0	41.0	41.0	41.0
58	0.5858585834503174	749.0	510.0	389.0	312.0	280.0	251.0	237.0	223.0	202.0	190.0	165.0	145.0	125.0	103.0	92.0	85.0	78.0	76.0	72.0	65.0	63.0	58.0	55.0	53.0	50.0	49.0	48.0	46.0	46.0	45.0	45.0	44.0	44.0	43.0	43.0	43.0	43.0	43.0	43.0	43.0	43.0	43.0	42.0	42.0	42.0	42.0	42.0	42.0
59	0.5959595441818237	750.0	512.0	391.0	313.0	281.0	252.0	238.0	224.0	203.0	191.0	167.0	147.0	127.0	105.0	94.0	87.0	80.0	78.0	74.0	67.0	65.0	60.0	57.0	55.0	52.0	51.0	50.0	48.0	48.0	47.0	47.0	46.0	46.0	45.0	45.0	45.0	45.0	45.0	45.0	45.0	45.0	45.0	44.0	44.0	44.0	44.0	44.0	44.0
60	0.6060605645179749	750.0	513.0	392.0	314.0	282.0	253.0	239.0	225.0	204.0	192.0	168.0	148.0	128.0	107.0	97.0	90.0	83.0	81.0	77.0	70.0	68.0	63.0	60.0	58.0	55.0	54.0	53.0	51.0	51.0	50.0	50.0	50.0	50.0	49.0	49.0	49.0	49.0	49.0	49.0	49.0	49.0	49.0	48.0	48.0	48.0	48.0	48.0	48.0
61	0.616161584854126	753.0	516.0	395.0	317.0	285.0	256.0	242.0	228.0	207.0	195.0	171.0	151.0	131.0	110.0	100.0	93.0	86.0	84.0	80.0	73.0	71.0	66.0	63.0	61.0	58.0	57.0	56.0	54.0	54.0	53.0	53.0	53.0	53.0	52.0	52.0	52.0	52.0	52.0	52.0	52.0	52.0	52.0	51.0	51.0	51.0	51.0	51.0	51.0
62	0.6262626051902771	753.0	517.0	396.0	317.0	285.0	259.0	245.0	231.0	210.0	197.0	174.0	154.0	134.0	113.0	103.0	96.0	89.0	87.0	83.0	76.0	74.0	69.0	66.0	64.0	61.0	60.0	59.0	57.0	57.0	56.0	56.0	56.0	56.0	55.0	55.0	55.0	55.0	55.0	55.0	55.0	55.0	55.0	54.0	54.0	54.0	54.0	54.0	54.0
63	0.6363636255264282	758.0	521.0	400.0	322.0	291.0	265.0	251.0	237.0	216.0	203.0	178.0	158.0	138.0	117.0	107.0	100.0	93.0	91.0	87.0	80.0	78.0	73.0	70.0	68.0	65.0	64.0	63.0	61.0	61.0	60.0	60.0	60.0	60.0	60.0	60.0	60.0	60.0	60.0	60.0	60.0	60.0	60.0	59.0	59.0	59.0	59.0	59.0	59.0
64	0.6464646458625793	758.0	523.0	402.0	324.0	293.0	268.0	254.0	240.0	219.0	206.0	181.0	161.0	141.0	120.0	110.0	103.0	96.0	94.0	89.0	82.0	81.0	76.0	73.0	71.0	68.0	67.0	66.0	64.0	64.0	63.0	63.0	63.0	63.0	63.0	63.0	63.0	63.0	63.0	63.0	63.0	63.0	63.0	62.0	62.0	62.0	62.0	62.0	62.0
65	0.6565656661987305	759.0	525.0	404.0	327.0	296.0	271.0	257.0	243.0	221.0	208.0	183.0	163.0	143.0	122.0	112.0	105.0	99.0	97.0	92.0	85.0	84.0	79.0	76.0	74.0	71.0	70.0	69.0	67.0	67.0	66.0	66.0	66.0	66.0	66.0	66.0	66.0	66.0	66.0	66.0	66.0	66.0	66.0	65.0	65.0	65.0	65.0	65.0	65.0
66	0.6666666865348816	761.0	527.0	406.0	329.0	298.0	274.0	260.0	245.0	223.0	210.0	185.0	165.0	145.0	124.0	114.0	107.0	101.0	99.0	94.0	87.0	86.0	81.0	78.0	76.0	73.0	72.0	71.0	69.0	69.0	68.0	68.0	68.0	68.0	68.0	68.0	68.0	68.0	68.0	68.0	68.0	68.0	68.0	67.0	67.0	67.0	67.0	67.0	67.0
67	0.6767677068710327	764.0	531.0	410.0	333.0	302.0	278.0	264.0	250.0	227.0	214.0	189.0	168.0	148.0	127.0	117.0	110.0	104.0	102.0	97.0	91.0	90.0	85.0	82.0	80.0	77.0	76.0	75.0	73.0	73.0	72.0	72.0	72.0	72.0	72.0	72.0	72.0	72.0	72.0	72.0	72.0	72.0	72.0	71.0	71.0	71.0	71.0	71.0	71.0
68	0.6868686676025391	765.0	532.0	411.0	334.0	304.0	280.0	266.0	252.0	229.0	216.0	191.0	170.0	150.0	129.0	119.0	112.0	106.0	104.0	99.0	93.0	92.0	87.0	84.0	82.0	79.0	78.0	77.0	75.0	75.0	74.0	74.0	74.0	74.0	74.0	74.0	74.0	74.0	74.0	74.0	74.0	74.0	74.0	73.0	73.0	73.0	73.0	73.0	73.0
69	0.6969696879386902	768.0	535.0	415.0	337.0	307.0	283.0	269.0	255.0	232.0	219.0	195.0	174.0	154.0	133.0	123.0	116.0	110.0	108.0	103.0	97.0	96.0	91.0	88.0	86.0	83.0	82.0	81.0	79.0	79.0	78.0	78.0	78.0	78.0	78.0	78.0	78.0	78.0	78.0	78.0	78.0	78.0	78.0	77.0	77.0	77.0	77.0	77.0	77.0
70	0.7070707082748413	772.0	539.0	419.0	341.0	311.0	287.0	273.0	259.0	236.0	225.0	202.0	181.0	161.0	140.0	130.0	123.0	117.0	115.0	110.0	104.0	103.0	98.0	95.0	93.0	90.0	89.0	88.0	86.0	86.0	85.0	85.0	85.0	85.0	85.0	85.0	85.0	85.0	85.0	85.0	85.0	85.0	85.0	84.0	84.0	84.0	84.0	84.0	84.0
71	0.7171717286109924	774.0	540.0	421.0	343.0	313.0	289.0	275.0	262.0	239.0	228.0	205.0	184.0	164.0	143.0	133.0	126.0	120.0	118.0	113.0	107.0	106.0	101.0	98.0	96.0	93.0	92.0	91.0	89.0	89.0	88.0	88.0	88.0	88.0	88.0	88.0	88.0	88.0	88.0	88.0	88.0	88.0	88.0	88.0	88.0	88.0	88.0	88.0	88.0
72	0.7272727489471436	779.0	544.0	425.0	347.0	318.0	295.0	281.0	268.0	245.0	234.0	211.0	190.0	170.0	149.0	140.0	133.0	127.0	125.0	120.0	114.0	113.0	108.0	105.0	103.0	100.0	99.0	98.0	96.0	96.0	95.0	95.0	95.0	95.0	95.0	95.0	95.0	95.0	95.0	95.0	95.0	95.0	95.0	95.0	95.0	95.0	95.0	95.0	95.0
73	0.7373737692832947	781.0	546.0	427.0	350.0	320.0	297.0	283.0	270.0	247.0	236.0	213.0	192.0	173.0	152.0	143.0	136.0	130.0	128.0	123.0	117.0	116.0	111.0	108.0	106.0	103.0	102.0	101.0	99.0	99.0	98.0	98.0	98.0	98.0	98.0	98.0	98.0	98.0	98.0	98.0	98.0	98.0	98.0	98.0	98.0	98.0	98.0	98.0	98.0
74	0.7474747896194458	785.0	550.0	433.0	356.0	326.0	303.0	289.0	276.0	253.0	242.0	219.0	198.0	179.0	158.0	149.0	142.0	136.0	134.0	130.0	124.0	123.0	118.0	115.0	113.0	110.0	109.0	108.0	106.0	106.0	105.0	105.0	105.0	105.0	105.0	105.0	105.0	105.0	105.0	105.0	105.0	105.0	105.0	105.0	105.0	105.0	105.0	105.0	105.0
75	0.7575757503509521	787.0	552.0	436.0	360.0	331.0	308.0	293.0	280.0	257.0	246.0	224.0	204.0	186.0	166.0	157.0	150.0	144.0	141.0	137.0	131.0	130.0	125.0	122.0	119.0	116.0	115.0	114.0	112.0	112.0	111.0	111.0	111.0	111.0	111.0	111.0	111.0	111.0	111.0	111.0	111.0	111.0	111.0	111.0	111.0	111.0	111.0	111.0	111.0
76	0.7676767706871033	789.0	555.0	441.0	365.0	336.0	313.0	299.0	287.0	264.0	253.0	231.0	211.0	193.0	173.0	164.0	157.0	151.0	148.0	144.0	138.0	137.0	132.0	130.0	127.0	124.0	123.0	122.0	120.0	120.0	119.0	119.0	119.0	119.0	119.0	119.0	119.0	119.0	119.0	119.0	119.0	119.0	119.0	119.0	119.0	119.0	119.0	119.0	119.0
77	0.7777777910232544	794.0	561.0	447.0	372.0	343.0	321.0	307.0	295.0	272.0	261.0	239.0	219.0	202.0	182.0	173.0	166.0	160.0	157.0	153.0	147.0	146.0	141.0	139.0	136.0	133.0	132.0	131.0	129.0	129.0	128.0	128.0	128.0	128.0	128.0	128.0	128.0	128.0	128.0	128.0	128.0	128.0	128.0	128.0	128.0	128.0	128.0	128.0	128.0
78	0.7878788113594055	797.0	567.0	453.0	378.0	350.0	328.0	314.0	303.0	280.0	269.0	247.0	227.0	210.0	190.0	181.0	174.0	168.0	165.0	161.0	155.0	154.0	149.0	147.0	145.0	142.0	141.0	140.0	138.0	138.0	137.0	137.0	137.0	137.0	137.0	137.0	137.0	137.0	137.0	137.0	137.0	137.0	137.0	137.0	137.0	137.0	137.0	137.0	137.0
79	0.7979798316955566	801.0	574.0	459.0	383.0	356.0	335.0	321.0	310.0	287.0	276.0	254.0	234.0	217.0	197.0	188.0	181.0	175.0	172.0	168.0	162.0	161.0	156.0	154.0	152.0	149.0	148.0	147.0	145.0	145.0	144.0	144.0	144.0	144.0	144.0	144.0	144.0	144.0	144.0	144.0	144.0	144.0	144.0	144.0	144.0	144.0	144.0	144.0	144.0
80	0.808080792427063	805.0	579.0	466.0	391.0	364.0	343.0	330.0	319.0	296.0	287.0	265.0	246.0	229.0	209.0	200.0	193.0	187.0	184.0	180.0	174.0	173.0	168.0	166.0	164.0	161.0	160.0	159.0	157.0	157.0	156.0	156.0	156.0	156.0	156.0	156.0	156.0	156.0	156.0	156.0	156.0	156.0	156.0	156.0	156.0	156.0	156.0	156.0	156.0
81	0.8181818127632141	814.0	587.0	474.0	401.0	373.0	352.0	339.0	328.0	306.0	297.0	275.0	256.0	240.0	220.0	211.0	204.0	198.0	195.0	191.0	185.0	184.0	179.0	177.0	175.0	172.0	171.0	170.0	168.0	168.0	167.0	167.0	167.0	167.0	167.0	167.0	167.0	167.0	167.0	167.0	167.0	167.0	167.0	167.0	167.0	167.0	167.0	167.0	167.0
82	0.8282828330993652	823.0	598.0	485.0	413.0	385.0	364.0	352.0	341.0	319.0	310.0	288.0	269.0	253.0	234.0	225.0	218.0	212.0	209.0	205.0	199.0	198.0	193.0	191.0	189.0	186.0	185.0	184.0	182.0	182.0	181.0	181.0	181.0	181.0	181.0	181.0	181.0	181.0	181.0	181.0	181.0	181.0	181.0	181.0	181.0	181.0	181.0	181.0	181.0
83	0.8383837938308716	836.0	610.0	498.0	427.0	399.0	378.0	367.0	356.0	334.0	325.0	303.0	284.0	268.0	249.0	241.0	234.0	228.0	225.0	221.0	215.0	214.0	210.0	208.0	206.0	203.0	202.0	201.0	199.0	199.0	198.0	198.0	198.0	198.0	198.0	198.0	198.0	198.0	198.0	198.0	198.0	198.0	198.0	198.0	198.0	198.0	198.0	198.0	198.0
84	0.8484848141670227	845.0	621.0	509.0	439.0	411.0	390.0	379.0	368.0	346.0	337.0	315.0	296.0	282.0	263.0	255.0	248.0	242.0	239.0	235.0	229.0	228.0	224.0	222.0	220.0	217.0	216.0	215.0	213.0	213.0	212.0	212.0	212.0	212.0	212.0	212.0	212.0	212.0	212.0	212.0	212.0	212.0	212.0	212.0	212.0	212.0	212.0	212.0	212.0
85	0.8585858345031738	853.0	629.0	516.0	448.0	421.0	400.0	389.0	379.0	357.0	348.0	326.0	307.0	294.0	275.0	266.0	259.0	253.0	250.0	246.0	240.0	239.0	235.0	233.0	231.0	228.0	227.0	226.0	224.0	224.0	224.0	224.0	224.0	224.0	224.0	224.0	224.0	224.0	224.0	224.0	224.0	224.0	224.0	224.0	224.0	224.0	224.0	224.0	224.0
86	0.868686854839325	859.0	639.0	527.0	461.0	434.0	413.0	402.0	391.0	369.0	360.0	338.0	319.0	306.0	288.0	280.0	274.0	268.0	265.0	261.0	255.0	254.0	251.0	249.0	247.0	244.0	243.0	242.0	240.0	240.0	240.0	240.0	240.0	240.0	240.0	240.0	240.0	240.0	240.0	240.0	240.0	240.0	240.0	240.0	240.0	240.0	240.0	240.0	240.0
87	0.8787878751754761	883.0	667.0	554.0	490.0	463.0	443.0	432.0	421.0	401.0	393.0	371.0	352.0	339.0	321.0	313.0	307.0	301.0	298.0	294.0	288.0	287.0	284.0	282.0	280.0	277.0	276.0	275.0	273.0	273.0	273.0	273.0	273.0	273.0	273.0	273.0	273.0	273.0	273.0	273.0	273.0	273.0	273.0	273.0	273.0	273.0	273.0	273.0	273.0
88	0.8888888955116272	901.0	690.0	578.0	517.0	489.0	471.0	461.0	450.0	430.0	422.0	400.0	381.0	368.0	350.0	342.0	336.0	330.0	327.0	323.0	317.0	316.0	313.0	311.0	309.0	306.0	305.0	304.0	302.0	302.0	302.0	302.0	302.0	302.0	302.0	302.0	302.0	302.0	302.0	302.0	302.0	302.0	302.0	302.0	302.0	302.0	302.0	302.0	302.0
89	0.8989899158477783	925.0	716.0	606.0	547.0	519.0	501.0	492.0	482.0	463.0	455.0	433.0	414.0	401.0	383.0	375.0	369.0	363.0	360.0	356.0	350.0	349.0	346.0	344.0	342.0	339.0	338.0	337.0	335.0	335.0	335.0	335.0	335.0	335.0	335.0	335.0	335.0	335.0	335.0	335.0	335.0	335.0	335.0	335.0	335.0	335.0	335.0	335.0	335.0
90	0.9090909361839294	951.0	745.0	637.0	579.0	551.0	533.0	524.0	514.0	495.0	487.0	465.0	446.0	433.0	415.0	408.0	402.0	396.0	393.0	389.0	385.0	384.0	381.0	379.0	378.0	375.0	374.0	373.0	371.0	371.0	371.0	371.0	371.0	371.0	371.0	371.0	371.0	371.0	371.0	371.0	371.0	371.0	371.0	371.0	371.0	371.0	371.0	371.0	371.0
91	0.9191919565200806	976.0	780.0	674.0	616.0	590.0	573.0	564.0	554.0	536.0	528.0	506.0	487.0	474.0	456.0	449.0	443.0	438.0	435.0	431.0	427.0	426.0	423.0	421.0	420.0	417.0	416.0	416.0	414.0	414.0	414.0	414.0	414.0	414.0	414.0	414.0	414.0	414.0	414.0	414.0	414.0	414.0	414.0	414.0	414.0	414.0	414.0	414.0	414.0
92	0.9292929172515869	1004.0	815.0	714.0	657.0	631.0	614.0	605.0	594.0	576.0	568.0	546.0	527.0	514.0	496.0	489.0	483.0	479.0	476.0	472.0	468.0	467.0	464.0	462.0	461.0	458.0	457.0	457.0	456.0	456.0	456.0	456.0	456.0	456.0	456.0	456.0	456.0	456.0	456.0	456.0	456.0	456.0	456.0	456.0	456.0	456.0	456.0	456.0	456.0
93	0.939393937587738	1040.0	864.0	770.0	714.0	688.0	671.0	662.0	649.0	633.0	625.0	605.0	587.0	574.0	556.0	549.0	544.0	541.0	538.0	535.0	531.0	531.0	529.0	527.0	526.0	524.0	523.0	523.0	522.0	522.0	522.0	522.0	522.0	522.0	522.0	522.0	522.0	522.0	522.0	522.0	522.0	522.0	522.0	522.0	522.0	522.0	522.0	522.0	522.0
94	0.9494949579238892	1080.0	913.0	819.0	764.0	741.0	725.0	716.0	703.0	688.0	680.0	660.0	644.0	631.0	613.0	606.0	602.0	599.0	597.0	594.0	590.0	590.0	588.0	586.0	585.0	584.0	583.0	583.0	582.0	582.0	582.0	582.0	582.0	582.0	582.0	582.0	582.0	582.0	582.0	582.0	582.0	582.0	582.0	582.0	582.0	582.0	582.0	582.0	582.0
95	0.9595959782600403	1133.0	979.0	886.0	833.0	810.0	796.0	787.0	774.0	760.0	753.0	734.0	719.0	706.0	690.0	683.0	680.0	677.0	675.0	672.0	669.0	669.0	668.0	666.0	665.0	664.0	663.0	663.0	662.0	662.0	662.0	662.0	662.0	662.0	662.0	662.0	662.0	662.0	662.0	662.0	662.0	662.0	662.0	662.0	662.0	662.0	662.0	662.0	662.0
96	0.9696969985961914	1230.0	1083.0	994.0	947.0	926.0	913.0	904.0	892.0	878.0	871.0	852.0	837.0	824.0	809.0	803.0	800.0	797.0	795.0	792.0	790.0	790.0	789.0	787.0	787.0	786.0	785.0	785.0	784.0	784.0	784.0	784.0	784.0	784.0	784.0	784.0	784.0	784.0	784.0	784.0	784.0	784.0	784.0	784.0	784.0	784.0	784.0	784.0	784.0
97	0.9797979593276978	1349.0	1216.0	1130.0	1087.0	1068.0	1056.0	1047.0	1036.0	1025.0	1019.0	1001.0	987.0	975.0	961.0	958.0	957.0	954.0	953.0	950.0	948.0	948.0	947.0	945.0	945.0	944.0	943.0	943.0	942.0	942.0	942.0	942.0	942.0	942.0	942.0	942.0	942.0	942.0	942.0	942.0	942.0	942.0	942.0	942.0	942.0	942.0	942.0	942.0	942.0
98	0.9898989796638489	1490.0	1373.0	1299.0	1260.0	1245.0	1236.0	1230.0	1220.0	1210.0	1205.0	1188.0	1175.0	1165.0	1154.0	1152.0	1151.0	1150.0	1149.0	1147.0	1146.0	1146.0	1145.0	1144.0	1144.0	1143.0	1142.0	1142.0	1141.0	1141.0	1141.0	1141.0	1141.0	1141.0	1141.0	1141.0	1141.0	1141.0	1141.0	1141.0	1141.0	1141.0	1141.0	1141.0	1141.0	1141.0	1141.0	1141.0	1141.0
99	1.0	0.0	0.0	0.0	0.0	0.0	0.0	0.0	0.0	0.0	0.0	0.0	0.0	0.0	0.0	0.0	0.0	0.0	0.0	0.0	0.0	0.0	0.0	0.0	0.0	0.0	0.0	0.0	0.0	0.0	0.0	0.0	0.0	0.0	0.0	0.0	0.0	0.0	0.0	0.0	0.0	0.0	0.0	0.0	0.0	0.0	0.0	0.0	0.0
[truncated: 52 more columns]
