# Supplementary material for: The hair cell analysis toolbox is a precise and fully automated pipeline for whole cochlea hair cell quantification
Source: PLoS Biol. 2023 Mar 22;21(3):e3002041. doi: 10.1371/journal.pbio.3002041 (PMC10069775; doi:10.1371/journal.pbio.3002041)
Supplement: S1 Data — A compressed folder with spreadsheets containing, in separate files, the underlying numerical data and statistical analysis for Figs 1G, 3E, 3F, 3G, 4F, 4H, 5A, 5B, 5C, 6A, 6B, S1B, S1C, S1D, S1E, S1F. (ZIP) [file pbio.3002041.s004.zip › Figure S1BCDEF/Figure S1DEF/figureS1DEF_9_false_positive.csv]

	cell_thr	nms_thr_0.0	nms_thr_0.010101010091602802	nms_thr_0.020202020183205605	nms_thr_0.03030303120613098	nms_thr_0.04040404036641121	nms_thr_0.05050504952669144	nms_thr_0.06060606241226196	nms_thr_0.07070706784725189	nms_thr_0.08080808073282242	nms_thr_0.09090909361839294	nms_thr_0.10101009905338287	nms_thr_0.1111111119389534	nms_thr_0.12121212482452393	nms_thr_0.13131313025951385	nms_thr_0.14141413569450378	nms_thr_0.1515151560306549	nms_thr_0.16161616146564484	nms_thr_0.17171716690063477	nms_thr_0.1818181872367859	nms_thr_0.19191919267177582	nms_thr_0.20202019810676575	nms_thr_0.21212121844291687	nms_thr_0.2222222238779068	nms_thr_0.23232322931289673	nms_thr_0.24242424964904785	nms_thr_0.252525269985199	nms_thr_0.2626262605190277	nms_thr_0.27272728085517883	nms_thr_0.28282830119132996	nms_thr_0.2929292917251587	nms_thr_0.3030303120613098	nms_thr_0.31313133239746094	nms_thr_0.3232323229312897	nms_thr_0.3333333432674408	nms_thr_0.34343433380126953	nms_thr_0.35353535413742065	nms_thr_0.3636363744735718	nms_thr_0.3737373650074005	nms_thr_0.38383838534355164	nms_thr_0.39393937587738037	nms_thr_0.4040403962135315	nms_thr_0.4141414165496826	nms_thr_0.42424240708351135	nms_thr_0.4343434274196625	nms_thr_0.4444444477558136	nms_thr_0.45454543828964233	nms_thr_0.46464645862579346	nms_thr_0.4747474789619446
0	0.0	1198.0	1267.0	1319.0	1373.0	1461.0	1514.0	1577.0	1649.0	1725.0	1799.0	1857.0	1933.0	1996.0	2076.0	2133.0	2226.0	2328.0	2416.0	2526.0	2620.0	2745.0	2848.0	2945.0	3034.0	3105.0	3194.0	3275.0	3334.0	3396.0	3510.0	3615.0	3707.0	3777.0	3858.0	3967.0	4085.0	4247.0	4464.0	4683.0	4945.0	5272.0	5538.0	5909.0	6395.0	6998.0	7840.0	8662.0	9290.0
1	0.010101010091602802	1198.0	1267.0	1319.0	1373.0	1461.0	1514.0	1577.0	1649.0	1725.0	1799.0	1857.0	1933.0	1996.0	2076.0	2133.0	2226.0	2328.0	2416.0	2526.0	2620.0	2745.0	2848.0	2945.0	3034.0	3105.0	3194.0	3275.0	3334.0	3396.0	3510.0	3615.0	3707.0	3777.0	3858.0	3967.0	4085.0	4247.0	4464.0	4683.0	4945.0	5272.0	5538.0	5909.0	6395.0	6998.0	7840.0	8662.0	9290.0
2	0.020202020183205605	1198.0	1267.0	1319.0	1373.0	1461.0	1514.0	1577.0	1649.0	1725.0	1799.0	1857.0	1933.0	1996.0	2076.0	2133.0	2226.0	2328.0	2416.0	2526.0	2620.0	2745.0	2848.0	2945.0	3034.0	3105.0	3194.0	3275.0	3334.0	3396.0	3510.0	3615.0	3707.0	3777.0	3858.0	3967.0	4085.0	4247.0	4464.0	4683.0	4945.0	5272.0	5538.0	5909.0	6395.0	6998.0	7840.0	8662.0	9290.0
3	0.03030303120613098	1198.0	1267.0	1319.0	1373.0	1461.0	1514.0	1577.0	1649.0	1725.0	1799.0	1857.0	1933.0	1996.0	2076.0	2133.0	2226.0	2328.0	2416.0	2526.0	2620.0	2745.0	2848.0	2945.0	3034.0	3105.0	3194.0	3275.0	3334.0	3396.0	3510.0	3615.0	3707.0	3777.0	3858.0	3967.0	4085.0	4247.0	4464.0	4683.0	4945.0	5272.0	5538.0	5909.0	6395.0	6998.0	7840.0	8662.0	9290.0
4	0.04040404036641121	1198.0	1267.0	1319.0	1373.0	1461.0	1514.0	1577.0	1649.0	1725.0	1799.0	1857.0	1933.0	1996.0	2076.0	2133.0	2226.0	2328.0	2416.0	2526.0	2620.0	2745.0	2848.0	2945.0	3034.0	3105.0	3194.0	3275.0	3334.0	3396.0	3510.0	3615.0	3707.0	3777.0	3858.0	3967.0	4085.0	4247.0	4464.0	4683.0	4945.0	5272.0	5538.0	5909.0	6395.0	6998.0	7840.0	8662.0	9290.0
5	0.05050504952669144	1192.0	1261.0	1313.0	1364.0	1452.0	1503.0	1566.0	1639.0	1715.0	1789.0	1846.0	1922.0	1984.0	2064.0	2121.0	2215.0	2316.0	2405.0	2516.0	2607.0	2731.0	2833.0	2931.0	3019.0	3090.0	3178.0	3259.0	3318.0	3381.0	3495.0	3599.0	3691.0	3762.0	3841.0	3950.0	4065.0	4227.0	4444.0	4660.0	4921.0	5244.0	5509.0	5875.0	6359.0	6960.0	7801.0	8619.0	9245.0
6	0.06060606241226196	1101.0	1153.0	1199.0	1254.0	1332.0	1382.0	1441.0	1513.0	1579.0	1640.0	1682.0	1746.0	1803.0	1874.0	1934.0	2020.0	2109.0	2196.0	2288.0	2378.0	2497.0	2591.0	2678.0	2763.0	2832.0	2914.0	2993.0	3048.0	3110.0	3221.0	3306.0	3392.0	3459.0	3529.0	3631.0	3740.0	3866.0	4064.0	4260.0	4501.0	4788.0	5026.0	5338.0	5762.0	6318.0	7105.0	7873.0	8456.0
7	0.07070706784725189	1010.0	1058.0	1103.0	1149.0	1221.0	1266.0	1323.0	1398.0	1463.0	1523.0	1558.0	1619.0	1667.0	1730.0	1788.0	1866.0	1945.0	2019.0	2103.0	2188.0	2298.0	2391.0	2469.0	2549.0	2609.0	2686.0	2758.0	2806.0	2864.0	2970.0	3053.0	3127.0	3189.0	3256.0	3341.0	3438.0	3555.0	3728.0	3910.0	4134.0	4396.0	4618.0	4893.0	5250.0	5767.0	6497.0	7215.0	7767.0
8	0.08080808073282242	932.0	979.0	1026.0	1067.0	1130.0	1174.0	1223.0	1288.0	1351.0	1405.0	1446.0	1503.0	1552.0	1616.0	1665.0	1735.0	1814.0	1890.0	1965.0	2038.0	2139.0	2225.0	2292.0	2367.0	2425.0	2494.0	2563.0	2611.0	2657.0	2756.0	2833.0	2906.0	2963.0	3023.0	3104.0	3188.0	3292.0	3455.0	3622.0	3836.0	4075.0	4269.0	4503.0	4828.0	5309.0	6000.0	6687.0	7212.0
9	0.09090909361839294	855.0	896.0	941.0	984.0	1040.0	1084.0	1129.0	1177.0	1235.0	1279.0	1322.0	1375.0	1420.0	1482.0	1532.0	1597.0	1675.0	1731.0	1791.0	1864.0	1963.0	2046.0	2110.0	2178.0	2233.0	2292.0	2357.0	2399.0	2443.0	2537.0	2605.0	2676.0	2731.0	2783.0	2858.0	2941.0	3039.0	3189.0	3338.0	3531.0	3756.0	3929.0	4149.0	4422.0	4841.0	5458.0	6095.0	6593.0
10	0.10101009905338287	788.0	833.0	876.0	919.0	969.0	1011.0	1056.0	1106.0	1159.0	1201.0	1238.0	1284.0	1325.0	1382.0	1425.0	1495.0	1567.0	1623.0	1676.0	1749.0	1834.0	1916.0	1977.0	2037.0	2085.0	2144.0	2204.0	2241.0	2285.0	2368.0	2434.0	2506.0	2556.0	2609.0	2687.0	2762.0	2854.0	2985.0	3128.0	3307.0	3519.0	3684.0	3876.0	4136.0	4516.0	5084.0	5692.0	6169.0
11	0.1111111119389534	742.0	789.0	829.0	863.0	913.0	948.0	992.0	1040.0	1093.0	1131.0	1166.0	1212.0	1249.0	1303.0	1346.0	1407.0	1473.0	1527.0	1575.0	1631.0	1703.0	1782.0	1842.0	1900.0	1947.0	2007.0	2067.0	2104.0	2141.0	2220.0	2281.0	2346.0	2392.0	2444.0	2523.0	2589.0	2677.0	2798.0	2929.0	3100.0	3294.0	3448.0	3637.0	3866.0	4222.0	4745.0	5320.0	5773.0
12	0.12121212482452393	701.0	748.0	781.0	814.0	864.0	895.0	936.0	983.0	1030.0	1071.0	1107.0	1156.0	1185.0	1245.0	1282.0	1335.0	1398.0	1446.0	1494.0	1548.0	1616.0	1692.0	1748.0	1797.0	1839.0	1888.0	1950.0	1985.0	2020.0	2093.0	2154.0	2219.0	2267.0	2311.0	2384.0	2446.0	2516.0	2626.0	2753.0	2918.0	3099.0	3230.0	3408.0	3630.0	3936.0	4408.0	4955.0	5378.0
13	0.13131313025951385	662.0	700.0	738.0	771.0	818.0	849.0	885.0	928.0	976.0	1014.0	1045.0	1088.0	1120.0	1175.0	1208.0	1255.0	1311.0	1357.0	1402.0	1450.0	1516.0	1583.0	1640.0	1686.0	1728.0	1777.0	1834.0	1876.0	1905.0	1975.0	2034.0	2094.0	2133.0	2172.0	2240.0	2295.0	2366.0	2475.0	2590.0	2752.0	2917.0	3040.0	3201.0	3387.0	3664.0	4105.0	4625.0	5023.0
14	0.14141413569450378	630.0	669.0	700.0	736.0	780.0	811.0	844.0	881.0	929.0	966.0	998.0	1038.0	1070.0	1118.0	1141.0	1190.0	1241.0	1283.0	1323.0	1358.0	1417.0	1483.0	1533.0	1579.0	1619.0	1667.0	1718.0	1751.0	1778.0	1842.0	1896.0	1957.0	1997.0	2028.0	2094.0	2146.0	2222.0	2322.0	2438.0	2593.0	2745.0	2857.0	2999.0	3171.0	3405.0	3793.0	4267.0	4645.0
15	0.1515151560306549	596.0	634.0	661.0	692.0	732.0	768.0	797.0	836.0	884.0	921.0	953.0	996.0	1020.0	1065.0	1085.0	1131.0	1175.0	1213.0	1252.0	1283.0	1336.0	1397.0	1447.0	1488.0	1529.0	1573.0	1625.0	1654.0	1680.0	1738.0	1791.0	1851.0	1889.0	1920.0	1977.0	2025.0	2092.0	2176.0	2289.0	2437.0	2574.0	2685.0	2812.0	2968.0	3164.0	3503.0	3925.0	4284.0
16	0.16161616146564484	536.0	572.0	591.0	626.0	659.0	685.0	712.0	749.0	793.0	831.0	856.0	887.0	918.0	956.0	976.0	1011.0	1051.0	1090.0	1116.0	1148.0	1186.0	1235.0	1273.0	1305.0	1342.0	1384.0	1433.0	1459.0	1487.0	1535.0	1581.0	1632.0	1672.0	1697.0	1752.0	1798.0	1856.0	1933.0	2023.0	2165.0	2291.0	2384.0	2499.0	2632.0	2808.0	3102.0	3452.0	3769.0
17	0.17171716690063477	482.0	511.0	526.0	554.0	584.0	609.0	634.0	665.0	700.0	735.0	759.0	780.0	806.0	838.0	860.0	881.0	917.0	949.0	974.0	1001.0	1041.0	1084.0	1117.0	1153.0	1186.0	1223.0	1254.0	1276.0	1296.0	1339.0	1383.0	1437.0	1469.0	1496.0	1541.0	1584.0	1638.0	1704.0	1787.0	1909.0	2028.0	2103.0	2193.0	2294.0	2434.0	2658.0	2960.0	3210.0
18	0.1818181872367859	429.0	458.0	470.0	494.0	520.0	545.0	571.0	596.0	622.0	640.0	667.0	685.0	712.0	741.0	759.0	776.0	801.0	840.0	863.0	882.0	912.0	945.0	971.0	996.0	1016.0	1047.0	1070.0	1086.0	1107.0	1146.0	1186.0	1222.0	1244.0	1263.0	1309.0	1348.0	1396.0	1450.0	1527.0	1634.0	1725.0	1777.0	1844.0	1914.0	2028.0	2210.0	2450.0	2643.0
19	0.19191919267177582	369.0	392.0	400.0	431.0	454.0	477.0	504.0	526.0	552.0	566.0	584.0	599.0	616.0	645.0	659.0	670.0	690.0	721.0	739.0	751.0	775.0	800.0	819.0	839.0	850.0	880.0	903.0	915.0	933.0	961.0	997.0	1020.0	1034.0	1050.0	1088.0	1123.0	1156.0	1196.0	1255.0	1333.0	1405.0	1442.0	1488.0	1550.0	1639.0	1778.0	1946.0	2071.0
20	0.20202019810676575	333.0	348.0	352.0	376.0	397.0	415.0	438.0	453.0	474.0	488.0	502.0	516.0	539.0	566.0	576.0	585.0	603.0	627.0	645.0	656.0	673.0	696.0	709.0	720.0	735.0	756.0	769.0	776.0	790.0	811.0	833.0	852.0	864.0	878.0	900.0	928.0	950.0	981.0	1033.0	1099.0	1156.0	1187.0	1224.0	1281.0	1350.0	1450.0	1569.0	1657.0
21	0.21212121844291687	291.0	304.0	308.0	326.0	343.0	356.0	377.0	391.0	408.0	419.0	426.0	441.0	459.0	481.0	488.0	493.0	508.0	526.0	542.0	554.0	566.0	583.0	594.0	605.0	618.0	628.0	639.0	646.0	656.0	671.0	686.0	704.0	713.0	720.0	740.0	760.0	779.0	808.0	846.0	900.0	935.0	960.0	990.0	1030.0	1078.0	1145.0	1224.0	1287.0
22	0.2222222238779068	248.0	259.0	259.0	273.0	286.0	298.0	315.0	333.0	348.0	363.0	365.0	379.0	393.0	409.0	418.0	422.0	434.0	446.0	460.0	467.0	476.0	491.0	500.0	512.0	524.0	536.0	544.0	547.0	557.0	568.0	580.0	593.0	601.0	611.0	624.0	638.0	653.0	670.0	702.0	736.0	765.0	784.0	809.0	842.0	878.0	918.0	972.0	1014.0
23	0.23232322931289673	215.0	226.0	228.0	239.0	249.0	259.0	273.0	281.0	294.0	305.0	309.0	321.0	329.0	342.0	349.0	353.0	361.0	374.0	388.0	397.0	402.0	415.0	423.0	429.0	438.0	450.0	455.0	458.0	468.0	477.0	488.0	501.0	509.0	516.0	525.0	538.0	548.0	562.0	583.0	605.0	623.0	638.0	656.0	683.0	711.0	737.0	774.0	801.0
24	0.24242424964904785	192.0	201.0	203.0	215.0	224.0	234.0	246.0	252.0	261.0	270.0	274.0	285.0	291.0	304.0	309.0	312.0	320.0	331.0	344.0	351.0	355.0	365.0	373.0	377.0	386.0	395.0	400.0	404.0	413.0	422.0	430.0	440.0	447.0	453.0	460.0	470.0	477.0	490.0	505.0	523.0	535.0	548.0	563.0	582.0	607.0	621.0	648.0	668.0
25	0.252525269985199	174.0	182.0	182.0	196.0	205.0	216.0	225.0	230.0	236.0	243.0	249.0	258.0	262.0	275.0	279.0	282.0	289.0	299.0	311.0	316.0	320.0	330.0	337.0	341.0	350.0	358.0	362.0	365.0	374.0	381.0	388.0	396.0	403.0	407.0	413.0	420.0	427.0	439.0	453.0	469.0	480.0	490.0	502.0	518.0	537.0	549.0	571.0	589.0
26	0.2626262605190277	154.0	163.0	160.0	174.0	182.0	191.0	199.0	203.0	209.0	214.0	219.0	227.0	229.0	242.0	249.0	251.0	258.0	264.0	274.0	280.0	283.0	294.0	299.0	302.0	309.0	316.0	319.0	322.0	331.0	338.0	342.0	350.0	357.0	363.0	368.0	376.0	382.0	391.0	403.0	416.0	426.0	437.0	447.0	461.0	476.0	483.0	499.0	513.0
27	0.27272728085517883	142.0	151.0	148.0	161.0	169.0	178.0	185.0	190.0	195.0	200.0	204.0	211.0	213.0	224.0	230.0	232.0	238.0	244.0	253.0	258.0	264.0	274.0	279.0	282.0	288.0	294.0	297.0	300.0	308.0	314.0	318.0	325.0	330.0	336.0	339.0	345.0	351.0	358.0	368.0	380.0	389.0	397.0	405.0	417.0	428.0	433.0	445.0	457.0
28	0.28282830119132996	132.0	140.0	136.0	148.0	155.0	163.0	169.0	174.0	179.0	182.0	186.0	194.0	196.0	207.0	212.0	214.0	220.0	225.0	234.0	239.0	244.0	252.0	257.0	261.0	267.0	273.0	275.0	278.0	286.0	293.0	296.0	303.0	307.0	311.0	315.0	320.0	326.0	331.0	339.0	350.0	358.0	364.0	368.0	378.0	387.0	391.0	400.0	412.0
29	0.2929292917251587	127.0	134.0	130.0	139.0	147.0	155.0	161.0	166.0	171.0	174.0	178.0	185.0	187.0	197.0	202.0	204.0	210.0	214.0	223.0	228.0	233.0	240.0	244.0	249.0	255.0	261.0	263.0	266.0	272.0	279.0	282.0	288.0	292.0	296.0	300.0	305.0	310.0	315.0	323.0	334.0	339.0	343.0	347.0	357.0	365.0	369.0	377.0	387.0
30	0.3030303120613098	122.0	129.0	125.0	134.0	142.0	150.0	156.0	160.0	164.0	167.0	171.0	179.0	180.0	190.0	195.0	197.0	203.0	207.0	214.0	219.0	222.0	229.0	233.0	237.0	243.0	248.0	250.0	252.0	258.0	263.0	266.0	272.0	276.0	280.0	284.0	288.0	293.0	297.0	305.0	315.0	320.0	324.0	328.0	337.0	345.0	349.0	357.0	366.0
31	0.31313133239746094	114.0	121.0	117.0	125.0	133.0	141.0	147.0	151.0	154.0	156.0	160.0	168.0	169.0	180.0	185.0	187.0	193.0	197.0	204.0	209.0	212.0	219.0	223.0	227.0	233.0	238.0	240.0	242.0	248.0	253.0	256.0	262.0	265.0	267.0	271.0	275.0	280.0	283.0	291.0	301.0	304.0	308.0	312.0	320.0	328.0	332.0	340.0	346.0
32	0.3232323229312897	109.0	116.0	113.0	120.0	128.0	135.0	142.0	146.0	149.0	151.0	155.0	163.0	164.0	175.0	180.0	180.0	186.0	190.0	197.0	202.0	205.0	212.0	216.0	220.0	226.0	231.0	233.0	235.0	241.0	246.0	248.0	254.0	257.0	258.0	261.0	265.0	270.0	273.0	280.0	289.0	291.0	295.0	299.0	307.0	314.0	318.0	326.0	331.0
33	0.3333333432674408	105.0	112.0	109.0	115.0	123.0	130.0	137.0	141.0	144.0	146.0	150.0	158.0	159.0	170.0	175.0	175.0	181.0	184.0	191.0	196.0	199.0	206.0	210.0	214.0	220.0	225.0	227.0	229.0	235.0	239.0	241.0	246.0	249.0	250.0	253.0	256.0	259.0	262.0	268.0	276.0	277.0	281.0	285.0	293.0	300.0	304.0	311.0	315.0
34	0.34343433380126953	99.0	106.0	103.0	109.0	117.0	124.0	131.0	135.0	138.0	140.0	144.0	151.0	152.0	162.0	166.0	166.0	171.0	174.0	181.0	187.0	190.0	197.0	200.0	203.0	209.0	214.0	216.0	218.0	224.0	227.0	229.0	234.0	236.0	237.0	239.0	242.0	245.0	248.0	255.0	261.0	263.0	266.0	270.0	276.0	284.0	288.0	293.0	297.0
35	0.35353535413742065	98.0	105.0	101.0	107.0	115.0	122.0	129.0	133.0	136.0	138.0	142.0	149.0	149.0	159.0	163.0	163.0	168.0	171.0	178.0	185.0	187.0	194.0	197.0	200.0	205.0	210.0	212.0	214.0	220.0	223.0	225.0	231.0	233.0	234.0	236.0	239.0	242.0	245.0	251.0	256.0	258.0	260.0	264.0	270.0	278.0	282.0	287.0	290.0
36	0.3636363744735718	94.0	99.0	96.0	102.0	111.0	118.0	125.0	128.0	131.0	134.0	138.0	144.0	144.0	154.0	158.0	158.0	163.0	166.0	173.0	180.0	181.0	187.0	190.0	193.0	197.0	202.0	204.0	206.0	211.0	214.0	216.0	222.0	224.0	225.0	227.0	230.0	233.0	235.0	239.0	243.0	244.0	246.0	250.0	254.0	261.0	263.0	268.0	270.0
37	0.3737373650074005	93.0	98.0	95.0	102.0	111.0	118.0	125.0	128.0	131.0	134.0	138.0	144.0	144.0	154.0	158.0	158.0	163.0	166.0	172.0	179.0	180.0	185.0	188.0	191.0	194.0	199.0	202.0	204.0	209.0	212.0	214.0	220.0	222.0	223.0	225.0	229.0	232.0	234.0	238.0	242.0	243.0	245.0	248.0	251.0	257.0	259.0	263.0	265.0
38	0.38383838534355164	87.0	94.0	92.0	98.0	107.0	114.0	121.0	124.0	127.0	130.0	134.0	140.0	140.0	149.0	153.0	153.0	158.0	161.0	167.0	174.0	175.0	180.0	182.0	185.0	188.0	193.0	196.0	197.0	201.0	204.0	206.0	212.0	214.0	215.0	218.0	221.0	224.0	225.0	229.0	232.0	233.0	235.0	238.0	240.0	245.0	247.0	251.0	252.0
39	0.39393937587738037	87.0	93.0	92.0	96.0	105.0	112.0	119.0	122.0	125.0	128.0	132.0	138.0	138.0	147.0	151.0	151.0	156.0	159.0	165.0	172.0	173.0	178.0	180.0	183.0	186.0	191.0	194.0	195.0	199.0	202.0	204.0	210.0	212.0	213.0	216.0	219.0	222.0	223.0	226.0	229.0	230.0	232.0	235.0	237.0	241.0	242.0	246.0	247.0
40	0.4040403962135315	82.0	87.0	87.0	91.0	100.0	107.0	114.0	118.0	121.0	124.0	128.0	133.0	133.0	142.0	146.0	146.0	151.0	155.0	160.0	167.0	168.0	173.0	175.0	178.0	181.0	186.0	189.0	190.0	194.0	197.0	199.0	205.0	207.0	208.0	211.0	214.0	216.0	217.0	220.0	223.0	224.0	226.0	229.0	231.0	235.0	236.0	240.0	241.0
41	0.4141414165496826	82.0	86.0	86.0	90.0	99.0	106.0	113.0	117.0	120.0	123.0	127.0	132.0	132.0	141.0	145.0	145.0	150.0	154.0	159.0	166.0	167.0	171.0	173.0	176.0	179.0	184.0	187.0	188.0	192.0	195.0	197.0	203.0	205.0	206.0	209.0	211.0	212.0	213.0	215.0	218.0	219.0	221.0	224.0	226.0	230.0	231.0	235.0	236.0
42	0.42424240708351135	78.0	82.0	82.0	85.0	94.0	101.0	109.0	113.0	117.0	120.0	124.0	129.0	128.0	137.0	140.0	140.0	145.0	149.0	153.0	160.0	161.0	165.0	167.0	170.0	173.0	178.0	181.0	182.0	185.0	188.0	190.0	196.0	198.0	199.0	202.0	203.0	204.0	205.0	207.0	210.0	210.0	212.0	214.0	216.0	220.0	221.0	224.0	225.0
43	0.4343434274196625	73.0	78.0	78.0	81.0	90.0	97.0	105.0	109.0	113.0	116.0	120.0	125.0	124.0	133.0	136.0	136.0	140.0	144.0	148.0	155.0	156.0	159.0	161.0	164.0	167.0	172.0	175.0	176.0	179.0	181.0	183.0	189.0	191.0	192.0	195.0	196.0	197.0	198.0	200.0	203.0	203.0	204.0	205.0	206.0	210.0	211.0	214.0	215.0
44	0.4444444477558136	71.0	76.0	76.0	79.0	88.0	95.0	103.0	107.0	111.0	114.0	118.0	123.0	122.0	131.0	134.0	134.0	138.0	142.0	146.0	153.0	154.0	157.0	159.0	161.0	164.0	170.0	172.0	173.0	176.0	178.0	180.0	186.0	188.0	189.0	191.0	192.0	193.0	193.0	194.0	197.0	198.0	199.0	199.0	200.0	204.0	205.0	208.0	209.0
45	0.45454543828964233	70.0	75.0	75.0	78.0	87.0	93.0	101.0	105.0	109.0	112.0	116.0	122.0	121.0	130.0	133.0	133.0	137.0	141.0	145.0	152.0	153.0	156.0	158.0	160.0	163.0	169.0	171.0	172.0	175.0	177.0	179.0	185.0	187.0	188.0	190.0	190.0	191.0	191.0	192.0	195.0	196.0	196.0	196.0	197.0	201.0	202.0	205.0	205.0
46	0.46464645862579346	69.0	73.0	74.0	76.0	85.0	91.0	100.0	104.0	108.0	111.0	115.0	121.0	120.0	129.0	132.0	132.0	136.0	140.0	144.0	150.0	151.0	154.0	156.0	158.0	161.0	167.0	169.0	170.0	173.0	175.0	177.0	183.0	184.0	185.0	187.0	187.0	188.0	188.0	189.0	192.0	193.0	193.0	193.0	194.0	198.0	199.0	202.0	202.0
47	0.4747474789619446	69.0	73.0	74.0	76.0	84.0	90.0	99.0	103.0	107.0	110.0	113.0	119.0	118.0	127.0	130.0	130.0	135.0	139.0	143.0	149.0	150.0	153.0	155.0	157.0	160.0	166.0	168.0	169.0	172.0	174.0	176.0	182.0	183.0	184.0	186.0	186.0	187.0	187.0	188.0	191.0	192.0	192.0	192.0	193.0	196.0	197.0	199.0	199.0
48	0.4848484992980957	68.0	71.0	72.0	74.0	82.0	88.0	97.0	101.0	105.0	108.0	111.0	117.0	116.0	125.0	127.0	128.0	133.0	137.0	141.0	147.0	148.0	151.0	153.0	155.0	158.0	164.0	166.0	167.0	169.0	171.0	173.0	179.0	180.0	181.0	183.0	183.0	184.0	184.0	185.0	188.0	189.0	189.0	189.0	190.0	193.0	194.0	195.0	195.0
49	0.4949495196342468	66.0	69.0	70.0	72.0	80.0	86.0	95.0	99.0	103.0	106.0	109.0	115.0	114.0	123.0	125.0	125.0	130.0	134.0	138.0	144.0	145.0	148.0	150.0	152.0	155.0	161.0	163.0	164.0	166.0	168.0	170.0	176.0	177.0	178.0	180.0	180.0	180.0	180.0	181.0	184.0	185.0	185.0	185.0	186.0	189.0	190.0	191.0	191.0
50	0.505050539970398	65.0	68.0	69.0	71.0	79.0	85.0	94.0	98.0	102.0	105.0	108.0	114.0	113.0	122.0	124.0	124.0	128.0	132.0	135.0	141.0	142.0	145.0	147.0	149.0	151.0	157.0	159.0	160.0	162.0	164.0	166.0	172.0	173.0	174.0	176.0	176.0	176.0	176.0	177.0	180.0	181.0	181.0	181.0	181.0	184.0	185.0	186.0	186.0
51	0.5151515007019043	64.0	67.0	68.0	70.0	78.0	84.0	93.0	97.0	101.0	104.0	107.0	113.0	112.0	121.0	123.0	123.0	127.0	131.0	134.0	140.0	140.0	143.0	145.0	147.0	149.0	155.0	157.0	158.0	160.0	162.0	164.0	170.0	171.0	172.0	174.0	174.0	174.0	174.0	175.0	178.0	179.0	179.0	179.0	179.0	182.0	183.0	184.0	184.0
52	0.5252525210380554	63.0	66.0	67.0	69.0	77.0	83.0	92.0	96.0	100.0	102.0	104.0	110.0	109.0	118.0	121.0	121.0	125.0	129.0	132.0	139.0	139.0	142.0	144.0	146.0	148.0	154.0	156.0	157.0	159.0	161.0	163.0	169.0	170.0	171.0	173.0	173.0	173.0	173.0	174.0	177.0	178.0	178.0	178.0	178.0	180.0	181.0	182.0	182.0
53	0.5353535413742065	61.0	64.0	65.0	67.0	74.0	80.0	89.0	93.0	97.0	99.0	101.0	107.0	106.0	115.0	118.0	118.0	122.0	126.0	129.0	136.0	136.0	139.0	141.0	143.0	145.0	151.0	153.0	154.0	156.0	158.0	160.0	166.0	167.0	168.0	170.0	170.0	170.0	170.0	171.0	174.0	175.0	175.0	175.0	175.0	177.0	178.0	179.0	179.0
54	0.5454545617103577	60.0	63.0	64.0	66.0	73.0	79.0	88.0	93.0	97.0	99.0	101.0	107.0	106.0	115.0	118.0	118.0	122.0	126.0	129.0	136.0	136.0	139.0	141.0	143.0	145.0	150.0	152.0	153.0	155.0	157.0	159.0	165.0	166.0	167.0	168.0	168.0	168.0	168.0	169.0	172.0	173.0	173.0	173.0	173.0	175.0	176.0	176.0	176.0
55	0.5555555820465088	59.0	62.0	63.0	65.0	72.0	78.0	87.0	92.0	96.0	98.0	100.0	106.0	105.0	114.0	117.0	118.0	122.0	126.0	129.0	136.0	136.0	139.0	141.0	143.0	145.0	150.0	152.0	153.0	155.0	157.0	159.0	164.0	165.0	166.0	167.0	167.0	167.0	167.0	168.0	171.0	172.0	172.0	172.0	172.0	174.0	175.0	175.0	175.0
56	0.5656565427780151	58.0	61.0	62.0	64.0	71.0	77.0	86.0	91.0	95.0	97.0	99.0	105.0	104.0	113.0	116.0	117.0	121.0	125.0	128.0	135.0	135.0	138.0	139.0	141.0	143.0	148.0	150.0	151.0	153.0	155.0	157.0	162.0	163.0	164.0	165.0	165.0	165.0	165.0	166.0	169.0	170.0	170.0	170.0	170.0	172.0	173.0	173.0	173.0
57	0.5757575631141663	57.0	60.0	61.0	63.0	70.0	75.0	84.0	89.0	93.0	95.0	97.0	103.0	102.0	111.0	114.0	115.0	118.0	122.0	125.0	132.0	132.0	135.0	136.0	138.0	140.0	144.0	146.0	147.0	149.0	151.0	153.0	158.0	159.0	160.0	161.0	161.0	161.0	161.0	162.0	164.0	165.0	165.0	165.0	165.0	167.0	168.0	168.0	168.0
58	0.5858585834503174	56.0	58.0	60.0	62.0	69.0	74.0	83.0	88.0	92.0	94.0	96.0	102.0	101.0	109.0	112.0	113.0	116.0	120.0	123.0	129.0	129.0	132.0	133.0	135.0	137.0	141.0	143.0	144.0	146.0	148.0	150.0	154.0	154.0	155.0	156.0	156.0	156.0	156.0	157.0	159.0	160.0	160.0	160.0	160.0	162.0	163.0	163.0	163.0
59	0.5959595441818237	56.0	58.0	59.0	61.0	68.0	73.0	82.0	87.0	91.0	93.0	95.0	100.0	99.0	107.0	110.0	111.0	114.0	118.0	121.0	127.0	127.0	130.0	131.0	133.0	135.0	139.0	141.0	142.0	144.0	146.0	148.0	152.0	152.0	153.0	154.0	154.0	154.0	154.0	155.0	157.0	158.0	158.0	158.0	158.0	160.0	161.0	161.0	161.0
60	0.6060605645179749	56.0	58.0	58.0	60.0	67.0	72.0	80.0	85.0	89.0	91.0	93.0	98.0	98.0	106.0	109.0	110.0	112.0	116.0	119.0	125.0	125.0	128.0	129.0	131.0	133.0	137.0	139.0	140.0	142.0	144.0	146.0	150.0	150.0	151.0	152.0	152.0	152.0	152.0	153.0	155.0	156.0	156.0	156.0	156.0	158.0	159.0	159.0	159.0
61	0.616161584854126	56.0	58.0	58.0	60.0	67.0	72.0	80.0	85.0	89.0	91.0	93.0	98.0	98.0	106.0	109.0	110.0	112.0	116.0	119.0	125.0	125.0	128.0	129.0	131.0	133.0	137.0	139.0	140.0	141.0	143.0	145.0	148.0	148.0	149.0	149.0	149.0	149.0	149.0	150.0	152.0	153.0	153.0	153.0	153.0	155.0	156.0	156.0	156.0
62	0.6262626051902771	55.0	58.0	57.0	59.0	66.0	71.0	79.0	84.0	88.0	90.0	92.0	96.0	96.0	104.0	107.0	108.0	110.0	114.0	117.0	123.0	123.0	126.0	127.0	129.0	131.0	134.0	137.0	138.0	139.0	141.0	143.0	146.0	146.0	147.0	147.0	147.0	147.0	147.0	148.0	150.0	150.0	150.0	150.0	150.0	152.0	153.0	153.0	153.0
63	0.6363636255264282	53.0	56.0	54.0	56.0	63.0	68.0	76.0	81.0	85.0	87.0	89.0	93.0	93.0	101.0	105.0	107.0	109.0	113.0	116.0	122.0	122.0	125.0	126.0	128.0	130.0	132.0	135.0	136.0	137.0	139.0	140.0	143.0	143.0	144.0	144.0	144.0	144.0	144.0	145.0	147.0	147.0	147.0	147.0	147.0	149.0	150.0	150.0	150.0
64	0.6464646458625793	53.0	56.0	54.0	56.0	63.0	67.0	74.0	79.0	83.0	86.0	88.0	92.0	92.0	100.0	104.0	106.0	108.0	112.0	115.0	121.0	121.0	124.0	125.0	127.0	129.0	131.0	134.0	135.0	136.0	137.0	138.0	141.0	141.0	142.0	142.0	142.0	142.0	142.0	142.0	144.0	144.0	144.0	144.0	144.0	146.0	147.0	147.0	147.0
65	0.6565656661987305	53.0	56.0	54.0	56.0	63.0	67.0	74.0	79.0	83.0	86.0	88.0	92.0	92.0	100.0	104.0	106.0	108.0	112.0	115.0	121.0	121.0	124.0	125.0	127.0	129.0	131.0	134.0	135.0	136.0	137.0	138.0	141.0	141.0	142.0	142.0	142.0	142.0	142.0	142.0	144.0	144.0	144.0	144.0	144.0	146.0	147.0	147.0	147.0
66	0.6666666865348816	52.0	55.0	53.0	55.0	62.0	66.0	73.0	78.0	82.0	85.0	88.0	92.0	92.0	100.0	103.0	105.0	107.0	111.0	114.0	120.0	120.0	123.0	124.0	126.0	128.0	130.0	133.0	134.0	135.0	136.0	137.0	140.0	140.0	141.0	141.0	141.0	141.0	141.0	141.0	143.0	143.0	143.0	143.0	143.0	145.0	146.0	146.0	146.0
67	0.6767677068710327	51.0	55.0	53.0	55.0	62.0	66.0	73.0	78.0	82.0	85.0	88.0	92.0	92.0	100.0	103.0	105.0	107.0	111.0	114.0	120.0	120.0	123.0	124.0	126.0	128.0	130.0	133.0	133.0	134.0	135.0	136.0	139.0	139.0	140.0	140.0	140.0	140.0	140.0	140.0	142.0	142.0	142.0	142.0	142.0	144.0	145.0	145.0	145.0
68	0.6868686676025391	51.0	55.0	53.0	55.0	62.0	66.0	73.0	78.0	82.0	85.0	88.0	92.0	92.0	100.0	103.0	105.0	106.0	110.0	112.0	118.0	118.0	121.0	122.0	124.0	126.0	128.0	131.0	131.0	132.0	133.0	134.0	137.0	137.0	138.0	138.0	138.0	138.0	138.0	138.0	140.0	140.0	140.0	140.0	140.0	141.0	142.0	142.0	142.0
69	0.6969696879386902	51.0	55.0	53.0	55.0	62.0	66.0	73.0	78.0	82.0	85.0	88.0	92.0	92.0	99.0	102.0	104.0	105.0	108.0	110.0	117.0	117.0	120.0	121.0	123.0	125.0	127.0	130.0	130.0	131.0	132.0	133.0	136.0	136.0	137.0	137.0	137.0	137.0	137.0	137.0	139.0	139.0	139.0	139.0	139.0	140.0	141.0	141.0	141.0
70	0.7070707082748413	50.0	54.0	52.0	54.0	61.0	65.0	72.0	77.0	81.0	84.0	87.0	91.0	91.0	98.0	101.0	103.0	104.0	107.0	109.0	115.0	115.0	118.0	119.0	121.0	123.0	125.0	128.0	128.0	129.0	130.0	131.0	134.0	134.0	135.0	135.0	135.0	135.0	135.0	135.0	137.0	137.0	137.0	137.0	137.0	138.0	139.0	139.0	139.0
71	0.7171717286109924	50.0	54.0	52.0	54.0	61.0	65.0	72.0	77.0	81.0	84.0	86.0	90.0	90.0	97.0	100.0	102.0	103.0	106.0	108.0	114.0	114.0	117.0	118.0	120.0	122.0	124.0	127.0	127.0	128.0	129.0	130.0	133.0	133.0	134.0	134.0	134.0	134.0	134.0	134.0	136.0	136.0	136.0	136.0	136.0	137.0	138.0	138.0	138.0
72	0.7272727489471436	47.0	51.0	49.0	51.0	58.0	61.0	68.0	73.0	77.0	80.0	82.0	86.0	86.0	93.0	96.0	98.0	99.0	102.0	104.0	109.0	109.0	112.0	113.0	115.0	117.0	118.0	121.0	121.0	122.0	123.0	124.0	127.0	127.0	128.0	128.0	128.0	128.0	128.0	128.0	130.0	130.0	130.0	130.0	130.0	131.0	131.0	131.0	131.0
73	0.7373737692832947	47.0	49.0	48.0	50.0	57.0	59.0	66.0	71.0	75.0	78.0	80.0	84.0	84.0	91.0	94.0	96.0	98.0	100.0	102.0	107.0	107.0	110.0	111.0	113.0	115.0	116.0	119.0	119.0	120.0	121.0	122.0	125.0	125.0	126.0	126.0	126.0	126.0	126.0	126.0	128.0	128.0	128.0	128.0	128.0	129.0	129.0	129.0	129.0
74	0.7474747896194458	45.0	46.0	46.0	48.0	55.0	57.0	64.0	69.0	73.0	76.0	78.0	82.0	82.0	88.0	91.0	93.0	95.0	97.0	99.0	104.0	104.0	107.0	108.0	110.0	112.0	113.0	116.0	116.0	117.0	118.0	119.0	122.0	122.0	123.0	123.0	123.0	123.0	123.0	123.0	125.0	125.0	125.0	125.0	125.0	126.0	126.0	126.0	126.0
75	0.7575757503509521	45.0	46.0	46.0	48.0	55.0	57.0	64.0	69.0	73.0	76.0	78.0	82.0	82.0	88.0	91.0	93.0	95.0	97.0	99.0	104.0	104.0	107.0	108.0	110.0	112.0	113.0	116.0	116.0	117.0	118.0	119.0	122.0	122.0	123.0	123.0	123.0	123.0	123.0	123.0	125.0	125.0	125.0	125.0	125.0	126.0	126.0	126.0	126.0
76	0.7676767706871033	45.0	46.0	46.0	48.0	55.0	57.0	64.0	69.0	73.0	76.0	78.0	82.0	82.0	88.0	91.0	93.0	95.0	97.0	99.0	104.0	104.0	107.0	108.0	110.0	112.0	113.0	116.0	116.0	117.0	118.0	119.0	122.0	122.0	123.0	123.0	123.0	123.0	123.0	123.0	125.0	125.0	125.0	125.0	125.0	126.0	126.0	126.0	126.0
77	0.7777777910232544	45.0	46.0	46.0	48.0	55.0	57.0	64.0	69.0	73.0	76.0	78.0	82.0	82.0	88.0	91.0	93.0	95.0	97.0	99.0	104.0	104.0	107.0	108.0	110.0	112.0	113.0	115.0	115.0	116.0	117.0	118.0	121.0	121.0	122.0	122.0	122.0	122.0	122.0	122.0	124.0	124.0	124.0	124.0	124.0	125.0	125.0	125.0	125.0
78	0.7878788113594055	44.0	45.0	44.0	46.0	53.0	55.0	62.0	67.0	71.0	74.0	76.0	80.0	80.0	86.0	88.0	90.0	92.0	94.0	96.0	101.0	101.0	104.0	105.0	107.0	109.0	110.0	112.0	112.0	113.0	114.0	115.0	118.0	118.0	119.0	119.0	119.0	119.0	119.0	119.0	121.0	121.0	121.0	121.0	121.0	122.0	122.0	122.0	122.0
79	0.7979798316955566	44.0	45.0	44.0	46.0	53.0	55.0	62.0	67.0	71.0	74.0	76.0	80.0	80.0	85.0	87.0	89.0	91.0	93.0	95.0	100.0	100.0	103.0	104.0	106.0	108.0	109.0	111.0	111.0	112.0	113.0	114.0	117.0	117.0	118.0	118.0	118.0	118.0	118.0	118.0	120.0	120.0	120.0	120.0	120.0	121.0	121.0	121.0	121.0
80	0.808080792427063	42.0	43.0	42.0	44.0	51.0	53.0	60.0	65.0	69.0	72.0	74.0	78.0	79.0	84.0	86.0	88.0	90.0	92.0	94.0	99.0	99.0	102.0	103.0	104.0	106.0	107.0	109.0	109.0	110.0	111.0	112.0	115.0	115.0	116.0	116.0	116.0	116.0	116.0	116.0	118.0	118.0	118.0	118.0	118.0	119.0	119.0	119.0	119.0
81	0.8181818127632141	41.0	42.0	41.0	43.0	50.0	52.0	59.0	64.0	68.0	71.0	73.0	77.0	78.0	82.0	84.0	86.0	88.0	90.0	92.0	97.0	97.0	100.0	101.0	102.0	104.0	105.0	107.0	107.0	108.0	109.0	110.0	113.0	113.0	114.0	114.0	114.0	114.0	114.0	114.0	116.0	116.0	116.0	116.0	116.0	117.0	117.0	117.0	117.0
82	0.8282828330993652	41.0	42.0	41.0	43.0	50.0	52.0	58.0	63.0	67.0	70.0	72.0	76.0	77.0	81.0	83.0	85.0	87.0	89.0	91.0	96.0	96.0	99.0	100.0	101.0	103.0	104.0	105.0	105.0	106.0	107.0	108.0	111.0	111.0	112.0	112.0	112.0	112.0	112.0	112.0	114.0	114.0	114.0	114.0	114.0	115.0	115.0	115.0	115.0
83	0.8383837938308716	39.0	40.0	39.0	41.0	48.0	50.0	56.0	61.0	64.0	67.0	70.0	74.0	75.0	79.0	80.0	82.0	84.0	86.0	88.0	91.0	91.0	94.0	95.0	95.0	97.0	98.0	99.0	99.0	100.0	101.0	102.0	105.0	105.0	106.0	106.0	106.0	106.0	106.0	106.0	108.0	108.0	108.0	108.0	108.0	109.0	109.0	109.0	109.0
84	0.8484848141670227	38.0	38.0	37.0	39.0	46.0	48.0	54.0	59.0	61.0	63.0	66.0	71.0	72.0	76.0	77.0	79.0	81.0	83.0	85.0	88.0	88.0	91.0	92.0	92.0	94.0	95.0	96.0	96.0	97.0	98.0	99.0	102.0	102.0	103.0	103.0	103.0	103.0	103.0	103.0	104.0	104.0	104.0	104.0	104.0	105.0	105.0	105.0	105.0
85	0.8585858345031738	35.0	36.0	35.0	36.0	43.0	45.0	51.0	56.0	58.0	60.0	63.0	68.0	69.0	72.0	73.0	75.0	77.0	79.0	81.0	83.0	83.0	86.0	87.0	87.0	89.0	90.0	91.0	91.0	92.0	93.0	94.0	97.0	97.0	98.0	98.0	98.0	98.0	98.0	98.0	99.0	99.0	99.0	99.0	99.0	100.0	100.0	100.0	100.0
86	0.868686854839325	33.0	35.0	34.0	35.0	41.0	43.0	49.0	54.0	56.0	58.0	61.0	66.0	67.0	69.0	70.0	72.0	74.0	76.0	78.0	80.0	80.0	83.0	84.0	84.0	86.0	87.0	88.0	88.0	89.0	90.0	91.0	94.0	94.0	95.0	95.0	95.0	95.0	95.0	95.0	96.0	96.0	96.0	96.0	96.0	97.0	97.0	97.0	97.0
87	0.8787878751754761	32.0	34.0	33.0	34.0	40.0	42.0	48.0	52.0	54.0	56.0	59.0	64.0	65.0	67.0	68.0	70.0	72.0	74.0	76.0	78.0	78.0	81.0	82.0	82.0	84.0	85.0	86.0	86.0	87.0	88.0	89.0	92.0	92.0	93.0	93.0	93.0	93.0	93.0	93.0	94.0	94.0	94.0	94.0	94.0	95.0	95.0	95.0	95.0
88	0.8888888955116272	32.0	34.0	32.0	33.0	39.0	41.0	47.0	51.0	53.0	55.0	58.0	63.0	64.0	66.0	67.0	69.0	71.0	73.0	75.0	77.0	77.0	80.0	81.0	81.0	83.0	84.0	85.0	85.0	86.0	87.0	88.0	91.0	91.0	92.0	92.0	92.0	92.0	92.0	92.0	93.0	93.0	93.0	93.0	93.0	94.0	94.0	94.0	94.0
89	0.8989899158477783	31.0	32.0	30.0	31.0	36.0	38.0	44.0	48.0	50.0	52.0	55.0	60.0	61.0	63.0	64.0	65.0	67.0	69.0	71.0	73.0	73.0	76.0	77.0	77.0	79.0	80.0	81.0	81.0	82.0	83.0	84.0	85.0	85.0	86.0	86.0	86.0	86.0	86.0	86.0	87.0	87.0	87.0	87.0	87.0	87.0	87.0	87.0	87.0
90	0.9090909361839294	30.0	32.0	30.0	31.0	36.0	38.0	43.0	46.0	48.0	49.0	52.0	58.0	59.0	61.0	61.0	62.0	64.0	66.0	68.0	70.0	70.0	73.0	74.0	74.0	76.0	77.0	78.0	78.0	79.0	80.0	81.0	82.0	82.0	83.0	83.0	83.0	83.0	83.0	83.0	84.0	84.0	84.0	84.0	84.0	84.0	84.0	84.0	84.0
91	0.9191919565200806	29.0	31.0	29.0	31.0	35.0	37.0	41.0	44.0	46.0	47.0	50.0	56.0	57.0	59.0	59.0	60.0	62.0	64.0	66.0	68.0	68.0	71.0	72.0	72.0	74.0	75.0	75.0	75.0	76.0	77.0	78.0	79.0	79.0	80.0	80.0	80.0	80.0	80.0	80.0	80.0	80.0	80.0	80.0	80.0	80.0	80.0	80.0	80.0
92	0.9292929172515869	29.0	31.0	29.0	31.0	35.0	37.0	41.0	43.0	45.0	46.0	49.0	54.0	55.0	57.0	57.0	58.0	60.0	62.0	64.0	66.0	66.0	69.0	70.0	70.0	72.0	73.0	73.0	73.0	74.0	75.0	76.0	77.0	77.0	78.0	78.0	78.0	78.0	78.0	78.0	78.0	78.0	78.0	78.0	78.0	78.0	78.0	78.0	78.0
93	0.939393937587738	25.0	26.0	24.0	26.0	30.0	32.0	36.0	38.0	40.0	41.0	44.0	49.0	50.0	52.0	52.0	53.0	55.0	56.0	58.0	60.0	60.0	63.0	64.0	64.0	66.0	67.0	67.0	67.0	68.0	69.0	70.0	71.0	71.0	72.0	72.0	72.0	72.0	72.0	72.0	72.0	72.0	72.0	72.0	72.0	72.0	72.0	72.0	72.0
94	0.9494949579238892	23.0	25.0	23.0	25.0	29.0	31.0	35.0	37.0	39.0	40.0	43.0	47.0	48.0	50.0	50.0	51.0	53.0	54.0	55.0	56.0	56.0	58.0	59.0	59.0	61.0	62.0	62.0	62.0	63.0	64.0	65.0	66.0	66.0	67.0	67.0	67.0	67.0	67.0	67.0	67.0	67.0	67.0	67.0	67.0	67.0	67.0	67.0	67.0
95	0.9595959782600403	20.0	23.0	22.0	24.0	27.0	29.0	32.0	33.0	35.0	36.0	39.0	42.0	43.0	45.0	45.0	45.0	47.0	47.0	48.0	49.0	49.0	51.0	52.0	52.0	53.0	54.0	54.0	54.0	55.0	56.0	57.0	58.0	58.0	59.0	59.0	59.0	59.0	59.0	59.0	59.0	59.0	59.0	59.0	59.0	59.0	59.0	59.0	59.0
96	0.9696969985961914	18.0	21.0	20.0	21.0	24.0	26.0	29.0	30.0	32.0	33.0	36.0	39.0	41.0	42.0	42.0	42.0	44.0	44.0	45.0	46.0	46.0	47.0	48.0	48.0	49.0	49.0	49.0	49.0	50.0	51.0	51.0	52.0	52.0	53.0	53.0	53.0	53.0	53.0	53.0	53.0	53.0	53.0	53.0	53.0	53.0	53.0	53.0	53.0
97	0.9797979593276978	16.0	18.0	18.0	19.0	22.0	24.0	27.0	28.0	30.0	31.0	33.0	36.0	38.0	39.0	39.0	39.0	41.0	41.0	42.0	43.0	43.0	44.0	45.0	45.0	46.0	46.0	46.0	46.0	46.0	47.0	47.0	47.0	47.0	48.0	48.0	48.0	48.0	48.0	48.0	48.0	48.0	48.0	48.0	48.0	48.0	48.0	48.0	48.0
98	0.9898989796638489	13.0	13.0	14.0	14.0	17.0	17.0	19.0	20.0	21.0	22.0	24.0	26.0	27.0	28.0	28.0	28.0	28.0	28.0	29.0	29.0	29.0	29.0	30.0	30.0	31.0	31.0	31.0	31.0	31.0	32.0	32.0	32.0	32.0	32.0	32.0	32.0	32.0	32.0	32.0	32.0	32.0	32.0	32.0	32.0	32.0	32.0	32.0	32.0
99	1.0	0.0	0.0	0.0	0.0	0.0	0.0	0.0	0.0	0.0	0.0	0.0	0.0	0.0	0.0	0.0	0.0	0.0	0.0	0.0	0.0	0.0	0.0	0.0	0.0	0.0	0.0	0.0	0.0	0.0	0.0	0.0	0.0	0.0	0.0	0.0	0.0	0.0	0.0	0.0	0.0	0.0	0.0	0.0	0.0	0.0	0.0	0.0	0.0
[truncated: 52 more columns]
