# Supplementary material for: The hair cell analysis toolbox is a precise and fully automated pipeline for whole cochlea hair cell quantification
Source: PLoS Biol. 2023 Mar 22;21(3):e3002041. doi: 10.1371/journal.pbio.3002041 (PMC10069775; doi:10.1371/journal.pbio.3002041)
Supplement: S1 Data — A compressed folder with spreadsheets containing, in separate files, the underlying numerical data and statistical analysis for Figs 1G, 3E, 3F, 3G, 4F, 4H, 5A, 5B, 5C, 6A, 6B, S1B, S1C, S1D, S1E, S1F. (ZIP) [file pbio.3002041.s004.zip › Figure S1BCDEF/Figure S1DEF/figureS1DEF_9_true_positive.csv]

	cell_thr	nms_thr_0.0	nms_thr_0.010101010091602802	nms_thr_0.020202020183205605	nms_thr_0.03030303120613098	nms_thr_0.04040404036641121	nms_thr_0.05050504952669144	nms_thr_0.06060606241226196	nms_thr_0.07070706784725189	nms_thr_0.08080808073282242	nms_thr_0.09090909361839294	nms_thr_0.10101009905338287	nms_thr_0.1111111119389534	nms_thr_0.12121212482452393	nms_thr_0.13131313025951385	nms_thr_0.14141413569450378	nms_thr_0.1515151560306549	nms_thr_0.16161616146564484	nms_thr_0.17171716690063477	nms_thr_0.1818181872367859	nms_thr_0.19191919267177582	nms_thr_0.20202019810676575	nms_thr_0.21212121844291687	nms_thr_0.2222222238779068	nms_thr_0.23232322931289673	nms_thr_0.24242424964904785	nms_thr_0.252525269985199	nms_thr_0.2626262605190277	nms_thr_0.27272728085517883	nms_thr_0.28282830119132996	nms_thr_0.2929292917251587	nms_thr_0.3030303120613098	nms_thr_0.31313133239746094	nms_thr_0.3232323229312897	nms_thr_0.3333333432674408	nms_thr_0.34343433380126953	nms_thr_0.35353535413742065	nms_thr_0.3636363744735718	nms_thr_0.3737373650074005	nms_thr_0.38383838534355164	nms_thr_0.39393937587738037	nms_thr_0.4040403962135315	nms_thr_0.4141414165496826	nms_thr_0.42424240708351135	nms_thr_0.4343434274196625	nms_thr_0.4444444477558136	nms_thr_0.45454543828964233	nms_thr_0.46464645862579346	nms_thr_0.4747474789619446
0	0.0	1949.0	2179.0	2292.0	2367.0	2403.0	2426.0	2442.0	2463.0	2485.0	2496.0	2520.0	2539.0	2558.0	2577.0	2588.0	2594.0	2602.0	2605.0	2608.0	2614.0	2617.0	2619.0	2622.0	2625.0	2626.0	2627.0	2628.0	2630.0	2631.0	2631.0	2631.0	2633.0	2633.0	2633.0	2633.0	2633.0	2633.0	2634.0	2635.0	2635.0	2635.0	2635.0	2636.0	2636.0	2637.0	2638.0	2638.0	2638.0
1	0.010101010091602802	1949.0	2179.0	2292.0	2367.0	2403.0	2426.0	2442.0	2463.0	2485.0	2496.0	2520.0	2539.0	2558.0	2577.0	2588.0	2594.0	2602.0	2605.0	2608.0	2614.0	2617.0	2619.0	2622.0	2625.0	2626.0	2627.0	2628.0	2630.0	2631.0	2631.0	2631.0	2633.0	2633.0	2633.0	2633.0	2633.0	2633.0	2634.0	2635.0	2635.0	2635.0	2635.0	2636.0	2636.0	2637.0	2638.0	2638.0	2638.0
2	0.020202020183205605	1949.0	2179.0	2292.0	2367.0	2403.0	2426.0	2442.0	2463.0	2485.0	2496.0	2520.0	2539.0	2558.0	2577.0	2588.0	2594.0	2602.0	2605.0	2608.0	2614.0	2617.0	2619.0	2622.0	2625.0	2626.0	2627.0	2628.0	2630.0	2631.0	2631.0	2631.0	2633.0	2633.0	2633.0	2633.0	2633.0	2633.0	2634.0	2635.0	2635.0	2635.0	2635.0	2636.0	2636.0	2637.0	2638.0	2638.0	2638.0
3	0.03030303120613098	1949.0	2179.0	2292.0	2367.0	2403.0	2426.0	2442.0	2463.0	2485.0	2496.0	2520.0	2539.0	2558.0	2577.0	2588.0	2594.0	2602.0	2605.0	2608.0	2614.0	2617.0	2619.0	2622.0	2625.0	2626.0	2627.0	2628.0	2630.0	2631.0	2631.0	2631.0	2633.0	2633.0	2633.0	2633.0	2633.0	2633.0	2634.0	2635.0	2635.0	2635.0	2635.0	2636.0	2636.0	2637.0	2638.0	2638.0	2638.0
4	0.04040404036641121	1949.0	2179.0	2292.0	2367.0	2403.0	2426.0	2442.0	2463.0	2485.0	2496.0	2520.0	2539.0	2558.0	2577.0	2588.0	2594.0	2602.0	2605.0	2608.0	2614.0	2617.0	2619.0	2622.0	2625.0	2626.0	2627.0	2628.0	2630.0	2631.0	2631.0	2631.0	2633.0	2633.0	2633.0	2633.0	2633.0	2633.0	2634.0	2635.0	2635.0	2635.0	2635.0	2636.0	2636.0	2637.0	2638.0	2638.0	2638.0
5	0.05050504952669144	1949.0	2179.0	2292.0	2367.0	2403.0	2426.0	2442.0	2463.0	2485.0	2496.0	2520.0	2539.0	2558.0	2577.0	2588.0	2594.0	2602.0	2605.0	2608.0	2614.0	2617.0	2619.0	2622.0	2625.0	2626.0	2627.0	2628.0	2630.0	2631.0	2631.0	2631.0	2633.0	2633.0	2633.0	2633.0	2633.0	2633.0	2634.0	2635.0	2635.0	2635.0	2635.0	2636.0	2636.0	2637.0	2638.0	2638.0	2638.0
6	0.06060606241226196	1946.0	2177.0	2290.0	2366.0	2402.0	2425.0	2440.0	2462.0	2484.0	2495.0	2519.0	2539.0	2558.0	2577.0	2588.0	2594.0	2602.0	2605.0	2608.0	2614.0	2617.0	2619.0	2622.0	2624.0	2625.0	2626.0	2627.0	2629.0	2630.0	2630.0	2630.0	2632.0	2632.0	2632.0	2632.0	2632.0	2632.0	2633.0	2634.0	2634.0	2634.0	2634.0	2635.0	2635.0	2636.0	2637.0	2637.0	2637.0
7	0.07070706784725189	1943.0	2174.0	2287.0	2365.0	2400.0	2423.0	2438.0	2460.0	2482.0	2493.0	2517.0	2537.0	2555.0	2575.0	2585.0	2591.0	2601.0	2604.0	2607.0	2613.0	2617.0	2619.0	2622.0	2624.0	2625.0	2626.0	2627.0	2629.0	2630.0	2630.0	2630.0	2632.0	2632.0	2632.0	2632.0	2632.0	2632.0	2633.0	2634.0	2634.0	2634.0	2634.0	2635.0	2635.0	2636.0	2637.0	2637.0	2637.0
8	0.08080808073282242	1943.0	2173.0	2287.0	2364.0	2398.0	2423.0	2438.0	2460.0	2482.0	2493.0	2517.0	2537.0	2554.0	2574.0	2584.0	2590.0	2600.0	2603.0	2605.0	2611.0	2615.0	2617.0	2620.0	2622.0	2624.0	2625.0	2626.0	2628.0	2629.0	2629.0	2629.0	2631.0	2631.0	2631.0	2631.0	2631.0	2631.0	2632.0	2633.0	2633.0	2633.0	2633.0	2634.0	2634.0	2635.0	2636.0	2636.0	2636.0
9	0.09090909361839294	1942.0	2172.0	2286.0	2363.0	2397.0	2422.0	2437.0	2458.0	2480.0	2491.0	2515.0	2536.0	2554.0	2574.0	2584.0	2590.0	2600.0	2603.0	2605.0	2611.0	2615.0	2617.0	2620.0	2622.0	2624.0	2625.0	2626.0	2628.0	2629.0	2629.0	2629.0	2631.0	2631.0	2631.0	2631.0	2631.0	2631.0	2632.0	2633.0	2633.0	2633.0	2633.0	2634.0	2634.0	2635.0	2636.0	2636.0	2636.0
10	0.10101009905338287	1941.0	2170.0	2286.0	2363.0	2397.0	2422.0	2437.0	2458.0	2480.0	2491.0	2515.0	2536.0	2554.0	2574.0	2584.0	2590.0	2600.0	2603.0	2605.0	2611.0	2615.0	2617.0	2620.0	2622.0	2624.0	2625.0	2626.0	2628.0	2629.0	2629.0	2629.0	2631.0	2631.0	2631.0	2631.0	2631.0	2631.0	2632.0	2632.0	2632.0	2632.0	2632.0	2633.0	2633.0	2634.0	2635.0	2635.0	2635.0
11	0.1111111119389534	1940.0	2169.0	2285.0	2362.0	2395.0	2420.0	2434.0	2455.0	2477.0	2488.0	2512.0	2533.0	2551.0	2572.0	2583.0	2590.0	2600.0	2603.0	2605.0	2611.0	2615.0	2617.0	2620.0	2622.0	2624.0	2625.0	2626.0	2628.0	2629.0	2629.0	2629.0	2631.0	2631.0	2631.0	2631.0	2631.0	2631.0	2632.0	2632.0	2632.0	2632.0	2632.0	2633.0	2633.0	2634.0	2634.0	2634.0	2634.0
12	0.12121212482452393	1939.0	2169.0	2285.0	2362.0	2395.0	2420.0	2434.0	2454.0	2476.0	2487.0	2512.0	2533.0	2551.0	2572.0	2583.0	2590.0	2600.0	2603.0	2605.0	2611.0	2615.0	2617.0	2620.0	2622.0	2624.0	2625.0	2625.0	2627.0	2627.0	2627.0	2628.0	2630.0	2630.0	2630.0	2630.0	2630.0	2630.0	2631.0	2631.0	2631.0	2631.0	2631.0	2632.0	2632.0	2633.0	2633.0	2633.0	2633.0
13	0.13131313025951385	1937.0	2169.0	2284.0	2360.0	2394.0	2419.0	2434.0	2454.0	2476.0	2487.0	2512.0	2532.0	2550.0	2572.0	2583.0	2590.0	2600.0	2603.0	2605.0	2611.0	2615.0	2617.0	2620.0	2622.0	2624.0	2625.0	2625.0	2627.0	2627.0	2627.0	2628.0	2630.0	2630.0	2630.0	2630.0	2630.0	2630.0	2631.0	2631.0	2631.0	2631.0	2631.0	2632.0	2632.0	2633.0	2633.0	2633.0	2633.0
14	0.14141413569450378	1934.0	2167.0	2282.0	2357.0	2390.0	2416.0	2431.0	2451.0	2473.0	2484.0	2509.0	2530.0	2549.0	2571.0	2582.0	2589.0	2599.0	2602.0	2604.0	2610.0	2614.0	2616.0	2619.0	2621.0	2623.0	2624.0	2624.0	2626.0	2626.0	2626.0	2627.0	2629.0	2629.0	2629.0	2629.0	2629.0	2629.0	2630.0	2630.0	2630.0	2630.0	2630.0	2631.0	2631.0	2632.0	2632.0	2632.0	2632.0
15	0.1515151560306549	1933.0	2167.0	2282.0	2357.0	2390.0	2416.0	2431.0	2451.0	2473.0	2483.0	2509.0	2530.0	2549.0	2571.0	2582.0	2589.0	2598.0	2601.0	2604.0	2610.0	2613.0	2615.0	2618.0	2620.0	2622.0	2623.0	2623.0	2625.0	2625.0	2625.0	2625.0	2627.0	2627.0	2627.0	2627.0	2627.0	2627.0	2628.0	2628.0	2628.0	2628.0	2628.0	2629.0	2629.0	2630.0	2630.0	2630.0	2630.0
16	0.16161616146564484	1933.0	2166.0	2281.0	2356.0	2390.0	2416.0	2431.0	2451.0	2473.0	2483.0	2509.0	2530.0	2549.0	2571.0	2582.0	2589.0	2598.0	2601.0	2604.0	2610.0	2613.0	2615.0	2618.0	2620.0	2622.0	2623.0	2623.0	2625.0	2625.0	2625.0	2625.0	2627.0	2627.0	2627.0	2627.0	2627.0	2627.0	2628.0	2628.0	2628.0	2628.0	2628.0	2629.0	2629.0	2630.0	2630.0	2630.0	2630.0
17	0.17171716690063477	1932.0	2165.0	2281.0	2355.0	2389.0	2415.0	2431.0	2451.0	2473.0	2483.0	2509.0	2530.0	2548.0	2570.0	2582.0	2589.0	2598.0	2601.0	2604.0	2610.0	2613.0	2615.0	2618.0	2620.0	2622.0	2623.0	2623.0	2625.0	2625.0	2625.0	2625.0	2627.0	2627.0	2627.0	2627.0	2627.0	2627.0	2628.0	2628.0	2628.0	2628.0	2628.0	2629.0	2629.0	2630.0	2630.0	2630.0	2630.0
18	0.1818181872367859	1931.0	2164.0	2280.0	2355.0	2389.0	2415.0	2431.0	2451.0	2473.0	2483.0	2509.0	2530.0	2548.0	2570.0	2582.0	2589.0	2598.0	2601.0	2604.0	2610.0	2613.0	2615.0	2618.0	2620.0	2622.0	2623.0	2623.0	2625.0	2625.0	2625.0	2625.0	2627.0	2627.0	2627.0	2627.0	2627.0	2627.0	2628.0	2628.0	2628.0	2628.0	2628.0	2629.0	2629.0	2630.0	2630.0	2630.0	2630.0
19	0.19191919267177582	1930.0	2161.0	2277.0	2353.0	2387.0	2414.0	2430.0	2450.0	2472.0	2482.0	2508.0	2529.0	2547.0	2568.0	2580.0	2587.0	2596.0	2599.0	2603.0	2609.0	2612.0	2615.0	2618.0	2620.0	2622.0	2623.0	2623.0	2625.0	2625.0	2625.0	2625.0	2627.0	2627.0	2627.0	2627.0	2627.0	2627.0	2628.0	2628.0	2628.0	2628.0	2628.0	2629.0	2629.0	2630.0	2630.0	2630.0	2630.0
20	0.20202019810676575	1929.0	2160.0	2277.0	2353.0	2387.0	2414.0	2430.0	2450.0	2472.0	2482.0	2508.0	2529.0	2547.0	2568.0	2580.0	2586.0	2595.0	2598.0	2602.0	2609.0	2611.0	2614.0	2617.0	2619.0	2622.0	2623.0	2623.0	2625.0	2625.0	2625.0	2625.0	2627.0	2627.0	2627.0	2627.0	2627.0	2627.0	2628.0	2628.0	2628.0	2628.0	2628.0	2629.0	2629.0	2630.0	2630.0	2630.0	2630.0
21	0.21212121844291687	1927.0	2158.0	2275.0	2352.0	2385.0	2413.0	2429.0	2449.0	2472.0	2482.0	2507.0	2528.0	2546.0	2567.0	2579.0	2585.0	2594.0	2597.0	2601.0	2608.0	2610.0	2613.0	2615.0	2617.0	2621.0	2622.0	2623.0	2625.0	2625.0	2625.0	2625.0	2627.0	2627.0	2627.0	2627.0	2627.0	2627.0	2628.0	2628.0	2628.0	2628.0	2628.0	2629.0	2629.0	2630.0	2630.0	2630.0	2630.0
22	0.2222222238779068	1927.0	2158.0	2275.0	2352.0	2385.0	2413.0	2429.0	2449.0	2472.0	2482.0	2507.0	2528.0	2546.0	2567.0	2579.0	2585.0	2594.0	2597.0	2601.0	2608.0	2610.0	2613.0	2615.0	2617.0	2621.0	2622.0	2623.0	2625.0	2625.0	2625.0	2625.0	2627.0	2627.0	2627.0	2627.0	2627.0	2627.0	2628.0	2628.0	2628.0	2628.0	2628.0	2629.0	2629.0	2630.0	2630.0	2630.0	2630.0
23	0.23232322931289673	1927.0	2158.0	2275.0	2352.0	2385.0	2413.0	2429.0	2449.0	2472.0	2482.0	2506.0	2528.0	2546.0	2567.0	2579.0	2585.0	2594.0	2597.0	2601.0	2608.0	2610.0	2613.0	2614.0	2616.0	2620.0	2621.0	2622.0	2624.0	2624.0	2624.0	2624.0	2626.0	2626.0	2626.0	2626.0	2626.0	2626.0	2627.0	2627.0	2627.0	2627.0	2627.0	2628.0	2628.0	2629.0	2630.0	2630.0	2630.0
24	0.24242424964904785	1924.0	2156.0	2274.0	2351.0	2384.0	2413.0	2429.0	2449.0	2472.0	2482.0	2506.0	2528.0	2546.0	2567.0	2579.0	2585.0	2594.0	2597.0	2601.0	2608.0	2610.0	2613.0	2614.0	2616.0	2620.0	2621.0	2622.0	2624.0	2624.0	2624.0	2624.0	2626.0	2626.0	2626.0	2626.0	2626.0	2626.0	2627.0	2627.0	2627.0	2627.0	2627.0	2628.0	2628.0	2629.0	2630.0	2630.0	2630.0
25	0.252525269985199	1924.0	2156.0	2274.0	2351.0	2384.0	2413.0	2429.0	2449.0	2472.0	2482.0	2506.0	2528.0	2546.0	2567.0	2579.0	2585.0	2594.0	2597.0	2601.0	2608.0	2610.0	2613.0	2614.0	2616.0	2620.0	2621.0	2622.0	2624.0	2624.0	2624.0	2624.0	2626.0	2626.0	2626.0	2626.0	2626.0	2626.0	2627.0	2627.0	2627.0	2627.0	2627.0	2628.0	2628.0	2629.0	2630.0	2630.0	2630.0
26	0.2626262605190277	1924.0	2156.0	2274.0	2351.0	2384.0	2413.0	2429.0	2448.0	2471.0	2481.0	2505.0	2527.0	2545.0	2566.0	2577.0	2583.0	2592.0	2595.0	2599.0	2606.0	2608.0	2612.0	2614.0	2616.0	2620.0	2621.0	2622.0	2624.0	2624.0	2624.0	2624.0	2626.0	2626.0	2626.0	2626.0	2626.0	2626.0	2627.0	2627.0	2627.0	2627.0	2627.0	2628.0	2628.0	2629.0	2630.0	2630.0	2630.0
27	0.27272728085517883	1922.0	2156.0	2274.0	2351.0	2384.0	2413.0	2429.0	2448.0	2471.0	2481.0	2505.0	2527.0	2544.0	2565.0	2576.0	2582.0	2590.0	2593.0	2597.0	2604.0	2606.0	2610.0	2612.0	2614.0	2618.0	2619.0	2620.0	2622.0	2622.0	2623.0	2623.0	2625.0	2625.0	2626.0	2626.0	2626.0	2626.0	2627.0	2627.0	2627.0	2627.0	2627.0	2628.0	2628.0	2629.0	2630.0	2630.0	2630.0
28	0.28282830119132996	1922.0	2156.0	2274.0	2351.0	2384.0	2413.0	2429.0	2448.0	2471.0	2481.0	2505.0	2527.0	2544.0	2565.0	2576.0	2582.0	2590.0	2593.0	2597.0	2604.0	2606.0	2610.0	2612.0	2614.0	2618.0	2619.0	2620.0	2622.0	2622.0	2623.0	2623.0	2625.0	2625.0	2626.0	2626.0	2626.0	2626.0	2627.0	2627.0	2627.0	2627.0	2627.0	2628.0	2628.0	2629.0	2630.0	2630.0	2630.0
29	0.2929292917251587	1921.0	2156.0	2274.0	2351.0	2384.0	2413.0	2429.0	2448.0	2471.0	2481.0	2505.0	2527.0	2544.0	2565.0	2576.0	2582.0	2590.0	2593.0	2597.0	2604.0	2606.0	2610.0	2612.0	2614.0	2617.0	2618.0	2619.0	2621.0	2621.0	2622.0	2622.0	2624.0	2624.0	2625.0	2625.0	2625.0	2625.0	2626.0	2626.0	2626.0	2626.0	2626.0	2627.0	2627.0	2628.0	2629.0	2629.0	2629.0
30	0.3030303120613098	1921.0	2156.0	2274.0	2351.0	2384.0	2413.0	2429.0	2447.0	2470.0	2481.0	2505.0	2527.0	2544.0	2565.0	2576.0	2582.0	2590.0	2593.0	2597.0	2604.0	2606.0	2610.0	2612.0	2614.0	2617.0	2618.0	2619.0	2621.0	2621.0	2622.0	2622.0	2624.0	2624.0	2625.0	2625.0	2625.0	2625.0	2626.0	2626.0	2626.0	2626.0	2626.0	2627.0	2627.0	2628.0	2629.0	2629.0	2629.0
31	0.31313133239746094	1920.0	2156.0	2274.0	2351.0	2384.0	2412.0	2429.0	2447.0	2470.0	2481.0	2505.0	2527.0	2544.0	2565.0	2575.0	2581.0	2589.0	2592.0	2596.0	2602.0	2604.0	2609.0	2611.0	2612.0	2615.0	2616.0	2617.0	2619.0	2619.0	2620.0	2620.0	2622.0	2622.0	2623.0	2623.0	2623.0	2623.0	2624.0	2624.0	2624.0	2625.0	2625.0	2626.0	2626.0	2627.0	2628.0	2628.0	2628.0
32	0.3232323229312897	1918.0	2155.0	2274.0	2351.0	2384.0	2412.0	2429.0	2447.0	2470.0	2481.0	2505.0	2527.0	2544.0	2565.0	2575.0	2581.0	2589.0	2592.0	2596.0	2602.0	2604.0	2609.0	2611.0	2612.0	2615.0	2616.0	2617.0	2619.0	2619.0	2620.0	2620.0	2622.0	2622.0	2623.0	2623.0	2623.0	2623.0	2624.0	2624.0	2624.0	2625.0	2625.0	2626.0	2626.0	2627.0	2628.0	2628.0	2628.0
33	0.3333333432674408	1918.0	2155.0	2274.0	2351.0	2384.0	2412.0	2429.0	2447.0	2470.0	2481.0	2505.0	2527.0	2544.0	2565.0	2575.0	2581.0	2589.0	2591.0	2595.0	2601.0	2603.0	2608.0	2610.0	2611.0	2614.0	2615.0	2616.0	2618.0	2618.0	2619.0	2619.0	2621.0	2621.0	2622.0	2622.0	2622.0	2622.0	2623.0	2623.0	2623.0	2624.0	2624.0	2625.0	2625.0	2626.0	2627.0	2627.0	2627.0
34	0.34343433380126953	1918.0	2155.0	2274.0	2351.0	2384.0	2412.0	2429.0	2447.0	2470.0	2481.0	2505.0	2527.0	2544.0	2565.0	2575.0	2581.0	2589.0	2591.0	2595.0	2601.0	2603.0	2608.0	2610.0	2611.0	2614.0	2615.0	2616.0	2618.0	2618.0	2619.0	2619.0	2621.0	2621.0	2622.0	2622.0	2622.0	2622.0	2623.0	2623.0	2623.0	2624.0	2624.0	2625.0	2625.0	2626.0	2627.0	2627.0	2627.0
35	0.35353535413742065	1918.0	2154.0	2274.0	2351.0	2384.0	2411.0	2428.0	2446.0	2469.0	2480.0	2504.0	2526.0	2543.0	2564.0	2574.0	2580.0	2588.0	2590.0	2594.0	2600.0	2602.0	2607.0	2610.0	2611.0	2614.0	2615.0	2616.0	2618.0	2618.0	2619.0	2619.0	2621.0	2621.0	2622.0	2622.0	2622.0	2622.0	2623.0	2623.0	2623.0	2624.0	2624.0	2625.0	2625.0	2626.0	2627.0	2627.0	2627.0
36	0.3636363744735718	1914.0	2152.0	2273.0	2351.0	2384.0	2411.0	2428.0	2444.0	2467.0	2478.0	2503.0	2525.0	2543.0	2564.0	2574.0	2580.0	2588.0	2590.0	2594.0	2600.0	2602.0	2607.0	2610.0	2611.0	2614.0	2615.0	2616.0	2618.0	2618.0	2619.0	2619.0	2621.0	2621.0	2622.0	2622.0	2622.0	2622.0	2623.0	2623.0	2623.0	2624.0	2624.0	2625.0	2625.0	2626.0	2627.0	2627.0	2627.0
37	0.3737373650074005	1914.0	2151.0	2273.0	2351.0	2383.0	2410.0	2426.0	2442.0	2465.0	2478.0	2503.0	2525.0	2543.0	2564.0	2574.0	2580.0	2588.0	2590.0	2594.0	2600.0	2602.0	2607.0	2610.0	2611.0	2614.0	2615.0	2616.0	2618.0	2618.0	2619.0	2619.0	2620.0	2620.0	2621.0	2621.0	2621.0	2621.0	2622.0	2622.0	2622.0	2623.0	2623.0	2624.0	2624.0	2625.0	2626.0	2626.0	2626.0
38	0.38383838534355164	1914.0	2151.0	2273.0	2351.0	2383.0	2410.0	2426.0	2441.0	2464.0	2477.0	2502.0	2523.0	2542.0	2563.0	2574.0	2580.0	2588.0	2590.0	2594.0	2600.0	2602.0	2607.0	2610.0	2611.0	2614.0	2615.0	2616.0	2618.0	2618.0	2619.0	2619.0	2620.0	2620.0	2621.0	2621.0	2621.0	2621.0	2622.0	2622.0	2622.0	2623.0	2623.0	2624.0	2624.0	2625.0	2625.0	2625.0	2625.0
39	0.39393937587738037	1914.0	2151.0	2273.0	2350.0	2382.0	2410.0	2425.0	2440.0	2463.0	2476.0	2500.0	2521.0	2541.0	2562.0	2573.0	2579.0	2587.0	2589.0	2593.0	2599.0	2601.0	2606.0	2609.0	2610.0	2613.0	2614.0	2615.0	2617.0	2617.0	2618.0	2618.0	2619.0	2619.0	2620.0	2620.0	2620.0	2620.0	2621.0	2621.0	2621.0	2622.0	2622.0	2623.0	2623.0	2624.0	2624.0	2624.0	2624.0
40	0.4040403962135315	1914.0	2151.0	2272.0	2350.0	2382.0	2410.0	2425.0	2439.0	2462.0	2475.0	2499.0	2520.0	2540.0	2562.0	2573.0	2579.0	2587.0	2589.0	2593.0	2599.0	2601.0	2606.0	2609.0	2610.0	2613.0	2614.0	2615.0	2617.0	2617.0	2618.0	2618.0	2619.0	2619.0	2620.0	2620.0	2620.0	2620.0	2621.0	2621.0	2621.0	2622.0	2622.0	2623.0	2623.0	2624.0	2624.0	2624.0	2624.0
41	0.4141414165496826	1914.0	2151.0	2272.0	2350.0	2382.0	2410.0	2425.0	2439.0	2462.0	2475.0	2499.0	2520.0	2540.0	2562.0	2573.0	2579.0	2587.0	2589.0	2593.0	2599.0	2601.0	2606.0	2609.0	2610.0	2613.0	2614.0	2615.0	2617.0	2617.0	2618.0	2618.0	2619.0	2619.0	2620.0	2620.0	2620.0	2620.0	2621.0	2621.0	2621.0	2622.0	2622.0	2623.0	2623.0	2624.0	2624.0	2624.0	2624.0
42	0.42424240708351135	1913.0	2151.0	2272.0	2350.0	2382.0	2410.0	2425.0	2439.0	2462.0	2475.0	2499.0	2520.0	2540.0	2562.0	2573.0	2579.0	2586.0	2588.0	2592.0	2598.0	2600.0	2605.0	2608.0	2609.0	2612.0	2613.0	2614.0	2616.0	2616.0	2617.0	2617.0	2618.0	2618.0	2619.0	2619.0	2619.0	2619.0	2620.0	2620.0	2620.0	2621.0	2621.0	2622.0	2622.0	2623.0	2623.0	2623.0	2623.0
43	0.4343434274196625	1913.0	2151.0	2272.0	2349.0	2381.0	2409.0	2424.0	2438.0	2461.0	2474.0	2498.0	2519.0	2539.0	2561.0	2572.0	2578.0	2585.0	2587.0	2591.0	2597.0	2599.0	2604.0	2607.0	2608.0	2611.0	2612.0	2613.0	2615.0	2615.0	2616.0	2616.0	2617.0	2617.0	2618.0	2618.0	2618.0	2618.0	2619.0	2619.0	2619.0	2620.0	2620.0	2621.0	2621.0	2622.0	2622.0	2622.0	2622.0
44	0.4444444477558136	1912.0	2150.0	2270.0	2348.0	2380.0	2408.0	2423.0	2437.0	2460.0	2473.0	2497.0	2518.0	2538.0	2560.0	2571.0	2577.0	2584.0	2586.0	2590.0	2596.0	2598.0	2603.0	2606.0	2607.0	2610.0	2611.0	2612.0	2614.0	2614.0	2615.0	2615.0	2616.0	2616.0	2617.0	2617.0	2617.0	2617.0	2618.0	2618.0	2618.0	2619.0	2619.0	2620.0	2620.0	2621.0	2621.0	2621.0	2621.0
45	0.45454543828964233	1911.0	2150.0	2270.0	2348.0	2380.0	2408.0	2423.0	2437.0	2460.0	2473.0	2497.0	2517.0	2537.0	2559.0	2570.0	2576.0	2583.0	2585.0	2589.0	2596.0	2598.0	2603.0	2606.0	2607.0	2610.0	2611.0	2612.0	2614.0	2614.0	2615.0	2615.0	2616.0	2616.0	2617.0	2617.0	2617.0	2617.0	2618.0	2618.0	2618.0	2619.0	2619.0	2620.0	2620.0	2621.0	2621.0	2621.0	2621.0
46	0.46464645862579346	1911.0	2150.0	2270.0	2348.0	2380.0	2408.0	2423.0	2437.0	2460.0	2473.0	2497.0	2517.0	2537.0	2559.0	2570.0	2576.0	2583.0	2585.0	2589.0	2596.0	2598.0	2603.0	2606.0	2607.0	2610.0	2611.0	2612.0	2614.0	2614.0	2615.0	2615.0	2616.0	2616.0	2617.0	2617.0	2617.0	2617.0	2618.0	2618.0	2618.0	2619.0	2619.0	2620.0	2620.0	2621.0	2621.0	2621.0	2621.0
47	0.4747474789619446	1911.0	2150.0	2270.0	2348.0	2380.0	2408.0	2423.0	2437.0	2459.0	2472.0	2496.0	2516.0	2536.0	2558.0	2569.0	2575.0	2582.0	2584.0	2588.0	2595.0	2597.0	2602.0	2605.0	2607.0	2610.0	2611.0	2612.0	2614.0	2614.0	2615.0	2615.0	2616.0	2616.0	2617.0	2617.0	2617.0	2617.0	2618.0	2618.0	2618.0	2618.0	2618.0	2619.0	2619.0	2620.0	2620.0	2620.0	2620.0
48	0.4848484992980957	1911.0	2150.0	2270.0	2348.0	2380.0	2408.0	2423.0	2437.0	2459.0	2472.0	2496.0	2516.0	2536.0	2558.0	2569.0	2575.0	2582.0	2584.0	2588.0	2595.0	2597.0	2602.0	2605.0	2607.0	2610.0	2611.0	2612.0	2614.0	2614.0	2615.0	2615.0	2616.0	2616.0	2617.0	2617.0	2617.0	2617.0	2618.0	2618.0	2618.0	2618.0	2618.0	2619.0	2619.0	2620.0	2620.0	2620.0	2620.0
49	0.4949495196342468	1911.0	2150.0	2270.0	2348.0	2380.0	2408.0	2423.0	2437.0	2459.0	2471.0	2496.0	2516.0	2536.0	2558.0	2569.0	2575.0	2582.0	2584.0	2588.0	2595.0	2597.0	2602.0	2605.0	2607.0	2610.0	2611.0	2612.0	2614.0	2614.0	2615.0	2615.0	2616.0	2616.0	2617.0	2617.0	2617.0	2617.0	2618.0	2618.0	2618.0	2618.0	2618.0	2619.0	2619.0	2620.0	2620.0	2620.0	2620.0
50	0.505050539970398	1911.0	2150.0	2270.0	2348.0	2380.0	2408.0	2423.0	2437.0	2458.0	2470.0	2495.0	2515.0	2535.0	2557.0	2568.0	2575.0	2582.0	2584.0	2588.0	2595.0	2597.0	2602.0	2605.0	2607.0	2610.0	2611.0	2612.0	2614.0	2614.0	2615.0	2615.0	2616.0	2616.0	2617.0	2617.0	2617.0	2617.0	2618.0	2618.0	2618.0	2618.0	2618.0	2619.0	2619.0	2620.0	2620.0	2620.0	2620.0
51	0.5151515007019043	1908.0	2148.0	2268.0	2346.0	2378.0	2407.0	2422.0	2436.0	2457.0	2469.0	2494.0	2514.0	2534.0	2556.0	2567.0	2574.0	2581.0	2583.0	2587.0	2594.0	2596.0	2601.0	2604.0	2606.0	2609.0	2610.0	2611.0	2613.0	2613.0	2614.0	2614.0	2615.0	2615.0	2616.0	2616.0	2616.0	2616.0	2616.0	2616.0	2616.0	2616.0	2616.0	2617.0	2617.0	2617.0	2617.0	2617.0	2617.0
52	0.5252525210380554	1908.0	2148.0	2268.0	2346.0	2378.0	2407.0	2422.0	2436.0	2457.0	2469.0	2494.0	2514.0	2534.0	2556.0	2567.0	2574.0	2581.0	2583.0	2587.0	2594.0	2596.0	2601.0	2604.0	2606.0	2609.0	2610.0	2611.0	2613.0	2613.0	2614.0	2614.0	2615.0	2615.0	2616.0	2616.0	2616.0	2616.0	2616.0	2616.0	2616.0	2616.0	2616.0	2617.0	2617.0	2617.0	2617.0	2617.0	2617.0
53	0.5353535413742065	1906.0	2146.0	2267.0	2345.0	2377.0	2406.0	2420.0	2434.0	2455.0	2467.0	2492.0	2512.0	2532.0	2554.0	2565.0	2572.0	2579.0	2581.0	2585.0	2592.0	2594.0	2599.0	2602.0	2604.0	2607.0	2608.0	2609.0	2611.0	2611.0	2612.0	2612.0	2613.0	2613.0	2614.0	2614.0	2614.0	2614.0	2614.0	2614.0	2614.0	2614.0	2614.0	2615.0	2615.0	2615.0	2615.0	2615.0	2615.0
54	0.5454545617103577	1906.0	2146.0	2267.0	2345.0	2377.0	2406.0	2420.0	2434.0	2455.0	2467.0	2492.0	2512.0	2532.0	2554.0	2565.0	2572.0	2579.0	2581.0	2585.0	2592.0	2594.0	2599.0	2602.0	2604.0	2607.0	2608.0	2609.0	2611.0	2611.0	2612.0	2612.0	2613.0	2613.0	2614.0	2614.0	2614.0	2614.0	2614.0	2614.0	2614.0	2614.0	2614.0	2615.0	2615.0	2615.0	2615.0	2615.0	2615.0
55	0.5555555820465088	1905.0	2145.0	2267.0	2345.0	2377.0	2406.0	2420.0	2434.0	2455.0	2467.0	2492.0	2512.0	2532.0	2554.0	2565.0	2572.0	2579.0	2581.0	2585.0	2592.0	2594.0	2599.0	2602.0	2604.0	2607.0	2608.0	2609.0	2611.0	2611.0	2612.0	2612.0	2613.0	2613.0	2614.0	2614.0	2614.0	2614.0	2614.0	2614.0	2614.0	2614.0	2614.0	2615.0	2615.0	2615.0	2615.0	2615.0	2615.0
56	0.5656565427780151	1903.0	2143.0	2265.0	2342.0	2374.0	2403.0	2417.0	2431.0	2452.0	2464.0	2489.0	2509.0	2529.0	2551.0	2562.0	2569.0	2576.0	2578.0	2582.0	2589.0	2591.0	2596.0	2599.0	2601.0	2604.0	2605.0	2606.0	2608.0	2608.0	2609.0	2609.0	2610.0	2610.0	2611.0	2611.0	2611.0	2611.0	2611.0	2611.0	2611.0	2611.0	2611.0	2612.0	2612.0	2612.0	2612.0	2612.0	2612.0
57	0.5757575631141663	1902.0	2141.0	2263.0	2340.0	2372.0	2401.0	2415.0	2429.0	2450.0	2462.0	2487.0	2507.0	2527.0	2549.0	2560.0	2567.0	2574.0	2576.0	2580.0	2587.0	2589.0	2594.0	2597.0	2599.0	2602.0	2603.0	2604.0	2606.0	2606.0	2607.0	2607.0	2608.0	2608.0	2609.0	2609.0	2609.0	2609.0	2609.0	2609.0	2609.0	2609.0	2609.0	2610.0	2610.0	2610.0	2610.0	2610.0	2610.0
58	0.5858585834503174	1902.0	2141.0	2262.0	2339.0	2371.0	2400.0	2414.0	2428.0	2449.0	2461.0	2486.0	2506.0	2526.0	2548.0	2559.0	2566.0	2573.0	2575.0	2579.0	2586.0	2588.0	2593.0	2596.0	2598.0	2601.0	2602.0	2603.0	2605.0	2605.0	2606.0	2606.0	2607.0	2607.0	2608.0	2608.0	2608.0	2608.0	2608.0	2608.0	2608.0	2608.0	2608.0	2609.0	2609.0	2609.0	2609.0	2609.0	2609.0
59	0.5959595441818237	1901.0	2139.0	2260.0	2338.0	2370.0	2399.0	2413.0	2427.0	2448.0	2460.0	2484.0	2504.0	2524.0	2546.0	2557.0	2564.0	2571.0	2573.0	2577.0	2584.0	2586.0	2591.0	2594.0	2596.0	2599.0	2600.0	2601.0	2603.0	2603.0	2604.0	2604.0	2605.0	2605.0	2606.0	2606.0	2606.0	2606.0	2606.0	2606.0	2606.0	2606.0	2606.0	2607.0	2607.0	2607.0	2607.0	2607.0	2607.0
60	0.6060605645179749	1901.0	2138.0	2259.0	2337.0	2369.0	2398.0	2412.0	2426.0	2447.0	2459.0	2483.0	2503.0	2523.0	2544.0	2554.0	2561.0	2568.0	2570.0	2574.0	2581.0	2583.0	2588.0	2591.0	2593.0	2596.0	2597.0	2598.0	2600.0	2600.0	2601.0	2601.0	2601.0	2601.0	2602.0	2602.0	2602.0	2602.0	2602.0	2602.0	2602.0	2602.0	2602.0	2603.0	2603.0	2603.0	2603.0	2603.0	2603.0
61	0.616161584854126	1898.0	2135.0	2256.0	2334.0	2366.0	2395.0	2409.0	2423.0	2444.0	2456.0	2480.0	2500.0	2520.0	2541.0	2551.0	2558.0	2565.0	2567.0	2571.0	2578.0	2580.0	2585.0	2588.0	2590.0	2593.0	2594.0	2595.0	2597.0	2597.0	2598.0	2598.0	2598.0	2598.0	2599.0	2599.0	2599.0	2599.0	2599.0	2599.0	2599.0	2599.0	2599.0	2600.0	2600.0	2600.0	2600.0	2600.0	2600.0
62	0.6262626051902771	1898.0	2134.0	2255.0	2334.0	2366.0	2392.0	2406.0	2420.0	2441.0	2454.0	2477.0	2497.0	2517.0	2538.0	2548.0	2555.0	2562.0	2564.0	2568.0	2575.0	2577.0	2582.0	2585.0	2587.0	2590.0	2591.0	2592.0	2594.0	2594.0	2595.0	2595.0	2595.0	2595.0	2596.0	2596.0	2596.0	2596.0	2596.0	2596.0	2596.0	2596.0	2596.0	2597.0	2597.0	2597.0	2597.0	2597.0	2597.0
63	0.6363636255264282	1893.0	2130.0	2251.0	2329.0	2360.0	2386.0	2400.0	2414.0	2435.0	2448.0	2473.0	2493.0	2513.0	2534.0	2544.0	2551.0	2558.0	2560.0	2564.0	2571.0	2573.0	2578.0	2581.0	2583.0	2586.0	2587.0	2588.0	2590.0	2590.0	2591.0	2591.0	2591.0	2591.0	2591.0	2591.0	2591.0	2591.0	2591.0	2591.0	2591.0	2591.0	2591.0	2592.0	2592.0	2592.0	2592.0	2592.0	2592.0
64	0.6464646458625793	1893.0	2128.0	2249.0	2327.0	2358.0	2383.0	2397.0	2411.0	2432.0	2445.0	2470.0	2490.0	2510.0	2531.0	2541.0	2548.0	2555.0	2557.0	2562.0	2569.0	2570.0	2575.0	2578.0	2580.0	2583.0	2584.0	2585.0	2587.0	2587.0	2588.0	2588.0	2588.0	2588.0	2588.0	2588.0	2588.0	2588.0	2588.0	2588.0	2588.0	2588.0	2588.0	2589.0	2589.0	2589.0	2589.0	2589.0	2589.0
65	0.6565656661987305	1892.0	2126.0	2247.0	2324.0	2355.0	2380.0	2394.0	2408.0	2430.0	2443.0	2468.0	2488.0	2508.0	2529.0	2539.0	2546.0	2552.0	2554.0	2559.0	2566.0	2567.0	2572.0	2575.0	2577.0	2580.0	2581.0	2582.0	2584.0	2584.0	2585.0	2585.0	2585.0	2585.0	2585.0	2585.0	2585.0	2585.0	2585.0	2585.0	2585.0	2585.0	2585.0	2586.0	2586.0	2586.0	2586.0	2586.0	2586.0
66	0.6666666865348816	1890.0	2124.0	2245.0	2322.0	2353.0	2377.0	2391.0	2406.0	2428.0	2441.0	2466.0	2486.0	2506.0	2527.0	2537.0	2544.0	2550.0	2552.0	2557.0	2564.0	2565.0	2570.0	2573.0	2575.0	2578.0	2579.0	2580.0	2582.0	2582.0	2583.0	2583.0	2583.0	2583.0	2583.0	2583.0	2583.0	2583.0	2583.0	2583.0	2583.0	2583.0	2583.0	2584.0	2584.0	2584.0	2584.0	2584.0	2584.0
67	0.6767677068710327	1887.0	2120.0	2241.0	2318.0	2349.0	2373.0	2387.0	2401.0	2424.0	2437.0	2462.0	2483.0	2503.0	2524.0	2534.0	2541.0	2547.0	2549.0	2554.0	2560.0	2561.0	2566.0	2569.0	2571.0	2574.0	2575.0	2576.0	2578.0	2578.0	2579.0	2579.0	2579.0	2579.0	2579.0	2579.0	2579.0	2579.0	2579.0	2579.0	2579.0	2579.0	2579.0	2580.0	2580.0	2580.0	2580.0	2580.0	2580.0
68	0.6868686676025391	1886.0	2119.0	2240.0	2317.0	2347.0	2371.0	2385.0	2399.0	2422.0	2435.0	2460.0	2481.0	2501.0	2522.0	2532.0	2539.0	2545.0	2547.0	2552.0	2558.0	2559.0	2564.0	2567.0	2569.0	2572.0	2573.0	2574.0	2576.0	2576.0	2577.0	2577.0	2577.0	2577.0	2577.0	2577.0	2577.0	2577.0	2577.0	2577.0	2577.0	2577.0	2577.0	2578.0	2578.0	2578.0	2578.0	2578.0	2578.0
69	0.6969696879386902	1883.0	2116.0	2236.0	2314.0	2344.0	2368.0	2382.0	2396.0	2419.0	2432.0	2456.0	2477.0	2497.0	2518.0	2528.0	2535.0	2541.0	2543.0	2548.0	2554.0	2555.0	2560.0	2563.0	2565.0	2568.0	2569.0	2570.0	2572.0	2572.0	2573.0	2573.0	2573.0	2573.0	2573.0	2573.0	2573.0	2573.0	2573.0	2573.0	2573.0	2573.0	2573.0	2574.0	2574.0	2574.0	2574.0	2574.0	2574.0
70	0.7070707082748413	1879.0	2112.0	2232.0	2310.0	2340.0	2364.0	2378.0	2392.0	2415.0	2426.0	2449.0	2470.0	2490.0	2511.0	2521.0	2528.0	2534.0	2536.0	2541.0	2547.0	2548.0	2553.0	2556.0	2558.0	2561.0	2562.0	2563.0	2565.0	2565.0	2566.0	2566.0	2566.0	2566.0	2566.0	2566.0	2566.0	2566.0	2566.0	2566.0	2566.0	2566.0	2566.0	2567.0	2567.0	2567.0	2567.0	2567.0	2567.0
71	0.7171717286109924	1877.0	2111.0	2230.0	2308.0	2338.0	2362.0	2376.0	2389.0	2412.0	2423.0	2446.0	2467.0	2487.0	2508.0	2518.0	2525.0	2531.0	2533.0	2538.0	2544.0	2545.0	2550.0	2553.0	2555.0	2558.0	2559.0	2560.0	2562.0	2562.0	2563.0	2563.0	2563.0	2563.0	2563.0	2563.0	2563.0	2563.0	2563.0	2563.0	2563.0	2563.0	2563.0	2563.0	2563.0	2563.0	2563.0	2563.0	2563.0
72	0.7272727489471436	1872.0	2107.0	2226.0	2304.0	2333.0	2356.0	2370.0	2383.0	2406.0	2417.0	2440.0	2461.0	2481.0	2502.0	2511.0	2518.0	2524.0	2526.0	2531.0	2537.0	2538.0	2543.0	2546.0	2548.0	2551.0	2552.0	2553.0	2555.0	2555.0	2556.0	2556.0	2556.0	2556.0	2556.0	2556.0	2556.0	2556.0	2556.0	2556.0	2556.0	2556.0	2556.0	2556.0	2556.0	2556.0	2556.0	2556.0	2556.0
73	0.7373737692832947	1870.0	2105.0	2224.0	2301.0	2331.0	2354.0	2368.0	2381.0	2404.0	2415.0	2438.0	2459.0	2478.0	2499.0	2508.0	2515.0	2521.0	2523.0	2528.0	2534.0	2535.0	2540.0	2543.0	2545.0	2548.0	2549.0	2550.0	2552.0	2552.0	2553.0	2553.0	2553.0	2553.0	2553.0	2553.0	2553.0	2553.0	2553.0	2553.0	2553.0	2553.0	2553.0	2553.0	2553.0	2553.0	2553.0	2553.0	2553.0
74	0.7474747896194458	1866.0	2101.0	2218.0	2295.0	2325.0	2348.0	2362.0	2375.0	2398.0	2409.0	2432.0	2453.0	2472.0	2493.0	2502.0	2509.0	2515.0	2517.0	2521.0	2527.0	2528.0	2533.0	2536.0	2538.0	2541.0	2542.0	2543.0	2545.0	2545.0	2546.0	2546.0	2546.0	2546.0	2546.0	2546.0	2546.0	2546.0	2546.0	2546.0	2546.0	2546.0	2546.0	2546.0	2546.0	2546.0	2546.0	2546.0	2546.0
75	0.7575757503509521	1864.0	2099.0	2215.0	2291.0	2320.0	2343.0	2358.0	2371.0	2394.0	2405.0	2427.0	2447.0	2465.0	2485.0	2494.0	2501.0	2507.0	2510.0	2514.0	2520.0	2521.0	2526.0	2529.0	2532.0	2535.0	2536.0	2537.0	2539.0	2539.0	2540.0	2540.0	2540.0	2540.0	2540.0	2540.0	2540.0	2540.0	2540.0	2540.0	2540.0	2540.0	2540.0	2540.0	2540.0	2540.0	2540.0	2540.0	2540.0
76	0.7676767706871033	1862.0	2096.0	2210.0	2286.0	2315.0	2338.0	2352.0	2364.0	2387.0	2398.0	2420.0	2440.0	2458.0	2478.0	2487.0	2494.0	2500.0	2503.0	2507.0	2513.0	2514.0	2519.0	2521.0	2524.0	2527.0	2528.0	2529.0	2531.0	2531.0	2532.0	2532.0	2532.0	2532.0	2532.0	2532.0	2532.0	2532.0	2532.0	2532.0	2532.0	2532.0	2532.0	2532.0	2532.0	2532.0	2532.0	2532.0	2532.0
77	0.7777777910232544	1857.0	2090.0	2204.0	2279.0	2308.0	2330.0	2344.0	2356.0	2379.0	2390.0	2412.0	2432.0	2449.0	2469.0	2478.0	2485.0	2491.0	2494.0	2498.0	2504.0	2505.0	2510.0	2512.0	2515.0	2518.0	2519.0	2520.0	2522.0	2522.0	2523.0	2523.0	2523.0	2523.0	2523.0	2523.0	2523.0	2523.0	2523.0	2523.0	2523.0	2523.0	2523.0	2523.0	2523.0	2523.0	2523.0	2523.0	2523.0
78	0.7878788113594055	1854.0	2084.0	2198.0	2273.0	2301.0	2323.0	2337.0	2348.0	2371.0	2382.0	2404.0	2424.0	2441.0	2461.0	2470.0	2477.0	2483.0	2486.0	2490.0	2496.0	2497.0	2502.0	2504.0	2506.0	2509.0	2510.0	2511.0	2513.0	2513.0	2514.0	2514.0	2514.0	2514.0	2514.0	2514.0	2514.0	2514.0	2514.0	2514.0	2514.0	2514.0	2514.0	2514.0	2514.0	2514.0	2514.0	2514.0	2514.0
79	0.7979798316955566	1850.0	2077.0	2192.0	2268.0	2295.0	2316.0	2330.0	2341.0	2364.0	2375.0	2397.0	2417.0	2434.0	2454.0	2463.0	2470.0	2476.0	2479.0	2483.0	2489.0	2490.0	2495.0	2497.0	2499.0	2502.0	2503.0	2504.0	2506.0	2506.0	2507.0	2507.0	2507.0	2507.0	2507.0	2507.0	2507.0	2507.0	2507.0	2507.0	2507.0	2507.0	2507.0	2507.0	2507.0	2507.0	2507.0	2507.0	2507.0
80	0.808080792427063	1846.0	2072.0	2185.0	2260.0	2287.0	2308.0	2321.0	2332.0	2355.0	2364.0	2386.0	2405.0	2422.0	2442.0	2451.0	2458.0	2464.0	2467.0	2471.0	2477.0	2478.0	2483.0	2485.0	2487.0	2490.0	2491.0	2492.0	2494.0	2494.0	2495.0	2495.0	2495.0	2495.0	2495.0	2495.0	2495.0	2495.0	2495.0	2495.0	2495.0	2495.0	2495.0	2495.0	2495.0	2495.0	2495.0	2495.0	2495.0
81	0.8181818127632141	1837.0	2064.0	2177.0	2250.0	2278.0	2299.0	2312.0	2323.0	2345.0	2354.0	2376.0	2395.0	2411.0	2431.0	2440.0	2447.0	2453.0	2456.0	2460.0	2466.0	2467.0	2472.0	2474.0	2476.0	2479.0	2480.0	2481.0	2483.0	2483.0	2484.0	2484.0	2484.0	2484.0	2484.0	2484.0	2484.0	2484.0	2484.0	2484.0	2484.0	2484.0	2484.0	2484.0	2484.0	2484.0	2484.0	2484.0	2484.0
82	0.8282828330993652	1828.0	2053.0	2166.0	2238.0	2266.0	2287.0	2299.0	2310.0	2332.0	2341.0	2363.0	2382.0	2398.0	2417.0	2426.0	2433.0	2439.0	2442.0	2446.0	2452.0	2453.0	2458.0	2460.0	2462.0	2465.0	2466.0	2467.0	2469.0	2469.0	2470.0	2470.0	2470.0	2470.0	2470.0	2470.0	2470.0	2470.0	2470.0	2470.0	2470.0	2470.0	2470.0	2470.0	2470.0	2470.0	2470.0	2470.0	2470.0
83	0.8383837938308716	1815.0	2041.0	2153.0	2224.0	2252.0	2273.0	2284.0	2295.0	2317.0	2326.0	2348.0	2367.0	2383.0	2402.0	2410.0	2417.0	2423.0	2426.0	2430.0	2436.0	2437.0	2441.0	2443.0	2445.0	2448.0	2449.0	2450.0	2452.0	2452.0	2453.0	2453.0	2453.0	2453.0	2453.0	2453.0	2453.0	2453.0	2453.0	2453.0	2453.0	2453.0	2453.0	2453.0	2453.0	2453.0	2453.0	2453.0	2453.0
84	0.8484848141670227	1806.0	2030.0	2142.0	2212.0	2240.0	2261.0	2272.0	2283.0	2305.0	2314.0	2336.0	2355.0	2369.0	2388.0	2396.0	2403.0	2409.0	2412.0	2416.0	2422.0	2423.0	2427.0	2429.0	2431.0	2434.0	2435.0	2436.0	2438.0	2438.0	2439.0	2439.0	2439.0	2439.0	2439.0	2439.0	2439.0	2439.0	2439.0	2439.0	2439.0	2439.0	2439.0	2439.0	2439.0	2439.0	2439.0	2439.0	2439.0
85	0.8585858345031738	1798.0	2022.0	2135.0	2203.0	2230.0	2251.0	2262.0	2272.0	2294.0	2303.0	2325.0	2344.0	2357.0	2376.0	2385.0	2392.0	2398.0	2401.0	2405.0	2411.0	2412.0	2416.0	2418.0	2420.0	2423.0	2424.0	2425.0	2427.0	2427.0	2427.0	2427.0	2427.0	2427.0	2427.0	2427.0	2427.0	2427.0	2427.0	2427.0	2427.0	2427.0	2427.0	2427.0	2427.0	2427.0	2427.0	2427.0	2427.0
86	0.868686854839325	1792.0	2012.0	2124.0	2190.0	2217.0	2238.0	2249.0	2260.0	2282.0	2291.0	2313.0	2332.0	2345.0	2363.0	2371.0	2377.0	2383.0	2386.0	2390.0	2396.0	2397.0	2400.0	2402.0	2404.0	2407.0	2408.0	2409.0	2411.0	2411.0	2411.0	2411.0	2411.0	2411.0	2411.0	2411.0	2411.0	2411.0	2411.0	2411.0	2411.0	2411.0	2411.0	2411.0	2411.0	2411.0	2411.0	2411.0	2411.0
87	0.8787878751754761	1768.0	1984.0	2097.0	2161.0	2188.0	2208.0	2219.0	2230.0	2250.0	2258.0	2280.0	2299.0	2312.0	2330.0	2338.0	2344.0	2350.0	2353.0	2357.0	2363.0	2364.0	2367.0	2369.0	2371.0	2374.0	2375.0	2376.0	2378.0	2378.0	2378.0	2378.0	2378.0	2378.0	2378.0	2378.0	2378.0	2378.0	2378.0	2378.0	2378.0	2378.0	2378.0	2378.0	2378.0	2378.0	2378.0	2378.0	2378.0
88	0.8888888955116272	1750.0	1961.0	2073.0	2134.0	2162.0	2180.0	2190.0	2201.0	2221.0	2229.0	2251.0	2270.0	2283.0	2301.0	2309.0	2315.0	2321.0	2324.0	2328.0	2334.0	2335.0	2338.0	2340.0	2342.0	2345.0	2346.0	2347.0	2349.0	2349.0	2349.0	2349.0	2349.0	2349.0	2349.0	2349.0	2349.0	2349.0	2349.0	2349.0	2349.0	2349.0	2349.0	2349.0	2349.0	2349.0	2349.0	2349.0	2349.0
89	0.8989899158477783	1726.0	1935.0	2045.0	2104.0	2132.0	2150.0	2159.0	2169.0	2188.0	2196.0	2218.0	2237.0	2250.0	2268.0	2276.0	2282.0	2288.0	2291.0	2295.0	2301.0	2302.0	2305.0	2307.0	2309.0	2312.0	2313.0	2314.0	2316.0	2316.0	2316.0	2316.0	2316.0	2316.0	2316.0	2316.0	2316.0	2316.0	2316.0	2316.0	2316.0	2316.0	2316.0	2316.0	2316.0	2316.0	2316.0	2316.0	2316.0
90	0.9090909361839294	1700.0	1906.0	2014.0	2072.0	2100.0	2118.0	2127.0	2137.0	2156.0	2164.0	2186.0	2205.0	2218.0	2236.0	2243.0	2249.0	2255.0	2258.0	2262.0	2266.0	2267.0	2270.0	2272.0	2273.0	2276.0	2277.0	2278.0	2280.0	2280.0	2280.0	2280.0	2280.0	2280.0	2280.0	2280.0	2280.0	2280.0	2280.0	2280.0	2280.0	2280.0	2280.0	2280.0	2280.0	2280.0	2280.0	2280.0	2280.0
91	0.9191919565200806	1675.0	1871.0	1977.0	2035.0	2061.0	2078.0	2087.0	2097.0	2115.0	2123.0	2145.0	2164.0	2177.0	2195.0	2202.0	2208.0	2213.0	2216.0	2220.0	2224.0	2225.0	2228.0	2230.0	2231.0	2234.0	2235.0	2235.0	2237.0	2237.0	2237.0	2237.0	2237.0	2237.0	2237.0	2237.0	2237.0	2237.0	2237.0	2237.0	2237.0	2237.0	2237.0	2237.0	2237.0	2237.0	2237.0	2237.0	2237.0
92	0.9292929172515869	1647.0	1836.0	1937.0	1994.0	2020.0	2037.0	2046.0	2057.0	2075.0	2083.0	2105.0	2124.0	2137.0	2155.0	2162.0	2168.0	2172.0	2175.0	2179.0	2183.0	2184.0	2187.0	2189.0	2190.0	2193.0	2194.0	2194.0	2195.0	2195.0	2195.0	2195.0	2195.0	2195.0	2195.0	2195.0	2195.0	2195.0	2195.0	2195.0	2195.0	2195.0	2195.0	2195.0	2195.0	2195.0	2195.0	2195.0	2195.0
93	0.939393937587738	1611.0	1787.0	1881.0	1937.0	1963.0	1980.0	1989.0	2002.0	2018.0	2026.0	2046.0	2064.0	2077.0	2095.0	2102.0	2107.0	2110.0	2113.0	2116.0	2120.0	2120.0	2122.0	2124.0	2125.0	2127.0	2128.0	2128.0	2129.0	2129.0	2129.0	2129.0	2129.0	2129.0	2129.0	2129.0	2129.0	2129.0	2129.0	2129.0	2129.0	2129.0	2129.0	2129.0	2129.0	2129.0	2129.0	2129.0	2129.0
94	0.9494949579238892	1571.0	1738.0	1832.0	1887.0	1910.0	1926.0	1935.0	1948.0	1963.0	1971.0	1991.0	2007.0	2020.0	2038.0	2045.0	2049.0	2052.0	2054.0	2057.0	2061.0	2061.0	2063.0	2065.0	2066.0	2067.0	2068.0	2068.0	2069.0	2069.0	2069.0	2069.0	2069.0	2069.0	2069.0	2069.0	2069.0	2069.0	2069.0	2069.0	2069.0	2069.0	2069.0	2069.0	2069.0	2069.0	2069.0	2069.0	2069.0
95	0.9595959782600403	1518.0	1672.0	1765.0	1818.0	1841.0	1855.0	1864.0	1877.0	1891.0	1898.0	1917.0	1932.0	1945.0	1961.0	1968.0	1971.0	1974.0	1976.0	1979.0	1982.0	1982.0	1983.0	1985.0	1986.0	1987.0	1988.0	1988.0	1989.0	1989.0	1989.0	1989.0	1989.0	1989.0	1989.0	1989.0	1989.0	1989.0	1989.0	1989.0	1989.0	1989.0	1989.0	1989.0	1989.0	1989.0	1989.0	1989.0	1989.0
96	0.9696969985961914	1421.0	1568.0	1657.0	1704.0	1725.0	1738.0	1747.0	1759.0	1773.0	1780.0	1799.0	1814.0	1827.0	1842.0	1848.0	1851.0	1854.0	1856.0	1859.0	1861.0	1861.0	1862.0	1864.0	1864.0	1865.0	1866.0	1866.0	1867.0	1867.0	1867.0	1867.0	1867.0	1867.0	1867.0	1867.0	1867.0	1867.0	1867.0	1867.0	1867.0	1867.0	1867.0	1867.0	1867.0	1867.0	1867.0	1867.0	1867.0
97	0.9797979593276978	1302.0	1435.0	1521.0	1564.0	1583.0	1595.0	1604.0	1615.0	1626.0	1632.0	1650.0	1664.0	1676.0	1690.0	1693.0	1694.0	1697.0	1698.0	1701.0	1703.0	1703.0	1704.0	1706.0	1706.0	1707.0	1708.0	1708.0	1709.0	1709.0	1709.0	1709.0	1709.0	1709.0	1709.0	1709.0	1709.0	1709.0	1709.0	1709.0	1709.0	1709.0	1709.0	1709.0	1709.0	1709.0	1709.0	1709.0	1709.0
98	0.9898989796638489	1161.0	1278.0	1352.0	1391.0	1406.0	1415.0	1421.0	1431.0	1441.0	1446.0	1463.0	1476.0	1486.0	1497.0	1499.0	1500.0	1501.0	1502.0	1504.0	1505.0	1505.0	1506.0	1507.0	1507.0	1508.0	1509.0	1509.0	1510.0	1510.0	1510.0	1510.0	1510.0	1510.0	1510.0	1510.0	1510.0	1510.0	1510.0	1510.0	1510.0	1510.0	1510.0	1510.0	1510.0	1510.0	1510.0	1510.0	1510.0
99	1.0	0.0	0.0	0.0	0.0	0.0	0.0	0.0	0.0	0.0	0.0	0.0	0.0	0.0	0.0	0.0	0.0	0.0	0.0	0.0	0.0	0.0	0.0	0.0	0.0	0.0	0.0	0.0	0.0	0.0	0.0	0.0	0.0	0.0	0.0	0.0	0.0	0.0	0.0	0.0	0.0	0.0	0.0	0.0	0.0	0.0	0.0	0.0	0.0
[truncated: 52 more columns]
