# Supplementary material for: The hair cell analysis toolbox is a precise and fully automated pipeline for whole cochlea hair cell quantification
Source: PLoS Biol. 2023 Mar 22;21(3):e3002041. doi: 10.1371/journal.pbio.3002041 (PMC10069775; doi:10.1371/journal.pbio.3002041)
Supplement: S1 Data — A compressed folder with spreadsheets containing, in separate files, the underlying numerical data and statistical analysis for Figs 1G, 3E, 3F, 3G, 4F, 4H, 5A, 5B, 5C, 6A, 6B, S1B, S1C, S1D, S1E, S1F. (ZIP) [file pbio.3002041.s004.zip › Figure S1BCDEF/FigureS1B Data/test_cochlea_1.csv]

	id	type	freq	method
0	0	OHC	tensor(55.4890)	ground_truth
1	1	OHC	tensor(55.6207)	ground_truth
2	2	OHC	tensor(56.4191)	ground_truth
3	3	OHC	tensor(55.7529)	ground_truth
4	4	OHC	tensor(56.1515)	ground_truth
5	5	OHC	tensor(56.0182)	ground_truth
6	6	OHC	tensor(55.3576)	ground_truth
7	7	OHC	tensor(56.1515)	ground_truth
8	8	OHC	tensor(55.6207)	ground_truth
9	9	OHC	tensor(55.3576)	ground_truth
10	10	OHC	tensor(54.5768)	ground_truth
11	11	OHC	tensor(53.8071)	ground_truth
12	12	OHC	tensor(53.8071)	ground_truth
13	13	OHC	tensor(54.4478)	ground_truth
14	14	OHC	tensor(54.7061)	ground_truth
15	15	OHC	tensor(54.5768)	ground_truth
16	16	OHC	tensor(53.6796)	ground_truth
17	17	OHC	tensor(54.0627)	ground_truth
18	18	OHC	tensor(54.1908)	ground_truth
19	19	OHC	tensor(54.7061)	ground_truth
20	20	OHC	tensor(54.1908)	ground_truth
21	21	OHC	tensor(54.0627)	ground_truth
22	22	OHC	tensor(54.5768)	ground_truth
23	23	OHC	tensor(53.8071)	ground_truth
24	24	OHC	tensor(54.8357)	ground_truth
25	25	OHC	tensor(54.9656)	ground_truth
26	26	OHC	tensor(55.0959)	ground_truth
27	27	OHC	tensor(53.9348)	ground_truth
28	28	OHC	tensor(54.3192)	ground_truth
29	29	OHC	tensor(54.9656)	ground_truth
30	30	OHC	tensor(53.6796)	ground_truth
31	31	OHC	tensor(55.2266)	ground_truth
32	32	OHC	tensor(55.0959)	ground_truth
33	33	OHC	tensor(54.9656)	ground_truth
34	34	OHC	tensor(54.3192)	ground_truth
35	35	OHC	tensor(52.5405)	ground_truth
36	36	OHC	tensor(52.2894)	ground_truth
37	37	OHC	tensor(52.9186)	ground_truth
38	38	OHC	tensor(52.2894)	ground_truth
39	39	OHC	tensor(53.1716)	ground_truth
40	40	OHC	tensor(52.4148)	ground_truth
41	41	OHC	tensor(53.0450)	ground_truth
42	42	OHC	tensor(52.0391)	ground_truth
43	43	OHC	tensor(52.6663)	ground_truth
44	44	OHC	tensor(52.1641)	ground_truth
45	45	OHC	tensor(52.6663)	ground_truth
46	46	OHC	tensor(52.6663)	ground_truth
47	47	OHC	tensor(53.1716)	ground_truth
48	48	OHC	tensor(53.0450)	ground_truth
49	49	OHC	tensor(53.2983)	ground_truth
50	50	OHC	tensor(52.4148)	ground_truth
51	51	IHC	tensor(52.5405)	ground_truth
52	52	OHC	tensor(53.0450)	ground_truth
53	53	OHC	tensor(52.7924)	ground_truth
54	54	IHC	tensor(52.7924)	ground_truth
55	55	OHC	tensor(53.4253)	ground_truth
56	56	OHC	tensor(53.2983)	ground_truth
57	57	OHC	tensor(53.4253)	ground_truth
58	58	IHC	tensor(53.0450)	ground_truth
59	59	OHC	tensor(52.2894)	ground_truth
60	60	IHC	tensor(52.4148)	ground_truth
61	61	OHC	tensor(53.5524)	ground_truth
62	62	OHC	tensor(52.0391)	ground_truth
63	63	IHC	tensor(52.1641)	ground_truth
64	64	OHC	tensor(52.7924)	ground_truth
65	65	OHC	tensor(51.7898)	ground_truth
66	66	OHC	tensor(50.8040)	ground_truth
67	67	OHC	tensor(50.5607)	ground_truth
68	68	OHC	tensor(51.0485)	ground_truth
69	69	OHC	tensor(51.5415)	ground_truth
70	70	OHC	tensor(51.5415)	ground_truth
71	71	OHC	tensor(50.6822)	ground_truth
72	72	OHC	tensor(50.9261)	ground_truth
73	73	OHC	tensor(51.5415)	ground_truth
74	74	OHC	tensor(51.6655)	ground_truth
75	75	OHC	tensor(50.9261)	ground_truth
76	76	OHC	tensor(51.4178)	ground_truth
77	77	OHC	tensor(50.8040)	ground_truth
78	78	OHC	tensor(51.2944)	ground_truth
79	79	IHC	tensor(50.6822)	ground_truth
80	80	OHC	tensor(51.6655)	ground_truth
81	81	OHC	tensor(50.5607)	ground_truth
82	82	IHC	tensor(50.5607)	ground_truth
83	83	OHC	tensor(50.6822)	ground_truth
84	84	OHC	tensor(51.9143)	ground_truth
85	85	IHC	tensor(51.2944)	ground_truth
86	86	OHC	tensor(51.0485)	ground_truth
87	87	OHC	tensor(51.1713)	ground_truth
88	88	OHC	tensor(50.4396)	ground_truth
89	89	IHC	tensor(50.9261)	ground_truth
90	90	OHC	tensor(51.9143)	ground_truth
91	91	OHC	tensor(51.2944)	ground_truth
92	92	OHC	tensor(51.9143)	ground_truth
93	93	IHC	tensor(51.6655)	ground_truth
94	94	IHC	tensor(51.5415)	ground_truth
95	95	IHC	tensor(51.9143)	ground_truth
96	96	OHC	tensor(49.1260)	ground_truth
97	97	OHC	tensor(49.3624)	ground_truth
98	98	OHC	tensor(49.0081)	ground_truth
99	99	OHC	tensor(49.2441)	ground_truth
100	100	OHC	tensor(49.3624)	ground_truth
101	101	OHC	tensor(49.8383)	ground_truth
102	102	OHC	tensor(50.0780)	ground_truth
103	103	OHC	tensor(50.1982)	ground_truth
104	104	OHC	tensor(49.7190)	ground_truth
105	105	OHC	tensor(48.8905)	ground_truth
106	106	OHC	tensor(49.4810)	ground_truth
107	107	OHC	tensor(50.3188)	ground_truth
108	108	OHC	tensor(50.0780)	ground_truth
109	109	OHC	tensor(49.9580)	ground_truth
110	110	OHC	tensor(49.5998)	ground_truth
111	111	OHC	tensor(49.1260)	ground_truth
112	112	OHC	tensor(50.4396)	ground_truth
113	113	OHC	tensor(49.1260)	ground_truth
114	114	IHC	tensor(49.7190)	ground_truth
115	115	OHC	tensor(49.0081)	ground_truth
116	116	OHC	tensor(50.3188)	ground_truth
117	117	OHC	tensor(49.2441)	ground_truth
118	118	OHC	tensor(49.7190)	ground_truth
119	119	IHC	tensor(49.9580)	ground_truth
120	120	OHC	tensor(49.5998)	ground_truth
121	121	OHC	tensor(49.4810)	ground_truth
122	122	OHC	tensor(49.9580)	ground_truth
123	123	IHC	tensor(50.0780)	ground_truth
124	124	OHC	tensor(49.8383)	ground_truth
125	125	IHC	tensor(50.3188)	ground_truth
126	126	OHC	tensor(50.1982)	ground_truth
127	127	OHC	tensor(48.6559)	ground_truth
128	128	OHC	tensor(48.8905)	ground_truth
129	129	OHC	tensor(48.5389)	ground_truth
130	130	OHC	tensor(48.5389)	ground_truth
131	131	OHC	tensor(48.7731)	ground_truth
132	132	OHC	tensor(48.4221)	ground_truth
133	133	OHC	tensor(48.0730)	ground_truth
134	134	OHC	tensor(48.6559)	ground_truth
135	135	OHC	tensor(48.7731)	ground_truth
136	136	OHC	tensor(48.4221)	ground_truth
137	137	OHC	tensor(47.4954)	ground_truth
138	138	OHC	tensor(47.6105)	ground_truth
139	139	OHC	tensor(48.1891)	ground_truth
140	140	OHC	tensor(48.3055)	ground_truth
141	141	OHC	tensor(47.6105)	ground_truth
142	142	OHC	tensor(48.3055)	ground_truth
143	143	OHC	tensor(47.7258)	ground_truth
144	144	OHC	tensor(47.9570)	ground_truth
145	145	OHC	tensor(47.8413)	ground_truth
146	146	OHC	tensor(47.9570)	ground_truth
147	147	OHC	tensor(47.4954)	ground_truth
148	148	OHC	tensor(47.8413)	ground_truth
149	149	OHC	tensor(48.3055)	ground_truth
150	150	OHC	tensor(47.1515)	ground_truth
151	151	OHC	tensor(46.9233)	ground_truth
152	152	OHC	tensor(47.2659)	ground_truth
153	153	OHC	tensor(46.6961)	ground_truth
154	154	OHC	tensor(60.9942)	ground_truth
155	155	OHC	tensor(60.8536)	ground_truth
156	156	OHC	tensor(60.7132)	ground_truth
157	157	OHC	tensor(61.1352)	ground_truth
158	158	OHC	tensor(60.9942)	ground_truth
159	159	OHC	tensor(61.1352)	ground_truth
160	160	OHC	tensor(61.4186)	ground_truth
161	161	OHC	tensor(61.2766)	ground_truth
162	162	OHC	tensor(61.2766)	ground_truth
163	163	OHC	tensor(60.9942)	ground_truth
164	164	OHC	tensor(61.5614)	ground_truth
165	165	OHC	tensor(61.4186)	ground_truth
166	166	OHC	tensor(62.1399)	ground_truth
167	167	OHC	tensor(61.8492)	ground_truth
168	168	OHC	tensor(60.4327)	ground_truth
169	169	OHC	tensor(60.5729)	ground_truth
170	170	OHC	tensor(60.1520)	ground_truth
171	171	OHC	tensor(59.3088)	ground_truth
172	172	OHC	tensor(59.7305)	ground_truth
173	173	IHC	tensor(60.2924)	ground_truth
174	174	OHC	tensor(59.5899)	ground_truth
175	175	OHC	tensor(59.7305)	ground_truth
176	176	OHC	tensor(60.5729)	ground_truth
177	177	OHC	tensor(60.0116)	ground_truth
178	178	OHC	tensor(60.5729)	ground_truth
179	179	OHC	tensor(60.2924)	ground_truth
180	180	OHC	tensor(58.8880)	ground_truth
181	181	IHC	tensor(60.5729)	ground_truth
182	182	IHC	tensor(59.8711)	ground_truth
183	183	IHC	tensor(59.1684)	ground_truth
184	184	IHC	tensor(60.0116)	ground_truth
185	185	IHC	tensor(59.5899)	ground_truth
186	186	OHC	tensor(59.4493)	ground_truth
187	187	OHC	tensor(60.1520)	ground_truth
188	188	OHC	tensor(60.2924)	ground_truth
189	189	OHC	tensor(59.7305)	ground_truth
190	190	IHC	tensor(59.3088)	ground_truth
191	191	OHC	tensor(59.1684)	ground_truth
192	192	IHC	tensor(60.8536)	ground_truth
193	193	OHC	tensor(59.8711)	ground_truth
194	194	IHC	tensor(58.8880)	ground_truth
195	195	OHC	tensor(59.0281)	ground_truth
196	196	OHC	tensor(59.0281)	ground_truth
197	197	OHC	tensor(60.1520)	ground_truth
198	198	OHC	tensor(59.3088)	ground_truth
199	199	OHC	tensor(57.2303)	ground_truth
200	200	IHC	tensor(57.9155)	ground_truth
201	201	OHC	tensor(58.3304)	ground_truth
202	202	IHC	tensor(58.3304)	ground_truth
203	203	OHC	tensor(58.4693)	ground_truth
204	204	IHC	tensor(58.0535)	ground_truth
205	205	OHC	tensor(57.5034)	ground_truth
206	206	IHC	tensor(57.3667)	ground_truth
207	207	OHC	tensor(58.0535)	ground_truth
208	208	OHC	tensor(58.7481)	ground_truth
209	209	IHC	tensor(57.2303)	ground_truth
210	210	OHC	tensor(57.2303)	ground_truth
211	211	IHC	tensor(57.6405)	ground_truth
212	212	OHC	tensor(57.0943)	ground_truth
213	213	OHC	tensor(58.1918)	ground_truth
214	214	IHC	tensor(58.4693)	ground_truth
215	215	OHC	tensor(57.9155)	ground_truth
216	216	IHC	tensor(58.7481)	ground_truth
217	217	OHC	tensor(58.0535)	ground_truth
218	218	OHC	tensor(57.5034)	ground_truth
219	219	OHC	tensor(57.7778)	ground_truth
220	220	OHC	tensor(55.7529)	ground_truth
221	221	OHC	tensor(56.2851)	ground_truth
222	222	OHC	tensor(56.1515)	ground_truth
223	223	IHC	tensor(56.4191)	ground_truth
224	224	IHC	tensor(56.1515)	ground_truth
225	225	OHC	tensor(56.6881)	ground_truth
226	226	IHC	tensor(56.8231)	ground_truth
227	227	OHC	tensor(56.9585)	ground_truth
228	228	OHC	tensor(55.8854)	ground_truth
229	229	IHC	tensor(56.5534)	ground_truth
230	230	IHC	tensor(56.9585)	ground_truth
231	231	OHC	tensor(55.4890)	ground_truth
232	232	IHC	tensor(55.4890)	ground_truth
233	233	OHC	tensor(56.5534)	ground_truth
234	234	OHC	tensor(56.5534)	ground_truth
235	235	IHC	tensor(55.7529)	ground_truth
236	236	IHC	tensor(55.8854)	ground_truth
237	237	IHC	tensor(54.7061)	ground_truth
238	238	IHC	tensor(54.0627)	ground_truth
239	239	IHC	tensor(53.8071)	ground_truth
240	240	IHC	tensor(54.3192)	ground_truth
241	241	IHC	tensor(54.4478)	ground_truth
242	242	IHC	tensor(55.0959)	ground_truth
243	243	IHC	tensor(54.9656)	ground_truth
244	244	IHC	tensor(55.3576)	ground_truth
245	245	IHC	tensor(53.4253)	ground_truth
246	246	IHC	tensor(53.1716)	ground_truth
247	247	IHC	tensor(53.5524)	ground_truth
248	248	IHC	tensor(49.1260)	ground_truth
249	249	IHC	tensor(49.3624)	ground_truth
250	250	IHC	tensor(49.4810)	ground_truth
251	251	IHC	tensor(49.0081)	ground_truth
252	252	OHC	tensor(47.4954)	ground_truth
253	253	OHC	tensor(47.3805)	ground_truth
254	254	OHC	tensor(48.0730)	ground_truth
255	255	OHC	tensor(47.7258)	ground_truth
256	256	IHC	tensor(47.9570)	ground_truth
257	257	IHC	tensor(47.4954)	ground_truth
258	258	OHC	tensor(47.8413)	ground_truth
259	259	IHC	tensor(48.5389)	ground_truth
260	260	IHC	tensor(48.3055)	ground_truth
261	261	IHC	tensor(47.7258)	ground_truth
262	262	IHC	tensor(48.7731)	ground_truth
263	263	IHC	tensor(48.1891)	ground_truth
264	264	OHC	tensor(48.1891)	ground_truth
265	265	OHC	tensor(47.2659)	ground_truth
266	266	OHC	tensor(46.3570)	ground_truth
267	267	OHC	tensor(46.1322)	ground_truth
268	268	OHC	tensor(46.2445)	ground_truth
269	269	OHC	tensor(45.9083)	ground_truth
270	270	OHC	tensor(47.0373)	ground_truth
271	271	OHC	tensor(46.4698)	ground_truth
272	272	OHC	tensor(46.0201)	ground_truth
273	273	OHC	tensor(46.8096)	ground_truth
274	274	OHC	tensor(46.0201)	ground_truth
275	275	OHC	tensor(46.2445)	ground_truth
276	276	OHC	tensor(46.2445)	ground_truth
277	277	OHC	tensor(46.4698)	ground_truth
278	278	OHC	tensor(46.5828)	ground_truth
279	279	OHC	tensor(47.2659)	ground_truth
280	280	OHC	tensor(46.9233)	ground_truth
281	281	OHC	tensor(46.6961)	ground_truth
282	282	OHC	tensor(47.1515)	ground_truth
283	283	IHC	tensor(47.0373)	ground_truth
284	284	IHC	tensor(46.1322)	ground_truth
285	285	IHC	tensor(46.2445)	ground_truth
286	286	OHC	tensor(46.1322)	ground_truth
287	287	OHC	tensor(46.6961)	ground_truth
288	288	OHC	tensor(46.8096)	ground_truth
289	289	IHC	tensor(47.2659)	ground_truth
290	290	IHC	tensor(45.9083)	ground_truth
291	291	IHC	tensor(46.9233)	ground_truth
292	292	OHC	tensor(46.9233)	ground_truth
293	293	OHC	tensor(46.3570)	ground_truth
294	294	IHC	tensor(46.4698)	ground_truth
295	295	IHC	tensor(46.6961)	ground_truth
296	296	OHC	tensor(44.4768)	ground_truth
297	297	OHC	tensor(45.6853)	ground_truth
298	298	OHC	tensor(44.9128)	ground_truth
299	299	OHC	tensor(45.5742)	ground_truth
300	300	OHC	tensor(45.6853)	ground_truth
301	301	OHC	tensor(45.7967)	ground_truth
302	302	OHC	tensor(44.8034)	ground_truth
303	303	OHC	tensor(44.6943)	ground_truth
304	304	OHC	tensor(44.5854)	ground_truth
305	305	OHC	tensor(45.5742)	ground_truth
306	306	OHC	tensor(44.4768)	ground_truth
307	307	OHC	tensor(45.3527)	ground_truth
308	308	OHC	tensor(45.4633)	ground_truth
309	309	OHC	tensor(45.2424)	ground_truth
310	310	IHC	tensor(44.5854)	ground_truth
311	311	OHC	tensor(45.0224)	ground_truth
312	312	OHC	tensor(45.1323)	ground_truth
313	313	OHC	tensor(44.6943)	ground_truth
314	314	IHC	tensor(44.8034)	ground_truth
315	315	OHC	tensor(44.8034)	ground_truth
316	316	IHC	tensor(45.5742)	ground_truth
317	317	IHC	tensor(45.3527)	ground_truth
318	318	OHC	tensor(45.2424)	ground_truth
319	319	OHC	tensor(44.9128)	ground_truth
320	320	OHC	tensor(45.0224)	ground_truth
321	321	OHC	tensor(45.1323)	ground_truth
322	322	OHC	tensor(45.7967)	ground_truth
323	323	OHC	tensor(45.4633)	ground_truth
324	324	IHC	tensor(45.0224)	ground_truth
325	325	IHC	tensor(45.6853)	ground_truth
326	326	IHC	tensor(44.4768)	ground_truth
327	327	OHC	tensor(44.5854)	ground_truth
328	328	IHC	tensor(45.1323)	ground_truth
329	329	OHC	tensor(45.9083)	ground_truth
330	330	OHC	tensor(45.2424)	ground_truth
331	331	OHC	tensor(43.1929)	ground_truth
332	332	OHC	tensor(43.5105)	ground_truth
333	333	OHC	tensor(43.8303)	ground_truth
334	334	OHC	tensor(43.1929)	ground_truth
335	335	OHC	tensor(43.8303)	ground_truth
336	336	OHC	tensor(43.5105)	ground_truth
337	337	OHC	tensor(44.0448)	ground_truth
338	338	OHC	tensor(43.0875)	ground_truth
339	339	OHC	tensor(43.9374)	ground_truth
340	340	OHC	tensor(43.4044)	ground_truth
341	341	OHC	tensor(43.2985)	ground_truth
342	342	OHC	tensor(44.1524)	ground_truth
343	343	OHC	tensor(44.0448)	ground_truth
344	344	OHC	tensor(43.6168)	ground_truth
345	345	OHC	tensor(43.4044)	ground_truth
346	346	OHC	tensor(44.3684)	ground_truth
347	347	OHC	tensor(43.2985)	ground_truth
348	348	OHC	tensor(43.9374)	ground_truth
349	349	OHC	tensor(43.7234)	ground_truth
350	350	OHC	tensor(43.5105)	ground_truth
351	351	OHC	tensor(44.2603)	ground_truth
352	352	OHC	tensor(43.7234)	ground_truth
353	353	OHC	tensor(44.2603)	ground_truth
354	354	OHC	tensor(43.0875)	ground_truth
355	355	IHC	tensor(43.6168)	ground_truth
356	356	IHC	tensor(43.9374)	ground_truth
357	357	OHC	tensor(44.0448)	ground_truth
358	358	OHC	tensor(43.6168)	ground_truth
359	359	OHC	tensor(44.1524)	ground_truth
360	360	OHC	tensor(44.4768)	ground_truth
361	361	OHC	tensor(42.9824)	ground_truth
362	362	IHC	tensor(44.0448)	ground_truth
363	363	IHC	tensor(44.2603)	ground_truth
364	364	OHC	tensor(44.3684)	ground_truth
365	365	IHC	tensor(43.7234)	ground_truth
366	366	OHC	tensor(42.8776)	ground_truth
367	367	OHC	tensor(42.7730)	ground_truth
368	368	OHC	tensor(42.8776)	ground_truth
369	369	OHC	tensor(42.7730)	ground_truth
370	370	OHC	tensor(42.9824)	ground_truth
371	371	OHC	tensor(42.6686)	ground_truth
372	372	OHC	tensor(42.4606)	ground_truth
373	373	OHC	tensor(42.5645)	ground_truth
374	374	OHC	tensor(65.5750)	ground_truth
375	375	OHC	tensor(65.5750)	ground_truth
376	376	OHC	tensor(65.7263)	ground_truth
377	377	OHC	tensor(65.1220)	ground_truth
378	378	OHC	tensor(63.6197)	ground_truth
379	379	OHC	tensor(64.5193)	ground_truth
380	380	OHC	tensor(64.0686)	ground_truth
381	381	OHC	tensor(63.7691)	ground_truth
382	382	OHC	tensor(64.8205)	ground_truth
383	383	OHC	tensor(63.4705)	ground_truth
384	384	OHC	tensor(64.9712)	ground_truth
385	385	OHC	tensor(63.1730)	ground_truth
386	386	OHC	tensor(64.3689)	ground_truth
387	387	IHC	tensor(64.2186)	ground_truth
388	388	OHC	tensor(64.2186)	ground_truth
389	389	IHC	tensor(63.9187)	ground_truth
390	390	IHC	tensor(63.7691)	ground_truth
391	391	OHC	tensor(63.7691)	ground_truth
392	392	IHC	tensor(63.4705)	ground_truth
393	393	IHC	tensor(64.6698)	ground_truth
394	394	OHC	tensor(63.9187)	ground_truth
395	395	OHC	tensor(63.4705)	ground_truth
396	396	OHC	tensor(64.2186)	ground_truth
397	397	IHC	tensor(63.3216)	ground_truth
398	398	OHC	tensor(64.0686)	ground_truth
399	399	IHC	tensor(64.5193)	ground_truth
400	400	OHC	tensor(63.6197)	ground_truth
401	401	OHC	tensor(63.7691)	ground_truth
402	402	OHC	tensor(64.6698)	ground_truth
403	403	OHC	tensor(63.3216)	ground_truth
404	404	OHC	tensor(64.3689)	ground_truth
405	405	OHC	tensor(63.0245)	ground_truth
406	406	OHC	tensor(64.6698)	ground_truth
407	407	OHC	tensor(62.8762)	ground_truth
408	408	OHC	tensor(63.0245)	ground_truth
409	409	OHC	tensor(64.5193)	ground_truth
410	410	OHC	tensor(63.3216)	ground_truth
411	411	IHC	tensor(63.0245)	ground_truth
412	412	OHC	tensor(63.0245)	ground_truth
413	413	OHC	tensor(64.8205)	ground_truth
414	414	OHC	tensor(64.9712)	ground_truth
415	415	OHC	tensor(62.2862)	ground_truth
416	416	OHC	tensor(62.7281)	ground_truth
417	417	OHC	tensor(62.5804)	ground_truth
418	418	OHC	tensor(61.8492)	ground_truth
419	419	IHC	tensor(62.1399)	ground_truth
420	420	OHC	tensor(62.1399)	ground_truth
421	421	IHC	tensor(62.7281)	ground_truth
422	422	IHC	tensor(62.2862)	ground_truth
423	423	IHC	tensor(61.2766)	ground_truth
424	424	IHC	tensor(61.8492)	ground_truth
425	425	OHC	tensor(61.7049)	ground_truth
426	426	IHC	tensor(61.5614)	ground_truth
427	427	OHC	tensor(62.2862)	ground_truth
428	428	OHC	tensor(62.4331)	ground_truth
429	429	IHC	tensor(62.5804)	ground_truth
430	430	OHC	tensor(62.1399)	ground_truth
431	431	OHC	tensor(62.5804)	ground_truth
432	432	IHC	tensor(61.1352)	ground_truth
433	433	OHC	tensor(61.9942)	ground_truth
434	434	IHC	tensor(43.0875)	ground_truth
435	435	IHC	tensor(42.8776)	ground_truth
436	436	IHC	tensor(43.1929)	ground_truth
437	437	IHC	tensor(43.4044)	ground_truth
438	438	OHC	tensor(42.0476)	ground_truth
439	439	OHC	tensor(42.0476)	ground_truth
440	440	OHC	tensor(41.9449)	ground_truth
441	441	OHC	tensor(41.7401)	ground_truth
442	442	OHC	tensor(42.1505)	ground_truth
443	443	OHC	tensor(41.6380)	ground_truth
444	444	OHC	tensor(41.6380)	ground_truth
445	445	OHC	tensor(41.7401)	ground_truth
446	446	OHC	tensor(41.9449)	ground_truth
447	447	OHC	tensor(42.1505)	ground_truth
448	448	OHC	tensor(42.6686)	ground_truth
449	449	OHC	tensor(42.3570)	ground_truth
450	450	OHC	tensor(42.2536)	ground_truth
451	451	OHC	tensor(42.5645)	ground_truth
452	452	IHC	tensor(41.8424)	ground_truth
453	453	IHC	tensor(41.5361)	ground_truth
454	454	OHC	tensor(42.1505)	ground_truth
455	455	IHC	tensor(42.5645)	ground_truth
456	456	OHC	tensor(41.5361)	ground_truth
457	457	IHC	tensor(42.6686)	ground_truth
458	458	IHC	tensor(42.3570)	ground_truth
459	459	OHC	tensor(41.8424)	ground_truth
460	460	OHC	tensor(41.8424)	ground_truth
461	461	OHC	tensor(42.8776)	ground_truth
462	462	OHC	tensor(41.5361)	ground_truth
463	463	IHC	tensor(41.4343)	ground_truth
464	464	IHC	tensor(42.0476)	ground_truth
465	465	IHC	tensor(41.7401)	ground_truth
466	466	OHC	tensor(42.2536)	ground_truth
467	467	IHC	tensor(42.1505)	ground_truth
468	468	OHC	tensor(40.4266)	ground_truth
469	469	OHC	tensor(41.0292)	ground_truth
470	470	OHC	tensor(41.2314)	ground_truth
471	471	OHC	tensor(40.9284)	ground_truth
472	472	OHC	tensor(41.5361)	ground_truth
473	473	OHC	tensor(41.1303)	ground_truth
474	474	IHC	tensor(40.6268)	ground_truth
475	475	OHC	tensor(40.7272)	ground_truth
476	476	OHC	tensor(40.4266)	ground_truth
477	477	OHC	tensor(40.5266)	ground_truth
478	478	OHC	tensor(40.2270)	ground_truth
479	479	OHC	tensor(40.2270)	ground_truth
480	480	OHC	tensor(41.1303)	ground_truth
481	481	OHC	tensor(40.5266)	ground_truth
482	482	OHC	tensor(40.8277)	ground_truth
483	483	OHC	tensor(40.9284)	ground_truth
484	484	IHC	tensor(40.9284)	ground_truth
485	485	OHC	tensor(41.0292)	ground_truth
486	486	OHC	tensor(41.0292)	ground_truth
487	487	OHC	tensor(41.3328)	ground_truth
488	488	OHC	tensor(41.4343)	ground_truth
489	489	IHC	tensor(40.8277)	ground_truth
490	490	OHC	tensor(40.6268)	ground_truth
491	491	OHC	tensor(40.7272)	ground_truth
492	492	OHC	tensor(41.2314)	ground_truth
493	493	OHC	tensor(40.3267)	ground_truth
494	494	OHC	tensor(40.7272)	ground_truth
495	495	IHC	tensor(40.5266)	ground_truth
496	496	OHC	tensor(41.3328)	ground_truth
497	497	IHC	tensor(41.1303)	ground_truth
498	498	IHC	tensor(40.3267)	ground_truth
499	499	OHC	tensor(40.3267)	ground_truth
500	500	OHC	tensor(40.8277)	ground_truth
501	501	OHC	tensor(41.4343)	ground_truth
502	502	OHC	tensor(40.4266)	ground_truth
503	503	OHC	tensor(40.1274)	ground_truth
504	504	IHC	tensor(41.2314)	ground_truth
505	505	OHC	tensor(39.9288)	ground_truth
506	506	OHC	tensor(40.0280)	ground_truth
507	507	OHC	tensor(39.8297)	ground_truth
508	508	OHC	tensor(40.0280)	ground_truth
509	509	OHC	tensor(40.1274)	ground_truth
510	510	OHC	tensor(39.8297)	ground_truth
511	511	OHC	tensor(39.7307)	ground_truth
512	512	OHC	tensor(68.0612)	ground_truth
513	513	OHC	tensor(67.9015)	ground_truth
514	514	OHC	tensor(68.3818)	ground_truth
515	515	OHC	tensor(68.0612)	ground_truth
516	516	OHC	tensor(68.5426)	ground_truth
517	517	OHC	tensor(67.9015)	ground_truth
518	518	IHC	tensor(68.0612)	ground_truth
519	519	OHC	tensor(68.5426)	ground_truth
520	520	OHC	tensor(68.7038)	ground_truth
521	521	OHC	tensor(68.2213)	ground_truth
522	522	OHC	tensor(68.2213)	ground_truth
523	523	OHC	tensor(67.7424)	ground_truth
524	524	OHC	tensor(65.8781)	ground_truth
525	525	OHC	tensor(66.7992)	ground_truth
526	526	OHC	tensor(66.3360)	ground_truth
527	527	OHC	tensor(67.1112)	ground_truth
528	528	OHC	tensor(67.2681)	ground_truth
529	529	OHC	tensor(66.1828)	ground_truth
530	530	OHC	tensor(65.5750)	ground_truth
531	531	IHC	tensor(67.2681)	ground_truth
532	532	OHC	tensor(65.8781)	ground_truth
533	533	IHC	tensor(66.9549)	ground_truth
534	534	IHC	tensor(65.2729)	ground_truth
535	535	OHC	tensor(66.7992)	ground_truth
536	536	IHC	tensor(65.8781)	ground_truth
537	537	IHC	tensor(66.0302)	ground_truth
538	538	IHC	tensor(67.7424)	ground_truth
539	539	OHC	tensor(67.5837)	ground_truth
540	540	OHC	tensor(67.1112)	ground_truth
541	541	IHC	tensor(67.5837)	ground_truth
542	542	OHC	tensor(65.2729)	ground_truth
543	543	OHC	tensor(66.6442)	ground_truth
544	544	OHC	tensor(67.2681)	ground_truth
545	545	IHC	tensor(66.3360)	ground_truth
546	546	OHC	tensor(66.4897)	ground_truth
547	547	OHC	tensor(66.0302)	ground_truth
548	548	OHC	tensor(66.0302)	ground_truth
549	549	OHC	tensor(66.3360)	ground_truth
550	550	OHC	tensor(66.1828)	ground_truth
551	551	IHC	tensor(66.6442)	ground_truth
552	552	IHC	tensor(64.9712)	ground_truth
553	553	IHC	tensor(40.2270)	ground_truth
554	554	IHC	tensor(40.0280)	ground_truth
555	555	OHC	tensor(39.0418)	ground_truth
556	556	OHC	tensor(39.2379)	ground_truth
557	557	OHC	tensor(39.0418)	ground_truth
558	558	IHC	tensor(38.6508)	ground_truth
559	559	OHC	tensor(39.4346)	ground_truth
560	560	IHC	tensor(39.4346)	ground_truth
561	561	OHC	tensor(39.7307)	ground_truth
562	562	OHC	tensor(38.9439)	ground_truth
563	563	OHC	tensor(38.8461)	ground_truth
564	564	IHC	tensor(38.8461)	ground_truth
565	565	OHC	tensor(39.5332)	ground_truth
566	566	OHC	tensor(38.5533)	ground_truth
567	567	OHC	tensor(39.1398)	ground_truth
568	568	OHC	tensor(39.8297)	ground_truth
569	569	OHC	tensor(38.7484)	ground_truth
570	570	OHC	tensor(39.1398)	ground_truth
571	571	OHC	tensor(39.2379)	ground_truth
572	572	IHC	tensor(39.6319)	ground_truth
573	573	OHC	tensor(39.2379)	ground_truth
574	574	OHC	tensor(39.3362)	ground_truth
575	575	OHC	tensor(38.7484)	ground_truth
576	576	IHC	tensor(39.1398)	ground_truth
577	577	OHC	tensor(38.8461)	ground_truth
578	578	IHC	tensor(38.9439)	ground_truth
579	579	OHC	tensor(39.9288)	ground_truth
580	580	OHC	tensor(39.5332)	ground_truth
581	581	IHC	tensor(38.5533)	ground_truth
582	582	OHC	tensor(38.6508)	ground_truth
583	583	IHC	tensor(39.7307)	ground_truth
584	584	OHC	tensor(39.4346)	ground_truth
585	585	OHC	tensor(39.6319)	ground_truth
586	586	OHC	tensor(39.4346)	ground_truth
587	587	IHC	tensor(39.9288)	ground_truth
588	588	OHC	tensor(38.9439)	ground_truth
589	589	IHC	tensor(39.2379)	ground_truth
590	590	OHC	tensor(38.7484)	ground_truth
591	591	OHC	tensor(38.1659)	ground_truth
592	592	OHC	tensor(37.9741)	ground_truth
593	593	OHC	tensor(38.3591)	ground_truth
594	594	OHC	tensor(38.0698)	ground_truth
595	595	IHC	tensor(38.3591)	ground_truth
596	596	OHC	tensor(37.9741)	ground_truth
597	597	OHC	tensor(37.7840)	ground_truth
598	598	OHC	tensor(38.1659)	ground_truth
599	599	OHC	tensor(38.3591)	ground_truth
600	600	OHC	tensor(37.6897)	ground_truth
601	601	OHC	tensor(38.4561)	ground_truth
602	602	OHC	tensor(37.9741)	ground_truth
603	603	OHC	tensor(38.3591)	ground_truth
604	604	OHC	tensor(37.8788)	ground_truth
605	605	OHC	tensor(38.4561)	ground_truth
606	606	OHC	tensor(38.5533)	ground_truth
607	607	OHC	tensor(38.0698)	ground_truth
608	608	OHC	tensor(37.5026)	ground_truth
609	609	OHC	tensor(38.2623)	ground_truth
610	610	IHC	tensor(38.2623)	ground_truth
611	611	OHC	tensor(38.1659)	ground_truth
612	612	OHC	tensor(70.9748)	ground_truth
613	613	OHC	tensor(71.3019)	ground_truth
614	614	OHC	tensor(71.1382)	ground_truth
615	615	OHC	tensor(70.6490)	ground_truth
616	616	OHC	tensor(71.4661)	ground_truth
617	617	OHC	tensor(70.9748)	ground_truth
618	618	OHC	tensor(71.1382)	ground_truth
619	619	OHC	tensor(70.4864)	ground_truth
620	620	OHC	tensor(70.9748)	ground_truth
621	621	OHC	tensor(71.4661)	ground_truth
622	622	OHC	tensor(70.8118)	ground_truth
623	623	OHC	tensor(69.9992)	ground_truth
624	624	OHC	tensor(69.8369)	ground_truth
625	625	OHC	tensor(69.6747)	ground_truth
626	626	OHC	tensor(69.1886)	ground_truth
627	627	OHC	tensor(70.1615)	ground_truth
628	628	OHC	tensor(70.4864)	ground_truth
629	629	IHC	tensor(69.6747)	ground_truth
630	630	OHC	tensor(69.3505)	ground_truth
631	631	OHC	tensor(70.1615)	ground_truth
632	632	IHC	tensor(68.7038)	ground_truth
633	633	IHC	tensor(69.3505)	ground_truth
634	634	IHC	tensor(69.0268)	ground_truth
635	635	OHC	tensor(69.8369)	ground_truth
636	636	OHC	tensor(68.8652)	ground_truth
637	637	OHC	tensor(70.3239)	ground_truth
638	638	OHC	tensor(69.9992)	ground_truth
639	639	OHC	tensor(68.5426)	ground_truth
640	640	IHC	tensor(70.1615)	ground_truth
641	641	IHC	tensor(70.4864)	ground_truth
642	642	OHC	tensor(69.0268)	ground_truth
643	643	IHC	tensor(69.8369)	ground_truth
644	644	IHC	tensor(70.8118)	ground_truth
645	645	OHC	tensor(69.3505)	ground_truth
646	646	OHC	tensor(69.1886)	ground_truth
647	647	OHC	tensor(69.5125)	ground_truth
648	648	IHC	tensor(68.3818)	ground_truth
649	649	OHC	tensor(69.0268)	ground_truth
650	650	OHC	tensor(70.8118)	ground_truth
651	651	OHC	tensor(68.8652)	ground_truth
652	652	OHC	tensor(69.5125)	ground_truth
653	653	OHC	tensor(70.3239)	ground_truth
654	654	IHC	tensor(37.3176)	ground_truth
655	655	OHC	tensor(37.4098)	ground_truth
656	656	IHC	tensor(37.7840)	ground_truth
657	657	IHC	tensor(37.4098)	ground_truth
658	658	OHC	tensor(37.2258)	ground_truth
659	659	IHC	tensor(37.5959)	ground_truth
660	660	OHC	tensor(37.7840)	ground_truth
661	661	OHC	tensor(37.3176)	ground_truth
662	662	OHC	tensor(37.6897)	ground_truth
663	663	OHC	tensor(36.9533)	ground_truth
664	664	IHC	tensor(37.1346)	ground_truth
665	665	OHC	tensor(37.2258)	ground_truth
666	666	OHC	tensor(37.3176)	ground_truth
667	667	IHC	tensor(38.0698)	ground_truth
668	668	IHC	tensor(36.9533)	ground_truth
669	669	OHC	tensor(37.1346)	ground_truth
670	670	OHC	tensor(37.5026)	ground_truth
671	671	IHC	tensor(37.9741)	ground_truth
672	672	OHC	tensor(37.4098)	ground_truth
673	673	OHC	tensor(37.5959)	ground_truth
674	674	OHC	tensor(37.5026)	ground_truth
675	675	IHC	tensor(36.5045)	ground_truth
676	676	OHC	tensor(37.0438)	ground_truth
677	677	OHC	tensor(36.2350)	ground_truth
678	678	OHC	tensor(36.2350)	ground_truth
679	679	OHC	tensor(36.8632)	ground_truth
680	680	IHC	tensor(36.3249)	ground_truth
681	681	OHC	tensor(36.6837)	ground_truth
682	682	OHC	tensor(36.9533)	ground_truth
683	683	OHC	tensor(36.1450)	ground_truth
684	684	OHC	tensor(36.7734)	ground_truth
685	685	OHC	tensor(36.1450)	ground_truth
686	686	OHC	tensor(35.9647)	ground_truth
687	687	OHC	tensor(36.9533)	ground_truth
688	688	OHC	tensor(36.1450)	ground_truth
689	689	IHC	tensor(36.7734)	ground_truth
690	690	OHC	tensor(36.7734)	ground_truth
691	691	OHC	tensor(36.4148)	ground_truth
692	692	OHC	tensor(36.2350)	ground_truth
693	693	OHC	tensor(36.5941)	ground_truth
694	694	OHC	tensor(36.0549)	ground_truth
695	695	OHC	tensor(36.3249)	ground_truth
696	696	OHC	tensor(36.6837)	ground_truth
697	697	OHC	tensor(36.5045)	ground_truth
698	698	IHC	tensor(36.5941)	ground_truth
699	699	OHC	tensor(35.8746)	ground_truth
700	700	OHC	tensor(37.0438)	ground_truth
701	701	OHC	tensor(35.9647)	ground_truth
702	702	OHC	tensor(36.4148)	ground_truth
703	703	OHC	tensor(37.1346)	ground_truth
704	704	OHC	tensor(35.7845)	ground_truth
705	705	OHC	tensor(36.5045)	ground_truth
706	706	OHC	tensor(35.9647)	ground_truth
707	707	OHC	tensor(35.8746)	ground_truth
708	708	OHC	tensor(74.1537)	ground_truth
709	709	OHC	tensor(73.1345)	ground_truth
710	710	OHC	tensor(73.6423)	ground_truth
711	711	OHC	tensor(73.4727)	ground_truth
712	712	OHC	tensor(72.6296)	ground_truth
713	713	OHC	tensor(73.1345)	ground_truth
714	714	OHC	tensor(72.9659)	ground_truth
715	715	OHC	tensor(72.4620)	ground_truth
716	716	OHC	tensor(73.3035)	ground_truth
717	717	OHC	tensor(72.7976)	ground_truth
718	718	OHC	tensor(73.8122)	ground_truth
719	719	OHC	tensor(72.4620)	ground_truth
720	720	OHC	tensor(72.7976)	ground_truth
721	721	OHC	tensor(71.7960)	ground_truth
722	722	OHC	tensor(73.3035)	ground_truth
723	723	OHC	tensor(72.4620)	ground_truth
724	724	OHC	tensor(74.1537)	ground_truth
725	725	IHC	tensor(72.6296)	ground_truth
726	726	IHC	tensor(73.1345)	ground_truth
727	727	IHC	tensor(72.9659)	ground_truth
728	728	OHC	tensor(73.6423)	ground_truth
729	729	OHC	tensor(73.1345)	ground_truth
730	730	OHC	tensor(72.2948)	ground_truth
731	731	OHC	tensor(73.4727)	ground_truth
732	732	IHC	tensor(72.2948)	ground_truth
733	733	OHC	tensor(71.6308)	ground_truth
734	734	OHC	tensor(72.2948)	ground_truth
735	735	OHC	tensor(71.7960)	ground_truth
736	736	OHC	tensor(73.8122)	ground_truth
737	737	IHC	tensor(73.4727)	ground_truth
738	738	OHC	tensor(71.4661)	ground_truth
739	739	IHC	tensor(35.9647)	ground_truth
740	740	OHC	tensor(35.8746)	ground_truth
741	741	OHC	tensor(35.9647)	ground_truth
742	742	OHC	tensor(35.6047)	ground_truth
743	743	IHC	tensor(35.5150)	ground_truth
744	744	IHC	tensor(35.6047)	ground_truth
745	745	OHC	tensor(35.5150)	ground_truth
746	746	OHC	tensor(35.4256)	ground_truth
747	747	IHC	tensor(35.7845)	ground_truth
748	748	OHC	tensor(35.7845)	ground_truth
749	749	IHC	tensor(35.3363)	ground_truth
750	750	IHC	tensor(36.0549)	ground_truth
751	751	OHC	tensor(35.6945)	ground_truth
752	752	OHC	tensor(34.6276)	ground_truth
753	753	OHC	tensor(35.1583)	ground_truth
754	754	OHC	tensor(34.6276)	ground_truth
755	755	OHC	tensor(34.8039)	ground_truth
756	756	OHC	tensor(35.4256)	ground_truth
757	757	OHC	tensor(35.4256)	ground_truth
758	758	OHC	tensor(34.5396)	ground_truth
759	759	OHC	tensor(35.0695)	ground_truth
760	760	OHC	tensor(34.7157)	ground_truth
761	761	OHC	tensor(35.2472)	ground_truth
762	762	OHC	tensor(35.0695)	ground_truth
763	763	OHC	tensor(34.9808)	ground_truth
764	764	OHC	tensor(34.5396)	ground_truth
765	765	OHC	tensor(35.1583)	ground_truth
766	766	OHC	tensor(34.3642)	ground_truth
767	767	OHC	tensor(34.5396)	ground_truth
768	768	OHC	tensor(35.2472)	ground_truth
769	769	IHC	tensor(34.8923)	ground_truth
770	770	OHC	tensor(34.9808)	ground_truth
771	771	OHC	tensor(35.5150)	ground_truth
772	772	OHC	tensor(34.2768)	ground_truth
773	773	OHC	tensor(34.8923)	ground_truth
774	774	IHC	tensor(35.0695)	ground_truth
775	775	IHC	tensor(34.6276)	ground_truth
776	776	IHC	tensor(34.7157)	ground_truth
777	777	OHC	tensor(34.3642)	ground_truth
778	778	OHC	tensor(34.7157)	ground_truth
779	779	OHC	tensor(34.9808)	ground_truth
780	780	OHC	tensor(34.4518)	ground_truth
781	781	OHC	tensor(35.3363)	ground_truth
782	782	OHC	tensor(34.3642)	ground_truth
783	783	IHC	tensor(35.1583)	ground_truth
784	784	OHC	tensor(35.6047)	ground_truth
785	785	OHC	tensor(35.6945)	ground_truth
786	786	OHC	tensor(34.1025)	ground_truth
787	787	OHC	tensor(34.8039)	ground_truth
788	788	IHC	tensor(74.4985)	ground_truth
789	789	IHC	tensor(73.9827)	ground_truth
790	790	OHC	tensor(74.1537)	ground_truth
791	791	IHC	tensor(74.3255)	ground_truth
792	792	OHC	tensor(33.9290)	ground_truth
793	793	OHC	tensor(34.1025)	ground_truth
794	794	OHC	tensor(33.7565)	ground_truth
795	795	OHC	tensor(34.2768)	ground_truth
796	796	OHC	tensor(34.0156)	ground_truth
797	797	IHC	tensor(34.1025)	ground_truth
798	798	IHC	tensor(34.2768)	ground_truth
799	799	IHC	tensor(33.8426)	ground_truth
800	800	OHC	tensor(33.9290)	ground_truth
801	801	IHC	tensor(34.4518)	ground_truth
802	802	IHC	tensor(34.0156)	ground_truth
803	803	IHC	tensor(33.6706)	ground_truth
804	804	OHC	tensor(34.1025)	ground_truth
805	805	OHC	tensor(34.1895)	ground_truth
806	806	OHC	tensor(33.7565)	ground_truth
807	807	OHC	tensor(33.4146)	ground_truth
808	808	OHC	tensor(33.1611)	ground_truth
809	809	OHC	tensor(33.6706)	ground_truth
810	810	OHC	tensor(33.4997)	ground_truth
811	811	OHC	tensor(33.3298)	ground_truth
812	812	OHC	tensor(33.4997)	ground_truth
813	813	OHC	tensor(33.6706)	ground_truth
814	814	OHC	tensor(33.0772)	ground_truth
815	815	OHC	tensor(33.8426)	ground_truth
816	816	OHC	tensor(33.9290)	ground_truth
817	817	OHC	tensor(33.4146)	ground_truth
818	818	OHC	tensor(33.0772)	ground_truth
819	819	OHC	tensor(33.1611)	ground_truth
820	820	IHC	tensor(33.4997)	ground_truth
821	821	OHC	tensor(33.0772)	ground_truth
822	822	OHC	tensor(33.5850)	ground_truth
823	823	OHC	tensor(33.4146)	ground_truth
824	824	OHC	tensor(32.9936)	ground_truth
825	825	OHC	tensor(33.6706)	ground_truth
826	826	IHC	tensor(33.2453)	ground_truth
827	827	OHC	tensor(33.3298)	ground_truth
828	828	OHC	tensor(32.9103)	ground_truth
829	829	IHC	tensor(33.4146)	ground_truth
830	830	IHC	tensor(33.0772)	ground_truth
831	831	OHC	tensor(33.2453)	ground_truth
832	832	OHC	tensor(32.8272)	ground_truth
833	833	OHC	tensor(33.2453)	ground_truth
834	834	OHC	tensor(34.0156)	ground_truth
835	835	OHC	tensor(32.0066)	ground_truth
836	836	OHC	tensor(32.6618)	ground_truth
837	837	OHC	tensor(31.9248)	ground_truth
838	838	OHC	tensor(32.4153)	ground_truth
839	839	OHC	tensor(32.1700)	ground_truth
840	840	IHC	tensor(31.9248)	ground_truth
841	841	OHC	tensor(32.8272)	ground_truth
842	842	OHC	tensor(32.7444)	ground_truth
843	843	IHC	tensor(32.9103)	ground_truth
844	844	OHC	tensor(32.4973)	ground_truth
845	845	OHC	tensor(32.6618)	ground_truth
846	846	OHC	tensor(32.2517)	ground_truth
847	847	OHC	tensor(32.5795)	ground_truth
848	848	OHC	tensor(32.6618)	ground_truth
849	849	OHC	tensor(32.4973)	ground_truth
850	850	IHC	tensor(32.4153)	ground_truth
851	851	OHC	tensor(32.2517)	ground_truth
852	852	OHC	tensor(32.1700)	ground_truth
853	853	OHC	tensor(32.0883)	ground_truth
854	854	IHC	tensor(32.5795)	ground_truth
855	855	OHC	tensor(32.3335)	ground_truth
856	856	OHC	tensor(32.4153)	ground_truth
857	857	IHC	tensor(32.2517)	ground_truth
858	858	IHC	tensor(31.7613)	ground_truth
859	859	OHC	tensor(32.8272)	ground_truth
860	860	OHC	tensor(32.7444)	ground_truth
861	861	IHC	tensor(32.0883)	ground_truth
862	862	IHC	tensor(32.7444)	ground_truth
863	863	OHC	tensor(32.9936)	ground_truth
864	864	OHC	tensor(32.4153)	ground_truth
865	865	OHC	tensor(31.7613)	ground_truth
866	866	OHC	tensor(32.0066)	ground_truth
867	867	OHC	tensor(31.6795)	ground_truth
868	868	OHC	tensor(31.8431)	ground_truth
869	869	OHC	tensor(31.9248)	ground_truth
870	870	OHC	tensor(31.6795)	ground_truth
871	871	OHC	tensor(31.9248)	ground_truth
872	872	OHC	tensor(31.7613)	ground_truth
873	873	OHC	tensor(32.1700)	ground_truth
874	874	IHC	tensor(31.5977)	ground_truth
875	875	OHC	tensor(31.1895)	ground_truth
876	876	OHC	tensor(30.9462)	ground_truth
877	877	OHC	tensor(31.5159)	ground_truth
878	878	OHC	tensor(31.1895)	ground_truth
879	879	OHC	tensor(31.2710)	ground_truth
880	880	OHC	tensor(30.8655)	ground_truth
881	881	OHC	tensor(31.1082)	ground_truth
882	882	OHC	tensor(31.3526)	ground_truth
883	883	OHC	tensor(31.4342)	ground_truth
884	884	OHC	tensor(31.4342)	ground_truth
885	885	OHC	tensor(30.8655)	ground_truth
886	886	OHC	tensor(31.1082)	ground_truth
887	887	OHC	tensor(31.0271)	ground_truth
888	888	OHC	tensor(30.4660)	ground_truth
889	889	OHC	tensor(30.9462)	ground_truth
890	890	OHC	tensor(30.6251)	ground_truth
891	891	OHC	tensor(31.0271)	ground_truth
892	892	OHC	tensor(31.3526)	ground_truth
893	893	OHC	tensor(30.6251)	ground_truth
894	894	OHC	tensor(30.9462)	ground_truth
895	895	OHC	tensor(30.5454)	ground_truth
896	896	OHC	tensor(31.6795)	ground_truth
897	897	OHC	tensor(31.5159)	ground_truth
898	898	OHC	tensor(30.7050)	ground_truth
899	899	OHC	tensor(30.7050)	ground_truth
900	900	OHC	tensor(30.7851)	ground_truth
901	901	IHC	tensor(31.1895)	ground_truth
902	902	IHC	tensor(30.7851)	ground_truth
903	903	OHC	tensor(30.7050)	ground_truth
904	904	IHC	tensor(30.9462)	ground_truth
905	905	OHC	tensor(31.5977)	ground_truth
906	906	IHC	tensor(31.3526)	ground_truth
907	907	IHC	tensor(31.1082)	ground_truth
908	908	OHC	tensor(31.2710)	ground_truth
909	909	OHC	tensor(31.5977)	ground_truth
910	910	IHC	tensor(30.6251)	ground_truth
911	911	IHC	tensor(31.5159)	ground_truth
912	912	OHC	tensor(29.6103)	ground_truth
913	913	OHC	tensor(30.0730)	ground_truth
914	914	OHC	tensor(30.5454)	ground_truth
915	915	OHC	tensor(30.3080)	ground_truth
916	916	OHC	tensor(30.3080)	ground_truth
917	917	OHC	tensor(30.2294)	ground_truth
918	918	OHC	tensor(29.9952)	ground_truth
919	919	IHC	tensor(30.3869)	ground_truth
920	920	OHC	tensor(29.7635)	ground_truth
921	921	OHC	tensor(29.5342)	ground_truth
922	922	OHC	tensor(29.9177)	ground_truth
923	923	OHC	tensor(30.3080)	ground_truth
924	924	OHC	tensor(29.9952)	ground_truth
925	925	OHC	tensor(30.3869)	ground_truth
926	926	OHC	tensor(30.1511)	ground_truth
927	927	OHC	tensor(30.3869)	ground_truth
928	928	OHC	tensor(30.1511)	ground_truth
929	929	IHC	tensor(30.1511)	ground_truth
930	930	IHC	tensor(29.9952)	ground_truth
931	931	IHC	tensor(30.3080)	ground_truth
932	932	IHC	tensor(29.8405)	ground_truth
933	933	OHC	tensor(30.4660)	ground_truth
934	934	IHC	tensor(29.5342)	ground_truth
935	935	IHC	tensor(29.6868)	ground_truth
936	936	IHC	tensor(30.5454)	ground_truth
937	937	OHC	tensor(29.8405)	ground_truth
938	938	OHC	tensor(29.9177)	ground_truth
939	939	OHC	tensor(29.5342)	ground_truth
940	940	OHC	tensor(29.7635)	ground_truth
941	941	OHC	tensor(29.6103)	ground_truth
942	942	OHC	tensor(29.8405)	ground_truth
943	943	OHC	tensor(29.6868)	ground_truth
944	944	OHC	tensor(29.7635)	ground_truth
945	945	OHC	tensor(29.4582)	ground_truth
946	946	OHC	tensor(29.4582)	ground_truth
947	947	OHC	tensor(29.4582)	ground_truth
948	948	OHC	tensor(29.6868)	ground_truth
949	949	OHC	tensor(29.9952)	ground_truth
950	950	OHC	tensor(29.5342)	ground_truth
951	951	IHC	tensor(29.3070)	ground_truth
952	952	IHC	tensor(29.4582)	ground_truth
953	953	IHC	tensor(29.1565)	ground_truth
954	954	OHC	tensor(29.0065)	ground_truth
955	955	OHC	tensor(28.4836)	ground_truth
956	956	OHC	tensor(29.0065)	ground_truth
957	957	OHC	tensor(28.9317)	ground_truth
958	958	OHC	tensor(28.5582)	ground_truth
959	959	OHC	tensor(28.7074)	ground_truth
960	960	OHC	tensor(29.0815)	ground_truth
961	961	OHC	tensor(28.4836)	ground_truth
962	962	OHC	tensor(29.3070)	ground_truth
963	963	OHC	tensor(29.0065)	ground_truth
964	964	OHC	tensor(29.0815)	ground_truth
965	965	IHC	tensor(28.8569)	ground_truth
966	966	IHC	tensor(28.5582)	ground_truth
967	967	OHC	tensor(29.3070)	ground_truth
968	968	OHC	tensor(28.9317)	ground_truth
969	969	OHC	tensor(28.6328)	ground_truth
970	970	IHC	tensor(29.0065)	ground_truth
971	971	IHC	tensor(28.4836)	ground_truth
972	972	OHC	tensor(28.4092)	ground_truth
973	973	IHC	tensor(28.7074)	ground_truth
974	974	OHC	tensor(29.2317)	ground_truth
975	975	OHC	tensor(28.4836)	ground_truth
976	976	OHC	tensor(29.3070)	ground_truth
977	977	OHC	tensor(29.1565)	ground_truth
978	978	OHC	tensor(29.1565)	ground_truth
979	979	OHC	tensor(28.7074)	ground_truth
980	980	OHC	tensor(28.7074)	ground_truth
981	981	OHC	tensor(28.9317)	ground_truth
982	982	OHC	tensor(29.2317)	ground_truth
983	983	OHC	tensor(28.7821)	ground_truth
984	984	OHC	tensor(28.3348)	ground_truth
985	985	OHC	tensor(28.7821)	ground_truth
986	986	OHC	tensor(28.7821)	ground_truth
987	987	OHC	tensor(29.3825)	ground_truth
988	988	OHC	tensor(28.5582)	ground_truth
989	989	IHC	tensor(28.0387)	ground_truth
990	990	OHC	tensor(28.1865)	ground_truth
991	991	OHC	tensor(27.5990)	ground_truth
992	992	OHC	tensor(27.6719)	ground_truth
993	993	OHC	tensor(28.1125)	ground_truth
994	994	OHC	tensor(27.7450)	ground_truth
995	995	IHC	tensor(28.3348)	ground_truth
996	996	OHC	tensor(27.3813)	ground_truth
997	997	OHC	tensor(27.9650)	ground_truth
998	998	OHC	tensor(28.0387)	ground_truth
999	999	OHC	tensor(28.2606)	ground_truth
1000	1000	OHC	tensor(27.8181)	ground_truth
1001	1001	OHC	tensor(27.5263)	ground_truth
1002	1002	OHC	tensor(27.4537)	ground_truth
1003	1003	OHC	tensor(28.0387)	ground_truth
1004	1004	OHC	tensor(28.2606)	ground_truth
1005	1005	OHC	tensor(27.8915)	ground_truth
1006	1006	OHC	tensor(27.6719)	ground_truth
1007	1007	OHC	tensor(28.4092)	ground_truth
1008	1008	OHC	tensor(27.5263)	ground_truth
1009	1009	OHC	tensor(27.8915)	ground_truth
1010	1010	IHC	tensor(28.1865)	ground_truth
1011	1011	OHC	tensor(27.7450)	ground_truth
1012	1012	OHC	tensor(27.6719)	ground_truth
1013	1013	OHC	tensor(27.3813)	ground_truth
1014	1014	OHC	tensor(27.9650)	ground_truth
1015	1015	OHC	tensor(28.1125)	ground_truth
1016	1016	IHC	tensor(27.5990)	ground_truth
1017	1017	OHC	tensor(28.2606)	ground_truth
1018	1018	IHC	tensor(27.7450)	ground_truth
1019	1019	IHC	tensor(27.5263)	ground_truth
1020	1020	OHC	tensor(27.4537)	ground_truth
1021	1021	IHC	tensor(27.2370)	ground_truth
1022	1022	IHC	tensor(26.5957)	ground_truth
1023	1023	IHC	tensor(27.0933)	ground_truth
1024	1024	OHC	tensor(26.6662)	ground_truth
1025	1025	IHC	tensor(27.0217)	ground_truth
1026	1026	OHC	tensor(27.3091)	ground_truth
1027	1027	OHC	tensor(26.5957)	ground_truth
1028	1028	IHC	tensor(26.8790)	ground_truth
1029	1029	OHC	tensor(27.0933)	ground_truth
1030	1030	OHC	tensor(26.9503)	ground_truth
1031	1031	OHC	tensor(27.1651)	ground_truth
1032	1032	OHC	tensor(26.8079)	ground_truth
1033	1033	OHC	tensor(26.8790)	ground_truth
1034	1034	OHC	tensor(27.2370)	ground_truth
1035	1035	OHC	tensor(27.3813)	ground_truth
1036	1036	OHC	tensor(27.0217)	ground_truth
1037	1037	IHC	tensor(26.7370)	ground_truth
1038	1038	OHC	tensor(27.1651)	ground_truth
1039	1039	IHC	tensor(27.3813)	ground_truth
1040	1040	OHC	tensor(26.6662)	ground_truth
1041	1041	OHC	tensor(26.5957)	ground_truth
1042	1042	OHC	tensor(26.7370)	ground_truth
1043	1043	OHC	tensor(26.7370)	ground_truth
1044	1044	OHC	tensor(26.5253)	ground_truth
1045	1045	OHC	tensor(26.8790)	ground_truth
1046	1046	OHC	tensor(26.5253)	ground_truth
1047	1047	OHC	tensor(27.0217)	ground_truth
1048	1048	OHC	tensor(26.8790)	ground_truth
1049	1049	OHC	tensor(27.1651)	ground_truth
1050	1050	OHC	tensor(27.3091)	ground_truth
1051	1051	OHC	tensor(26.9503)	ground_truth
1052	1052	OHC	tensor(26.8079)	ground_truth
1053	1053	OHC	tensor(27.0933)	ground_truth
1054	1054	OHC	tensor(27.2370)	ground_truth
1055	1055	OHC	tensor(27.0933)	ground_truth
1056	1056	IHC	tensor(26.3849)	ground_truth
1057	1057	IHC	tensor(26.4550)	ground_truth
1058	1058	IHC	tensor(26.2453)	ground_truth
1059	1059	IHC	tensor(25.9682)	ground_truth
1060	1060	IHC	tensor(25.8994)	ground_truth
1061	1061	OHC	tensor(26.4550)	ground_truth
1062	1062	IHC	tensor(25.7622)	ground_truth
1063	1063	IHC	tensor(26.1064)	ground_truth
1064	1064	IHC	tensor(25.6256)	ground_truth
1065	1065	OHC	tensor(26.1064)	ground_truth
1066	1066	OHC	tensor(26.0372)	ground_truth
1067	1067	OHC	tensor(26.3150)	ground_truth
1068	1068	OHC	tensor(25.8307)	ground_truth
1069	1069	OHC	tensor(25.8994)	ground_truth
1070	1070	OHC	tensor(25.8307)	ground_truth
1071	1071	OHC	tensor(25.8994)	ground_truth
1072	1072	OHC	tensor(26.0372)	ground_truth
1073	1073	OHC	tensor(26.2453)	ground_truth
1074	1074	OHC	tensor(26.1758)	ground_truth
1075	1075	OHC	tensor(25.6938)	ground_truth
1076	1076	OHC	tensor(25.6256)	ground_truth
1077	1077	OHC	tensor(26.0372)	ground_truth
1078	1078	OHC	tensor(25.6938)	ground_truth
1079	1079	OHC	tensor(25.7622)	ground_truth
1080	1080	OHC	tensor(26.1758)	ground_truth
1081	1081	OHC	tensor(25.6256)	ground_truth
1082	1082	OHC	tensor(26.3849)	ground_truth
1083	1083	OHC	tensor(26.4550)	ground_truth
1084	1084	OHC	tensor(25.7622)	ground_truth
1085	1085	OHC	tensor(26.3849)	ground_truth
1086	1086	OHC	tensor(26.2453)	ground_truth
1087	1087	OHC	tensor(25.5576)	ground_truth
1088	1088	OHC	tensor(26.2453)	ground_truth
1089	1089	OHC	tensor(25.9682)	ground_truth
1090	1090	OHC	tensor(25.9682)	ground_truth
1091	1091	OHC	tensor(24.9514)	ground_truth
1092	1092	OHC	tensor(25.2869)	ground_truth
1093	1093	OHC	tensor(25.2195)	ground_truth
1094	1094	IHC	tensor(25.2869)	ground_truth
1095	1095	OHC	tensor(25.5576)	ground_truth
1096	1096	IHC	tensor(25.4897)	ground_truth
1097	1097	OHC	tensor(24.7516)	ground_truth
1098	1098	OHC	tensor(25.2869)	ground_truth
1099	1099	OHC	tensor(25.4219)	ground_truth
1100	1100	OHC	tensor(24.8847)	ground_truth
1101	1101	OHC	tensor(25.0183)	ground_truth
1102	1102	IHC	tensor(24.8181)	ground_truth
1103	1103	OHC	tensor(25.4219)	ground_truth
1104	1104	IHC	tensor(25.0852)	ground_truth
1105	1105	OHC	tensor(25.3543)	ground_truth
1106	1106	IHC	tensor(24.9514)	ground_truth
1107	1107	IHC	tensor(25.4219)	ground_truth
1108	1108	OHC	tensor(25.2869)	ground_truth
1109	1109	OHC	tensor(24.8847)	ground_truth
1110	1110	OHC	tensor(25.0852)	ground_truth
1111	1111	OHC	tensor(25.0852)	ground_truth
1112	1112	OHC	tensor(24.7516)	ground_truth
1113	1113	OHC	tensor(25.1523)	ground_truth
1114	1114	OHC	tensor(24.8181)	ground_truth
1115	1115	OHC	tensor(24.9514)	ground_truth
1116	1116	OHC	tensor(25.1523)	ground_truth
1117	1117	OHC	tensor(25.3543)	ground_truth
1118	1118	OHC	tensor(24.8847)	ground_truth
1119	1119	OHC	tensor(25.4897)	ground_truth
1120	1120	OHC	tensor(25.0852)	ground_truth
1121	1121	OHC	tensor(25.4897)	ground_truth
1122	1122	OHC	tensor(24.7516)	ground_truth
1123	1123	IHC	tensor(24.7516)	ground_truth
1124	1124	IHC	tensor(25.1523)	ground_truth
1125	1125	OHC	tensor(24.3552)	ground_truth
1126	1126	OHC	tensor(24.2239)	ground_truth
1127	1127	OHC	tensor(24.6190)	ground_truth
1128	1128	OHC	tensor(24.4869)	ground_truth
1129	1129	IHC	tensor(24.6190)	ground_truth
1130	1130	OHC	tensor(24.2239)	ground_truth
1131	1131	OHC	tensor(24.5529)	ground_truth
1132	1132	IHC	tensor(24.4869)	ground_truth
1133	1133	OHC	tensor(24.4210)	ground_truth
1134	1134	OHC	tensor(24.5529)	ground_truth
1135	1135	OHC	tensor(23.9628)	ground_truth
1136	1136	OHC	tensor(24.0931)	ground_truth
1137	1137	OHC	tensor(24.0279)	ground_truth
1138	1138	IHC	tensor(24.2895)	ground_truth
1139	1139	OHC	tensor(24.6853)	ground_truth
1140	1140	OHC	tensor(24.2895)	ground_truth
1141	1141	OHC	tensor(24.0931)	ground_truth
1142	1142	OHC	tensor(24.5529)	ground_truth
1143	1143	OHC	tensor(24.4869)	ground_truth
1144	1144	OHC	tensor(24.3552)	ground_truth
1145	1145	IHC	tensor(24.4210)	ground_truth
1146	1146	OHC	tensor(24.1585)	ground_truth
1147	1147	OHC	tensor(23.9628)	ground_truth
1148	1148	IHC	tensor(24.0279)	ground_truth
1149	1149	OHC	tensor(24.1585)	ground_truth
1150	1150	OHC	tensor(23.9628)	ground_truth
1151	1151	OHC	tensor(24.2895)	ground_truth
1152	1152	IHC	tensor(24.1585)	ground_truth
1153	1153	OHC	tensor(24.4210)	ground_truth
1154	1154	OHC	tensor(24.6853)	ground_truth
1155	1155	IHC	tensor(23.9628)	ground_truth
1156	1156	OHC	tensor(23.5744)	ground_truth
1157	1157	IHC	tensor(23.1904)	ground_truth
1158	1158	OHC	tensor(23.6389)	ground_truth
1159	1159	OHC	tensor(23.7681)	ground_truth
1160	1160	OHC	tensor(23.1904)	ground_truth
1161	1161	OHC	tensor(23.5101)	ground_truth
1162	1162	OHC	tensor(23.2541)	ground_truth
1163	1163	OHC	tensor(23.5744)	ground_truth
1164	1164	OHC	tensor(23.7034)	ground_truth
1165	1165	OHC	tensor(23.5744)	ground_truth
1166	1166	OHC	tensor(23.4459)	ground_truth
1167	1167	OHC	tensor(23.3819)	ground_truth
1168	1168	OHC	tensor(23.3179)	ground_truth
1169	1169	OHC	tensor(23.3179)	ground_truth
1170	1170	OHC	tensor(23.3819)	ground_truth
1171	1171	OHC	tensor(23.7034)	ground_truth
1172	1172	IHC	tensor(23.8328)	ground_truth
1173	1173	IHC	tensor(23.2541)	ground_truth
1174	1174	OHC	tensor(23.3819)	ground_truth
1175	1175	OHC	tensor(23.1268)	ground_truth
1176	1176	OHC	tensor(23.2541)	ground_truth
1177	1177	OHC	tensor(23.1268)	ground_truth
1178	1178	OHC	tensor(23.7681)	ground_truth
1179	1179	IHC	tensor(23.3819)	ground_truth
1180	1180	OHC	tensor(23.1904)	ground_truth
1181	1181	OHC	tensor(23.7681)	ground_truth
1182	1182	OHC	tensor(23.8328)	ground_truth
1183	1183	OHC	tensor(23.0634)	ground_truth
1184	1184	IHC	tensor(23.5101)	ground_truth
1185	1185	IHC	tensor(23.7034)	ground_truth
1186	1186	OHC	tensor(23.8977)	ground_truth
1187	1187	OHC	tensor(23.8328)	ground_truth
1188	1188	OHC	tensor(23.5101)	ground_truth
1189	1189	IHC	tensor(23.5744)	ground_truth
1190	1190	OHC	tensor(22.3131)	ground_truth
1191	1191	IHC	tensor(22.6232)	ground_truth
1192	1192	IHC	tensor(22.5609)	ground_truth
1193	1193	IHC	tensor(22.3131)	ground_truth
1194	1194	IHC	tensor(22.7483)	ground_truth
1195	1195	IHC	tensor(22.9369)	ground_truth
1196	1196	IHC	tensor(22.2515)	ground_truth
1197	1197	IHC	tensor(22.4367)	ground_truth
1198	1198	IHC	tensor(22.8739)	ground_truth
1199	1199	OHC	tensor(22.8110)	ground_truth
1200	1200	OHC	tensor(22.9369)	ground_truth
1201	1201	OHC	tensor(22.7483)	ground_truth
1202	1202	OHC	tensor(22.8739)	ground_truth
1203	1203	OHC	tensor(23.0634)	ground_truth
1204	1204	OHC	tensor(22.5609)	ground_truth
1205	1205	OHC	tensor(22.3748)	ground_truth
1206	1206	OHC	tensor(22.6856)	ground_truth
1207	1207	OHC	tensor(22.4367)	ground_truth
1208	1208	OHC	tensor(22.4987)	ground_truth
1209	1209	OHC	tensor(22.8110)	ground_truth
1210	1210	OHC	tensor(22.4367)	ground_truth
1211	1211	OHC	tensor(22.9369)	ground_truth
1212	1212	OHC	tensor(22.3131)	ground_truth
1213	1213	OHC	tensor(22.6232)	ground_truth
1214	1214	OHC	tensor(22.8739)	ground_truth
1215	1215	OHC	tensor(22.6232)	ground_truth
1216	1216	OHC	tensor(22.4987)	ground_truth
1217	1217	OHC	tensor(22.9369)	ground_truth
1218	1218	OHC	tensor(22.4987)	ground_truth
1219	1219	OHC	tensor(22.8110)	ground_truth
1220	1220	OHC	tensor(22.3131)	ground_truth
1221	1221	OHC	tensor(23.0001)	ground_truth
1222	1222	OHC	tensor(22.6856)	ground_truth
1223	1223	OHC	tensor(22.6232)	ground_truth
1224	1224	OHC	tensor(23.0634)	ground_truth
1225	1225	OHC	tensor(21.7650)	ground_truth
1226	1226	OHC	tensor(21.9462)	ground_truth
1227	1227	OHC	tensor(21.8857)	ground_truth
1228	1228	OHC	tensor(22.1289)	ground_truth
1229	1229	OHC	tensor(22.0679)	ground_truth
1230	1230	OHC	tensor(21.6451)	ground_truth
1231	1231	OHC	tensor(21.8253)	ground_truth
1232	1232	OHC	tensor(21.7650)	ground_truth
1233	1233	IHC	tensor(21.4664)	ground_truth
1234	1234	OHC	tensor(21.5853)	ground_truth
1235	1235	OHC	tensor(22.2515)	ground_truth
1236	1236	OHC	tensor(21.7050)	ground_truth
1237	1237	OHC	tensor(21.9462)	ground_truth
1238	1238	OHC	tensor(21.5258)	ground_truth
1239	1239	IHC	tensor(21.5853)	ground_truth
1240	1240	IHC	tensor(21.7050)	ground_truth
1241	1241	IHC	tensor(21.7650)	ground_truth
1242	1242	OHC	tensor(21.5853)	ground_truth
1243	1243	OHC	tensor(21.5853)	ground_truth
1244	1244	IHC	tensor(22.1289)	ground_truth
1245	1245	OHC	tensor(21.4664)	ground_truth
1246	1246	OHC	tensor(21.5853)	ground_truth
1247	1247	IHC	tensor(21.8857)	ground_truth
1248	1248	OHC	tensor(21.5258)	ground_truth
1249	1249	IHC	tensor(22.0070)	ground_truth
1250	1250	OHC	tensor(22.1289)	ground_truth
1251	1251	OHC	tensor(22.0070)	ground_truth
1252	1252	OHC	tensor(22.1902)	ground_truth
1253	1253	OHC	tensor(22.1289)	ground_truth
1254	1254	OHC	tensor(22.0679)	ground_truth
1255	1255	OHC	tensor(22.2515)	ground_truth
1256	1256	OHC	tensor(21.9462)	ground_truth
1257	1257	OHC	tensor(21.7050)	ground_truth
1258	1258	OHC	tensor(21.7650)	ground_truth
1259	1259	OHC	tensor(21.8857)	ground_truth
1260	1260	OHC	tensor(21.1717)	ground_truth
1261	1261	OHC	tensor(20.8806)	ground_truth
1262	1262	OHC	tensor(20.7651)	ground_truth
1263	1263	OHC	tensor(20.7651)	ground_truth
1264	1264	OHC	tensor(21.0549)	ground_truth
1265	1265	OHC	tensor(20.9386)	ground_truth
1266	1266	OHC	tensor(20.8228)	ground_truth
1267	1267	OHC	tensor(20.9967)	ground_truth
1268	1268	OHC	tensor(21.4071)	ground_truth
1269	1269	OHC	tensor(20.7075)	ground_truth
1270	1270	OHC	tensor(21.2891)	ground_truth
1271	1271	OHC	tensor(21.4071)	ground_truth
1272	1272	OHC	tensor(21.2303)	ground_truth
1273	1273	OHC	tensor(21.4664)	ground_truth
1274	1274	IHC	tensor(20.6499)	ground_truth
1275	1275	OHC	tensor(21.1132)	ground_truth
1276	1276	OHC	tensor(20.8228)	ground_truth
1277	1277	IHC	tensor(21.1132)	ground_truth
1278	1278	OHC	tensor(20.9386)	ground_truth
1279	1279	IHC	tensor(20.7651)	ground_truth
1280	1280	IHC	tensor(20.9967)	ground_truth
1281	1281	IHC	tensor(20.8806)	ground_truth
1282	1282	OHC	tensor(21.2303)	ground_truth
1283	1283	OHC	tensor(20.9967)	ground_truth
1284	1284	IHC	tensor(21.1717)	ground_truth
1285	1285	OHC	tensor(21.1717)	ground_truth
1286	1286	OHC	tensor(20.7651)	ground_truth
1287	1287	OHC	tensor(21.3480)	ground_truth
1288	1288	IHC	tensor(21.3480)	ground_truth
1289	1289	OHC	tensor(21.4071)	ground_truth
1290	1290	IHC	tensor(21.2891)	ground_truth
1291	1291	OHC	tensor(21.2891)	ground_truth
1292	1292	OHC	tensor(21.1132)	ground_truth
1293	1293	OHC	tensor(21.1717)	ground_truth
1294	1294	OHC	tensor(21.2303)	ground_truth
1295	1295	IHC	tensor(19.8504)	ground_truth
1296	1296	IHC	tensor(19.9640)	ground_truth
1297	1297	OHC	tensor(20.5351)	ground_truth
1298	1298	OHC	tensor(20.1350)	ground_truth
1299	1299	OHC	tensor(20.5925)	ground_truth
1300	1300	OHC	tensor(20.1920)	ground_truth
1301	1301	OHC	tensor(20.4206)	ground_truth
1302	1302	OHC	tensor(20.4778)	ground_truth
1303	1303	OHC	tensor(20.0779)	ground_truth
1304	1304	OHC	tensor(20.0210)	ground_truth
1305	1305	IHC	tensor(20.2491)	ground_truth
1306	1306	OHC	tensor(19.9640)	ground_truth
1307	1307	OHC	tensor(19.9071)	ground_truth
1308	1308	OHC	tensor(20.6499)	ground_truth
1309	1309	OHC	tensor(20.3634)	ground_truth
1310	1310	IHC	tensor(20.3634)	ground_truth
1311	1311	OHC	tensor(20.1350)	ground_truth
1312	1312	OHC	tensor(20.3063)	ground_truth
1313	1313	IHC	tensor(20.4778)	ground_truth
1314	1314	OHC	tensor(20.5925)	ground_truth
1315	1315	OHC	tensor(20.3063)	ground_truth
1316	1316	OHC	tensor(20.2491)	ground_truth
1317	1317	IHC	tensor(20.5925)	ground_truth
1318	1318	IHC	tensor(20.0779)	ground_truth
1319	1319	OHC	tensor(20.4206)	ground_truth
1320	1320	OHC	tensor(20.5351)	ground_truth
1321	1321	OHC	tensor(20.0210)	ground_truth
1322	1322	IHC	tensor(20.1350)	ground_truth
1323	1323	OHC	tensor(20.1350)	ground_truth
1324	1324	OHC	tensor(20.5925)	ground_truth
1325	1325	OHC	tensor(20.1920)	ground_truth
1326	1326	OHC	tensor(20.6499)	ground_truth
1327	1327	OHC	tensor(20.4206)	ground_truth
1328	1328	OHC	tensor(20.3063)	ground_truth
1329	1329	OHC	tensor(20.3634)	ground_truth
1330	1330	OHC	tensor(19.6242)	ground_truth
1331	1331	OHC	tensor(19.7937)	ground_truth
1332	1332	OHC	tensor(19.2890)	ground_truth
1333	1333	OHC	tensor(19.5119)	ground_truth
1334	1334	OHC	tensor(19.5119)	ground_truth
1335	1335	OHC	tensor(19.2336)	ground_truth
1336	1336	OHC	tensor(19.3445)	ground_truth
1337	1337	OHC	tensor(19.6806)	ground_truth
1338	1338	OHC	tensor(19.2336)	ground_truth
1339	1339	OHC	tensor(19.4001)	ground_truth
1340	1340	IHC	tensor(19.5119)	ground_truth
1341	1341	OHC	tensor(19.1784)	ground_truth
1342	1342	OHC	tensor(19.5680)	ground_truth
1343	1343	OHC	tensor(19.4001)	ground_truth
1344	1344	OHC	tensor(19.4559)	ground_truth
1345	1345	IHC	tensor(19.6806)	ground_truth
1346	1346	OHC	tensor(19.1233)	ground_truth
1347	1347	OHC	tensor(19.2890)	ground_truth
1348	1348	IHC	tensor(19.5680)	ground_truth
1349	1349	OHC	tensor(19.8504)	ground_truth
1350	1350	IHC	tensor(19.2336)	ground_truth
1351	1351	IHC	tensor(19.7937)	ground_truth
1352	1352	IHC	tensor(19.1233)	ground_truth
1353	1353	OHC	tensor(19.3445)	ground_truth
1354	1354	OHC	tensor(19.1784)	ground_truth
1355	1355	IHC	tensor(19.2890)	ground_truth
1356	1356	IHC	tensor(19.4001)	ground_truth
1357	1357	OHC	tensor(19.7937)	ground_truth
1358	1358	OHC	tensor(19.8504)	ground_truth
1359	1359	OHC	tensor(19.7370)	ground_truth
1360	1360	OHC	tensor(19.6806)	ground_truth
1361	1361	OHC	tensor(19.7937)	ground_truth
1362	1362	OHC	tensor(19.6242)	ground_truth
1363	1363	OHC	tensor(19.6806)	ground_truth
1364	1364	OHC	tensor(19.9071)	ground_truth
1365	1365	OHC	tensor(19.5680)	ground_truth
1366	1366	OHC	tensor(19.9640)	ground_truth
1367	1367	OHC	tensor(19.4559)	ground_truth
1368	1368	IHC	tensor(18.2193)	ground_truth
1369	1369	IHC	tensor(18.3233)	ground_truth
1370	1370	OHC	tensor(18.8508)	ground_truth
1371	1371	OHC	tensor(18.6901)	ground_truth
1372	1372	OHC	tensor(18.4794)	ground_truth
1373	1373	OHC	tensor(19.0137)	ground_truth
1374	1374	OHC	tensor(19.0137)	ground_truth
1375	1375	OHC	tensor(18.5318)	ground_truth
1376	1376	OHC	tensor(18.9048)	ground_truth
1377	1377	OHC	tensor(18.9592)	ground_truth
1378	1378	OHC	tensor(18.4273)	ground_truth
1379	1379	OHC	tensor(18.8508)	ground_truth
1380	1380	OHC	tensor(18.9048)	ground_truth
1381	1381	OHC	tensor(18.5318)	ground_truth
1382	1382	OHC	tensor(18.4794)	ground_truth
1383	1383	OHC	tensor(18.6371)	ground_truth
1384	1384	OHC	tensor(18.7970)	ground_truth
1385	1385	OHC	tensor(19.0684)	ground_truth
1386	1386	OHC	tensor(18.4794)	ground_truth
1387	1387	OHC	tensor(19.0684)	ground_truth
1388	1388	OHC	tensor(18.7434)	ground_truth
1389	1389	OHC	tensor(18.5843)	ground_truth
1390	1390	IHC	tensor(18.9592)	ground_truth
1391	1391	OHC	tensor(18.9592)	ground_truth
1392	1392	OHC	tensor(19.0684)	ground_truth
1393	1393	OHC	tensor(18.6901)	ground_truth
1394	1394	OHC	tensor(18.5843)	ground_truth
1395	1395	IHC	tensor(18.6371)	ground_truth
1396	1396	OHC	tensor(18.7434)	ground_truth
1397	1397	IHC	tensor(18.7434)	ground_truth
1398	1398	OHC	tensor(19.1233)	ground_truth
1399	1399	IHC	tensor(18.8508)	ground_truth
1400	1400	OHC	tensor(18.5843)	ground_truth
1401	1401	IHC	tensor(18.5843)	ground_truth
1402	1402	OHC	tensor(18.7970)	ground_truth
1403	1403	OHC	tensor(18.3753)	ground_truth
1404	1404	IHC	tensor(19.0137)	ground_truth
1405	1405	OHC	tensor(18.6901)	ground_truth
1406	1406	IHC	tensor(18.4794)	ground_truth
1407	1407	OHC	tensor(18.3233)	ground_truth
1408	1408	IHC	tensor(17.6457)	ground_truth
1409	1409	OHC	tensor(17.6457)	ground_truth
1410	1410	OHC	tensor(17.7498)	ground_truth
1411	1411	OHC	tensor(17.7498)	ground_truth
1412	1412	OHC	tensor(17.8019)	ground_truth
1413	1413	OHC	tensor(17.9586)	ground_truth
1414	1414	IHC	tensor(17.5938)	ground_truth
1415	1415	OHC	tensor(18.0631)	ground_truth
1416	1416	IHC	tensor(18.0631)	ground_truth
1417	1417	IHC	tensor(17.9586)	ground_truth
1418	1418	OHC	tensor(17.8541)	ground_truth
1419	1419	IHC	tensor(17.4905)	ground_truth
1420	1420	OHC	tensor(17.8019)	ground_truth
1421	1421	IHC	tensor(17.7498)	ground_truth
1422	1422	OHC	tensor(17.6977)	ground_truth
1423	1423	OHC	tensor(17.5938)	ground_truth
1424	1424	OHC	tensor(17.5421)	ground_truth
1425	1425	IHC	tensor(17.8019)	ground_truth
1426	1426	OHC	tensor(17.9064)	ground_truth
1427	1427	OHC	tensor(17.9586)	ground_truth
1428	1428	OHC	tensor(17.8541)	ground_truth
1429	1429	OHC	tensor(17.5938)	ground_truth
1430	1430	IHC	tensor(18.1673)	ground_truth
1431	1431	IHC	tensor(17.9064)	ground_truth
1432	1432	IHC	tensor(17.3877)	ground_truth
1433	1433	OHC	tensor(17.8019)	ground_truth
1434	1434	OHC	tensor(18.0109)	ground_truth
1435	1435	OHC	tensor(18.1152)	ground_truth
1436	1436	IHC	tensor(17.9586)	ground_truth
1437	1437	OHC	tensor(17.6977)	ground_truth
1438	1438	OHC	tensor(17.6457)	ground_truth
1439	1439	OHC	tensor(18.2713)	ground_truth
1440	1440	OHC	tensor(18.1152)	ground_truth
1441	1441	OHC	tensor(18.2193)	ground_truth
1442	1442	OHC	tensor(18.1673)	ground_truth
1443	1443	OHC	tensor(18.0631)	ground_truth
1444	1444	OHC	tensor(18.3233)	ground_truth
1445	1445	OHC	tensor(18.3233)	ground_truth
1446	1446	OHC	tensor(18.1152)	ground_truth
1447	1447	OHC	tensor(18.0109)	ground_truth
1448	1448	OHC	tensor(18.2193)	ground_truth
1449	1449	OHC	tensor(18.3753)	ground_truth
1450	1450	OHC	tensor(18.2193)	ground_truth
1451	1451	IHC	tensor(16.9315)	ground_truth
1452	1452	OHC	tensor(16.9315)	ground_truth
1453	1453	OHC	tensor(16.8316)	ground_truth
1454	1454	IHC	tensor(16.7322)	ground_truth
1455	1455	OHC	tensor(16.8316)	ground_truth
1456	1456	OHC	tensor(16.8815)	ground_truth
1457	1457	IHC	tensor(17.1838)	ground_truth
1458	1458	OHC	tensor(16.7818)	ground_truth
1459	1459	OHC	tensor(16.9315)	ground_truth
1460	1460	OHC	tensor(17.0825)	ground_truth
1461	1461	IHC	tensor(17.0825)	ground_truth
1462	1462	OHC	tensor(17.0320)	ground_truth
1463	1463	IHC	tensor(16.7818)	ground_truth
1464	1464	IHC	tensor(17.0320)	ground_truth
1465	1465	OHC	tensor(16.6827)	ground_truth
1466	1466	OHC	tensor(16.7322)	ground_truth
1467	1467	IHC	tensor(16.8815)	ground_truth
1468	1468	OHC	tensor(16.7818)	ground_truth
1469	1469	IHC	tensor(16.6334)	ground_truth
1470	1470	OHC	tensor(17.0320)	ground_truth
1471	1471	OHC	tensor(17.1331)	ground_truth
1472	1472	OHC	tensor(17.2346)	ground_truth
1473	1473	OHC	tensor(17.2346)	ground_truth
1474	1474	OHC	tensor(17.3365)	ground_truth
1475	1475	OHC	tensor(17.1838)	ground_truth
1476	1476	OHC	tensor(17.1331)	ground_truth
1477	1477	OHC	tensor(17.2346)	ground_truth
1478	1478	OHC	tensor(17.2855)	ground_truth
1479	1479	OHC	tensor(17.3877)	ground_truth
1480	1480	OHC	tensor(17.4390)	ground_truth
1481	1481	OHC	tensor(17.3877)	ground_truth
1482	1482	OHC	tensor(17.3365)	ground_truth
1483	1483	OHC	tensor(17.0825)	ground_truth
1484	1484	OHC	tensor(17.4905)	ground_truth
1485	1485	OHC	tensor(17.4390)	ground_truth
1486	1486	IHC	tensor(17.3365)	ground_truth
1487	1487	OHC	tensor(17.0320)	ground_truth
1488	1488	OHC	tensor(17.5421)	ground_truth
1489	1489	OHC	tensor(17.3365)	ground_truth
1490	1490	OHC	tensor(17.4905)	ground_truth
1491	1491	OHC	tensor(16.9817)	ground_truth
1492	1492	OHC	tensor(17.1331)	ground_truth
1493	1493	IHC	tensor(17.2855)	ground_truth
1494	1494	OHC	tensor(16.9315)	ground_truth
1495	1495	OHC	tensor(17.2855)	ground_truth
1496	1496	OHC	tensor(17.5421)	ground_truth
1497	1497	OHC	tensor(15.9542)	ground_truth
1498	1498	OHC	tensor(16.0021)	ground_truth
1499	1499	IHC	tensor(15.7633)	ground_truth
1500	1500	OHC	tensor(16.0983)	ground_truth
1501	1501	IHC	tensor(15.9063)	ground_truth
1502	1502	OHC	tensor(15.9063)	ground_truth
1503	1503	IHC	tensor(15.8585)	ground_truth
1504	1504	OHC	tensor(15.8585)	ground_truth
1505	1505	IHC	tensor(16.0501)	ground_truth
1506	1506	IHC	tensor(16.1947)	ground_truth
1507	1507	IHC	tensor(16.0021)	ground_truth
1508	1508	IHC	tensor(16.1464)	ground_truth
1509	1509	OHC	tensor(16.0501)	ground_truth
1510	1510	OHC	tensor(16.2915)	ground_truth
1511	1511	OHC	tensor(16.4374)	ground_truth
1512	1512	OHC	tensor(16.0983)	ground_truth
1513	1513	OHC	tensor(16.2431)	ground_truth
1514	1514	OHC	tensor(16.3887)	ground_truth
1515	1515	OHC	tensor(16.6334)	ground_truth
1516	1516	OHC	tensor(16.3887)	ground_truth
1517	1517	OHC	tensor(16.3401)	ground_truth
1518	1518	OHC	tensor(16.5842)	ground_truth
1519	1519	OHC	tensor(16.5351)	ground_truth
1520	1520	OHC	tensor(16.7322)	ground_truth
1521	1521	IHC	tensor(16.5842)	ground_truth
1522	1522	IHC	tensor(16.4862)	ground_truth
1523	1523	OHC	tensor(16.1947)	ground_truth
1524	1524	OHC	tensor(16.4862)	ground_truth
1525	1525	IHC	tensor(16.3887)	ground_truth
1526	1526	OHC	tensor(16.0021)	ground_truth
1527	1527	OHC	tensor(16.6334)	ground_truth
1528	1528	OHC	tensor(16.6827)	ground_truth
1529	1529	OHC	tensor(16.4862)	ground_truth
1530	1530	OHC	tensor(16.5351)	ground_truth
1531	1531	OHC	tensor(16.1947)	ground_truth
1532	1532	OHC	tensor(16.0983)	ground_truth
1533	1533	OHC	tensor(16.5351)	ground_truth
1534	1534	OHC	tensor(16.0983)	ground_truth
1535	1535	OHC	tensor(16.2915)	ground_truth
1536	1536	OHC	tensor(16.6334)	ground_truth
1537	1537	OHC	tensor(16.3401)	ground_truth
1538	1538	OHC	tensor(16.2915)	ground_truth
1539	1539	OHC	tensor(16.2431)	ground_truth
1540	1540	IHC	tensor(16.2915)	ground_truth
1541	1541	OHC	tensor(16.1464)	ground_truth
1542	1542	OHC	tensor(15.0615)	ground_truth
1543	1543	IHC	tensor(15.1076)	ground_truth
1544	1544	OHC	tensor(15.2001)	ground_truth
1545	1545	IHC	tensor(15.2930)	ground_truth
1546	1546	OHC	tensor(15.1076)	ground_truth
1547	1547	IHC	tensor(14.9696)	ground_truth
1548	1548	IHC	tensor(15.2001)	ground_truth
1549	1549	OHC	tensor(15.0155)	ground_truth
1550	1550	IHC	tensor(15.0615)	ground_truth
1551	1551	IHC	tensor(14.9238)	ground_truth
1552	1552	OHC	tensor(15.3863)	ground_truth
1553	1553	OHC	tensor(15.4799)	ground_truth
1554	1554	OHC	tensor(15.4799)	ground_truth
1555	1555	OHC	tensor(15.7158)	ground_truth
1556	1556	OHC	tensor(15.5269)	ground_truth
1557	1557	OHC	tensor(15.7158)	ground_truth
1558	1558	IHC	tensor(15.3396)	ground_truth
1559	1559	IHC	tensor(15.4799)	ground_truth
1560	1560	OHC	tensor(15.5740)	ground_truth
1561	1561	OHC	tensor(15.6684)	ground_truth
1562	1562	OHC	tensor(15.4330)	ground_truth
1563	1563	OHC	tensor(15.4799)	ground_truth
1564	1564	OHC	tensor(15.5740)	ground_truth
1565	1565	OHC	tensor(15.6212)	ground_truth
1566	1566	OHC	tensor(15.3863)	ground_truth
1567	1567	OHC	tensor(15.1538)	ground_truth
1568	1568	OHC	tensor(15.4330)	ground_truth
1569	1569	IHC	tensor(15.7158)	ground_truth
1570	1570	OHC	tensor(15.2465)	ground_truth
1571	1571	OHC	tensor(15.3396)	ground_truth
1572	1572	OHC	tensor(15.3396)	ground_truth
1573	1573	OHC	tensor(15.7158)	ground_truth
1574	1574	OHC	tensor(15.2001)	ground_truth
1575	1575	OHC	tensor(15.8109)	ground_truth
1576	1576	IHC	tensor(15.6212)	ground_truth
1577	1577	OHC	tensor(15.5269)	ground_truth
1578	1578	OHC	tensor(15.2930)	ground_truth
1579	1579	OHC	tensor(15.7633)	ground_truth
1580	1580	OHC	tensor(15.9063)	ground_truth
1581	1581	OHC	tensor(15.2465)	ground_truth
1582	1582	OHC	tensor(15.6684)	ground_truth
1583	1583	IHC	tensor(15.3863)	ground_truth
1584	1584	OHC	tensor(15.8109)	ground_truth
1585	1585	OHC	tensor(15.3396)	ground_truth
1586	1586	IHC	tensor(15.5269)	ground_truth
1587	1587	OHC	tensor(15.2001)	ground_truth
1588	1588	OHC	tensor(15.8585)	ground_truth
1589	1589	OHC	tensor(15.6212)	ground_truth
1590	1590	OHC	tensor(15.2465)	ground_truth
1591	1591	OHC	tensor(15.8109)	ground_truth
1592	1592	OHC	tensor(15.9063)	ground_truth
1593	1593	OHC	tensor(14.2481)	ground_truth
1594	1594	IHC	tensor(14.2481)	ground_truth
1595	1595	IHC	tensor(14.1596)	ground_truth
1596	1596	IHC	tensor(14.3369)	ground_truth
1597	1597	OHC	tensor(14.3369)	ground_truth
1598	1598	OHC	tensor(14.2924)	ground_truth
1599	1599	IHC	tensor(14.3815)	ground_truth
1600	1600	IHC	tensor(14.1155)	ground_truth
1601	1601	IHC	tensor(14.4709)	ground_truth
1602	1602	OHC	tensor(14.2481)	ground_truth
1603	1603	OHC	tensor(14.3815)	ground_truth
1604	1604	OHC	tensor(14.4709)	ground_truth
1605	1605	OHC	tensor(14.6058)	ground_truth
1606	1606	OHC	tensor(14.8324)	ground_truth
1607	1607	OHC	tensor(14.9238)	ground_truth
1608	1608	IHC	tensor(14.5158)	ground_truth
1609	1609	OHC	tensor(14.9696)	ground_truth
1610	1610	OHC	tensor(14.3815)	ground_truth
1611	1611	OHC	tensor(14.5158)	ground_truth
1612	1612	OHC	tensor(14.4261)	ground_truth
1613	1613	OHC	tensor(14.7869)	ground_truth
1614	1614	OHC	tensor(14.7415)	ground_truth
1615	1615	OHC	tensor(14.6961)	ground_truth
1616	1616	OHC	tensor(14.8324)	ground_truth
1617	1617	OHC	tensor(14.9238)	ground_truth
1618	1618	OHC	tensor(14.5607)	ground_truth
1619	1619	OHC	tensor(14.6509)	ground_truth
1620	1620	OHC	tensor(14.8780)	ground_truth
1621	1621	OHC	tensor(14.7415)	ground_truth
1622	1622	OHC	tensor(14.4261)	ground_truth
1623	1623	OHC	tensor(14.4261)	ground_truth
1624	1624	IHC	tensor(14.6961)	ground_truth
1625	1625	OHC	tensor(15.0155)	ground_truth
1626	1626	OHC	tensor(14.3369)	ground_truth
1627	1627	OHC	tensor(14.5158)	ground_truth
1628	1628	OHC	tensor(14.6509)	ground_truth
1629	1629	OHC	tensor(14.9238)	ground_truth
1630	1630	OHC	tensor(14.5158)	ground_truth
1631	1631	IHC	tensor(14.6058)	ground_truth
1632	1632	OHC	tensor(14.7415)	ground_truth
1633	1633	OHC	tensor(14.6961)	ground_truth
1634	1634	OHC	tensor(14.8780)	ground_truth
1635	1635	OHC	tensor(14.8324)	ground_truth
1636	1636	OHC	tensor(15.0615)	ground_truth
1637	1637	OHC	tensor(14.6509)	ground_truth
1638	1638	OHC	tensor(14.5607)	ground_truth
1639	1639	OHC	tensor(15.0155)	ground_truth
1640	1640	IHC	tensor(14.7869)	ground_truth
1641	1641	IHC	tensor(14.8324)	ground_truth
1642	1642	OHC	tensor(14.6058)	ground_truth
1643	1643	OHC	tensor(15.1076)	ground_truth
1644	1644	OHC	tensor(15.0615)	ground_truth
1645	1645	OHC	tensor(13.5079)	ground_truth
1646	1646	IHC	tensor(13.4652)	ground_truth
1647	1647	OHC	tensor(13.4652)	ground_truth
1648	1648	IHC	tensor(13.6797)	ground_truth
1649	1649	IHC	tensor(13.3801)	ground_truth
1650	1650	IHC	tensor(13.5079)	ground_truth
1651	1651	IHC	tensor(13.5936)	ground_truth
1652	1652	IHC	tensor(13.5507)	ground_truth
1653	1653	OHC	tensor(14.0276)	ground_truth
1654	1654	OHC	tensor(13.8529)	ground_truth
1655	1655	OHC	tensor(14.1596)	ground_truth
1656	1656	OHC	tensor(13.5936)	ground_truth
1657	1657	OHC	tensor(14.2038)	ground_truth
1658	1658	OHC	tensor(13.7228)	ground_truth
1659	1659	OHC	tensor(14.2038)	ground_truth
1660	1660	OHC	tensor(13.8964)	ground_truth
1661	1661	OHC	tensor(13.7661)	ground_truth
1662	1662	OHC	tensor(13.9838)	ground_truth
1663	1663	OHC	tensor(14.0715)	ground_truth
1664	1664	IHC	tensor(13.8964)	ground_truth
1665	1665	OHC	tensor(13.8094)	ground_truth
1666	1666	OHC	tensor(13.8094)	ground_truth
1667	1667	OHC	tensor(13.9838)	ground_truth
1668	1668	OHC	tensor(13.6797)	ground_truth
1669	1669	OHC	tensor(13.7661)	ground_truth
1670	1670	OHC	tensor(13.6797)	ground_truth
1671	1671	OHC	tensor(13.9400)	ground_truth
1672	1672	OHC	tensor(13.7228)	ground_truth
1673	1673	OHC	tensor(13.8964)	ground_truth
1674	1674	OHC	tensor(13.6366)	ground_truth
1675	1675	OHC	tensor(13.8964)	ground_truth
1676	1676	OHC	tensor(14.1155)	ground_truth
1677	1677	OHC	tensor(13.5936)	ground_truth
1678	1678	OHC	tensor(13.6366)	ground_truth
1679	1679	IHC	tensor(13.9400)	ground_truth
1680	1680	OHC	tensor(13.9838)	ground_truth
1681	1681	IHC	tensor(14.0276)	ground_truth
1682	1682	OHC	tensor(13.8094)	ground_truth
1683	1683	IHC	tensor(13.8094)	ground_truth
1684	1684	OHC	tensor(14.0715)	ground_truth
1685	1685	OHC	tensor(14.0715)	ground_truth
1686	1686	IHC	tensor(13.7228)	ground_truth
1687	1687	OHC	tensor(13.5936)	ground_truth
1688	1688	OHC	tensor(14.1155)	ground_truth
1689	1689	OHC	tensor(14.1596)	ground_truth
1690	1690	OHC	tensor(13.5507)	ground_truth
1691	1691	OHC	tensor(13.9400)	ground_truth
1692	1692	OHC	tensor(14.2481)	ground_truth
1693	1693	OHC	tensor(14.2924)	ground_truth
1694	1694	OHC	tensor(12.7531)	ground_truth
1695	1695	IHC	tensor(12.7531)	ground_truth
1696	1696	OHC	tensor(12.6710)	ground_truth
1697	1697	IHC	tensor(12.5893)	ground_truth
1698	1698	IHC	tensor(12.7120)	ground_truth
1699	1699	OHC	tensor(12.7943)	ground_truth
1700	1700	IHC	tensor(12.8355)	ground_truth
1701	1701	IHC	tensor(12.8769)	ground_truth
1702	1702	IHC	tensor(12.6301)	ground_truth
1703	1703	OHC	tensor(13.1688)	ground_truth
1704	1704	OHC	tensor(12.8769)	ground_truth
1705	1705	OHC	tensor(12.9598)	ground_truth
1706	1706	OHC	tensor(12.8769)	ground_truth
1707	1707	OHC	tensor(13.2109)	ground_truth
1708	1708	OHC	tensor(13.2531)	ground_truth
1709	1709	OHC	tensor(13.2953)	ground_truth
1710	1710	OHC	tensor(13.3376)	ground_truth
1711	1711	OHC	tensor(13.1269)	ground_truth
1712	1712	OHC	tensor(13.4226)	ground_truth
1713	1713	OHC	tensor(13.2953)	ground_truth
1714	1714	OHC	tensor(12.7531)	ground_truth
1715	1715	OHC	tensor(13.2109)	ground_truth
1716	1716	OHC	tensor(12.8355)	ground_truth
1717	1717	OHC	tensor(13.0015)	ground_truth
1718	1718	OHC	tensor(13.2953)	ground_truth
1719	1719	OHC	tensor(13.3801)	ground_truth
1720	1720	OHC	tensor(12.8769)	ground_truth
1721	1721	OHC	tensor(13.0432)	ground_truth
1722	1722	OHC	tensor(13.1269)	ground_truth
1723	1723	OHC	tensor(12.9183)	ground_truth
1724	1724	IHC	tensor(12.9598)	ground_truth
1725	1725	OHC	tensor(13.2109)	ground_truth
1726	1726	OHC	tensor(13.3801)	ground_truth
1727	1727	OHC	tensor(13.3376)	ground_truth
1728	1728	IHC	tensor(13.2531)	ground_truth
1729	1729	OHC	tensor(13.0015)	ground_truth
1730	1730	OHC	tensor(13.3801)	ground_truth
1731	1731	IHC	tensor(13.0015)	ground_truth
1732	1732	OHC	tensor(13.0015)	ground_truth
1733	1733	IHC	tensor(13.0850)	ground_truth
1734	1734	OHC	tensor(12.7943)	ground_truth
1735	1735	OHC	tensor(13.1688)	ground_truth
1736	1736	OHC	tensor(12.9183)	ground_truth
1737	1737	OHC	tensor(13.0850)	ground_truth
1738	1738	OHC	tensor(13.0432)	ground_truth
1739	1739	IHC	tensor(13.1269)	ground_truth
1740	1740	IHC	tensor(13.2953)	ground_truth
1741	1741	OHC	tensor(13.0850)	ground_truth
1742	1742	IHC	tensor(13.2109)	ground_truth
1743	1743	OHC	tensor(13.0432)	ground_truth
1744	1744	OHC	tensor(12.9598)	ground_truth
1745	1745	OHC	tensor(13.0432)	ground_truth
1746	1746	OHC	tensor(13.4652)	ground_truth
1747	1747	OHC	tensor(13.5079)	ground_truth
1748	1748	OHC	tensor(13.5079)	ground_truth
1749	1749	IHC	tensor(3.2251)	ground_truth
1750	1750	OHC	tensor(3.2467)	ground_truth
1751	1751	IHC	tensor(3.1588)	ground_truth
1752	1752	OHC	tensor(3.2251)	ground_truth
1753	1753	IHC	tensor(3.1588)	ground_truth
1754	1754	OHC	tensor(12.0269)	ground_truth
1755	1755	IHC	tensor(12.0269)	ground_truth
1756	1756	IHC	tensor(11.9086)	ground_truth
1757	1757	OHC	tensor(11.9480)	ground_truth
1758	1758	OHC	tensor(11.9874)	ground_truth
1759	1759	OHC	tensor(12.0665)	ground_truth
1760	1760	IHC	tensor(11.9480)	ground_truth
1761	1761	IHC	tensor(12.1062)	ground_truth
1762	1762	IHC	tensor(11.7910)	ground_truth
1763	1763	IHC	tensor(11.8301)	ground_truth
1764	1764	OHC	tensor(12.1062)	ground_truth
1765	1765	OHC	tensor(12.1859)	ground_truth
1766	1766	OHC	tensor(12.5079)	ground_truth
1767	1767	OHC	tensor(12.2258)	ground_truth
1768	1768	OHC	tensor(12.4269)	ground_truth
1769	1769	OHC	tensor(12.5079)	ground_truth
1770	1770	OHC	tensor(12.4673)	ground_truth
1771	1771	OHC	tensor(12.3462)	ground_truth
1772	1772	OHC	tensor(12.6301)	ground_truth
1773	1773	OHC	tensor(12.6301)	ground_truth
1774	1774	OHC	tensor(12.0269)	ground_truth
1775	1775	OHC	tensor(12.2659)	ground_truth
1776	1776	OHC	tensor(12.3865)	ground_truth
1777	1777	OHC	tensor(12.5893)	ground_truth
1778	1778	OHC	tensor(12.7120)	ground_truth
1779	1779	OHC	tensor(12.4673)	ground_truth
1780	1780	OHC	tensor(12.4269)	ground_truth
1781	1781	OHC	tensor(12.2258)	ground_truth
1782	1782	IHC	tensor(12.2258)	ground_truth
1783	1783	OHC	tensor(12.3462)	ground_truth
1784	1784	IHC	tensor(12.5079)	ground_truth
1785	1785	OHC	tensor(12.5485)	ground_truth
1786	1786	OHC	tensor(12.0665)	ground_truth
1787	1787	OHC	tensor(12.3060)	ground_truth
1788	1788	OHC	tensor(12.6301)	ground_truth
1789	1789	IHC	tensor(12.4269)	ground_truth
1790	1790	OHC	tensor(12.3865)	ground_truth
1791	1791	OHC	tensor(12.1062)	ground_truth
1792	1792	OHC	tensor(12.1460)	ground_truth
1793	1793	IHC	tensor(12.3865)	ground_truth
1794	1794	OHC	tensor(12.5485)	ground_truth
1795	1795	OHC	tensor(12.2258)	ground_truth
1796	1796	IHC	tensor(12.3060)	ground_truth
1797	1797	OHC	tensor(12.1859)	ground_truth
1798	1798	OHC	tensor(12.1062)	ground_truth
1799	1799	OHC	tensor(12.3060)	ground_truth
1800	1800	IHC	tensor(12.1859)	ground_truth
1801	1801	OHC	tensor(12.6710)	ground_truth
1802	1802	OHC	tensor(12.7531)	ground_truth
1803	1803	OHC	tensor(3.5195)	ground_truth
1804	1804	OHC	tensor(3.3732)	ground_truth
1805	1805	OHC	tensor(3.5407)	ground_truth
1806	1806	OHC	tensor(3.3940)	ground_truth
1807	1807	OHC	tensor(3.4985)	ground_truth
1808	1808	OHC	tensor(3.5195)	ground_truth
1809	1809	OHC	tensor(3.4565)	ground_truth
1810	1810	IHC	tensor(3.2893)	ground_truth
1811	1811	OHC	tensor(3.2893)	ground_truth
1812	1812	OHC	tensor(11.3280)	ground_truth
1813	1813	IHC	tensor(11.3280)	ground_truth
1814	1814	OHC	tensor(11.2519)	ground_truth
1815	1815	IHC	tensor(11.4044)	ground_truth
1816	1816	OHC	tensor(11.3280)	ground_truth
1817	1817	IHC	tensor(11.1383)	ground_truth
1818	1818	OHC	tensor(11.3661)	ground_truth
1819	1819	IHC	tensor(11.2519)	ground_truth
1820	1820	OHC	tensor(11.2139)	ground_truth
1821	1821	OHC	tensor(11.2519)	ground_truth
1822	1822	OHC	tensor(11.3661)	ground_truth
1823	1823	OHC	tensor(11.1761)	ground_truth
1824	1824	IHC	tensor(11.4811)	ground_truth
1825	1825	OHC	tensor(11.1383)	ground_truth
1826	1826	IHC	tensor(11.1761)	ground_truth
1827	1827	IHC	tensor(11.0629)	ground_truth
1828	1828	OHC	tensor(11.8301)	ground_truth
1829	1829	OHC	tensor(11.5195)	ground_truth
1830	1830	OHC	tensor(11.5581)	ground_truth
1831	1831	OHC	tensor(11.6742)	ground_truth
1832	1832	OHC	tensor(11.8693)	ground_truth
1833	1833	OHC	tensor(11.4044)	ground_truth
1834	1834	OHC	tensor(11.4811)	ground_truth
1835	1835	OHC	tensor(11.9086)	ground_truth
1836	1836	OHC	tensor(11.6354)	ground_truth
1837	1837	OHC	tensor(11.4427)	ground_truth
1838	1838	OHC	tensor(11.5967)	ground_truth
1839	1839	IHC	tensor(11.6742)	ground_truth
1840	1840	OHC	tensor(11.5195)	ground_truth
1841	1841	IHC	tensor(11.7520)	ground_truth
1842	1842	OHC	tensor(11.9086)	ground_truth
1843	1843	OHC	tensor(11.4044)	ground_truth
1844	1844	OHC	tensor(11.8693)	ground_truth
1845	1845	OHC	tensor(11.7910)	ground_truth
1846	1846	OHC	tensor(11.5581)	ground_truth
1847	1847	OHC	tensor(11.5195)	ground_truth
1848	1848	OHC	tensor(11.4427)	ground_truth
1849	1849	IHC	tensor(11.5967)	ground_truth
1850	1850	OHC	tensor(11.7910)	ground_truth
1851	1851	OHC	tensor(11.6354)	ground_truth
1852	1852	OHC	tensor(11.7520)	ground_truth
1853	1853	OHC	tensor(11.7520)	ground_truth
1854	1854	OHC	tensor(11.7520)	ground_truth
1855	1855	IHC	tensor(11.5581)	ground_truth
1856	1856	OHC	tensor(11.8301)	ground_truth
1857	1857	OHC	tensor(11.3280)	ground_truth
1858	1858	OHC	tensor(11.6354)	ground_truth
1859	1859	OHC	tensor(11.9480)	ground_truth
1860	1860	OHC	tensor(11.7131)	ground_truth
1861	1861	OHC	tensor(11.6742)	ground_truth
1862	1862	OHC	tensor(11.6742)	ground_truth
1863	1863	OHC	tensor(11.7131)	ground_truth
1864	1864	OHC	tensor(11.9874)	ground_truth
1865	1865	IHC	tensor(3.8264)	ground_truth
1866	1866	OHC	tensor(3.7812)	ground_truth
1867	1867	OHC	tensor(3.7364)	ground_truth
1868	1868	OHC	tensor(3.8264)	ground_truth
1869	1869	OHC	tensor(3.7587)	ground_truth
1870	1870	OHC	tensor(3.6482)	ground_truth
1871	1871	OHC	tensor(3.6049)	ground_truth
1872	1872	OHC	tensor(3.8264)	ground_truth
1873	1873	OHC	tensor(3.7587)	ground_truth
1874	1874	OHC	tensor(3.8037)	ground_truth
1875	1875	OHC	tensor(3.6265)	ground_truth
1876	1876	IHC	tensor(3.6482)	ground_truth
1877	1877	OHC	tensor(3.6265)	ground_truth
1878	1878	OHC	tensor(3.7142)	ground_truth
1879	1879	OHC	tensor(3.6482)	ground_truth
1880	1880	IHC	tensor(3.6049)	ground_truth
1881	1881	OHC	tensor(3.6921)	ground_truth
1882	1882	OHC	tensor(3.7364)	ground_truth
1883	1883	OHC	tensor(3.6265)	ground_truth
1884	1884	OHC	tensor(3.7142)	ground_truth
1885	1885	IHC	tensor(3.7587)	ground_truth
1886	1886	OHC	tensor(3.6482)	ground_truth
1887	1887	OHC	tensor(3.6701)	ground_truth
1888	1888	IHC	tensor(3.8037)	ground_truth
1889	1889	OHC	tensor(3.8491)	ground_truth
1890	1890	IHC	tensor(3.7142)	ground_truth
1891	1891	OHC	tensor(3.5834)	ground_truth
1892	1892	OHC	tensor(3.6701)	ground_truth
1893	1893	OHC	tensor(3.8037)	ground_truth
1894	1894	OHC	tensor(3.6049)	ground_truth
1895	1895	OHC	tensor(3.5834)	ground_truth
1896	1896	OHC	tensor(3.5834)	ground_truth
1897	1897	OHC	tensor(3.8264)	ground_truth
1898	1898	OHC	tensor(3.6701)	ground_truth
1899	1899	OHC	tensor(3.7142)	ground_truth
1900	1900	OHC	tensor(3.7587)	ground_truth
1901	1901	OHC	tensor(10.6903)	ground_truth
1902	1902	OHC	tensor(10.5066)	ground_truth
1903	1903	OHC	tensor(10.4336)	ground_truth
1904	1904	OHC	tensor(10.5799)	ground_truth
1905	1905	OHC	tensor(10.6534)	ground_truth
1906	1906	OHC	tensor(10.5432)	ground_truth
1907	1907	OHC	tensor(10.4701)	ground_truth
1908	1908	OHC	tensor(10.6166)	ground_truth
1909	1909	OHC	tensor(10.6166)	ground_truth
1910	1910	OHC	tensor(10.4336)	ground_truth
1911	1911	OHC	tensor(10.3611)	ground_truth
1912	1912	IHC	tensor(10.5066)	ground_truth
1913	1913	IHC	tensor(10.3249)	ground_truth
1914	1914	OHC	tensor(10.6903)	ground_truth
1915	1915	OHC	tensor(10.7273)	ground_truth
1916	1916	IHC	tensor(10.7273)	ground_truth
1917	1917	OHC	tensor(10.6534)	ground_truth
1918	1918	OHC	tensor(10.5799)	ground_truth
1919	1919	IHC	tensor(10.4701)	ground_truth
1920	1920	OHC	tensor(10.5066)	ground_truth
1921	1921	IHC	tensor(10.5799)	ground_truth
1922	1922	IHC	tensor(10.7643)	ground_truth
1923	1923	IHC	tensor(10.6534)	ground_truth
1924	1924	IHC	tensor(10.8385)	ground_truth
1925	1925	OHC	tensor(10.5432)	ground_truth
1926	1926	OHC	tensor(10.8014)	ground_truth
1927	1927	IHC	tensor(10.3973)	ground_truth
1928	1928	OHC	tensor(10.5799)	ground_truth
1929	1929	IHC	tensor(10.6166)	ground_truth
1930	1930	OHC	tensor(11.0253)	ground_truth
1931	1931	OHC	tensor(10.9130)	ground_truth
1932	1932	OHC	tensor(10.8757)	ground_truth
1933	1933	OHC	tensor(11.1005)	ground_truth
1934	1934	OHC	tensor(11.1761)	ground_truth
1935	1935	OHC	tensor(10.8014)	ground_truth
1936	1936	OHC	tensor(10.9130)	ground_truth
1937	1937	OHC	tensor(10.9504)	ground_truth
1938	1938	OHC	tensor(10.9504)	ground_truth
1939	1939	OHC	tensor(11.0253)	ground_truth
1940	1940	OHC	tensor(10.7643)	ground_truth
1941	1941	OHC	tensor(10.8757)	ground_truth
1942	1942	OHC	tensor(11.0629)	ground_truth
1943	1943	OHC	tensor(10.8385)	ground_truth
1944	1944	OHC	tensor(11.1761)	ground_truth
1945	1945	OHC	tensor(10.7643)	ground_truth
1946	1946	OHC	tensor(10.9878)	ground_truth
1947	1947	OHC	tensor(11.1005)	ground_truth
1948	1948	OHC	tensor(11.0629)	ground_truth
1949	1949	IHC	tensor(10.9878)	ground_truth
1950	1950	OHC	tensor(10.8014)	ground_truth
1951	1951	OHC	tensor(10.9878)	ground_truth
1952	1952	IHC	tensor(10.9130)	ground_truth
1953	1953	OHC	tensor(11.2139)	ground_truth
1954	1954	OHC	tensor(10.6903)	ground_truth
1955	1955	OHC	tensor(11.2899)	ground_truth
1956	1956	OHC	tensor(4.1017)	ground_truth
1957	1957	OHC	tensor(3.8948)	ground_truth
1958	1958	OHC	tensor(3.9177)	ground_truth
1959	1959	OHC	tensor(3.9177)	ground_truth
1960	1960	OHC	tensor(4.0788)	ground_truth
1961	1961	OHC	tensor(3.9407)	ground_truth
1962	1962	OHC	tensor(3.9177)	ground_truth
1963	1963	OHC	tensor(4.0328)	ground_truth
1964	1964	OHC	tensor(3.9177)	ground_truth
1965	1965	OHC	tensor(3.9637)	ground_truth
1966	1966	OHC	tensor(4.0097)	ground_truth
1967	1967	OHC	tensor(3.9867)	ground_truth
1968	1968	OHC	tensor(3.8491)	ground_truth
1969	1969	OHC	tensor(3.8719)	ground_truth
1970	1970	OHC	tensor(4.0328)	ground_truth
1971	1971	OHC	tensor(3.9867)	ground_truth
1972	1972	OHC	tensor(4.0097)	ground_truth
1973	1973	OHC	tensor(3.8719)	ground_truth
1974	1974	OHC	tensor(3.9637)	ground_truth
1975	1975	OHC	tensor(3.8948)	ground_truth
1976	1976	OHC	tensor(3.8491)	ground_truth
1977	1977	IHC	tensor(3.8719)	ground_truth
1978	1978	OHC	tensor(4.0788)	ground_truth
1979	1979	OHC	tensor(3.9637)	ground_truth
1980	1980	OHC	tensor(4.0558)	ground_truth
1981	1981	OHC	tensor(4.1246)	ground_truth
1982	1982	OHC	tensor(4.0788)	ground_truth
1983	1983	OHC	tensor(4.0328)	ground_truth
1984	1984	OHC	tensor(4.1475)	ground_truth
1985	1985	OHC	tensor(4.1017)	ground_truth
1986	1986	OHC	tensor(3.9867)	ground_truth
1987	1987	OHC	tensor(4.1246)	ground_truth
1988	1988	IHC	tensor(4.1246)	ground_truth
1989	1989	OHC	tensor(4.1246)	ground_truth
1990	1990	IHC	tensor(3.9177)	ground_truth
1991	1991	OHC	tensor(4.1475)	ground_truth
1992	1992	OHC	tensor(4.0558)	ground_truth
1993	1993	IHC	tensor(4.0788)	ground_truth
1994	1994	IHC	tensor(4.0558)	ground_truth
1995	1995	IHC	tensor(9.5535)	ground_truth
1996	1996	IHC	tensor(9.6225)	ground_truth
1997	1997	IHC	tensor(9.5190)	ground_truth
1998	1998	OHC	tensor(9.8303)	ground_truth
[truncated: 3,163 more rows]
